# Supplementary material for: Development and characterisation of an expressed sequence tags (EST)-derived single nucleotide polymorphisms (SNPs) resource in rainbow trout
Source: BMC Genomics. 2012 Jun 13;13:238. doi: 10.1186/1471-2164-13-238 (PMC3536561; doi:10.1186/1471-2164-13-238)
Supplement: Additional file 1 — Minor sequence frequencies, heterozygosity and PIC values were indicated for all SNPs in the INRA Sigenae database (worksheet 1) and for the validation panel (worksheet 2). Allele frequencies were calculated by direct count of sequence depth for each allele, expected heterozygosities per locus (He) were estimated by He = 2pq and PIC values were estimated by PIC = H-2p2q2, where p and q are the sequence frequencies of the two alternate alleles. [file 1471-2164-13-238-S1.xls]

## Sheet: 1 Sigenae SNP DB
Mark	Allele	Allele1	Allele1_sequence_count	Allele1_sequence_frequency	Allele2	Allele2_sequence_count	Allele2_sequence_frequency	MAF	heterozygosity	PIC
snp_CA346189_47	T/C	T	10	0.769231	C	3	0.230769	0.230769	0.35503	0.292007
snp_BX886786_857	T/G	T	8	0.615385	G	5	0.384615	0.384615	0.473373	0.361332			MSF	heterozygosity	PIC
snp_F6VG15V01BCR4E_223	G/T	G	6	0.6	T	4	0.4	0.4	0.48	0.3648		Mean	0.364954	0.445588	0.343883
snp_F3GS49K02JCLQ9_443	C/T	C	6	0.6	T	4	0.4	0.4	0.48	0.3648		Standard deviation	0.0947046	0.0697185	0.0440292
snp_F3GS49K02JCLQ9_505	C/A	C	5	0.625	A	3	0.375	0.375	0.46875	0.358887
snp_F3GS49K01DQWMF_440	T/C	T	4	0.571429	C	3	0.428571	0.428571	0.489796	0.369846		MSF : Minor Sequence frequency
snp_FYV3OTN01C4NXR_60	A/C	A	5	0.555556	C	4	0.444444	0.444444	0.493827	0.371895
snp_CX125335_174	C/G	C	21	0.583333	G	15	0.416667	0.416667	0.486111	0.367959
snp_F3GS49K01BOA90_120	G/A	G	7	0.538462	A	6	0.461538	0.461538	0.497041	0.373516
snp_BX881737_215	A/G	A	10	0.625	G	6	0.375	0.375	0.46875	0.358887
snp_FZ8DYKY01EWLA0_189	C/T	C	6	0.666667	T	3	0.333333	0.333333	0.444444	0.345679
snp_FYV3OTN01B44L3_27	T/C	T	4	0.571429	C	3	0.428571	0.428571	0.489796	0.369846
snp_F3GS49K02JCATV_99	C/T	C	6	0.666667	T	3	0.333333	0.333333	0.444444	0.345679
snp_BX304353_478	C/A	C	6	0.666667	A	3	0.333333	0.333333	0.444444	0.345679
snp_CX028488_550	A/G	A	7	0.538462	G	6	0.461538	0.461538	0.497041	0.373516
snp_BX303318_231	C/T	C	8	0.615385	T	5	0.384615	0.384615	0.473373	0.361332
snp_F6VG15V01CB8FR_14	G/A	G	9	0.642857	A	5	0.357143	0.357143	0.459184	0.353759
snp_F3GS49K02GEHOI_74	A/G	A	6	0.6	G	4	0.4	0.4	0.48	0.3648
snp_BX297411_404	G/A	G	5	0.625	A	3	0.375	0.375	0.46875	0.358887
snp_FYV3OTN01AZL6J_229	T/C	T	9	0.75	C	3	0.25	0.25	0.375	0.304688
snp_FYV3OTN01AZL6J_247	T/C	T	9	0.75	C	3	0.25	0.25	0.375	0.304688
snp_F3GS49K01BPJYO_214	A/G	A	7	0.636364	G	4	0.363636	0.363636	0.46281	0.355713
snp_FZ8DYKY01CESRR_196	A/G	A	14	0.666667	G	7	0.333333	0.333333	0.444444	0.345679
snp_CX124743_130	A/G	A	19	0.678571	G	9	0.321429	0.321429	0.436224	0.341079
snp_FYV3OTN02IQQ2M_285	A/G	A	23	0.884615	G	3	0.115385	0.115385	0.204142	0.183305
snp_BX319061_531	A/G	A	10	0.625	G	6	0.375	0.375	0.46875	0.358887
snp_F3GS49K01A3V3U_349	T/A	T	9	0.692308	A	4	0.307692	0.307692	0.426036	0.335282
snp_F0DLFKL02IDAZ9_47	T/C	T	10	0.714286	C	4	0.285714	0.285714	0.408163	0.324865
snp_F3GS49K02IJX3F_230	A/G	A	5	0.555556	G	4	0.444444	0.444444	0.493827	0.371895
snp_CU066342_271	T/G	T	4	0.571429	G	3	0.428571	0.428571	0.489796	0.369846
snp_BX857657_479	A/G	A	8	0.666667	G	4	0.333333	0.333333	0.444444	0.345679
snp_CU066342_648	G/C	G	12	0.8	C	3	0.2	0.2	0.32	0.2688
snp_BX080128_563	T/C	T	5	0.5	C	5	0.5	0.5	0.5	0.375
snp_F3GS49K02F2UD9_346	G/T	G	11	0.733333	T	4	0.266667	0.266667	0.391111	0.314627
snp_FYV3OTN01CJFM0_120	C/T	C	6	0.6	T	4	0.4	0.4	0.48	0.3648
snp_BX319951_554	T/C	T	6	0.545455	C	5	0.454545	0.454545	0.495868	0.372925
snp_F0DLFKL01C54S6_194	T/G	T	7	0.636364	G	4	0.363636	0.363636	0.46281	0.355713
snp_F3GS49K01B6N6W_176	G/A	G	19	0.76	A	6	0.24	0.24	0.3648	0.29826
snp_CR371820_223	T/G	T	5	0.625	G	3	0.375	0.375	0.46875	0.358887
snp_BX073626_432	C/A	C	5	0.625	A	3	0.375	0.375	0.46875	0.358887
snp_F6VG15V01C6T7T_391	C/T	C	17	0.809524	T	4	0.190476	0.190476	0.30839	0.260838
snp_F6VG15V01E3IAL_12	T/G	T	17	0.85	G	3	0.15	0.15	0.255	0.222488
snp_F6VG15V01A8SB1_382	G/C	G	14	0.666667	C	7	0.333333	0.333333	0.444444	0.345679
snp_F6VG15V01B49JE_50	C/A	C	16	0.666667	A	8	0.333333	0.333333	0.444444	0.345679
snp_F6VG15V01APSGA_245	T/C	T	14	0.583333	C	10	0.416667	0.416667	0.486111	0.367959
snp_F6VG15V01A5I1M_458	A/C	A	32	0.744186	C	11	0.255814	0.255814	0.380746	0.308262
snp_F6VG15V01A8KFE_116	A/G	A	36	0.857143	G	6	0.142857	0.142857	0.244898	0.21491
snp_F6VG15V01A8KFE_54	T/C	T	9	0.642857	C	5	0.357143	0.357143	0.459184	0.353759
snp_BX298959_357	G/C	G	9	0.75	C	3	0.25	0.25	0.375	0.304688
snp_F3GS49K01EMTRB_310	T/C	T	15	0.714286	C	6	0.285714	0.285714	0.408163	0.324865
snp_F3GS49K01EMTRB_364	C/T	C	16	0.761905	T	5	0.238095	0.238095	0.362812	0.296996
snp_FZ8DYKY01DP35X_293	A/G	A	22	0.88	G	3	0.12	0.12	0.2112	0.188897
snp_CA365575_130	C/G	C	4	0.571429	G	3	0.428571	0.428571	0.489796	0.369846
snp_CA351682_313	G/A	G	7	0.7	A	3	0.3	0.3	0.42	0.3318
snp_CA373669_345	C/A	C	6	0.6	A	4	0.4	0.4	0.48	0.3648
snp_F6VG15V01D2OXI_113	C/T	C	4	0.571429	T	3	0.428571	0.428571	0.489796	0.369846
snp_BX303319_387	T/C	T	5	0.555556	C	4	0.444444	0.444444	0.493827	0.371895
snp_BX877846_751	C/T	C	6	0.666667	T	3	0.333333	0.333333	0.444444	0.345679
snp_CU063000_901	C/A	C	5	0.555556	A	4	0.444444	0.444444	0.493827	0.371895
snp_F3GS49K01CJXM0_71	C/T	C	5	0.625	T	3	0.375	0.375	0.46875	0.358887
snp_BX076210_354	A/G	A	44	0.586667	G	31	0.413333	0.413333	0.484978	0.367376
snp_CA382834_487	T/G	T	5	0.625	G	3	0.375	0.375	0.46875	0.358887
snp_CX034628_118	C/A	C	10	0.769231	A	3	0.230769	0.230769	0.35503	0.292007
snp_F3GS49K01AHFRQ_315	T/C	T	18	0.6	C	12	0.4	0.4	0.48	0.3648
snp_F3GS49K02H1VAU_82	C/A	C	11	0.647059	A	6	0.352941	0.352941	0.456747	0.352438
snp_CF753015_112	T/C	T	15	0.535714	C	13	0.464286	0.464286	0.497449	0.373721
snp_GAY7CUQ01A1NG8_218	G/A	G	14	0.777778	A	4	0.222222	0.222222	0.345679	0.285932
snp_F6VG15V01D9LQA_300	C/T	C	11	0.611111	T	7	0.388889	0.388889	0.475309	0.362349
snp_F3GS49K01A2NWE_237	G/A	G	11	0.785714	A	3	0.214286	0.214286	0.336735	0.28004
snp_CF753064_677	G/T	G	8	0.615385	T	5	0.384615	0.384615	0.473373	0.361332
snp_F3GS49K01DJA9I_6	G/A	G	6	0.666667	A	3	0.333333	0.333333	0.444444	0.345679
snp_F3GS49K01AZCAA_101	T/C	T	5	0.5	C	5	0.5	0.5	0.5	0.375
snp_F6VG15V01AWJGL_285	G/C	G	6	0.6	C	4	0.4	0.4	0.48	0.3648
snp_BX076183_654	G/A	G	36	0.765957	A	11	0.234043	0.234043	0.358533	0.29426
snp_F6VG15V01E62JN_308	C/T	C	8	0.727273	T	3	0.272727	0.272727	0.396694	0.318011
snp_F6VG15V01A28M8_224	G/T	G	4	0.571429	T	3	0.428571	0.428571	0.489796	0.369846
snp_GBPNQUD02F4MPU_216	A/T	A	16	0.8	T	4	0.2	0.2	0.32	0.2688
snp_F6VG15V01AN7VU_286	T/C	T	50	0.909091	C	5	0.0909091	0.0909091	0.165289	0.151629
snp_F6VG15V01AN7VU_294	C/A	C	50	0.909091	A	5	0.0909091	0.0909091	0.165289	0.151629
snp_F6VG15V01D1XDS_147	G/T	G	14	0.777778	T	4	0.222222	0.222222	0.345679	0.285932
snp_F6VG15V01CP1XW_333	C/A	C	25	0.892857	A	3	0.107143	0.107143	0.191327	0.173024
snp_CT572422_397	T/C	T	18	0.529412	C	16	0.470588	0.470588	0.49827	0.374133
snp_CT572422_317	A/T	A	27	0.9	T	3	0.1	0.1	0.18	0.1638
snp_F6VG15V01ATV3G_15	G/A	G	20	0.689655	A	9	0.310345	0.310345	0.428062	0.336443
snp_BT074066_438	T/C	T	16	0.592593	C	11	0.407407	0.407407	0.482853	0.36628
snp_DV194338_215	C/T	C	37	0.902439	T	4	0.097561	0.097561	0.176086	0.160583
snp_F3GS49K01CPWCX_257	A/G	A	48	0.857143	G	8	0.142857	0.142857	0.244898	0.21491
snp_F0DLFKL02IMX5S_202	G/A	G	8	0.727273	A	3	0.272727	0.272727	0.396694	0.318011
snp_F6VG15V01B3REX_162	T/C	T	14	0.777778	C	4	0.222222	0.222222	0.345679	0.285932
snp_F0DLFKL02G6FSS_96	T/G	T	34	0.871795	G	5	0.128205	0.128205	0.223537	0.198553
snp_F0DLFKL02G6FSS_72	A/G	A	33	0.916667	G	3	0.0833333	0.0833333	0.152778	0.141107
snp_F6VG15V01AL6CB_51	T/C	T	44	0.897959	C	5	0.102041	0.102041	0.183257	0.166465
snp_F6VG15V01BLFT0_198	C/T	C	47	0.94	T	3	0.06	0.06	0.1128	0.106438
snp_CA349457_190	G/T	G	6	0.6	T	4	0.4	0.4	0.48	0.3648
snp_F6VG15V01A1QN1_256	G/C	G	56	0.658824	C	29	0.341176	0.341176	0.44955	0.348502
snp_F3GS49K01DA23D_113	C/T	C	9	0.529412	T	8	0.470588	0.470588	0.49827	0.374133
snp_F3GS49K01DA23D_431	A/G	A	10	0.588235	G	7	0.411765	0.411765	0.484429	0.367093
snp_CA382834_505	T/A	T	5	0.625	A	3	0.375	0.375	0.46875	0.358887
snp_CA355803_130	A/G	A	5	0.625	G	3	0.375	0.375	0.46875	0.358887
snp_CA355803_141	T/G	T	5	0.5	G	5	0.5	0.5	0.5	0.375
snp_CA355803_153	A/C	A	5	0.5	C	5	0.5	0.5	0.5	0.375
snp_CX137891_605	T/C	T	5	0.5	C	5	0.5	0.5	0.5	0.375
snp_CA355803_292	T/G	T	4	0.5	G	4	0.5	0.5	0.5	0.375
snp_CX137891_400	A/T	A	4	0.571429	T	3	0.428571	0.428571	0.489796	0.369846
snp_CA384814_156	G/A	G	4	0.571429	A	3	0.428571	0.428571	0.489796	0.369846
snp_CA384814_172	T/C	T	4	0.571429	C	3	0.428571	0.428571	0.489796	0.369846
snp_F0DLFKL01E6C7A_265	C/T	C	5	0.625	T	3	0.375	0.375	0.46875	0.358887
snp_FYV3OTN01ED988_24	C/T	C	7	0.7	T	3	0.3	0.3	0.42	0.3318
snp_FYV3OTN01ED988_33	A/T	A	10	0.769231	T	3	0.230769	0.230769	0.35503	0.292007
snp_FZ8DYKY01A7HEJ_325	A/G	A	12	0.6	G	8	0.4	0.4	0.48	0.3648
snp_F0DLFKL01C04KZ_154	G/A	G	15	0.75	A	5	0.25	0.25	0.375	0.304688
snp_F0DLFKL01CRYFC_294	A/C	A	9	0.642857	C	5	0.357143	0.357143	0.459184	0.353759
snp_CX251964_308	T/G	T	7	0.636364	G	4	0.363636	0.363636	0.46281	0.355713
snp_F0DLFKL01CNSIV_273	A/G	A	5	0.5	G	5	0.5	0.5	0.5	0.375
snp_CU066462_1583	T/G	T	26	0.83871	G	5	0.16129	0.16129	0.270552	0.233952
snp_BX081004_444	A/T	A	17	0.772727	T	5	0.227273	0.227273	0.35124	0.289555
snp_CX247874_417	C/T	C	33	0.846154	T	6	0.153846	0.153846	0.260355	0.226463
snp_F6VG15V01E5PZQ_51	G/A	G	4	0.571429	A	3	0.428571	0.428571	0.489796	0.369846
snp_CU066758_382	T/C	T	6	0.6	C	4	0.4	0.4	0.48	0.3648
snp_CU066758_401	A/G	A	6	0.6	G	4	0.4	0.4	0.48	0.3648
snp_CU066758_411	T/G	T	7	0.7	G	3	0.3	0.3	0.42	0.3318
snp_CU066758_640	T/G	T	5	0.5	G	5	0.5	0.5	0.5	0.375
snp_CX029100_435	A/G	A	4	0.5	G	4	0.5	0.5	0.5	0.375
snp_CU071245_1224	C/A	C	6	0.666667	A	3	0.333333	0.333333	0.444444	0.345679
snp_F3GS49K02IFA23_203	T/C	T	9	0.6	C	6	0.4	0.4	0.48	0.3648
snp_GAY7CUQ01AF60U_244	G/T	G	9	0.642857	T	5	0.357143	0.357143	0.459184	0.353759
snp_FYV3OTN01CVUPA_110	T/G	T	10	0.769231	G	3	0.230769	0.230769	0.35503	0.292007
snp_GB5RBPX02I76C6_141	C/T	C	13	0.8125	T	3	0.1875	0.1875	0.304688	0.25827
snp_F3GS49K01DZ5GC_60	A/T	A	4	0.5	T	4	0.5	0.5	0.5	0.375
snp_FYV3OTN01AULED_293	C/T	C	4	0.571429	T	3	0.428571	0.428571	0.489796	0.369846
snp_F3GS49K01B5XQA_455	A/G	A	4	0.5	G	4	0.5	0.5	0.5	0.375
snp_F3GS49K02HRETZ_28	G/C	G	13	0.764706	C	4	0.235294	0.235294	0.359862	0.295111
snp_GAY7CUQ01B9CBS_407	C/A	C	7	0.7	A	3	0.3	0.3	0.42	0.3318
snp_CX721807_484	A/G	A	5	0.5	G	5	0.5	0.5	0.5	0.375
snp_CX721807_519	G/A	G	8	0.727273	A	3	0.272727	0.272727	0.396694	0.318011
snp_GAY7CUQ01AVWBT_163	G/C	G	6	0.545455	C	5	0.454545	0.454545	0.495868	0.372925
snp_GAY7CUQ01DS40V_14	G/T	G	7	0.7	T	3	0.3	0.3	0.42	0.3318
snp_CB489793_260	C/T	C	29	0.58	T	21	0.42	0.42	0.4872	0.368518
snp_GAY7CUQ01EZRD6_400	T/C	T	34	0.894737	C	4	0.105263	0.105263	0.188366	0.170625
snp_CB489793_18	A/T	A	19	0.5	T	19	0.5	0.5	0.5	0.375
snp_GAY7CUQ01BR27O_49	C/G	C	5	0.555556	G	4	0.444444	0.444444	0.493827	0.371895
snp_GAY7CUQ01BR27O_80	G/A	G	5	0.555556	A	4	0.444444	0.444444	0.493827	0.371895
snp_BX864499_199	C/T	C	9	0.692308	T	4	0.307692	0.307692	0.426036	0.335282
snp_GAY7CUQ01E9K79_72	C/A	C	4	0.571429	A	3	0.428571	0.428571	0.489796	0.369846
snp_GAY7CUQ01E9K79_108	G/A	G	5	0.625	A	3	0.375	0.375	0.46875	0.358887
snp_GAY7CUQ01E9K79_114	C/T	C	5	0.625	T	3	0.375	0.375	0.46875	0.358887
snp_GAY7CUQ01E9K79_141	G/A	G	5	0.625	A	3	0.375	0.375	0.46875	0.358887
snp_GAY7CUQ01E9K79_147	T/G	T	6	0.666667	G	3	0.333333	0.333333	0.444444	0.345679
snp_GAY7CUQ01E9K79_201	T/C	T	6	0.666667	C	3	0.333333	0.333333	0.444444	0.345679
snp_GAY7CUQ01E9K79_245	T/C	T	7	0.7	C	3	0.3	0.3	0.42	0.3318
snp_GAY7CUQ01E9K79_251	C/T	C	7	0.7	T	3	0.3	0.3	0.42	0.3318
snp_GAY7CUQ01E9K79_308	A/C	A	7	0.7	C	3	0.3	0.3	0.42	0.3318
snp_GAY7CUQ01E9K79_320	C/T	C	7	0.7	T	3	0.3	0.3	0.42	0.3318
snp_GAY7CUQ01E9K79_350	A/C	A	7	0.7	C	3	0.3	0.3	0.42	0.3318
snp_GAY7CUQ01E9K79_369	A/C	A	7	0.7	C	3	0.3	0.3	0.42	0.3318
snp_BX866301_450	G/A	G	5	0.555556	A	4	0.444444	0.444444	0.493827	0.371895
snp_CX066912_452	T/C	T	11	0.647059	C	6	0.352941	0.352941	0.456747	0.352438
snp_CX140413_105	A/G	A	5	0.555556	G	4	0.444444	0.444444	0.493827	0.371895
snp_F3GS49K02JACHC_96	G/A	G	5	0.625	A	3	0.375	0.375	0.46875	0.358887
snp_F3GS49K01CHK5E_85	T/G	T	4	0.5	G	4	0.5	0.5	0.5	0.375
snp_F6VG15V01BKDFG_287	G/A	G	5	0.555556	A	4	0.444444	0.444444	0.493827	0.371895
snp_F3GS49K01DA23D_446	C/A	C	9	0.6	A	6	0.4	0.4	0.48	0.3648
snp_F6VG15V01CDRXZ_74	T/A	T	19	0.612903	A	12	0.387097	0.387097	0.474506	0.361928
snp_FYV3OTN01A3Z2M_141	G/C	G	34	0.85	C	6	0.15	0.15	0.255	0.222488
snp_F0DLFKL02H5IKH_293	A/G	A	4	0.571429	G	3	0.428571	0.428571	0.489796	0.369846
snp_FYV3OTN02GU0GA_390	T/C	T	8	0.727273	C	3	0.272727	0.272727	0.396694	0.318011
snp_FYV3OTN01B9N50_103	C/T	C	8	0.666667	T	4	0.333333	0.333333	0.444444	0.345679
snp_FYV3OTN01B9N50_151	G/A	G	8	0.615385	A	5	0.384615	0.384615	0.473373	0.361332
snp_FYV3OTN01B9N50_274	T/C	T	7	0.583333	C	5	0.416667	0.416667	0.486111	0.367959
snp_FYV3OTN01B9N50_425	T/C	T	6	0.666667	C	3	0.333333	0.333333	0.444444	0.345679
snp_GBPNQUD01B5Y97_123	T/C	T	4	0.571429	C	3	0.428571	0.428571	0.489796	0.369846
snp_F6VG15V01A7FF4_2	G/A	G	4	0.571429	A	3	0.428571	0.428571	0.489796	0.369846
snp_F0DLFKL01COBNF_144	T/C	T	17	0.73913	C	6	0.26087	0.26087	0.385633	0.311277
snp_F0DLFKL01AOU7F_1	A/G	A	41	0.931818	G	3	0.0681818	0.0681818	0.127066	0.118993
snp_FYV3OTN01AGI8H_177	C/T	C	15	0.625	T	9	0.375	0.375	0.46875	0.358887
snp_BX873510_212	A/G	A	19	0.826087	G	4	0.173913	0.173913	0.287335	0.246054
snp_BX872853_502	C/T	C	66	0.868421	T	10	0.131579	0.131579	0.228532	0.202418
snp_CB497899_450	A/G	A	60	0.6	G	40	0.4	0.4	0.48	0.3648
snp_BX911660_87	G/T	G	71	0.612069	T	45	0.387931	0.387931	0.474881	0.362125
snp_F6VG15V01EC8JH_433	G/C	G	107	0.972727	C	3	0.0272727	0.0272727	0.0530579	0.0516503
snp_FYV3OTN01DWK8W_353	C/T	C	11	0.785714	T	3	0.214286	0.214286	0.336735	0.28004
snp_FYV3OTN01DWK8W_335	G/A	G	11	0.733333	A	4	0.266667	0.266667	0.391111	0.314627
snp_F6VG15V02G83X9_96	T/G	T	124	0.976378	G	3	0.023622	0.023622	0.0461281	0.0450642
snp_F0DLFKL01AIEB2_2	T/G	T	4	0.571429	G	3	0.428571	0.428571	0.489796	0.369846
snp_F6VG15V02JG3XJ_256	G/T	G	7	0.583333	T	5	0.416667	0.416667	0.486111	0.367959
snp_F6VG15V02JG3XJ_249	G/T	G	7	0.583333	T	5	0.416667	0.416667	0.486111	0.367959
snp_F6VG15V02JG3XJ_222	G/A	G	7	0.583333	A	5	0.416667	0.416667	0.486111	0.367959
snp_F6VG15V02JG3XJ_216	G/A	G	7	0.583333	A	5	0.416667	0.416667	0.486111	0.367959
snp_FYV3OTN01C4GBE_100	C/G	C	5	0.5	G	5	0.5	0.5	0.5	0.375
snp_CU064421_585	T/C	T	15	0.714286	C	6	0.285714	0.285714	0.408163	0.324865
snp_CR362178_15	G/C	G	47	0.854545	C	8	0.145455	0.145455	0.248595	0.217695
snp_FYV3OTN02F27AF_108	T/G	T	4	0.571429	G	3	0.428571	0.428571	0.489796	0.369846
snp_FYV3OTN02F27AF_120	T/C	T	4	0.571429	C	3	0.428571	0.428571	0.489796	0.369846
snp_FYV3OTN02F27AF_267	C/G	C	5	0.625	G	3	0.375	0.375	0.46875	0.358887
snp_FYV3OTN02F27AF_318	A/G	A	4	0.571429	G	3	0.428571	0.428571	0.489796	0.369846
snp_CA354707_151	C/G	C	15	0.576923	G	11	0.423077	0.423077	0.488166	0.369013
snp_F0DLFKL01DBBPH_101	T/C	T	100	0.70922	C	41	0.29078	0.29078	0.412454	0.327395
snp_F0DLFKL01BHWP7_485	A/G	A	15	0.681818	G	7	0.318182	0.318182	0.433884	0.339757
snp_BX079968_181	G/A	G	8	0.666667	A	4	0.333333	0.333333	0.444444	0.345679
snp_BX079968_648	T/C	T	16	0.695652	C	7	0.304348	0.304348	0.42344	0.33379
snp_BX079968_654	C/A	C	15	0.681818	A	7	0.318182	0.318182	0.433884	0.339757
snp_F6VG15V01E19DY_78	T/C	T	11	0.578947	C	8	0.421053	0.421053	0.487535	0.36869
snp_F6VG15V01E19DY_30	T/C	T	13	0.684211	C	6	0.315789	0.315789	0.432133	0.338764
snp_F6VG15V01E19DY_18	G/A	G	13	0.684211	A	6	0.315789	0.315789	0.432133	0.338764
snp_F6VG15V01BVUJ9_75	A/C	A	9	0.6	C	6	0.4	0.4	0.48	0.3648
snp_F6VG15V01AZ1J6_77	T/C	T	5	0.625	C	3	0.375	0.375	0.46875	0.358887
snp_FYV3OTN01A3RC7_436	C/A	C	14	0.823529	A	3	0.176471	0.176471	0.290657	0.248417
snp_FYV3OTN01A3RC7_328	C/T	C	17	0.653846	T	9	0.346154	0.346154	0.452663	0.350211
snp_CA388020_9	A/G	A	5	0.555556	G	4	0.444444	0.444444	0.493827	0.371895
snp_F6VG15V01D7VNY_75	T/G	T	7	0.7	G	3	0.3	0.3	0.42	0.3318
snp_F6VG15V01D7VNY_141	T/A	T	7	0.7	A	3	0.3	0.3	0.42	0.3318
snp_F3GS49K02FW0CI_256	T/C	T	13	0.65	C	7	0.35	0.35	0.455	0.351487
snp_F6VG15V01DLQEW_108	G/A	G	19	0.59375	A	13	0.40625	0.40625	0.482422	0.366056
snp_F6VG15V01A5NOF_35	C/T	C	43	0.728814	T	16	0.271186	0.271186	0.395289	0.317162
snp_F6VG15V01A5NOF_324	A/T	A	9	0.692308	T	4	0.307692	0.307692	0.426036	0.335282
snp_F6VG15V01A5NOF_365	A/C	A	5	0.625	C	3	0.375	0.375	0.46875	0.358887
snp_FYV3OTN01ANG9M_119	G/T	G	4	0.571429	T	3	0.428571	0.428571	0.489796	0.369846
snp_F6VG15V01BIMSR_86	A/T	A	16	0.761905	T	5	0.238095	0.238095	0.362812	0.296996
snp_AF296392_36	A/G	A	14	0.666667	G	7	0.333333	0.333333	0.444444	0.345679
snp_AF296385_144	G/C	G	17	0.772727	C	5	0.227273	0.227273	0.35124	0.289555
snp_AF296392_162	T/C	T	19	0.863636	C	3	0.136364	0.136364	0.235537	0.207798
snp_AF296386_500	T/C	T	16	0.8	C	4	0.2	0.2	0.32	0.2688
snp_AF296387_590	T/G	T	12	0.705882	G	5	0.294118	0.294118	0.415225	0.329019
snp_F6VG15V01ASB9N_130	T/G	T	15	0.789474	G	4	0.210526	0.210526	0.33241	0.277162
snp_CX717386_520	C/A	C	19	0.527778	A	17	0.472222	0.472222	0.498457	0.374227
snp_CX717386_576	A/G	A	39	0.847826	G	7	0.152174	0.152174	0.258034	0.224743
snp_F6VG15V01AWL8G_262	C/A	C	24	0.510638	A	23	0.489362	0.489362	0.499774	0.374887
snp_CX717385_528	C/G	C	46	0.884615	G	6	0.115385	0.115385	0.204142	0.183305
snp_CA380984_57	C/T	C	13	0.565217	T	10	0.434783	0.434783	0.491493	0.370711
snp_BX085894_152	A/C	A	14	0.608696	C	9	0.391304	0.391304	0.476371	0.362906
snp_CA345393_395	A/G	A	17	0.809524	G	4	0.190476	0.190476	0.30839	0.260838
snp_BX085894_367	C/T	C	13	0.722222	T	5	0.277778	0.277778	0.401235	0.32074
snp_CA345393_406	A/T	A	13	0.8125	T	3	0.1875	0.1875	0.304688	0.25827
snp_BX085894_406	C/T	C	9	0.642857	T	5	0.357143	0.357143	0.459184	0.353759
snp_BX303891_606	G/A	G	6	0.545455	A	5	0.454545	0.454545	0.495868	0.372925
snp_GBPNQUD01DEAGQ_112	G/C	G	8	0.727273	C	3	0.272727	0.272727	0.396694	0.318011
snp_F3GS49K01D13YN_169	G/A	G	9	0.75	A	3	0.25	0.25	0.375	0.304688
snp_F3GS49K01D13YN_349	T/C	T	6	0.545455	C	5	0.454545	0.454545	0.495868	0.372925
snp_FP319508_657	A/G	A	5	0.625	G	3	0.375	0.375	0.46875	0.358887
snp_FYV3OTN01DZOND_43	T/A	T	4	0.571429	A	3	0.428571	0.428571	0.489796	0.369846
snp_CT571930_186	A/G	A	8	0.533333	G	7	0.466667	0.466667	0.497778	0.373886
snp_FYV3OTN01DZOND_268	G/T	G	11	0.733333	T	4	0.266667	0.266667	0.391111	0.314627
snp_FYV3OTN01DZOND_310	A/C	A	12	0.75	C	4	0.25	0.25	0.375	0.304688
snp_F6VG15V01C1JP5_327	C/G	C	10	0.625	G	6	0.375	0.375	0.46875	0.358887
snp_F6VG15V01CGJRJ_154	G/A	G	13	0.722222	A	5	0.277778	0.277778	0.401235	0.32074
snp_F6VG15V01CGJRJ_197	A/C	A	11	0.6875	C	5	0.3125	0.3125	0.429688	0.337372
snp_F6VG15V01BUEX9_99	C/T	C	9	0.692308	T	4	0.307692	0.307692	0.426036	0.335282
snp_F6VG15V01BGYT1_121	G/C	G	5	0.625	C	3	0.375	0.375	0.46875	0.358887
snp_GD3412002F826B_188	A/C	A	9	0.75	C	3	0.25	0.25	0.375	0.304688
snp_F0DLFKL02G8TTX_1	C/G	C	72	0.96	G	3	0.04	0.04	0.0768	0.0738509
snp_F0DLFKL02F0EQ7_82	G/T	G	8	0.727273	T	3	0.272727	0.272727	0.396694	0.318011
snp_F0DLFKL02I3PHP_27	C/A	C	8	0.666667	A	4	0.333333	0.333333	0.444444	0.345679
snp_F0DLFKL01AF7OD_136	C/A	C	5	0.625	A	3	0.375	0.375	0.46875	0.358887
snp_F0DLFKL01E1R2M_68	T/C	T	5	0.625	C	3	0.375	0.375	0.46875	0.358887
snp_F0DLFKL01E1R2M_92	C/T	C	9	0.75	T	3	0.25	0.25	0.375	0.304688
snp_FYV3OTN01BD6ZQ_480	T/G	T	7	0.583333	G	5	0.416667	0.416667	0.486111	0.367959
snp_FYV3OTN01D5N73_52	C/G	C	8	0.666667	G	4	0.333333	0.333333	0.444444	0.345679
snp_F6VG15V02GWFKS_47	T/C	T	8	0.666667	C	4	0.333333	0.333333	0.444444	0.345679
snp_F6VG15V02GE5R7_118	T/C	T	7	0.583333	C	5	0.416667	0.416667	0.486111	0.367959
snp_F6VG15V02GWFKS_95	T/C	T	9	0.642857	C	5	0.357143	0.357143	0.459184	0.353759
snp_FYV3OTN01CHRB1_267	C/T	C	9	0.692308	T	4	0.307692	0.307692	0.426036	0.335282
snp_FYV3OTN01A7ULL_17	T/G	T	11	0.733333	G	4	0.266667	0.266667	0.391111	0.314627
snp_FYV3OTN01A7ULL_94	G/A	G	10	0.625	A	6	0.375	0.375	0.46875	0.358887
snp_FYV3OTN01A7ULL_108	A/G	A	8	0.5	G	8	0.5	0.5	0.5	0.375
snp_FYV3OTN01A7ULL_165	C/T	C	9	0.6	T	6	0.4	0.4	0.48	0.3648
snp_FYV3OTN01CQED8_278	A/G	A	12	0.545455	G	10	0.454545	0.454545	0.495868	0.372925
snp_F0DLFKL02IJWPP_262	A/G	A	17	0.809524	G	4	0.190476	0.190476	0.30839	0.260838
snp_F0DLFKL02IJWPP_287	G/T	G	10	0.526316	T	9	0.473684	0.473684	0.498615	0.374307
snp_FYV3OTN01D6FKQ_189	A/G	A	8	0.666667	G	4	0.333333	0.333333	0.444444	0.345679
snp_FYV3OTN01CBKJI_98	A/G	A	5	0.625	G	3	0.375	0.375	0.46875	0.358887
snp_F6VG15V01BDQBZ_269	T/C	T	6	0.5	C	6	0.5	0.5	0.5	0.375
snp_CA384962_623	G/T	G	4	0.571429	T	3	0.428571	0.428571	0.489796	0.369846
snp_BX073994_434	G/A	G	8	0.727273	A	3	0.272727	0.272727	0.396694	0.318011
snp_BX073994_807	G/A	G	11	0.733333	A	4	0.266667	0.266667	0.391111	0.314627
snp_F3GS49K02IGUJY_250	G/A	G	8	0.615385	A	5	0.384615	0.384615	0.473373	0.361332
snp_GAY7CUQ01BPBCU_47	G/C	G	4	0.571429	C	3	0.428571	0.428571	0.489796	0.369846
snp_FYV3OTN01AGO52_236	C/A	C	10	0.769231	A	3	0.230769	0.230769	0.35503	0.292007
snp_CA366298_581	G/C	G	10	0.666667	C	5	0.333333	0.333333	0.444444	0.345679
snp_CX253777_425	G/A	G	11	0.785714	A	3	0.214286	0.214286	0.336735	0.28004
snp_CA366298_319	T/G	T	6	0.545455	G	5	0.454545	0.454545	0.495868	0.372925
snp_F6VG15V02HR3X6_230	A/T	A	5	0.5	T	5	0.5	0.5	0.5	0.375
snp_F6VG15V02HR3X6_237	A/T	A	5	0.5	T	5	0.5	0.5	0.5	0.375
snp_CA366298_281	C/A	C	6	0.6	A	4	0.4	0.4	0.48	0.3648
snp_F0DLFKL01AE84U_84	T/G	T	5	0.625	G	3	0.375	0.375	0.46875	0.358887
snp_CR374805_37	A/G	A	19	0.791667	G	5	0.208333	0.208333	0.329861	0.275457
snp_BX860330_560	G/A	G	14	0.7	A	6	0.3	0.3	0.42	0.3318
snp_CA357506_117	T/G	T	4	0.5	G	4	0.5	0.5	0.5	0.375
snp_F0DLFKL01CQE3W_2	T/G	T	5	0.555556	G	4	0.444444	0.444444	0.493827	0.371895
snp_F0DLFKL01AEV8C_486	T/C	T	17	0.85	C	3	0.15	0.15	0.255	0.222488
snp_F0DLFKL01A5MM6_127	T/C	T	30	0.857143	C	5	0.142857	0.142857	0.244898	0.21491
snp_FYV3OTN01DXLCH_247	T/A	T	65	0.878378	A	9	0.121622	0.121622	0.21366	0.190834
snp_F0DLFKL01B32IQ_154	A/G	A	19	0.863636	G	3	0.136364	0.136364	0.235537	0.207798
snp_BX855761_263	G/A	G	11	0.55	A	9	0.45	0.45	0.495	0.372488
snp_CX717232_572	A/G	A	7	0.636364	G	4	0.363636	0.363636	0.46281	0.355713
snp_F3GS49K02H6NDS_159	G/C	G	10	0.714286	C	4	0.285714	0.285714	0.408163	0.324865
snp_F3GS49K01AZNG9_118	G/C	G	5	0.625	C	3	0.375	0.375	0.46875	0.358887
snp_F3GS49K01APH6W_55	G/T	G	5	0.625	T	3	0.375	0.375	0.46875	0.358887
snp_BT073798_668	T/A	T	9	0.642857	A	5	0.357143	0.357143	0.459184	0.353759
snp_F0DLFKL01A6A39_309	G/A	G	9	0.75	A	3	0.25	0.25	0.375	0.304688
snp_GB5RBPX01D0PRA_155	T/C	T	15	0.833333	C	3	0.166667	0.166667	0.277778	0.239198
snp_F6VG15V01CSHAG_196	A/C	A	5	0.625	C	3	0.375	0.375	0.46875	0.358887
snp_F6VG15V01CSHAG_260	C/T	C	5	0.625	T	3	0.375	0.375	0.46875	0.358887
snp_F3GS49K01AYNE3_69	C/T	C	5	0.625	T	3	0.375	0.375	0.46875	0.358887
snp_BX315394_314	C/A	C	4	0.571429	A	3	0.428571	0.428571	0.489796	0.369846
snp_F0DLFKL01DIOXB_19	G/A	G	11	0.733333	A	4	0.266667	0.266667	0.391111	0.314627
snp_F0DLFKL01DIOXB_91	T/C	T	12	0.75	C	4	0.25	0.25	0.375	0.304688
snp_F0DLFKL01CCK53_2	T/G	T	12	0.75	G	4	0.25	0.25	0.375	0.304688
snp_F0DLFKL01DBAC5_336	G/A	G	21	0.724138	A	8	0.275862	0.275862	0.399524	0.319715
snp_F3GS49K01B9DRZ_353	A/C	A	24	0.827586	C	5	0.172414	0.172414	0.285375	0.244655
snp_F6VG15V01D0283_327	A/C	A	4	0.5	C	4	0.5	0.5	0.5	0.375
snp_CB486197_349	T/C	T	7	0.636364	C	4	0.363636	0.363636	0.46281	0.355713
snp_CX722586_33	T/C	T	10	0.714286	C	4	0.285714	0.285714	0.408163	0.324865
snp_F0DLFKL01CRMNX_216	A/G	A	5	0.625	G	3	0.375	0.375	0.46875	0.358887
snp_CA365869_476	G/A	G	7	0.583333	A	5	0.416667	0.416667	0.486111	0.367959
snp_CA365869_506	A/T	A	9	0.75	T	3	0.25	0.25	0.375	0.304688
snp_BX866753_200	C/T	C	7	0.636364	T	4	0.363636	0.363636	0.46281	0.355713
snp_BX872151_365	T/C	T	16	0.727273	C	6	0.272727	0.272727	0.396694	0.318011
snp_FYV3OTN01DHKX2_85	G/A	G	6	0.6	A	4	0.4	0.4	0.48	0.3648
snp_F3GS49K01D0BAD_236	A/G	A	5	0.625	G	3	0.375	0.375	0.46875	0.358887
snp_F3GS49K02GSXZF_144	C/A	C	6	0.666667	A	3	0.333333	0.333333	0.444444	0.345679
snp_F3GS49K01CT619_79	G/T	G	5	0.555556	T	4	0.444444	0.444444	0.493827	0.371895
snp_F3GS49K01CT619_109	T/C	T	5	0.555556	C	4	0.444444	0.444444	0.493827	0.371895
snp_F3GS49K01CT619_259	G/A	G	11	0.733333	A	4	0.266667	0.266667	0.391111	0.314627
snp_F3GS49K01CT619_334	A/C	A	11	0.785714	C	3	0.214286	0.214286	0.336735	0.28004
snp_F3GS49K01CT619_348	T/G	T	11	0.785714	G	3	0.214286	0.214286	0.336735	0.28004
snp_F3GS49K01CT619_353	C/T	C	10	0.769231	T	3	0.230769	0.230769	0.35503	0.292007
snp_F3GS49K01CT619_358	T/C	T	10	0.769231	C	3	0.230769	0.230769	0.35503	0.292007
snp_F3GS49K01CT619_406	G/A	G	8	0.727273	A	3	0.272727	0.272727	0.396694	0.318011
snp_F0DLFKL01B07MK_9	G/C	G	5	0.625	C	3	0.375	0.375	0.46875	0.358887
snp_F6VG15V01B6IAU_347	A/C	A	4	0.571429	C	3	0.428571	0.428571	0.489796	0.369846
snp_F0DLFKL02F6IU6_160	G/T	G	9	0.692308	T	4	0.307692	0.307692	0.426036	0.335282
snp_F6VG15V01BV75R_267	G/A	G	10	0.769231	A	3	0.230769	0.230769	0.35503	0.292007
snp_F6VG15V01BK3E7_12	T/C	T	8	0.666667	C	4	0.333333	0.333333	0.444444	0.345679
snp_F3GS49K01CSOHB_185	T/C	T	25	0.609756	C	16	0.390244	0.390244	0.475907	0.362663
snp_GB5RBPX01CMDL5_1	T/C	T	10	0.666667	C	5	0.333333	0.333333	0.444444	0.345679
snp_F3GS49K01EE4XG_55	C/T	C	5	0.555556	T	4	0.444444	0.444444	0.493827	0.371895
snp_F3GS49K01BLAFH_125	C/G	C	5	0.555556	G	4	0.444444	0.444444	0.493827	0.371895
snp_F3GS49K02FU6ZC_240	T/A	T	7	0.636364	A	4	0.363636	0.363636	0.46281	0.355713
snp_F3GS49K02F70ZP_233	A/G	A	4	0.571429	G	3	0.428571	0.428571	0.489796	0.369846
snp_F6VG15V01DZ594_158	G/A	G	5	0.625	A	3	0.375	0.375	0.46875	0.358887
snp_BX084046_174	A/C	A	5	0.5	C	5	0.5	0.5	0.5	0.375
snp_F0DLFKL01AMHY7_495	A/G	A	5	0.555556	G	4	0.444444	0.444444	0.493827	0.371895
snp_F3GS49K02FT0ZA_98	C/T	C	4	0.571429	T	3	0.428571	0.428571	0.489796	0.369846
snp_F3GS49K01C52C7_23	G/T	G	7	0.7	T	3	0.3	0.3	0.42	0.3318
snp_BX300894_511	A/G	A	4	0.5	G	4	0.5	0.5	0.5	0.375
snp_F3GS49K02H83AL_82	G/A	G	5	0.625	A	3	0.375	0.375	0.46875	0.358887
snp_F3GS49K02H83AL_117	A/G	A	5	0.625	G	3	0.375	0.375	0.46875	0.358887
snp_CA371593_476	T/C	T	4	0.5	C	4	0.5	0.5	0.5	0.375
snp_F3GS49K01BCMEU_133	T/C	T	6	0.545455	C	5	0.454545	0.454545	0.495868	0.372925
snp_CA371500_592	C/T	C	6	0.666667	T	3	0.333333	0.333333	0.444444	0.345679
snp_F3GS49K01EMESQ_390	A/C	A	6	0.666667	C	3	0.333333	0.333333	0.444444	0.345679
snp_FYV3OTN01DKHCO_214	T/G	T	4	0.571429	G	3	0.428571	0.428571	0.489796	0.369846
snp_F3GS49K01AQM8V_262	G/T	G	5	0.625	T	3	0.375	0.375	0.46875	0.358887
snp_F3GS49K01AQM8V_275	A/G	A	5	0.625	G	3	0.375	0.375	0.46875	0.358887
snp_F3GS49K02G3JZG_255	C/G	C	5	0.625	G	3	0.375	0.375	0.46875	0.358887
snp_F3GS49K02G3JZG_292	C/T	C	6	0.666667	T	3	0.333333	0.333333	0.444444	0.345679
snp_F3GS49K02G3JZG_385	T/A	T	6	0.6	A	4	0.4	0.4	0.48	0.3648
snp_GBPNQUD01AHO92_134	G/A	G	6	0.6	A	4	0.4	0.4	0.48	0.3648
snp_GBPNQUD01AHO92_104	G/C	G	6	0.666667	C	3	0.333333	0.333333	0.444444	0.345679
snp_GBPNQUD01AHO92_86	G/A	G	7	0.7	A	3	0.3	0.3	0.42	0.3318
snp_FYV3OTN01AZ2F5_330	T/A	T	8	0.666667	A	4	0.333333	0.333333	0.444444	0.345679
snp_FYV3OTN01AZ2F5_325	T/C	T	8	0.666667	C	4	0.333333	0.333333	0.444444	0.345679
snp_FYV3OTN01AZ2F5_299	T/C	T	8	0.666667	C	4	0.333333	0.333333	0.444444	0.345679
snp_F3GS49K01DGI0C_217	A/G	A	5	0.625	G	3	0.375	0.375	0.46875	0.358887
snp_F3GS49K01DGI0C_241	C/T	C	5	0.625	T	3	0.375	0.375	0.46875	0.358887
snp_F3GS49K01DGI0C_262	T/C	T	5	0.625	C	3	0.375	0.375	0.46875	0.358887
snp_F3GS49K01DGI0C_313	C/T	C	8	0.727273	T	3	0.272727	0.272727	0.396694	0.318011
snp_F3GS49K01DGI0C_373	G/T	G	8	0.727273	T	3	0.272727	0.272727	0.396694	0.318011
snp_BX890371_249	A/G	A	10	0.555556	G	8	0.444444	0.444444	0.493827	0.371895
snp_F3GS49K02F6C1S_163	T/C	T	6	0.6	C	4	0.4	0.4	0.48	0.3648
snp_F3GS49K02F6C1S_202	T/C	T	6	0.545455	C	5	0.454545	0.454545	0.495868	0.372925
snp_FYV3OTN01BERIX_163	C/T	C	7	0.636364	T	4	0.363636	0.363636	0.46281	0.355713
snp_FYV3OTN01BERIX_157	T/C	T	7	0.636364	C	4	0.363636	0.363636	0.46281	0.355713
snp_FYV3OTN01BERIX_101	G/A	G	6	0.666667	A	3	0.333333	0.333333	0.444444	0.345679
snp_FYV3OTN02ICJ3T_114	A/G	A	5	0.555556	G	4	0.444444	0.444444	0.493827	0.371895
snp_FYV3OTN02ICJ3T_158	A/G	A	5	0.555556	G	4	0.444444	0.444444	0.493827	0.371895
snp_CA376712_595	T/G	T	14	0.608696	G	9	0.391304	0.391304	0.476371	0.362906
snp_F6VG15V01A7DYP_222	C/T	C	11	0.647059	T	6	0.352941	0.352941	0.456747	0.352438
snp_FYV3OTN01EBEXT_288	A/G	A	6	0.666667	G	3	0.333333	0.333333	0.444444	0.345679
snp_F3GS49K01BME5E_465	G/T	G	7	0.583333	T	5	0.416667	0.416667	0.486111	0.367959
snp_F3GS49K01BME5E_400	C/G	C	8	0.666667	G	4	0.333333	0.333333	0.444444	0.345679
snp_FZ8DYKY01ELHTO_86	A/T	A	4	0.571429	T	3	0.428571	0.428571	0.489796	0.369846
snp_BX862059_17	A/G	A	7	0.7	G	3	0.3	0.3	0.42	0.3318
snp_BX087516_116	T/G	T	6	0.6	G	4	0.4	0.4	0.48	0.3648
snp_BX087516_121	G/A	G	6	0.6	A	4	0.4	0.4	0.48	0.3648
snp_BX861440_715	C/T	C	18	0.782609	T	5	0.217391	0.217391	0.340265	0.282375
snp_GD3412001BRZR0_18	G/A	G	5	0.555556	A	4	0.444444	0.444444	0.493827	0.371895
snp_GD3412001BRZR0_62	G/T	G	5	0.625	T	3	0.375	0.375	0.46875	0.358887
snp_F3GS49K01ASI2Q_353	T/C	T	5	0.625	C	3	0.375	0.375	0.46875	0.358887
snp_F3GS49K01ASI2Q_292	T/C	T	4	0.571429	C	3	0.428571	0.428571	0.489796	0.369846
snp_CA344960_514	T/C	T	4	0.571429	C	3	0.428571	0.428571	0.489796	0.369846
snp_CA344960_607	C/T	C	4	0.571429	T	3	0.428571	0.428571	0.489796	0.369846
snp_CA344960_619	G/C	G	4	0.571429	C	3	0.428571	0.428571	0.489796	0.369846
snp_F3GS49K02HW4I0_422	G/A	G	55	0.948276	A	3	0.0517241	0.0517241	0.0980975	0.0932859
snp_F6VG15V01BT219_2	T/C	T	22	0.814815	C	5	0.185185	0.185185	0.301783	0.256247
snp_F3GS49K01A7VRR_204	G/A	G	5	0.555556	A	4	0.444444	0.444444	0.493827	0.371895
snp_F3GS49K01DF269_452	C/T	C	11	0.647059	T	6	0.352941	0.352941	0.456747	0.352438
snp_F3GS49K01EWL6W_495	A/C	A	10	0.714286	C	4	0.285714	0.285714	0.408163	0.324865
snp_F3GS49K01A8G00_275	A/G	A	30	0.731707	G	11	0.268293	0.268293	0.392623	0.315547
snp_F3GS49K01AUJC2_285	G/A	G	8	0.615385	A	5	0.384615	0.384615	0.473373	0.361332
snp_F3GS49K01AUJC2_279	T/C	T	8	0.615385	C	5	0.384615	0.384615	0.473373	0.361332
snp_F3GS49K01AUJC2_270	C/A	C	8	0.615385	A	5	0.384615	0.384615	0.473373	0.361332
snp_F3GS49K01AUJC2_261	A/T	A	8	0.615385	T	5	0.384615	0.384615	0.473373	0.361332
snp_FYV3OTN01DCTOM_303	C/T	C	8	0.727273	T	3	0.272727	0.272727	0.396694	0.318011
snp_F3GS49K01D8W6F_313	A/G	A	10	0.588235	G	7	0.411765	0.411765	0.484429	0.367093
snp_F3GS49K02JOESH_158	C/A	C	7	0.7	A	3	0.3	0.3	0.42	0.3318
snp_FYV3OTN01AK33S_106	T/C	T	4	0.571429	C	3	0.428571	0.428571	0.489796	0.369846
snp_FYV3OTN01DJBW6_215	C/T	C	6	0.666667	T	3	0.333333	0.333333	0.444444	0.345679
snp_F3GS49K01A6PG1_117	G/T	G	4	0.571429	T	3	0.428571	0.428571	0.489796	0.369846
snp_F3GS49K01CXD7U_367	C/A	C	4	0.571429	A	3	0.428571	0.428571	0.489796	0.369846
snp_F3GS49K01DYLDD_281	G/T	G	6	0.666667	T	3	0.333333	0.333333	0.444444	0.345679
snp_F3GS49K01BBQJF_373	A/T	A	11	0.6875	T	5	0.3125	0.3125	0.429688	0.337372
snp_CA356820_207	C/G	C	11	0.733333	G	4	0.266667	0.266667	0.391111	0.314627
snp_F3GS49K01A40KV_88	G/A	G	11	0.785714	A	3	0.214286	0.214286	0.336735	0.28004
snp_F6VG15V01ARJXU_424	A/T	A	6	0.545455	T	5	0.454545	0.454545	0.495868	0.372925
snp_CA356820_371	A/T	A	7	0.636364	T	4	0.363636	0.363636	0.46281	0.355713
snp_F6VG15V02F3522_259	G/T	G	14	0.736842	T	5	0.263158	0.263158	0.387812	0.312613
snp_F6VG15V02F3522_190	T/C	T	16	0.761905	C	5	0.238095	0.238095	0.362812	0.296996
snp_F6VG15V02F3522_184	G/A	G	16	0.761905	A	5	0.238095	0.238095	0.362812	0.296996
snp_F6VG15V02F3522_130	C/T	C	16	0.842105	T	3	0.157895	0.157895	0.265928	0.230569
snp_F0DLFKL02GEMZV_257	A/C	A	7	0.7	C	3	0.3	0.3	0.42	0.3318
snp_F3GS49K01AEIRP_203	T/A	T	8	0.666667	A	4	0.333333	0.333333	0.444444	0.345679
snp_F3GS49K01AEIRP_247	G/A	G	7	0.7	A	3	0.3	0.3	0.42	0.3318
snp_CU063732_221	T/C	T	7	0.7	C	3	0.3	0.3	0.42	0.3318
snp_F0DLFKL01BL5FR_8	A/T	A	4	0.571429	T	3	0.428571	0.428571	0.489796	0.369846
snp_CR367079_412	A/G	A	8	0.533333	G	7	0.466667	0.466667	0.497778	0.373886
snp_BX075020_314	C/A	C	10	0.588235	A	7	0.411765	0.411765	0.484429	0.367093
snp_BX075020_395	G/A	G	14	0.823529	A	3	0.176471	0.176471	0.290657	0.248417
snp_CX249822_254	A/G	A	8	0.666667	G	4	0.333333	0.333333	0.444444	0.345679
snp_F3GS49K01E4OCT_141	G/A	G	9	0.75	A	3	0.25	0.25	0.375	0.304688
snp_F3GS49K01E4OCT_155	T/A	T	9	0.75	A	3	0.25	0.25	0.375	0.304688
snp_CA371041_408	C/T	C	6	0.545455	T	5	0.454545	0.454545	0.495868	0.372925
snp_CA366550_152	A/G	A	9	0.5625	G	7	0.4375	0.4375	0.492188	0.371063
snp_CA366550_176	T/C	T	9	0.529412	C	8	0.470588	0.470588	0.49827	0.374133
snp_CA366550_255	T/C	T	10	0.625	C	6	0.375	0.375	0.46875	0.358887
snp_CA366550_272	A/G	A	8	0.571429	G	6	0.428571	0.428571	0.489796	0.369846
snp_CA366550_436	A/G	A	7	0.583333	G	5	0.416667	0.416667	0.486111	0.367959
snp_CA366550_443	C/T	C	7	0.583333	T	5	0.416667	0.416667	0.486111	0.367959
snp_F3GS49K01BOPXK_354	T/C	T	9	0.5625	C	7	0.4375	0.4375	0.492188	0.371063
snp_F0DLFKL01BIJAC_2	C/G/A	C	9	0.6	G	6	0.4	0.4	0.48	0.3648
snp_F0DLFKL01D8S91_41	A/T	A	17	0.809524	T	4	0.190476	0.190476	0.30839	0.260838
snp_F0DLFKL01D8S91_49	T/C	T	17	0.809524	C	4	0.190476	0.190476	0.30839	0.260838
snp_F3GS49K01A3ZLV_189	C/T	C	7	0.583333	T	5	0.416667	0.416667	0.486111	0.367959
snp_F3GS49K01A3ZLV_195	G/A	G	9	0.75	A	3	0.25	0.25	0.375	0.304688
snp_F3GS49K02FLRJ6_211	C/T	C	8	0.615385	T	5	0.384615	0.384615	0.473373	0.361332
snp_GB5RBPX01EFO92_306	C/T	C	10	0.769231	T	3	0.230769	0.230769	0.35503	0.292007
snp_F3GS49K02FLRJ6_277	T/G	T	8	0.571429	G	6	0.428571	0.428571	0.489796	0.369846
snp_F3GS49K01A3ZLV_284	A/G	A	9	0.642857	G	5	0.357143	0.357143	0.459184	0.353759
snp_F3GS49K01BLJ33_428	G/A	G	11	0.785714	A	3	0.214286	0.214286	0.336735	0.28004
snp_F6VG15V01EE7ZA_94	G/A	G	6	0.6	A	4	0.4	0.4	0.48	0.3648
snp_FYV3OTN01BYY99_31	G/T	G	5	0.625	T	3	0.375	0.375	0.46875	0.358887
snp_F3GS49K02HVIMT_402	G/A	G	6	0.666667	A	3	0.333333	0.333333	0.444444	0.345679
snp_F6VG15V02FSNXV_115	T/G	T	6	0.666667	G	3	0.333333	0.333333	0.444444	0.345679
snp_FYV3OTN01C3R0C_80	G/A	G	9	0.692308	A	4	0.307692	0.307692	0.426036	0.335282
snp_AF465782_881	A/C	A	6	0.545455	C	5	0.454545	0.454545	0.495868	0.372925
snp_BX315502_231	C/T	C	9	0.692308	T	4	0.307692	0.307692	0.426036	0.335282
snp_BX304368_393	C/T	C	47	0.94	T	3	0.06	0.06	0.1128	0.106438
snp_BX304368_408	C/T	C	50	0.943396	T	3	0.0566038	0.0566038	0.1068	0.101096
snp_F6VG15V01B0IWI_73	C/G	C	4	0.571429	G	3	0.428571	0.428571	0.489796	0.369846
snp_FYV3OTN01A51GM_36	T/A	T	6	0.666667	A	3	0.333333	0.333333	0.444444	0.345679
snp_F3GS49K01EH2LU_134	T/C	T	4	0.5	C	4	0.5	0.5	0.5	0.375
snp_F6VG15V02FRREZ_56	C/A	C	5	0.625	A	3	0.375	0.375	0.46875	0.358887
snp_FYV3OTN01EOO5S_20	A/G	A	4	0.5	G	4	0.5	0.5	0.5	0.375
snp_F6VG15V02HNXV2_390	G/T	G	5	0.625	T	3	0.375	0.375	0.46875	0.358887
snp_FYV3OTN01DO8IS_19	G/A	G	4	0.571429	A	3	0.428571	0.428571	0.489796	0.369846
snp_BX858917_86	G/A	G	5	0.555556	A	4	0.444444	0.444444	0.493827	0.371895
snp_F0DLFKL01BGXEX_7	G/T	G	21	0.677419	T	10	0.322581	0.322581	0.437045	0.341541
snp_F3GS49K02H7CHR_53	G/A	G	39	0.866667	A	6	0.133333	0.133333	0.231111	0.204405
snp_GAY7CUQ01BUXYO_261	G/A	G	12	0.8	A	3	0.2	0.2	0.32	0.2688
snp_CX124396_375	A/G	A	25	0.833333	G	5	0.166667	0.166667	0.277778	0.239198
snp_GBPNQUD01EM3PG_110	C/T	C	4	0.571429	T	3	0.428571	0.428571	0.489796	0.369846
snp_F3GS49K01D6LJ3_297	A/G	A	7	0.7	G	3	0.3	0.3	0.42	0.3318
snp_GBPNQUD01AFIYL_408	G/A	G	6	0.6	A	4	0.4	0.4	0.48	0.3648
snp_CX039999_516	G/A	G	8	0.615385	A	5	0.384615	0.384615	0.473373	0.361332
snp_CX124800_606	C/T	C	4	0.571429	T	3	0.428571	0.428571	0.489796	0.369846
snp_F3GS49K02FU9ZX_357	G/A	G	4	0.571429	A	3	0.428571	0.428571	0.489796	0.369846
snp_CX124800_451	A/G	A	7	0.636364	G	4	0.363636	0.363636	0.46281	0.355713
snp_FYV3OTN01D1IHX_313	A/C	A	14	0.823529	C	3	0.176471	0.176471	0.290657	0.248417
snp_F3GS49K01BUQEJ_444	T/G	T	8	0.533333	G	7	0.466667	0.466667	0.497778	0.373886
snp_F6VG15V01ARK5W_392	A/G	A	6	0.666667	G	3	0.333333	0.333333	0.444444	0.345679
snp_BX074339_466	C/T	C	6	0.6	T	4	0.4	0.4	0.48	0.3648
snp_F3GS49K01ED46P_25	T/G	T	5	0.625	G	3	0.375	0.375	0.46875	0.358887
snp_F3GS49K01ED46P_211	T/G	T	6	0.666667	G	3	0.333333	0.333333	0.444444	0.345679
snp_CA372071_682	A/G	A	4	0.571429	G	3	0.428571	0.428571	0.489796	0.369846
snp_CX247671_339	C/A	C	16	0.533333	A	14	0.466667	0.466667	0.497778	0.373886
snp_F3GS49K01BLKRW_71	C/A	C	5	0.625	A	3	0.375	0.375	0.46875	0.358887
snp_F3GS49K01DQAQG_474	T/C	T	4	0.5	C	4	0.5	0.5	0.5	0.375
snp_F3GS49K01DQAQG_445	A/C	A	4	0.571429	C	3	0.428571	0.428571	0.489796	0.369846
snp_BX087933_81	T/C	T	4	0.571429	C	3	0.428571	0.428571	0.489796	0.369846
snp_F3GS49K01DL1EG_186	A/G	A	5	0.625	G	3	0.375	0.375	0.46875	0.358887
snp_CR369389_364	C/T	C	15	0.833333	T	3	0.166667	0.166667	0.277778	0.239198
snp_F0DLFKL01BNBM4_225	G/A	G	14	0.777778	A	4	0.222222	0.222222	0.345679	0.285932
snp_F3GS49K01A4NG6_275	A/G	A	11	0.6875	G	5	0.3125	0.3125	0.429688	0.337372
snp_F3GS49K02GD28Z_344	T/G	T	5	0.625	G	3	0.375	0.375	0.46875	0.358887
snp_GAY7CUQ01AH6Y8_264	A/C	A	8	0.666667	C	4	0.333333	0.333333	0.444444	0.345679
snp_GAY7CUQ01AH6Y8_144	C/T	C	9	0.692308	T	4	0.307692	0.307692	0.426036	0.335282
snp_GAY7CUQ01AH6Y8_81	G/A	G	9	0.642857	A	5	0.357143	0.357143	0.459184	0.353759
snp_GAY7CUQ01AH6Y8_27	T/G	T	8	0.666667	G	4	0.333333	0.333333	0.444444	0.345679
snp_GAY7CUQ02J4F2X_218	T/A	T	7	0.7	A	3	0.3	0.3	0.42	0.3318
snp_F3GS49K01EKRQI_140	A/C	A	8	0.727273	C	3	0.272727	0.272727	0.396694	0.318011
snp_CA361026_314	T/C	T	7	0.538462	C	6	0.461538	0.461538	0.497041	0.373516
snp_F3GS49K01CRW2D_177	C/T	C	7	0.538462	T	6	0.461538	0.461538	0.497041	0.373516
snp_F3GS49K01EDGUQ_55	G/T	G	8	0.727273	T	3	0.272727	0.272727	0.396694	0.318011
snp_FZNWKMO01DF7TS_111	T/C	T	9	0.75	C	3	0.25	0.25	0.375	0.304688
snp_F3GS49K01CFW1Z_54	A/C	A	8	0.571429	C	6	0.428571	0.428571	0.489796	0.369846
snp_F6VG15V02HK1EC_260	C/T	C	10	0.714286	T	4	0.285714	0.285714	0.408163	0.324865
snp_CA357530_162	C/T	C	7	0.636364	T	4	0.363636	0.363636	0.46281	0.355713
snp_CA357530_176	T/C	T	7	0.636364	C	4	0.363636	0.363636	0.46281	0.355713
snp_CA357530_181	A/G	A	7	0.636364	G	4	0.363636	0.363636	0.46281	0.355713
snp_CA357530_194	T/C	T	6	0.6	C	4	0.4	0.4	0.48	0.3648
snp_CA357530_372	T/C	T	4	0.571429	C	3	0.428571	0.428571	0.489796	0.369846
snp_CA357530_381	T/C	T	4	0.571429	C	3	0.428571	0.428571	0.489796	0.369846
snp_CA357530_419	G/A	G	8	0.727273	A	3	0.272727	0.272727	0.396694	0.318011
snp_CA357530_466	G/T	G	16	0.842105	T	3	0.157895	0.157895	0.265928	0.230569
snp_CA357530_472	C/T	C	13	0.684211	T	6	0.315789	0.315789	0.432133	0.338764
snp_F3GS49K02GBA96_62	C/A	C	27	0.84375	A	5	0.15625	0.15625	0.263672	0.22891
snp_F3GS49K01BPUJT_178	C/T	C	19	0.703704	T	8	0.296296	0.296296	0.41701	0.330061
snp_F3GS49K01BPUJT_183	T/A	T	16	0.592593	A	11	0.407407	0.407407	0.482853	0.36628
snp_F3GS49K01AK24J_189	T/A	T	10	0.769231	A	3	0.230769	0.230769	0.35503	0.292007
snp_CU063164_533	G/A	G	5	0.555556	A	4	0.444444	0.444444	0.493827	0.371895
snp_CU063164_582	A/T	A	6	0.666667	T	3	0.333333	0.333333	0.444444	0.345679
snp_BX868539_425	T/A	T	5	0.555556	A	4	0.444444	0.444444	0.493827	0.371895
snp_FYV3OTN01BE9IC_34	C/T	C	4	0.571429	T	3	0.428571	0.428571	0.489796	0.369846
snp_F3GS49K01BPFI1_341	T/C	T	6	0.6	C	4	0.4	0.4	0.48	0.3648
snp_F3GS49K01BBMRF_1	T/G	T	4	0.5	G	4	0.5	0.5	0.5	0.375
snp_FYV3OTN01CSTBW_104	T/A	T	7	0.7	A	3	0.3	0.3	0.42	0.3318
snp_F0DLFKL01C4MT8_131	T/G	T	44	0.93617	G	3	0.0638298	0.0638298	0.119511	0.11237
snp_F6VG15V01C3HY2_382	G/A	G	40	0.930233	A	3	0.0697674	0.0697674	0.1298	0.121376
snp_CX042363_11	G/T	G	6	0.6	T	4	0.4	0.4	0.48	0.3648
snp_BX884881_525	A/G	A	4	0.5	G	4	0.5	0.5	0.5	0.375
snp_FYV3OTN01B9TPX_287	C/T	C	10	0.769231	T	3	0.230769	0.230769	0.35503	0.292007
snp_BX884881_691	T/A/G	T	8	0.571429	A	6	0.428571	0.428571	0.489796	0.369846
snp_F3GS49K02GNFB1_232	A/G	A	4	0.571429	G	3	0.428571	0.428571	0.489796	0.369846
snp_GAY7CUQ01D92Y1_246	G/A	G	4	0.571429	A	3	0.428571	0.428571	0.489796	0.369846
snp_F3GS49K02GNFB1_406	A/C	A	4	0.5	C	4	0.5	0.5	0.5	0.375
snp_BX081142_434	T/C	T	7	0.5	C	7	0.5	0.5	0.5	0.375
snp_CF752788_677	C/T	C	10	0.526316	T	9	0.473684	0.473684	0.498615	0.374307
snp_FYV3OTN01BQA62_255	T/C	T	8	0.727273	C	3	0.272727	0.272727	0.396694	0.318011
snp_CA350338_46	A/G	A	19	0.826087	G	4	0.173913	0.173913	0.287335	0.246054
snp_FYV3OTN02H6J98_265	T/C	T	5	0.625	C	3	0.375	0.375	0.46875	0.358887
snp_BX889801_52	T/C	T	4	0.5	C	4	0.5	0.5	0.5	0.375
snp_F0DLFKL01BDBTN_1	C/G	C	14	0.823529	G	3	0.176471	0.176471	0.290657	0.248417
snp_F0DLFKL01BMWQ3_2	C/G	C	18	0.857143	G	3	0.142857	0.142857	0.244898	0.21491
snp_F6VG15V02G8AZB_51	A/T	A	4	0.571429	T	3	0.428571	0.428571	0.489796	0.369846
snp_F0DLFKL01DG9ZE_1	C/G	C	14	0.636364	G	8	0.363636	0.363636	0.46281	0.355713
snp_F6VG15V01C5TC8_3	C/T	C	4	0.571429	T	3	0.428571	0.428571	0.489796	0.369846
snp_F6VG15V01C5TC8_81	T/A	T	5	0.555556	A	4	0.444444	0.444444	0.493827	0.371895
snp_F6VG15V01C5TC8_87	C/T	C	5	0.555556	T	4	0.444444	0.444444	0.493827	0.371895
snp_F6VG15V01C5TC8_136	A/C	A	6	0.6	C	4	0.4	0.4	0.48	0.3648
snp_F6VG15V01C5TC8_156	T/A	T	6	0.6	A	4	0.4	0.4	0.48	0.3648
snp_F6VG15V01C5TC8_386	A/G	A	11	0.647059	G	6	0.352941	0.352941	0.456747	0.352438
snp_F6VG15V01C5TC8_392	A/G	A	11	0.6875	G	5	0.3125	0.3125	0.429688	0.337372
snp_F3GS49K01CZ1PT_2	C/T	C	10	0.666667	T	5	0.333333	0.333333	0.444444	0.345679
snp_F3GS49K01CZ1PT_54	A/G	A	11	0.733333	G	4	0.266667	0.266667	0.391111	0.314627
snp_F3GS49K01CZ1PT_83	T/C	T	10	0.714286	C	4	0.285714	0.285714	0.408163	0.324865
snp_F3GS49K01CZ1PT_95	T/C	T	11	0.733333	C	4	0.266667	0.266667	0.391111	0.314627
snp_F3GS49K01CZ1PT_137	C/T	C	12	0.705882	T	5	0.294118	0.294118	0.415225	0.329019
snp_F0DLFKL02G2M85_56	T/C	T	7	0.636364	C	4	0.363636	0.363636	0.46281	0.355713
snp_F3GS49K02F2LVZ_30	G/T	G	6	0.666667	T	3	0.333333	0.333333	0.444444	0.345679
snp_F3GS49K02IEWD4_66	A/G	A	4	0.5	G	4	0.5	0.5	0.5	0.375
snp_FYV3OTN01DXYD9_286	A/G	A	7	0.7	G	3	0.3	0.3	0.42	0.3318
snp_F3GS49K02FMWUN_387	T/C	T	17	0.85	C	3	0.15	0.15	0.255	0.222488
snp_F3GS49K02F3MVF_278	A/G	A	15	0.789474	G	4	0.210526	0.210526	0.33241	0.277162
snp_F3GS49K01ADKRU_478	T/C	T	5	0.625	C	3	0.375	0.375	0.46875	0.358887
snp_F3GS49K01AD905_207	G/T	G	9	0.75	T	3	0.25	0.25	0.375	0.304688
snp_CX718056_541	C/T	C	7	0.538462	T	6	0.461538	0.461538	0.497041	0.373516
snp_CU074922_255	G/A	G	5	0.555556	A	4	0.444444	0.444444	0.493827	0.371895
snp_F6VG15V02JGWRU_456	T/A	T	9	0.692308	A	4	0.307692	0.307692	0.426036	0.335282
snp_CA345429_429	C/T	C	6	0.545455	T	5	0.454545	0.454545	0.495868	0.372925
snp_CA345429_480	A/G	A	7	0.636364	G	4	0.363636	0.363636	0.46281	0.355713
snp_CR371753_150	G/A	G	6	0.666667	A	3	0.333333	0.333333	0.444444	0.345679
snp_F3GS49K01AH5R1_303	G/A	G	8	0.666667	A	4	0.333333	0.333333	0.444444	0.345679
snp_F3GS49K01AH5R1_225	A/G	A	8	0.666667	G	4	0.333333	0.333333	0.444444	0.345679
snp_F3GS49K01AH5R1_93	T/C	T	6	0.666667	C	3	0.333333	0.333333	0.444444	0.345679
snp_F3GS49K01AH5R1_57	A/C	A	4	0.571429	C	3	0.428571	0.428571	0.489796	0.369846
snp_F3GS49K01DNFZD_458	C/T	C	6	0.6	T	4	0.4	0.4	0.48	0.3648
snp_F3GS49K02JJSJ4_368	C/T	C	6	0.666667	T	3	0.333333	0.333333	0.444444	0.345679
snp_F3GS49K02IESQ2_36	A/G	A	11	0.785714	G	3	0.214286	0.214286	0.336735	0.28004
snp_F3GS49K01AYYHC_462	C/G	C	8	0.615385	G	5	0.384615	0.384615	0.473373	0.361332
snp_F3GS49K02IESQ2_356	C/A	C	7	0.7	A	3	0.3	0.3	0.42	0.3318
snp_F3GS49K02IESQ2_363	A/C	A	7	0.7	C	3	0.3	0.3	0.42	0.3318
snp_F3GS49K02IESQ2_394	A/G	A	7	0.636364	G	4	0.363636	0.363636	0.46281	0.355713
snp_BX884342_370	G/T	G	9	0.75	T	3	0.25	0.25	0.375	0.304688
snp_BX884342_409	C/T	C	9	0.75	T	3	0.25	0.25	0.375	0.304688
snp_GB5RBPX01DSTX8_452	A/G	A	14	0.823529	G	3	0.176471	0.176471	0.290657	0.248417
snp_BX860625_473	A/G	A	15	0.789474	G	4	0.210526	0.210526	0.33241	0.277162
snp_F3GS49K01DUVMP_110	T/G	T	13	0.684211	G	6	0.315789	0.315789	0.432133	0.338764
snp_BX860625_622	A/T	A	9	0.529412	T	8	0.470588	0.470588	0.49827	0.374133
snp_FYV3OTN01B3CYN_295	C/A	C	8	0.727273	A	3	0.272727	0.272727	0.396694	0.318011
snp_GBPNQUD01BYBLA_22	C/T	C	4	0.571429	T	3	0.428571	0.428571	0.489796	0.369846
snp_F3GS49K01APM6D_128	A/C	A	6	0.545455	C	5	0.454545	0.454545	0.495868	0.372925
snp_F3GS49K01APM6D_143	C/T	C	7	0.636364	T	4	0.363636	0.363636	0.46281	0.355713
snp_F6VG15V02J1BEI_81	A/G	A	13	0.590909	G	9	0.409091	0.409091	0.483471	0.366599
snp_FYV3OTN01A3JOW_267	G/A	G	27	0.870968	A	4	0.129032	0.129032	0.224766	0.199506
snp_GAY7CUQ02IXE1V_220	T/C	T	12	0.8	C	3	0.2	0.2	0.32	0.2688
snp_F6VG15V01AI41Y_248	A/G	A	12	0.631579	G	7	0.368421	0.368421	0.465374	0.357087
snp_BX320640_709	A/T	A	10	0.5	T	10	0.5	0.5	0.5	0.375
snp_F6VG15V01DC3HP_60	A/G	A	4	0.571429	G	3	0.428571	0.428571	0.489796	0.369846
snp_F6VG15V01DC3HP_159	G/A	G	7	0.636364	A	4	0.363636	0.363636	0.46281	0.355713
snp_F6VG15V01A5CXX_201	C/A	C	8	0.727273	A	3	0.272727	0.272727	0.396694	0.318011
snp_F6VG15V01AVHDG_105	C/A	C	13	0.722222	A	5	0.277778	0.277778	0.401235	0.32074
snp_F6VG15V02IZ7SV_248	C/T	C	13	0.722222	T	5	0.277778	0.277778	0.401235	0.32074
snp_FYV3OTN02GM8F7_361	A/G	A	22	0.88	G	3	0.12	0.12	0.2112	0.188897
snp_F6VG15V01CDH7C_381	T/C	T	12	0.5	C	12	0.5	0.5	0.5	0.375
snp_CA347476_34	A/G	A	16	0.516129	G	15	0.483871	0.483871	0.49948	0.37474
snp_CA347476_66	G/A	G	25	0.78125	A	7	0.21875	0.21875	0.341797	0.283384
snp_F6VG15V01CDH7C_262	G/T	G	29	0.852941	T	5	0.147059	0.147059	0.250865	0.219398
snp_CA376720_114	C/T	C	31	0.861111	T	5	0.138889	0.138889	0.239198	0.21059
snp_CA376720_198	G/T	G	28	0.875	T	4	0.125	0.125	0.21875	0.194824
snp_F6VG15V02G0WL6_45	A/G	A	25	0.892857	G	3	0.107143	0.107143	0.191327	0.173024
snp_CA347476_441	A/C	A	16	0.666667	C	8	0.333333	0.333333	0.444444	0.345679
snp_CA347476_650	C/T	C	13	0.722222	T	5	0.277778	0.277778	0.401235	0.32074
snp_CA376720_645	T/C	T	7	0.636364	C	4	0.363636	0.363636	0.46281	0.355713
snp_AM887818_248	T/G	T	5	0.555556	G	4	0.444444	0.444444	0.493827	0.371895
snp_GBPNQUD01BVKVP_71	G/A	G	5	0.625	A	3	0.375	0.375	0.46875	0.358887
snp_GBPNQUD01BVKVP_128	G/A	G	4	0.571429	A	3	0.428571	0.428571	0.489796	0.369846
snp_CA355147_398	C/T	C	8	0.571429	T	6	0.428571	0.428571	0.489796	0.369846
snp_BX314580_669	A/G	A	6	0.545455	G	5	0.454545	0.454545	0.495868	0.372925
snp_F6VG15V01AU68J_258	G/C	G	4	0.571429	C	3	0.428571	0.428571	0.489796	0.369846
snp_FYV3OTN01EZ7FK_328	T/C	T	4	0.571429	C	3	0.428571	0.428571	0.489796	0.369846
snp_CA343438_333	C/T	C	59	0.867647	T	9	0.132353	0.132353	0.229671	0.203297
snp_FYV3OTN01AZBXJ_283	A/G	A	7	0.7	G	3	0.3	0.3	0.42	0.3318
snp_BT073112_1139	A/G	A	6	0.545455	G	5	0.454545	0.454545	0.495868	0.372925
snp_F3GS49K01DJEAI_241	G/A	G	13	0.764706	A	4	0.235294	0.235294	0.359862	0.295111
snp_BT073112_776	G/A	G	25	0.833333	A	5	0.166667	0.166667	0.277778	0.239198
snp_CA341770_394	G/A	G	19	0.655172	A	10	0.344828	0.344828	0.451843	0.349762
snp_CU074924_208	C/T	C	9	0.642857	T	5	0.357143	0.357143	0.459184	0.353759
snp_F6VG15V01CA813_58	C/T	C	6	0.6	T	4	0.4	0.4	0.48	0.3648
snp_F0DLFKL01AGQ4L_366	G/A	G	11	0.6875	A	5	0.3125	0.3125	0.429688	0.337372
snp_GAY7CUQ01DFHJN_107	A/G	A	15	0.714286	G	6	0.285714	0.285714	0.408163	0.324865
snp_GAY7CUQ02H3KNR_129	A/G	A	18	0.857143	G	3	0.142857	0.142857	0.244898	0.21491
snp_FYV3OTN01DM3XN_301	A/T	A	9	0.75	T	3	0.25	0.25	0.375	0.304688
snp_FYV3OTN01DM3XN_316	C/A	C	9	0.75	A	3	0.25	0.25	0.375	0.304688
snp_F6VG15V01ANVPU_18	C/A	C	7	0.636364	A	4	0.363636	0.363636	0.46281	0.355713
snp_F6VG15V01ANVPU_35	G/T	G	8	0.727273	T	3	0.272727	0.272727	0.396694	0.318011
snp_F6VG15V01ANVPU_74	C/G	C	7	0.538462	G	6	0.461538	0.461538	0.497041	0.373516
snp_F6VG15V01ANVPU_80	C/A	C	7	0.538462	A	6	0.461538	0.461538	0.497041	0.373516
snp_F6VG15V01A47LU_189	A/T	A	5	0.5	T	5	0.5	0.5	0.5	0.375
snp_F6VG15V01AKQJR_481	C/A	C	7	0.7	A	3	0.3	0.3	0.42	0.3318
snp_F6VG15V01B87S5_269	T/A	T	7	0.7	A	3	0.3	0.3	0.42	0.3318
snp_F6VG15V01ADGAG_1	T/G	T	7	0.636364	G	4	0.363636	0.363636	0.46281	0.355713
snp_F6VG15V01B87S5_463	A/G	A	8	0.615385	G	5	0.384615	0.384615	0.473373	0.361332
snp_F6VG15V01BG1JB_256	A/G	A	4	0.571429	G	3	0.428571	0.428571	0.489796	0.369846
snp_F3GS49K02G3N1J_246	A/G	A	7	0.7	G	3	0.3	0.3	0.42	0.3318
snp_F6VG15V01BC0YY_211	T/C	T	4	0.5	C	4	0.5	0.5	0.5	0.375
snp_BX882242_25	C/T	C	7	0.7	T	3	0.3	0.3	0.42	0.3318
snp_F6VG15V02GY016_114	A/T	A	21	0.84	T	4	0.16	0.16	0.2688	0.232673
snp_FYV3OTN01DU617_12	A/C	A	24	0.857143	C	4	0.142857	0.142857	0.244898	0.21491
snp_FYV3OTN01C73DB_178	T/G	T	24	0.857143	G	4	0.142857	0.142857	0.244898	0.21491
snp_F6VG15V02HMDRQ_52	T/A	T	24	0.827586	A	5	0.172414	0.172414	0.285375	0.244655
snp_F6VG15V02F63DG_122	C/A	C	17	0.73913	A	6	0.26087	0.26087	0.385633	0.311277
snp_F6VG15V02HMDRQ_236	T/G	T	13	0.8125	G	3	0.1875	0.1875	0.304688	0.25827
snp_F6VG15V01DLAI1_454	T/C	T	6	0.6	C	4	0.4	0.4	0.48	0.3648
snp_CA352163_154	C/T	C	6	0.6	T	4	0.4	0.4	0.48	0.3648
snp_FYV3OTN02F05T3_158	T/G	T	7	0.5	G	7	0.5	0.5	0.5	0.375
snp_CA373426_333	A/G	A	5	0.625	G	3	0.375	0.375	0.46875	0.358887
snp_CA348133_588	T/C	T	7	0.7	C	3	0.3	0.3	0.42	0.3318
snp_CA348133_645	C/A	C	9	0.75	A	3	0.25	0.25	0.375	0.304688
snp_CX259823_116	A/C	A	9	0.75	C	3	0.25	0.25	0.375	0.304688
snp_CX259823_102	G/T	G	9	0.75	T	3	0.25	0.25	0.375	0.304688
snp_CX259823_47	A/T	A	7	0.7	T	3	0.3	0.3	0.42	0.3318
snp_BX878678_64	C/T	C	4	0.571429	T	3	0.428571	0.428571	0.489796	0.369846
snp_BX878678_422	G/A	G	5	0.625	A	3	0.375	0.375	0.46875	0.358887
snp_F0DLFKL01CY3HY_105	A/C	A	6	0.666667	C	3	0.333333	0.333333	0.444444	0.345679
snp_BX910848_627	C/G	C	4	0.571429	G	3	0.428571	0.428571	0.489796	0.369846
snp_F6VG15V01AIQPA_206	G/C	G	6	0.545455	C	5	0.454545	0.454545	0.495868	0.372925
snp_CA367636_597	T/A	T	11	0.785714	A	3	0.214286	0.214286	0.336735	0.28004
snp_CX244821_319	G/A	G	7	0.7	A	3	0.3	0.3	0.42	0.3318
snp_F6VG15V02HMQP9_397	A/G	A	7	0.7	G	3	0.3	0.3	0.42	0.3318
snp_F6VG15V01BYHCR_21	T/C	T	4	0.571429	C	3	0.428571	0.428571	0.489796	0.369846
snp_F6VG15V01BYHCR_5	C/G	C	4	0.571429	G	3	0.428571	0.428571	0.489796	0.369846
snp_F0DLFKL01EJ6CR_325	C/A	C	5	0.555556	A	4	0.444444	0.444444	0.493827	0.371895
snp_F0DLFKL01EJ6CR_313	A/G	A	5	0.555556	G	4	0.444444	0.444444	0.493827	0.371895
snp_F6VG15V01DPT9F_174	A/G	A	9	0.75	G	3	0.25	0.25	0.375	0.304688
snp_GB5RBPX01ATGEO_475	C/T	C	7	0.7	T	3	0.3	0.3	0.42	0.3318
snp_FYV3OTN01C3BKV_143	A/C	A	4	0.5	C	4	0.5	0.5	0.5	0.375
snp_FYV3OTN01C3BKV_262	C/T	C	5	0.625	T	3	0.375	0.375	0.46875	0.358887
snp_FYV3OTN01C3BKV_288	T/A	T	6	0.666667	A	3	0.333333	0.333333	0.444444	0.345679
snp_FYV3OTN01C3BKV_322	T/A	T	6	0.666667	A	3	0.333333	0.333333	0.444444	0.345679
snp_FYV3OTN01BYCIB_103	G/A	G	4	0.571429	A	3	0.428571	0.428571	0.489796	0.369846
snp_FYV3OTN01BYCIB_76	T/C	T	4	0.571429	C	3	0.428571	0.428571	0.489796	0.369846
snp_F6VG15V01E4TJ2_15	C/G	C	5	0.625	G	3	0.375	0.375	0.46875	0.358887
snp_F6VG15V01E4TJ2_1	C/A	C	5	0.625	A	3	0.375	0.375	0.46875	0.358887
snp_F0DLFKL01B19GT_14	A/C	A	11	0.52381	C	10	0.47619	0.47619	0.498866	0.374432
snp_F0DLFKL01EHJ1O_332	A/G	A	17	0.772727	G	5	0.227273	0.227273	0.35124	0.289555
snp_F0DLFKL01EHJ1O_378	G/A	G	12	0.571429	A	9	0.428571	0.428571	0.489796	0.369846
snp_F0DLFKL01EHJ1O_415	G/A	G	14	0.777778	A	4	0.222222	0.222222	0.345679	0.285932
snp_F6VG15V02H31GZ_129	C/A	C	10	0.666667	A	5	0.333333	0.333333	0.444444	0.345679
snp_FYV3OTN01BM0V2_3	A/G	A	5	0.5	G	5	0.5	0.5	0.5	0.375
snp_F6VG15V01E2W4W_164	C/G	C	7	0.583333	G	5	0.416667	0.416667	0.486111	0.367959
snp_F6VG15V01AL9IW_1	T/C	T	7	0.5	C	7	0.5	0.5	0.5	0.375
snp_F6VG15V02FXN3T_267	T/C	T	5	0.625	C	3	0.375	0.375	0.46875	0.358887
snp_F3GS49K02H7MOY_208	C/G	C	6	0.5	G	6	0.5	0.5	0.5	0.375
snp_FYV3OTN01DFT0G_251	A/G	A	6	0.545455	G	5	0.454545	0.454545	0.495868	0.372925
snp_F3GS49K02JH1F4_323	G/A	G	5	0.625	A	3	0.375	0.375	0.46875	0.358887
snp_F6VG15V01CKS7F_60	T/C	T	5	0.625	C	3	0.375	0.375	0.46875	0.358887
snp_F6VG15V01CKS7F_69	T/C	T	5	0.625	C	3	0.375	0.375	0.46875	0.358887
snp_F6VG15V01CKS7F_115	T/C	T	5	0.625	C	3	0.375	0.375	0.46875	0.358887
snp_FYV3OTN01EWS0E_91	A/T	A	9	0.75	T	3	0.25	0.25	0.375	0.304688
snp_CA365386_166	A/T	A	13	0.8125	T	3	0.1875	0.1875	0.304688	0.25827
snp_FYV3OTN01E3MB9_341	T/G	T	7	0.636364	G	4	0.363636	0.363636	0.46281	0.355713
snp_FYV3OTN01EUU1C_236	A/G	A	7	0.7	G	3	0.3	0.3	0.42	0.3318
snp_FYV3OTN01E3MB9_223	A/G	A	7	0.7	G	3	0.3	0.3	0.42	0.3318
snp_F6VG15V01C0NX1_262	T/C	T	6	0.6	C	4	0.4	0.4	0.48	0.3648
snp_GAY7CUQ02HQC60_159	G/A	G	6	0.666667	A	3	0.333333	0.333333	0.444444	0.345679
snp_F6VG15V02GAA0H_95	A/T	A	13	0.764706	T	4	0.235294	0.235294	0.359862	0.295111
snp_BX866153_385	A/G	A	4	0.571429	G	3	0.428571	0.428571	0.489796	0.369846
snp_F3GS49K01DY7IR_312	C/T	C	5	0.625	T	3	0.375	0.375	0.46875	0.358887
snp_F6VG15V01EQ8EE_114	A/T	A	4	0.571429	T	3	0.428571	0.428571	0.489796	0.369846
snp_F6VG15V01EQ8EE_269	C/G	C	5	0.5	G	5	0.5	0.5	0.5	0.375
snp_F6VG15V02HCE1D_67	C/A	C	8	0.571429	A	6	0.428571	0.428571	0.489796	0.369846
snp_GB5RBPX01D17AM_233	A/G	A	11	0.6875	G	5	0.3125	0.3125	0.429688	0.337372
snp_F6VG15V01DZFES_63	A/G	A	5	0.625	G	3	0.375	0.375	0.46875	0.358887
snp_F6VG15V01DZFES_75	A/C	A	5	0.625	C	3	0.375	0.375	0.46875	0.358887
snp_F6VG15V01DZFES_192	T/A	T	6	0.666667	A	3	0.333333	0.333333	0.444444	0.345679
snp_F3GS49K01A6S0E_185	T/G	T	4	0.5	G	4	0.5	0.5	0.5	0.375
snp_F3GS49K01ESMDJ_103	C/T	C	8	0.666667	T	4	0.333333	0.333333	0.444444	0.345679
snp_F3GS49K01ESMDJ_283	T/A	T	8	0.666667	A	4	0.333333	0.333333	0.444444	0.345679
snp_F3GS49K01ESMDJ_324	C/G	C	8	0.666667	G	4	0.333333	0.333333	0.444444	0.345679
snp_F3GS49K01ESMDJ_367	C/G	C	7	0.7	G	3	0.3	0.3	0.42	0.3318
snp_F6VG15V01DS4Y3_169	A/G	A	10	0.625	G	6	0.375	0.375	0.46875	0.358887
snp_GAY7CUQ01EP1OZ_327	A/G	A	8	0.571429	G	6	0.428571	0.428571	0.489796	0.369846
snp_F6VG15V01B7XOM_471	A/C	A	4	0.5	C	4	0.5	0.5	0.5	0.375
snp_F6VG15V02H9W3V_272	T/G	T	7	0.7	G	3	0.3	0.3	0.42	0.3318
snp_F3GS49K02H23HB_106	A/T	A	5	0.5	T	5	0.5	0.5	0.5	0.375
snp_F3GS49K02H23HB_100	A/T	A	5	0.5	T	5	0.5	0.5	0.5	0.375
snp_F6VG15V02H9W3V_331	C/T	C	7	0.7	T	3	0.3	0.3	0.42	0.3318
snp_FYV3OTN02GBUFD_76	G/A	G	4	0.571429	A	3	0.428571	0.428571	0.489796	0.369846
snp_F6VG15V02GRQAD_462	T/A	T	6	0.666667	A	3	0.333333	0.333333	0.444444	0.345679
snp_F6VG15V01CBQB0_265	A/T	A	5	0.555556	T	4	0.444444	0.444444	0.493827	0.371895
snp_F6VG15V01CP7KG_241	T/A	T	5	0.625	A	3	0.375	0.375	0.46875	0.358887
snp_FYV3OTN01AP20H_451	C/A	C	5	0.555556	A	4	0.444444	0.444444	0.493827	0.371895
snp_BX875388_106	C/T	C	5	0.625	T	3	0.375	0.375	0.46875	0.358887
snp_BX875388_628	C/T	C	13	0.722222	T	5	0.277778	0.277778	0.401235	0.32074
snp_F6VG15V01B41MZ_140	C/G	C	6	0.6	G	4	0.4	0.4	0.48	0.3648
snp_F6VG15V01C05C8_10	T/C	T	5	0.625	C	3	0.375	0.375	0.46875	0.358887
snp_F6VG15V01C05C8_71	C/T	C	7	0.636364	T	4	0.363636	0.363636	0.46281	0.355713
snp_F6VG15V01C9X9M_243	G/C	G	7	0.583333	C	5	0.416667	0.416667	0.486111	0.367959
snp_FYV3OTN01BRBDC_54	C/T	C	18	0.857143	T	3	0.142857	0.142857	0.244898	0.21491
snp_CR373857_90	C/T	C	5	0.555556	T	4	0.444444	0.444444	0.493827	0.371895
snp_F3GS49K02JJMW9_81	A/G	A	6	0.666667	G	3	0.333333	0.333333	0.444444	0.345679
snp_F6VG15V02HW1BH_3	T/C	T	4	0.571429	C	3	0.428571	0.428571	0.489796	0.369846
snp_GAY7CUQ02G5JMT_146	A/G	A	11	0.785714	G	3	0.214286	0.214286	0.336735	0.28004
snp_F3GS49K01BXHTJ_65	C/A	C	4	0.571429	A	3	0.428571	0.428571	0.489796	0.369846
snp_FZNWKMO01AIXWN_178	G/T	G	4	0.571429	T	3	0.428571	0.428571	0.489796	0.369846
snp_FZNWKMO01AIXWN_218	T/G	T	4	0.571429	G	3	0.428571	0.428571	0.489796	0.369846
snp_F3GS49K01D6W7C_264	C/T	C	4	0.571429	T	3	0.428571	0.428571	0.489796	0.369846
snp_F3GS49K02J1HLM_28	A/C	A	15	0.789474	C	4	0.210526	0.210526	0.33241	0.277162
snp_F3GS49K01BE1FI_339	A/G	A	4	0.571429	G	3	0.428571	0.428571	0.489796	0.369846
snp_F3GS49K01B6WIU_197	T/C	T	8	0.727273	C	3	0.272727	0.272727	0.396694	0.318011
snp_F0DLFKL01AEOQ6_88	A/G	A	7	0.636364	G	4	0.363636	0.363636	0.46281	0.355713
snp_F6VG15V01EER9M_101	A/G	A	4	0.571429	G	3	0.428571	0.428571	0.489796	0.369846
snp_GAY7CUQ01BMVW1_355	A/G	A	14	0.823529	G	3	0.176471	0.176471	0.290657	0.248417
snp_F3GS49K02J6BH2_63	T/C	T	6	0.666667	C	3	0.333333	0.333333	0.444444	0.345679
snp_F3GS49K01CJ8FH_48	T/G	T	7	0.583333	G	5	0.416667	0.416667	0.486111	0.367959
snp_BX865381_308	G/A	G	8	0.727273	A	3	0.272727	0.272727	0.396694	0.318011
snp_CX258826_532	A/G	A	6	0.666667	G	3	0.333333	0.333333	0.444444	0.345679
snp_BX074908_596	A/C	A	4	0.5	C	4	0.5	0.5	0.5	0.375
snp_BX074908_611	T/G	T	4	0.5	G	4	0.5	0.5	0.5	0.375
snp_GAY7CUQ01C7CZ1_126	A/G	A	5	0.625	G	3	0.375	0.375	0.46875	0.358887
snp_FYV3OTN02JXLTZ_141	A/C	A	4	0.571429	C	3	0.428571	0.428571	0.489796	0.369846
snp_F3GS49K01EA0R2_8	A/G	A	6	0.666667	G	3	0.333333	0.333333	0.444444	0.345679
snp_F3GS49K01EA0R2_71	A/G	A	5	0.625	G	3	0.375	0.375	0.46875	0.358887
snp_FYV3OTN01CTSFS_428	T/G	T	4	0.571429	G	3	0.428571	0.428571	0.489796	0.369846
snp_FYV3OTN01CTSFS_336	G/A	G	5	0.625	A	3	0.375	0.375	0.46875	0.358887
snp_FYV3OTN01AUKXQ_252	C/T	C	5	0.555556	T	4	0.444444	0.444444	0.493827	0.371895
snp_FYV3OTN01AUKXQ_213	C/T	C	6	0.545455	T	5	0.454545	0.454545	0.495868	0.372925
snp_F3GS49K02F4G84_273	A/C	A	5	0.5	C	5	0.5	0.5	0.5	0.375
snp_F3GS49K02F4G84_239	A/C	A	6	0.6	C	4	0.4	0.4	0.48	0.3648
snp_FYV3OTN01EHTNS_349	G/A	G	4	0.571429	A	3	0.428571	0.428571	0.489796	0.369846
snp_FYV3OTN01EHTNS_301	C/A	C	4	0.571429	A	3	0.428571	0.428571	0.489796	0.369846
snp_GAY7CUQ01DLGUB_322	G/C	G	6	0.666667	C	3	0.333333	0.333333	0.444444	0.345679
snp_F3GS49K01BC7HD_128	G/A	G	5	0.625	A	3	0.375	0.375	0.46875	0.358887
snp_F3GS49K01BC7HD_155	A/G	A	5	0.625	G	3	0.375	0.375	0.46875	0.358887
snp_FYV3OTN01DMNU3_280	T/C	T	27	0.84375	C	5	0.15625	0.15625	0.263672	0.22891
snp_F3GS49K02F1A0S_236	A/G	A	5	0.625	G	3	0.375	0.375	0.46875	0.358887
snp_CX137926_270	C/T	C	48	0.90566	T	5	0.0943396	0.0943396	0.170879	0.156279
snp_F6VG15V01E3ZP9_358	T/C	T	4	0.571429	C	3	0.428571	0.428571	0.489796	0.369846
snp_FYV3OTN01DGR6J_316	A/G	A	7	0.7	G	3	0.3	0.3	0.42	0.3318
snp_FYV3OTN01DOJQW_367	C/G	C	4	0.571429	G	3	0.428571	0.428571	0.489796	0.369846
snp_FYV3OTN01B1BQ1_250	A/C	A	7	0.636364	C	4	0.363636	0.363636	0.46281	0.355713
snp_FYV3OTN01DJWR8_228	G/T	G	6	0.545455	T	5	0.454545	0.454545	0.495868	0.372925
snp_GBPNQUD01AWKHA_345	G/T	G	5	0.625	T	3	0.375	0.375	0.46875	0.358887
snp_F3GS49K02JL8QY_262	C/T	C	5	0.625	T	3	0.375	0.375	0.46875	0.358887
snp_FYV3OTN01B45FV_228	T/C	T	10	0.714286	C	4	0.285714	0.285714	0.408163	0.324865
snp_GD3412001CCRXZ_109	A/G	A	17	0.85	G	3	0.15	0.15	0.255	0.222488
snp_BX871517_558	G/A	G	13	0.619048	A	8	0.380952	0.380952	0.471655	0.360426
snp_FYV3OTN01CYESB_293	G/A	G	5	0.625	A	3	0.375	0.375	0.46875	0.358887
snp_FYV3OTN01CYESB_278	T/C	T	6	0.666667	C	3	0.333333	0.333333	0.444444	0.345679
snp_FYV3OTN01CYESB_242	A/G	A	6	0.666667	G	3	0.333333	0.333333	0.444444	0.345679
snp_FYV3OTN01A7PJ4_58	C/G	C	8	0.533333	G	7	0.466667	0.466667	0.497778	0.373886
snp_FYV3OTN01BSNVF_390	G/T	G	8	0.727273	T	3	0.272727	0.272727	0.396694	0.318011
snp_FYV3OTN01BSNVF_374	C/G	C	8	0.727273	G	3	0.272727	0.272727	0.396694	0.318011
snp_FYV3OTN01BSNVF_297	G/T	G	5	0.625	T	3	0.375	0.375	0.46875	0.358887
snp_F3GS49K01AP1KY_91	G/A	G	6	0.666667	A	3	0.333333	0.333333	0.444444	0.345679
snp_FYV3OTN02GMC33_216	A/G	A	8	0.727273	G	3	0.272727	0.272727	0.396694	0.318011
snp_FYV3OTN01C5Y4H_404	C/A	C	5	0.625	A	3	0.375	0.375	0.46875	0.358887
snp_F6VG15V02J2F2J_226	T/C	T	7	0.7	C	3	0.3	0.3	0.42	0.3318
snp_F3GS49K01DFD8B_292	C/A	C	10	0.714286	A	4	0.285714	0.285714	0.408163	0.324865
snp_F3GS49K01DFD8B_258	C/A	C	11	0.733333	A	4	0.266667	0.266667	0.391111	0.314627
snp_F3GS49K01BSKKH_209	T/G	T	5	0.625	G	3	0.375	0.375	0.46875	0.358887
snp_GBPNQUD01A3KNN_369	G/A	G	4	0.571429	A	3	0.428571	0.428571	0.489796	0.369846
snp_FYV3OTN01DJRFL_174	G/T	G	4	0.571429	T	3	0.428571	0.428571	0.489796	0.369846
snp_F3GS49K02G6EP0_354	C/T	C	12	0.705882	T	5	0.294118	0.294118	0.415225	0.329019
snp_F3GS49K02GN73A_332	C/T	C	5	0.555556	T	4	0.444444	0.444444	0.493827	0.371895
snp_FYV3OTN01D586F_118	C/T	C	30	0.909091	T	3	0.0909091	0.0909091	0.165289	0.151629
snp_FYV3OTN01C55MG_276	G/A	G	5	0.555556	A	4	0.444444	0.444444	0.493827	0.371895
snp_BX861732_283	A/T	A	4	0.571429	T	3	0.428571	0.428571	0.489796	0.369846
snp_F6VG15V02H2D36_425	A/G	A	4	0.571429	G	3	0.428571	0.428571	0.489796	0.369846
snp_FYV3OTN01C18BN_70	T/C	T	5	0.5	C	5	0.5	0.5	0.5	0.375
snp_FYV3OTN01C18BN_164	T/C	T	10	0.769231	C	3	0.230769	0.230769	0.35503	0.292007
snp_F3GS49K02FZ9MM_308	C/G	C	7	0.636364	G	4	0.363636	0.363636	0.46281	0.355713
snp_F3GS49K02JNAEM_378	C/G	C	8	0.727273	G	3	0.272727	0.272727	0.396694	0.318011
snp_FYV3OTN02GPE6C_110	G/T	G	7	0.7	T	3	0.3	0.3	0.42	0.3318
snp_GBPNQUD01AD05F_346	A/G	A	9	0.692308	G	4	0.307692	0.307692	0.426036	0.335282
snp_GBPNQUD01AD05F_185	G/T	G	7	0.7	T	3	0.3	0.3	0.42	0.3318
snp_CR371910_592	A/C	A	5	0.5	C	5	0.5	0.5	0.5	0.375
snp_CT962572_175	C/A	C	6	0.545455	A	5	0.454545	0.454545	0.495868	0.372925
snp_FYV3OTN01B2W78_102	G/A	G	4	0.571429	A	3	0.428571	0.428571	0.489796	0.369846
snp_FYV3OTN01CN4XZ_376	G/C	G	4	0.571429	C	3	0.428571	0.428571	0.489796	0.369846
snp_FYV3OTN02GW7H5_53	A/C	A	5	0.555556	C	4	0.444444	0.444444	0.493827	0.371895
snp_CA358028_387	A/C	A	6	0.666667	C	3	0.333333	0.333333	0.444444	0.345679
snp_GAY7CUQ02ISKV3_89	C/T	C	7	0.7	T	3	0.3	0.3	0.42	0.3318
snp_GAY7CUQ02ISKV3_38	G/A	G	5	0.625	A	3	0.375	0.375	0.46875	0.358887
snp_F3GS49K01DX6ZO_33	C/T	C	5	0.625	T	3	0.375	0.375	0.46875	0.358887
snp_GBPNQUD01ED1HM_347	C/A	C	5	0.625	A	3	0.375	0.375	0.46875	0.358887
snp_FYV3OTN01B128Z_206	C/G	C	5	0.555556	G	4	0.444444	0.444444	0.493827	0.371895
snp_FYV3OTN01A7T24_22	A/G	A	5	0.5	G	5	0.5	0.5	0.5	0.375
snp_FYV3OTN01D32OL_54	A/T	A	6	0.666667	T	3	0.333333	0.333333	0.444444	0.345679
snp_FYV3OTN01DP5T4_92	C/T	C	7	0.7	T	3	0.3	0.3	0.42	0.3318
snp_FYV3OTN01CLV70_374	A/G	A	4	0.571429	G	3	0.428571	0.428571	0.489796	0.369846
snp_FYV3OTN01CLV70_365	T/C	T	4	0.571429	C	3	0.428571	0.428571	0.489796	0.369846
snp_GBPNQUD01BVPPO_96	C/T	C	6	0.666667	T	3	0.333333	0.333333	0.444444	0.345679
snp_F6VG15V01E2YAR_403	G/A	G	4	0.571429	A	3	0.428571	0.428571	0.489796	0.369846
snp_FYV3OTN01DV28Q_91	C/T	C	24	0.888889	T	3	0.111111	0.111111	0.197531	0.178022
snp_F6VG15V02GLSIM_292	A/G	A	19	0.863636	G	3	0.136364	0.136364	0.235537	0.207798
snp_F6VG15V01BUFQY_355	G/A	G	15	0.681818	A	7	0.318182	0.318182	0.433884	0.339757
snp_F6VG15V01BUFQY_328	T/G	T	15	0.681818	G	7	0.318182	0.318182	0.433884	0.339757
snp_F6VG15V01BUFQY_313	A/G	A	14	0.666667	G	7	0.333333	0.333333	0.444444	0.345679
snp_F3GS49K01E4NVE_386	T/G	T	5	0.625	G	3	0.375	0.375	0.46875	0.358887
snp_FYV3OTN01A0F8U_211	C/T	C	4	0.571429	T	3	0.428571	0.428571	0.489796	0.369846
snp_F3GS49K01BKNGB_274	T/A	T	4	0.571429	A	3	0.428571	0.428571	0.489796	0.369846
snp_CX125228_336	T/C	T	4	0.5	C	4	0.5	0.5	0.5	0.375
snp_F3GS49K01B81K6_214	G/A	G	5	0.625	A	3	0.375	0.375	0.46875	0.358887
snp_F3GS49K01B81K6_207	G/T	G	5	0.625	T	3	0.375	0.375	0.46875	0.358887
snp_F3GS49K01B81K6_156	T/A	T	4	0.571429	A	3	0.428571	0.428571	0.489796	0.369846
snp_FYV3OTN01BMA81_434	C/A	C	9	0.75	A	3	0.25	0.25	0.375	0.304688
snp_FYV3OTN01BMA81_403	G/C	G	10	0.714286	C	4	0.285714	0.285714	0.408163	0.324865
snp_FYV3OTN01AS1H1_311	A/C	A	9	0.529412	C	8	0.470588	0.470588	0.49827	0.374133
snp_FYV3OTN01DILUJ_165	A/C	A	15	0.789474	C	4	0.210526	0.210526	0.33241	0.277162
snp_FYV3OTN01BGSM2_59	C/G	C	15	0.75	G	5	0.25	0.25	0.375	0.304688
snp_FYV3OTN01CONRX_157	G/A	G	24	0.827586	A	5	0.172414	0.172414	0.285375	0.244655
snp_FYV3OTN01CONRX_186	G/C	G	30	0.857143	C	5	0.142857	0.142857	0.244898	0.21491
snp_FYV3OTN01DJQ5C_195	C/T	C	30	0.882353	T	4	0.117647	0.117647	0.207612	0.186061
snp_FYV3OTN01DJQ5C_252	C/T	C	27	0.870968	T	4	0.129032	0.129032	0.224766	0.199506
snp_FYV3OTN01BPO0M_1	T/A	T	23	0.851852	A	4	0.148148	0.148148	0.252401	0.220548
snp_BX908908_545	G/T	G	5	0.625	T	3	0.375	0.375	0.46875	0.358887
snp_BX908908_756	A/T	A	8	0.727273	T	3	0.272727	0.272727	0.396694	0.318011
snp_F3GS49K01AQJJN_160	A/C	A	8	0.727273	C	3	0.272727	0.272727	0.396694	0.318011
snp_F6VG15V02HBFRA_186	G/T	G	6	0.545455	T	5	0.454545	0.454545	0.495868	0.372925
snp_FYV3OTN01DWX1T_285	G/C	G	12	0.705882	C	5	0.294118	0.294118	0.415225	0.329019
snp_FYV3OTN01DMIPG_47	G/A	G	12	0.75	A	4	0.25	0.25	0.375	0.304688
snp_F0DLFKL01C3ZO7_7	G/T	G	17	0.809524	T	4	0.190476	0.190476	0.30839	0.260838
snp_GAY7CUQ01DQQB8_14	G/A	G	9	0.75	A	3	0.25	0.25	0.375	0.304688
snp_GAY7CUQ01DQQB8_45	A/T	A	7	0.7	T	3	0.3	0.3	0.42	0.3318
snp_CX040148_46	A/G	A	13	0.8125	G	3	0.1875	0.1875	0.304688	0.25827
snp_FYV3OTN01A50BB_308	T/C	T	7	0.636364	C	4	0.363636	0.363636	0.46281	0.355713
snp_CX040148_197	A/G	A	6	0.545455	G	5	0.454545	0.454545	0.495868	0.372925
snp_F6VG15V01C56QR_160	G/A	G	7	0.636364	A	4	0.363636	0.363636	0.46281	0.355713
snp_F3GS49K01AIEUQ_101	T/G	T	4	0.5	G	4	0.5	0.5	0.5	0.375
snp_F3GS49K01DYDM2_216	T/C	T	4	0.571429	C	3	0.428571	0.428571	0.489796	0.369846
snp_GBPNQUD01A50JC_288	T/C	T	6	0.6	C	4	0.4	0.4	0.48	0.3648
snp_GB5RBPX01DBNI8_25	A/G	A	4	0.571429	G	3	0.428571	0.428571	0.489796	0.369846
snp_FYV3OTN01CW0W2_199	C/T	C	5	0.625	T	3	0.375	0.375	0.46875	0.358887
snp_FYV3OTN01BJXTB_364	A/G	A	5	0.625	G	3	0.375	0.375	0.46875	0.358887
snp_F3GS49K01AT91U_135	G/T	G	6	0.545455	T	5	0.454545	0.454545	0.495868	0.372925
snp_F3GS49K02JXFT3_336	A/T	A	5	0.5	T	5	0.5	0.5	0.5	0.375
snp_GAY7CUQ01CXDBC_139	A/G	A	4	0.5	G	4	0.5	0.5	0.5	0.375
snp_F3GS49K01BX25S_50	C/T	C	5	0.555556	T	4	0.444444	0.444444	0.493827	0.371895
snp_F3GS49K01BX25S_56	G/A	G	5	0.555556	A	4	0.444444	0.444444	0.493827	0.371895
snp_GAY7CUQ01CDF5T_168	G/A	G	5	0.625	A	3	0.375	0.375	0.46875	0.358887
snp_GB5RBPX01AGC7G_219	A/G	A	4	0.5	G	4	0.5	0.5	0.5	0.375
snp_GBPNQUD01CVDUS_45	G/A	G	5	0.625	A	3	0.375	0.375	0.46875	0.358887
snp_GB5RBPX01AGC7G_141	G/A	G	4	0.571429	A	3	0.428571	0.428571	0.489796	0.369846
snp_GB5RBPX01AGC7G_132	T/G	T	4	0.571429	G	3	0.428571	0.428571	0.489796	0.369846
snp_GB5RBPX01AGC7G_96	A/G	A	4	0.5	G	4	0.5	0.5	0.5	0.375
snp_FYV3OTN01AHQHR_79	A/G	A	4	0.5	G	4	0.5	0.5	0.5	0.375
snp_FYV3OTN01AHQHR_262	G/A	G	5	0.625	A	3	0.375	0.375	0.46875	0.358887
snp_F6VG15V01ENHAR_381	A/T	A	4	0.5	T	4	0.5	0.5	0.5	0.375
snp_F6VG15V01A9CEN_141	T/C	T	4	0.571429	C	3	0.428571	0.428571	0.489796	0.369846
snp_BX077248_658	A/C	A	5	0.625	C	3	0.375	0.375	0.46875	0.358887
snp_FYV3OTN01B5WG6_87	T/G	T	14	0.823529	G	3	0.176471	0.176471	0.290657	0.248417
snp_AM887807_957	G/T	G	4	0.571429	T	3	0.428571	0.428571	0.489796	0.369846
snp_F6VG15V01DBVGX_326	A/T	A	4	0.5	T	4	0.5	0.5	0.5	0.375
snp_FYV3OTN01B5DEB_222	G/A	G	6	0.666667	A	3	0.333333	0.333333	0.444444	0.345679
snp_F3GS49K01EHKUX_283	A/G	A	15	0.789474	G	4	0.210526	0.210526	0.33241	0.277162
snp_FZNWKMO01BPAKO_262	T/C	T	8	0.727273	C	3	0.272727	0.272727	0.396694	0.318011
snp_FYV3OTN02F5BQ4_346	G/A	G	8	0.727273	A	3	0.272727	0.272727	0.396694	0.318011
snp_GBPNQUD01BDE09_223	C/A	C	5	0.555556	A	4	0.444444	0.444444	0.493827	0.371895
snp_GBPNQUD01BDE09_353	T/C	T	4	0.571429	C	3	0.428571	0.428571	0.489796	0.369846
snp_F3GS49K02IGZEU_51	A/T	A	4	0.571429	T	3	0.428571	0.428571	0.489796	0.369846
snp_F3GS49K02IGZEU_260	T/G	T	10	0.666667	G	5	0.333333	0.333333	0.444444	0.345679
snp_FYV3OTN02F4BV6_222	C/A	C	11	0.785714	A	3	0.214286	0.214286	0.336735	0.28004
snp_F3GS49K01E1ZDV_6	G/A	G	9	0.642857	A	5	0.357143	0.357143	0.459184	0.353759
snp_F3GS49K01E1ZDV_411	C/T	C	6	0.6	T	4	0.4	0.4	0.48	0.3648
snp_CA388151_394	A/C	A	7	0.583333	C	5	0.416667	0.416667	0.486111	0.367959
snp_F3GS49K02HZ80Q_173	G/A	G	7	0.538462	A	6	0.461538	0.461538	0.497041	0.373516
snp_FYV3OTN02GC31L_327	G/A	G	9	0.75	A	3	0.25	0.25	0.375	0.304688
snp_FYV3OTN02HANHR_343	C/T	C	5	0.625	T	3	0.375	0.375	0.46875	0.358887
snp_FYV3OTN02HANHR_262	T/C	T	5	0.625	C	3	0.375	0.375	0.46875	0.358887
snp_FYV3OTN01B68IC_1	T/A	T	12	0.666667	A	6	0.333333	0.333333	0.444444	0.345679
snp_GAY7CUQ01BDPGN_316	T/C	T	4	0.5	C	4	0.5	0.5	0.5	0.375
snp_GAY7CUQ02JBJ4Z_351	C/T	C	4	0.571429	T	3	0.428571	0.428571	0.489796	0.369846
snp_CU064401_349	C/T	C	4	0.571429	T	3	0.428571	0.428571	0.489796	0.369846
snp_CU064401_820	T/C	T	11	0.6875	C	5	0.3125	0.3125	0.429688	0.337372
snp_CU064401_915	A/G	A	9	0.642857	G	5	0.357143	0.357143	0.459184	0.353759
snp_F3GS49K01A2A7K_334	T/C	T	4	0.5	C	4	0.5	0.5	0.5	0.375
snp_FYV3OTN01DSGSH_246	G/A	G	9	0.692308	A	4	0.307692	0.307692	0.426036	0.335282
snp_F6VG15V01CCCUY_240	G/A	G	16	0.842105	A	3	0.157895	0.157895	0.265928	0.230569
snp_F6VG15V01BUG6Q_356	G/A	G	4	0.571429	A	3	0.428571	0.428571	0.489796	0.369846
snp_BX077679_705	C/T	C	4	0.571429	T	3	0.428571	0.428571	0.489796	0.369846
snp_BX077679_747	T/G	T	4	0.571429	G	3	0.428571	0.428571	0.489796	0.369846
snp_F6VG15V02JK572_311	G/A	G	9	0.75	A	3	0.25	0.25	0.375	0.304688
snp_F6VG15V01APY6K_191	G/A	G	6	0.666667	A	3	0.333333	0.333333	0.444444	0.345679
snp_F3GS49K02H91LW_89	T/A	T	5	0.555556	A	4	0.444444	0.444444	0.493827	0.371895
snp_F3GS49K02H91LW_83	T/A	T	5	0.555556	A	4	0.444444	0.444444	0.493827	0.371895
snp_F3GS49K01CF29J_103	T/G	T	4	0.571429	G	3	0.428571	0.428571	0.489796	0.369846
snp_FYV3OTN01B2RIU_163	C/A	C	42	0.857143	A	7	0.142857	0.142857	0.244898	0.21491
snp_FYV3OTN02FKWUW_217	A/G	A	5	0.625	G	3	0.375	0.375	0.46875	0.358887
snp_FYV3OTN02F7VTL_83	A/G	A	4	0.5	G	4	0.5	0.5	0.5	0.375
snp_F6VG15V02IGLA7_114	G/T	G	4	0.571429	T	3	0.428571	0.428571	0.489796	0.369846
snp_F3GS49K02HE7AL_270	G/T	G	5	0.555556	T	4	0.444444	0.444444	0.493827	0.371895
snp_FYV3OTN01BTJFK_170	C/G	C	9	0.75	G	3	0.25	0.25	0.375	0.304688
snp_CR944187_461	T/C	T	9	0.5	C	9	0.5	0.5	0.5	0.375
snp_CR944187_381	G/A	G	19	0.863636	A	3	0.136364	0.136364	0.235537	0.207798
snp_CR944187_355	G/A	G	21	0.875	A	3	0.125	0.125	0.21875	0.194824
snp_CX143210_170	G/T	G	21	0.84	T	4	0.16	0.16	0.2688	0.232673
snp_CR944187_214	G/A	G	26	0.866667	A	4	0.133333	0.133333	0.231111	0.204405
snp_CT564421_70	A/G	A	18	0.692308	G	8	0.307692	0.307692	0.426036	0.335282
snp_F6VG15V02IN0OO_108	T/C	T	4	0.571429	C	3	0.428571	0.428571	0.489796	0.369846
snp_F6VG15V02IS8M4_167	G/T	G	4	0.571429	T	3	0.428571	0.428571	0.489796	0.369846
snp_F0DLFKL01BFHOO_67	C/G	C	4	0.571429	G	3	0.428571	0.428571	0.489796	0.369846
snp_F3GS49K02H1D5C_79	C/A	C	4	0.571429	A	3	0.428571	0.428571	0.489796	0.369846
snp_F3GS49K02F2USU_50	G/A	G	9	0.6	A	6	0.4	0.4	0.48	0.3648
snp_F6VG15V02JJSSH_155	C/A	C	9	0.75	A	3	0.25	0.25	0.375	0.304688
snp_FYV3OTN01AVOYA_164	C/A	C	10	0.714286	A	4	0.285714	0.285714	0.408163	0.324865
snp_FYV3OTN01AVOYA_140	T/G	T	11	0.733333	G	4	0.266667	0.266667	0.391111	0.314627
snp_FYV3OTN01AVOYA_116	A/G	A	11	0.733333	G	4	0.266667	0.266667	0.391111	0.314627
snp_F6VG15V02GAUZV_155	G/T	G	9	0.75	T	3	0.25	0.25	0.375	0.304688
snp_F6VG15V02GAUZV_123	T/C	T	10	0.714286	C	4	0.285714	0.285714	0.408163	0.324865
snp_F6VG15V02GAUZV_116	A/G	A	10	0.714286	G	4	0.285714	0.285714	0.408163	0.324865
snp_F6VG15V02GAUZV_5	G/A	G	13	0.8125	A	3	0.1875	0.1875	0.304688	0.25827
snp_F6VG15V02HLGTH_173	A/G	A	8	0.727273	G	3	0.272727	0.272727	0.396694	0.318011
snp_F6VG15V02HLGTH_98	T/C	T	6	0.666667	C	3	0.333333	0.333333	0.444444	0.345679
snp_GB5RBPX01CMOKH_218	A/G	A	4	0.5	G	4	0.5	0.5	0.5	0.375
snp_DV192636_466	C/T	C	12	0.705882	T	5	0.294118	0.294118	0.415225	0.329019
snp_F6VG15V01E65A1_242	A/T	A	17	0.73913	T	6	0.26087	0.26087	0.385633	0.311277
snp_F6VG15V01DZHP1_353	C/G	C	5	0.555556	G	4	0.444444	0.444444	0.493827	0.371895
snp_FYV3OTN01D6ONG_267	C/T	C	6	0.666667	T	3	0.333333	0.333333	0.444444	0.345679
snp_FZ8DYKY01BK7WM_19	A/G	A	6	0.666667	G	3	0.333333	0.333333	0.444444	0.345679
snp_F6VG15V01E5NKD_227	C/T	C	7	0.636364	T	4	0.363636	0.363636	0.46281	0.355713
snp_F6VG15V01E5NKD_282	A/G	A	6	0.545455	G	5	0.454545	0.454545	0.495868	0.372925
snp_BX872736_742	T/C	T	19	0.826087	C	4	0.173913	0.173913	0.287335	0.246054
snp_F6VG15V01D8S5Y_179	G/C	G	4	0.571429	C	3	0.428571	0.428571	0.489796	0.369846
snp_F3GS49K01DH40J_172	G/T	G	5	0.555556	T	4	0.444444	0.444444	0.493827	0.371895
snp_F0DLFKL01DHZRW_129	C/G	C	4	0.5	G	4	0.5	0.5	0.5	0.375
snp_F6VG15V01B5W9U_216	C/T	C	6	0.666667	T	3	0.333333	0.333333	0.444444	0.345679
snp_F6VG15V01B1GD1_449	A/G	A	5	0.625	G	3	0.375	0.375	0.46875	0.358887
snp_F6VG15V01BOJNF_270	A/G	A	15	0.833333	G	3	0.166667	0.166667	0.277778	0.239198
snp_CX261846_477	T/A	T	17	0.515152	A	16	0.484848	0.484848	0.499541	0.37477
snp_F6VG15V02H6SAM_14	C/T	C	19	0.655172	T	10	0.344828	0.344828	0.451843	0.349762
snp_F6VG15V02JJLSI_116	T/A	T	19	0.863636	A	3	0.136364	0.136364	0.235537	0.207798
snp_FYV3OTN02IRK0K_36	A/T	A	10	0.769231	T	3	0.230769	0.230769	0.35503	0.292007
snp_F6VG15V01DFLL3_334	A/G	A	4	0.571429	G	3	0.428571	0.428571	0.489796	0.369846
snp_F6VG15V01DFLL3_316	A/G	A	4	0.5	G	4	0.5	0.5	0.5	0.375
snp_GAY7CUQ01CAQR4_11	C/G	C	4	0.5	G	4	0.5	0.5	0.5	0.375
snp_GAY7CUQ02F4C2S_286	G/A	G	9	0.692308	A	4	0.307692	0.307692	0.426036	0.335282
snp_F6VG15V01EY1OC_78	A/G	A	8	0.727273	G	3	0.272727	0.272727	0.396694	0.318011
snp_F6VG15V01EY1OC_113	G/A	G	6	0.545455	A	5	0.454545	0.454545	0.495868	0.372925
snp_FYV3OTN01A2RMU_114	G/T	G	8	0.727273	T	3	0.272727	0.272727	0.396694	0.318011
snp_FYV3OTN01A2RMU_128	A/C	A	8	0.727273	C	3	0.272727	0.272727	0.396694	0.318011
snp_F6VG15V01A85TC_363	G/A	G	6	0.666667	A	3	0.333333	0.333333	0.444444	0.345679
snp_FYV3OTN01A2RMU_373	A/G	A	5	0.625	G	3	0.375	0.375	0.46875	0.358887
snp_CT962641_371	T/A	T	9	0.75	A	3	0.25	0.25	0.375	0.304688
snp_F6VG15V01E2C27_292	C/T	C	9	0.75	T	3	0.25	0.25	0.375	0.304688
snp_CT962641_274	A/C	A	10	0.769231	C	3	0.230769	0.230769	0.35503	0.292007
snp_CT962641_218	G/A/C	G	7	0.7	A	3	0.3	0.3	0.42	0.3318
snp_F6VG15V01DPUSW_97	A/G	A	8	0.727273	G	3	0.272727	0.272727	0.396694	0.318011
snp_F6VG15V01DPUSW_126	G/T	G	6	0.545455	T	5	0.454545	0.454545	0.495868	0.372925
snp_GBPNQUD01DWLA5_136	T/C	T	4	0.571429	C	3	0.428571	0.428571	0.489796	0.369846
snp_F3GS49K02G2F0G_287	T/C	T	5	0.625	C	3	0.375	0.375	0.46875	0.358887
snp_CA346376_82	T/G	T	5	0.555556	G	4	0.444444	0.444444	0.493827	0.371895
snp_F3GS49K02FZG2G_55	G/T	G	5	0.625	T	3	0.375	0.375	0.46875	0.358887
snp_FZ8DYKY01AXZD0_273	C/T	C	7	0.7	T	3	0.3	0.3	0.42	0.3318
snp_GAY7CUQ01BSRBU_247	C/T	C	69	0.958333	T	3	0.0416667	0.0416667	0.0798611	0.0766722
snp_F6VG15V02HD32E_126	A/G	A	4	0.5	G	4	0.5	0.5	0.5	0.375
snp_FYV3OTN02I0852_128	G/A	G	5	0.625	A	3	0.375	0.375	0.46875	0.358887
snp_BX319424_420	T/C	T	4	0.5	C	4	0.5	0.5	0.5	0.375
snp_F0DLFKL02GYE1Y_141	T/C	T	14	0.583333	C	10	0.416667	0.416667	0.486111	0.367959
snp_CX135974_406	A/C	A	7	0.538462	C	6	0.461538	0.461538	0.497041	0.373516
snp_CX135974_486	T/C	T	6	0.5	C	6	0.5	0.5	0.5	0.375
snp_FYV3OTN01DVLY7_92	G/T	G	5	0.555556	T	4	0.444444	0.444444	0.493827	0.371895
snp_FYV3OTN02G2STF_322	C/A	C	7	0.7	A	3	0.3	0.3	0.42	0.3318
snp_FYV3OTN01ARLMV_402	A/G	A	6	0.545455	G	5	0.454545	0.454545	0.495868	0.372925
snp_F6VG15V02I1556_304	A/G	A	6	0.666667	G	3	0.333333	0.333333	0.444444	0.345679
snp_F3GS49K01A4TSQ_245	A/C	A	7	0.636364	C	4	0.363636	0.363636	0.46281	0.355713
snp_F3GS49K01A4TSQ_265	C/T	C	7	0.636364	T	4	0.363636	0.363636	0.46281	0.355713
snp_FYV3OTN01BN4QS_252	T/A	T	5	0.555556	A	4	0.444444	0.444444	0.493827	0.371895
snp_F6VG15V01BKSDU_138	A/C	A	4	0.5	C	4	0.5	0.5	0.5	0.375
snp_F6VG15V01C1NQA_197	A/G	A	6	0.666667	G	3	0.333333	0.333333	0.444444	0.345679
snp_F6VG15V01C1NQA_373	T/C	T	7	0.636364	C	4	0.363636	0.363636	0.46281	0.355713
snp_F6VG15V01AVI2U_465	G/A	G	6	0.6	A	4	0.4	0.4	0.48	0.3648
snp_FYV3OTN01C1AMG_331	G/T	G	4	0.571429	T	3	0.428571	0.428571	0.489796	0.369846
snp_FYV3OTN01C1AMG_338	G/C	G	4	0.571429	C	3	0.428571	0.428571	0.489796	0.369846
snp_FYV3OTN01EVRHI_178	T/C	T	5	0.555556	C	4	0.444444	0.444444	0.493827	0.371895
snp_FYV3OTN01EVRHI_87	T/C	T	5	0.625	C	3	0.375	0.375	0.46875	0.358887
snp_FYV3OTN01EVRHI_78	T/C	T	5	0.625	C	3	0.375	0.375	0.46875	0.358887
snp_FYV3OTN01BMGIO_424	A/T	A	4	0.571429	T	3	0.428571	0.428571	0.489796	0.369846
snp_FYV3OTN01BMGIO_418	A/G	A	4	0.571429	G	3	0.428571	0.428571	0.489796	0.369846
snp_FYV3OTN01DMXJA_24	C/G	C	6	0.666667	G	3	0.333333	0.333333	0.444444	0.345679
snp_FYV3OTN01AM6SI_43	A/G	A	7	0.636364	G	4	0.363636	0.363636	0.46281	0.355713
snp_FYV3OTN01BMGIO_272	A/G	A	9	0.75	G	3	0.25	0.25	0.375	0.304688
snp_FYV3OTN01ERB9B_289	C/T	C	4	0.571429	T	3	0.428571	0.428571	0.489796	0.369846
snp_CA381337_337	C/A	C	15	0.833333	A	3	0.166667	0.166667	0.277778	0.239198
snp_F3GS49K02ISSJK_120	G/A	G	9	0.6	A	6	0.4	0.4	0.48	0.3648
snp_F0DLFKL01BUCNW_87	T/C	T	12	0.6	C	8	0.4	0.4	0.48	0.3648
snp_FYV3OTN01BYUAJ_366	G/T	G	26	0.764706	T	8	0.235294	0.235294	0.359862	0.295111
snp_GAY7CUQ01CRQDX_43	A/G	A	5	0.555556	G	4	0.444444	0.444444	0.493827	0.371895
snp_GAY7CUQ01CRQDX_13	T/C	T	5	0.555556	C	4	0.444444	0.444444	0.493827	0.371895
snp_FYV3OTN01C1M20_363	A/G	A	4	0.5	G	4	0.5	0.5	0.5	0.375
snp_FYV3OTN01C1M20_298	A/G	A	5	0.625	G	3	0.375	0.375	0.46875	0.358887
snp_CX253714_205	G/A	G	9	0.5625	A	7	0.4375	0.4375	0.492188	0.371063
snp_BX076409_102	G/T	G	4	0.571429	T	3	0.428571	0.428571	0.489796	0.369846
snp_F3GS49K01CS8CI_7	T/C	T	7	0.5	C	7	0.5	0.5	0.5	0.375
snp_CR372222_155	T/A	T	4	0.571429	A	3	0.428571	0.428571	0.489796	0.369846
snp_F3GS49K01DGT2P_124	T/C	T	4	0.571429	C	3	0.428571	0.428571	0.489796	0.369846
snp_FYV3OTN01EHVSD_47	C/T	C	5	0.625	T	3	0.375	0.375	0.46875	0.358887
snp_FYV3OTN01EHVSD_92	T/A	T	5	0.625	A	3	0.375	0.375	0.46875	0.358887
snp_FYV3OTN01E1YUB_233	G/T	G	4	0.571429	T	3	0.428571	0.428571	0.489796	0.369846
snp_FYV3OTN02HDIEB_67	C/A	C	4	0.571429	A	3	0.428571	0.428571	0.489796	0.369846
snp_F6VG15V02HBW90_38	A/T	A	5	0.555556	T	4	0.444444	0.444444	0.493827	0.371895
snp_F3GS49K01B0RKL_80	C/T	C	4	0.571429	T	3	0.428571	0.428571	0.489796	0.369846
snp_BX320026_183	A/G	A	7	0.583333	G	5	0.416667	0.416667	0.486111	0.367959
snp_F6VG15V01B635U_145	C/G	C	6	0.6	G	4	0.4	0.4	0.48	0.3648
snp_F3GS49K02JA6Z2_67	A/T	A	8	0.666667	T	4	0.333333	0.333333	0.444444	0.345679
snp_CX719759_657	G/A	G	7	0.7	A	3	0.3	0.3	0.42	0.3318
snp_F3GS49K01AH4OW_219	C/T	C	10	0.625	T	6	0.375	0.375	0.46875	0.358887
snp_F3GS49K01AH4OW_235	A/G	A	10	0.625	G	6	0.375	0.375	0.46875	0.358887
snp_F3GS49K01AH4OW_296	A/C	A	8	0.533333	C	7	0.466667	0.466667	0.497778	0.373886
snp_F3GS49K01AH4OW_336	T/C	T	8	0.5	C	8	0.5	0.5	0.5	0.375
snp_F3GS49K01AH4OW_387	C/T	C	10	0.555556	T	8	0.444444	0.444444	0.493827	0.371895
snp_BX889601_306	T/C	T	9	0.5625	C	7	0.4375	0.4375	0.492188	0.371063
snp_F3GS49K01AKB6Q_400	G/C	G	8	0.571429	C	6	0.428571	0.428571	0.489796	0.369846
snp_F3GS49K01AKB6Q_420	G/A	G	9	0.6	A	6	0.4	0.4	0.48	0.3648
snp_F3GS49K01AKB6Q_448	G/A	G	10	0.666667	A	5	0.333333	0.333333	0.444444	0.345679
snp_F3GS49K01AKB6Q_465	A/C	A	13	0.722222	C	5	0.277778	0.277778	0.401235	0.32074
snp_F3GS49K01CMBYF_356	C/A	C	10	0.769231	A	3	0.230769	0.230769	0.35503	0.292007
snp_GAY7CUQ02FKQB1_155	T/C	T	5	0.625	C	3	0.375	0.375	0.46875	0.358887
snp_FYV3OTN01CYQXR_356	C/T	C	6	0.666667	T	3	0.333333	0.333333	0.444444	0.345679
snp_F3GS49K02JH5AR_122	T/G	T	4	0.5	G	4	0.5	0.5	0.5	0.375
snp_F0DLFKL01AVAX3_72	G/A	G	5	0.625	A	3	0.375	0.375	0.46875	0.358887
snp_GAY7CUQ02H1GRD_114	G/A	G	4	0.571429	A	3	0.428571	0.428571	0.489796	0.369846
snp_CA346778_446	C/T	C	5	0.625	T	3	0.375	0.375	0.46875	0.358887
snp_F0DLFKL01CQK4C_47	A/T	A	19	0.730769	T	7	0.269231	0.269231	0.393491	0.316073
snp_F0DLFKL01CQK4C_67	A/T	A	19	0.730769	T	7	0.269231	0.269231	0.393491	0.316073
snp_F0DLFKL01B7Z6P_70	G/T	G	22	0.846154	T	4	0.153846	0.153846	0.260355	0.226463
snp_F0DLFKL01ALW53_2	T/G	T	12	0.75	G	4	0.25	0.25	0.375	0.304688
snp_FZ8DYKY01CX8F6_263	T/G	T	5	0.625	G	3	0.375	0.375	0.46875	0.358887
snp_FYV3OTN01B304J_237	C/G	C	4	0.571429	G	3	0.428571	0.428571	0.489796	0.369846
snp_F3GS49K01C64K7_359	A/G	A	6	0.545455	G	5	0.454545	0.454545	0.495868	0.372925
snp_F3GS49K01C64K7_317	T/C	T	8	0.666667	C	4	0.333333	0.333333	0.444444	0.345679
snp_F3GS49K01B4Q81_153	T/C	T	8	0.666667	C	4	0.333333	0.333333	0.444444	0.345679
snp_FYV3OTN01ANZXS_195	A/G	A	6	0.5	G	6	0.5	0.5	0.5	0.375
snp_GAY7CUQ01B6QCU_109	T/C	T	7	0.7	C	3	0.3	0.3	0.42	0.3318
snp_FYV3OTN02GMQ0B_353	A/G	A	7	0.7	G	3	0.3	0.3	0.42	0.3318
snp_CX150596_596	G/A	G	6	0.666667	A	3	0.333333	0.333333	0.444444	0.345679
snp_BX860274_22	T/A	T	9	0.529412	A	8	0.470588	0.470588	0.49827	0.374133
snp_F0DLFKL02GLDM3_37	C/T	C	12	0.545455	T	10	0.454545	0.454545	0.495868	0.372925
snp_FYV3OTN01AZ6WS_32	A/G	A	8	0.666667	G	4	0.333333	0.333333	0.444444	0.345679
snp_AM887822_1351	A/T	A	6	0.666667	T	3	0.333333	0.333333	0.444444	0.345679
snp_AM887822_1330	G/A	G	6	0.666667	A	3	0.333333	0.333333	0.444444	0.345679
snp_F6VG15V01DAXGW_60	A/G	A	7	0.7	G	3	0.3	0.3	0.42	0.3318
snp_F6VG15V02I4DIC_113	C/T	C	4	0.571429	T	3	0.428571	0.428571	0.489796	0.369846
snp_F3GS49K01C9V4B_281	A/G	A	4	0.571429	G	3	0.428571	0.428571	0.489796	0.369846
snp_F3GS49K01A1WZY_180	A/T	A	11	0.785714	T	3	0.214286	0.214286	0.336735	0.28004
snp_F0DLFKL01CPMOA_149	G/T	G	7	0.583333	T	5	0.416667	0.416667	0.486111	0.367959
snp_FZNWKMO01E077V_52	A/C	A	12	0.8	C	3	0.2	0.2	0.32	0.2688
snp_FYV3OTN01AZVOT_174	A/T	A	15	0.75	T	5	0.25	0.25	0.375	0.304688
snp_FYV3OTN01AZVOT_309	G/T	G	15	0.75	T	5	0.25	0.25	0.375	0.304688
snp_FYV3OTN01AZVOT_323	C/A	C	15	0.75	A	5	0.25	0.25	0.375	0.304688
snp_F6VG15V01D784E_118	G/C	G	11	0.785714	C	3	0.214286	0.214286	0.336735	0.28004
snp_FYV3OTN01A1OEN_366	T/G	T	4	0.571429	G	3	0.428571	0.428571	0.489796	0.369846
snp_F3GS49K01AUPJ4_156	T/G	T	11	0.785714	G	3	0.214286	0.214286	0.336735	0.28004
snp_FYV3OTN01BU6WD_37	G/T	G	21	0.875	T	3	0.125	0.125	0.21875	0.194824
snp_CT572320_279	G/T	G	37	0.804348	T	9	0.195652	0.195652	0.314745	0.265213
snp_CA345337_93	C/T	C	7	0.636364	T	4	0.363636	0.363636	0.46281	0.355713
snp_CA345337_113	T/C	T	7	0.636364	C	4	0.363636	0.363636	0.46281	0.355713
snp_FYV3OTN01E1DRC_200	A/G	A	9	0.75	G	3	0.25	0.25	0.375	0.304688
snp_CA376207_217	A/C	A	11	0.785714	C	3	0.214286	0.214286	0.336735	0.28004
snp_CX717023_316	T/A	T	12	0.545455	A	10	0.454545	0.454545	0.495868	0.372925
snp_F0DLFKL01BVDW6_173	A/G	A	7	0.7	G	3	0.3	0.3	0.42	0.3318
snp_CX136692_599	A/G	A	4	0.5	G	4	0.5	0.5	0.5	0.375
snp_F0DLFKL01A8SWN_277	C/T	C	5	0.555556	T	4	0.444444	0.444444	0.493827	0.371895
snp_F0DLFKL02HGHQL_30	T/C	T	8	0.727273	C	3	0.272727	0.272727	0.396694	0.318011
snp_F0DLFKL01C1ZIH_176	C/T	C	7	0.636364	T	4	0.363636	0.363636	0.46281	0.355713
snp_CA365318_663	G/A	G	7	0.7	A	3	0.3	0.3	0.42	0.3318
snp_CA365318_678	T/A	T	7	0.7	A	3	0.3	0.3	0.42	0.3318
snp_BX083996_232	T/A	T	7	0.538462	A	6	0.461538	0.461538	0.497041	0.373516
snp_BX083996_520	G/A	G	10	0.526316	A	9	0.473684	0.473684	0.498615	0.374307
snp_CU070710_803	G/T	G	10	0.666667	T	5	0.333333	0.333333	0.444444	0.345679
snp_F6VG15V02HCY1O_197	A/G	A	7	0.7	G	3	0.3	0.3	0.42	0.3318
snp_GB5RBPX01D6L1U_199	A/G	A	6	0.666667	G	3	0.333333	0.333333	0.444444	0.345679
snp_FZNWKMO01EE6EK_239	G/A	G	6	0.666667	A	3	0.333333	0.333333	0.444444	0.345679
snp_F6VG15V02HZ30Z_257	T/G	T	4	0.571429	G	3	0.428571	0.428571	0.489796	0.369846
snp_F0DLFKL01DOP65_177	A/C	A	6	0.5	C	6	0.5	0.5	0.5	0.375
snp_CA363903_132	G/A	G	9	0.75	A	3	0.25	0.25	0.375	0.304688
snp_CA363903_170	C/G	C	7	0.7	G	3	0.3	0.3	0.42	0.3318
snp_F3GS49K01CYD8M_14	C/T	C	7	0.636364	T	4	0.363636	0.363636	0.46281	0.355713
snp_F3GS49K01CYD8M_87	T/C	T	4	0.5	C	4	0.5	0.5	0.5	0.375
snp_CU062887_731	G/T	G	4	0.571429	T	3	0.428571	0.428571	0.489796	0.369846
snp_FYV3OTN01B2A93_372	C/A	C	5	0.555556	A	4	0.444444	0.444444	0.493827	0.371895
snp_FYV3OTN01B2A93_365	A/T	A	5	0.555556	T	4	0.444444	0.444444	0.493827	0.371895
snp_FYV3OTN01BF0R3_270	A/G	A	4	0.5	G	4	0.5	0.5	0.5	0.375
snp_FYV3OTN01BF0R3_215	C/T	C	5	0.555556	T	4	0.444444	0.444444	0.493827	0.371895
snp_FYV3OTN01BF0R3_182	C/T	C	5	0.555556	T	4	0.444444	0.444444	0.493827	0.371895
snp_FYV3OTN01BF0R3_114	A/T	A	5	0.625	T	3	0.375	0.375	0.46875	0.358887
snp_CX040020_340	A/G	A	4	0.571429	G	3	0.428571	0.428571	0.489796	0.369846
snp_GAY7CUQ01AW6L0_212	T/C	T	4	0.571429	C	3	0.428571	0.428571	0.489796	0.369846
snp_F6VG15V02JOM73_343	G/C	G	10	0.714286	C	4	0.285714	0.285714	0.408163	0.324865
snp_F3GS49K01DUV1P_19	G/A	G	6	0.666667	A	3	0.333333	0.333333	0.444444	0.345679
snp_F6VG15V01B9PBK_313	A/G	A	15	0.833333	G	3	0.166667	0.166667	0.277778	0.239198
snp_F6VG15V01B9PBK_461	A/T	A	10	0.714286	T	4	0.285714	0.285714	0.408163	0.324865
snp_F6VG15V02ICJVS_378	A/C	A	9	0.692308	C	4	0.307692	0.307692	0.426036	0.335282
snp_BX308361_859	T/G	T	4	0.571429	G	3	0.428571	0.428571	0.489796	0.369846
snp_F3GS49K02FK3NV_151	A/G	A	4	0.571429	G	3	0.428571	0.428571	0.489796	0.369846
snp_GAY7CUQ02H71IR_128	T/C	T	9	0.692308	C	4	0.307692	0.307692	0.426036	0.335282
snp_F6VG15V01BPT5X_234	C/T	C	6	0.666667	T	3	0.333333	0.333333	0.444444	0.345679
snp_F3GS49K01DC7ND_244	G/A	G	6	0.666667	A	3	0.333333	0.333333	0.444444	0.345679
snp_CX150031_595	T/C	T	7	0.583333	C	5	0.416667	0.416667	0.486111	0.367959
snp_CX150031_643	T/A	T	7	0.583333	A	5	0.416667	0.416667	0.486111	0.367959
snp_F6VG15V01BCJ4K_300	G/T	G	9	0.75	T	3	0.25	0.25	0.375	0.304688
snp_F6VG15V01BCJ4K_306	G/T	G	9	0.75	T	3	0.25	0.25	0.375	0.304688
snp_F6VG15V01B8EYN_408	C/A	C	10	0.769231	A	3	0.230769	0.230769	0.35503	0.292007
snp_BX877671_636	C/T	C	6	0.666667	T	3	0.333333	0.333333	0.444444	0.345679
snp_GAY7CUQ01C6D7E_410	G/T	G	4	0.571429	T	3	0.428571	0.428571	0.489796	0.369846
snp_GAY7CUQ01C6D7E_428	G/A	G	4	0.571429	A	3	0.428571	0.428571	0.489796	0.369846
snp_F0DLFKL01DC19T_98	G/A	G	5	0.625	A	3	0.375	0.375	0.46875	0.358887
snp_FYV3OTN01BQ8FY_154	A/G	A	7	0.7	G	3	0.3	0.3	0.42	0.3318
snp_GAY7CUQ01EXID5_187	T/C	T	4	0.5	C	4	0.5	0.5	0.5	0.375
snp_FYV3OTN01BQ8FY_380	C/T	C	4	0.571429	T	3	0.428571	0.428571	0.489796	0.369846
snp_F6VG15V02JQ30V_66	T/C	T	8	0.5	C	8	0.5	0.5	0.5	0.375
snp_GAY7CUQ01ASRTX_383	T/A	T	9	0.75	A	3	0.25	0.25	0.375	0.304688
snp_GAY7CUQ01AVKD6_114	A/C	A	9	0.75	C	3	0.25	0.25	0.375	0.304688
snp_F6VG15V02IWOLZ_207	T/G	T	9	0.642857	G	5	0.357143	0.357143	0.459184	0.353759
snp_GB5RBPX01CF53W_225	T/C	T	10	0.714286	C	4	0.285714	0.285714	0.408163	0.324865
snp_GAY7CUQ02ITG3S_281	C/T	C	9	0.642857	T	5	0.357143	0.357143	0.459184	0.353759
snp_GAY7CUQ01C6B19_161	G/A	G	4	0.571429	A	3	0.428571	0.428571	0.489796	0.369846
snp_GAY7CUQ01C6B19_218	C/A	C	4	0.571429	A	3	0.428571	0.428571	0.489796	0.369846
snp_BX319747_852	C/T	C	11	0.785714	T	3	0.214286	0.214286	0.336735	0.28004
snp_BX319747_691	C/G	C	10	0.769231	G	3	0.230769	0.230769	0.35503	0.292007
snp_F3GS49K01BBOK8_37	T/C	T	8	0.666667	C	4	0.333333	0.333333	0.444444	0.345679
snp_F0DLFKL01D3KKF_19	C/A	C	4	0.571429	A	3	0.428571	0.428571	0.489796	0.369846
snp_GAY7CUQ01AZSEL_358	A/G	A	4	0.571429	G	3	0.428571	0.428571	0.489796	0.369846
snp_FYV3OTN01AHHKD_238	C/T	C	5	0.625	T	3	0.375	0.375	0.46875	0.358887
snp_BX872714_34	T/C	T	5	0.625	C	3	0.375	0.375	0.46875	0.358887
snp_BX872714_58	T/C	T	5	0.625	C	3	0.375	0.375	0.46875	0.358887
snp_BX872714_392	T/C	T	5	0.625	C	3	0.375	0.375	0.46875	0.358887
snp_BX872714_400	G/A	G	5	0.625	A	3	0.375	0.375	0.46875	0.358887
snp_CA345426_515	T/C	T	8	0.615385	C	5	0.384615	0.384615	0.473373	0.361332
snp_CA345426_554	G/A	G	7	0.583333	A	5	0.416667	0.416667	0.486111	0.367959
snp_CA345426_574	C/T	C	7	0.583333	T	5	0.416667	0.416667	0.486111	0.367959
snp_GAY7CUQ01C21U5_235	T/C	T	6	0.666667	C	3	0.333333	0.333333	0.444444	0.345679
snp_GAY7CUQ01C21U5_229	C/T	C	6	0.666667	T	3	0.333333	0.333333	0.444444	0.345679
snp_GAY7CUQ01C21U5_210	C/T	C	6	0.666667	T	3	0.333333	0.333333	0.444444	0.345679
snp_F0DLFKL01DRCKR_31	G/A	G	6	0.666667	A	3	0.333333	0.333333	0.444444	0.345679
snp_F3GS49K02JBJZA_177	T/C	T	4	0.571429	C	3	0.428571	0.428571	0.489796	0.369846
snp_BX865448_447	T/C	T	9	0.6	C	6	0.4	0.4	0.48	0.3648
snp_F6VG15V02HTB5Y_168	C/T	C	4	0.571429	T	3	0.428571	0.428571	0.489796	0.369846
snp_FYV3OTN01D2ZLO_421	A/G	A	5	0.625	G	3	0.375	0.375	0.46875	0.358887
snp_F6VG15V01CWE2W_53	C/T	C	8	0.727273	T	3	0.272727	0.272727	0.396694	0.318011
snp_GBPNQUD01DA5MH_40	A/G	A	4	0.5	G	4	0.5	0.5	0.5	0.375
snp_GBPNQUD01DA5MH_112	A/G	A	4	0.5	G	4	0.5	0.5	0.5	0.375
snp_GBPNQUD01DA5MH_202	T/A	T	4	0.571429	A	3	0.428571	0.428571	0.489796	0.369846
snp_CX254811_542	C/T	C	12	0.571429	T	9	0.428571	0.428571	0.489796	0.369846
snp_CX254811_182	C/T	C	10	0.526316	T	9	0.473684	0.473684	0.498615	0.374307
snp_CB493906_326	C/T	C	11	0.733333	T	4	0.266667	0.266667	0.391111	0.314627
snp_BX077487_73	T/C	T	5	0.555556	C	4	0.444444	0.444444	0.493827	0.371895
snp_BX080724_231	G/C	G	7	0.538462	C	6	0.461538	0.461538	0.497041	0.373516
snp_CR374409_146	C/G	C	7	0.538462	G	6	0.461538	0.461538	0.497041	0.373516
snp_F3GS49K02FZE7E_375	A/T	A	4	0.5	T	4	0.5	0.5	0.5	0.375
snp_GAY7CUQ02GHGQG_31	G/C	G	7	0.7	C	3	0.3	0.3	0.42	0.3318
snp_CX033019_371	C/T	C	7	0.636364	T	4	0.363636	0.363636	0.46281	0.355713
snp_BX314633_153	A/C	A	5	0.5	C	5	0.5	0.5	0.5	0.375
snp_BX874845_245	G/A	G	5	0.625	A	3	0.375	0.375	0.46875	0.358887
snp_FYV3OTN01D1HST_128	T/G	T	6	0.6	G	4	0.4	0.4	0.48	0.3648
snp_F6VG15V02IKDVB_352	T/G	T	7	0.7	G	3	0.3	0.3	0.42	0.3318
snp_CA366991_30	T/C	T	4	0.571429	C	3	0.428571	0.428571	0.489796	0.369846
snp_FYV3OTN01DXMVZ_111	T/C	T	4	0.571429	C	3	0.428571	0.428571	0.489796	0.369846
snp_CA366991_271	G/A	G	4	0.571429	A	3	0.428571	0.428571	0.489796	0.369846
snp_GBPNQUD02JVX7S_374	T/C	T	11	0.785714	C	3	0.214286	0.214286	0.336735	0.28004
snp_F3GS49K01CPKDD_192	G/T	G	7	0.636364	T	4	0.363636	0.363636	0.46281	0.355713
snp_F3GS49K01CPKDD_204	G/A	G	7	0.636364	A	4	0.363636	0.363636	0.46281	0.355713
snp_F3GS49K01ASCKS_112	A/G	A	5	0.555556	G	4	0.444444	0.444444	0.493827	0.371895
snp_F6VG15V01BPD1A_380	A/C	A	8	0.727273	C	3	0.272727	0.272727	0.396694	0.318011
snp_FYV3OTN01DSPJY_92	A/G	A	4	0.571429	G	3	0.428571	0.428571	0.489796	0.369846
snp_F3GS49K02GZGS6_387	G/A	G	5	0.625	A	3	0.375	0.375	0.46875	0.358887
snp_CX030474_513	C/T	C	4	0.571429	T	3	0.428571	0.428571	0.489796	0.369846
snp_F6VG15V01CABRD_315	A/T	A	4	0.571429	T	3	0.428571	0.428571	0.489796	0.369846
snp_GAY7CUQ02HH7GN_27	T/G	T	5	0.625	G	3	0.375	0.375	0.46875	0.358887
snp_CX039778_23	A/G	A	14	0.583333	G	10	0.416667	0.416667	0.486111	0.367959
snp_CX039778_195	C/T	C	20	0.769231	T	6	0.230769	0.230769	0.35503	0.292007
snp_F3GS49K01B7ZSD_321	A/C	A	25	0.892857	C	3	0.107143	0.107143	0.191327	0.173024
snp_F3GS49K01DPT8Y_306	G/A	G	24	0.888889	A	3	0.111111	0.111111	0.197531	0.178022
snp_F3GS49K01DPT8Y_376	G/A	G	15	0.535714	A	13	0.464286	0.464286	0.497449	0.373721
snp_CX031724_11	T/G	T	18	0.642857	G	10	0.357143	0.357143	0.459184	0.353759
snp_BX073899_622	A/G	A	7	0.7	G	3	0.3	0.3	0.42	0.3318
snp_CA360476_333	G/C	G	4	0.571429	C	3	0.428571	0.428571	0.489796	0.369846
snp_GAY7CUQ02IFDNR_68	T/A	T	4	0.571429	A	3	0.428571	0.428571	0.489796	0.369846
snp_GAY7CUQ02IFDNR_76	C/G	C	4	0.571429	G	3	0.428571	0.428571	0.489796	0.369846
snp_GAY7CUQ02IFDNR_86	G/A	G	4	0.571429	A	3	0.428571	0.428571	0.489796	0.369846
snp_GAY7CUQ02IFDNR_113	G/A	G	4	0.571429	A	3	0.428571	0.428571	0.489796	0.369846
snp_F6VG15V01CA6GG_489	A/T	A	7	0.636364	T	4	0.363636	0.363636	0.46281	0.355713
snp_F3GS49K01A8GPW_149	C/A	C	4	0.571429	A	3	0.428571	0.428571	0.489796	0.369846
snp_GAY7CUQ02JHP8X_99	T/A	T	4	0.571429	A	3	0.428571	0.428571	0.489796	0.369846
snp_FYV3OTN01CIY2X_79	C/T	C	4	0.571429	T	3	0.428571	0.428571	0.489796	0.369846
snp_FYV3OTN01CIY2X_230	G/A	G	5	0.625	A	3	0.375	0.375	0.46875	0.358887
snp_FYV3OTN02F3VIC_404	G/A	G	4	0.571429	A	3	0.428571	0.428571	0.489796	0.369846
snp_FYV3OTN01BT3P6_85	G/A	G	4	0.571429	A	3	0.428571	0.428571	0.489796	0.369846
snp_FYV3OTN01BT3P6_79	A/T	A	4	0.571429	T	3	0.428571	0.428571	0.489796	0.369846
snp_GAY7CUQ01A11FJ_6	C/T	C	6	0.6	T	4	0.4	0.4	0.48	0.3648
snp_GAY7CUQ01CNY87_44	A/G	A	13	0.8125	G	3	0.1875	0.1875	0.304688	0.25827
snp_GAY7CUQ01ASCE9_293	G/C	G	6	0.545455	C	5	0.454545	0.454545	0.495868	0.372925
snp_GAY7CUQ01CNY87_336	T/G	T	7	0.636364	G	4	0.363636	0.363636	0.46281	0.355713
snp_F3GS49K01DURJX_346	G/A	G	4	0.571429	A	3	0.428571	0.428571	0.489796	0.369846
snp_F3GS49K01DURJX_366	A/C	A	4	0.571429	C	3	0.428571	0.428571	0.489796	0.369846
snp_GAY7CUQ01BXPKY_77	C/A	C	5	0.625	A	3	0.375	0.375	0.46875	0.358887
snp_F3GS49K01CZCX6_225	G/A	G	4	0.571429	A	3	0.428571	0.428571	0.489796	0.369846
snp_GB5RBPX01A1FVA_168	C/G	C	4	0.571429	G	3	0.428571	0.428571	0.489796	0.369846
snp_GBPNQUD02JJH47_237	C/T	C	4	0.571429	T	3	0.428571	0.428571	0.489796	0.369846
snp_GBPNQUD02JJH47_174	A/T	A	4	0.571429	T	3	0.428571	0.428571	0.489796	0.369846
snp_CA379626_310	A/G	A	5	0.5	G	5	0.5	0.5	0.5	0.375
snp_F6VG15V01D7HG8_67	G/T	G	4	0.571429	T	3	0.428571	0.428571	0.489796	0.369846
snp_GB5RBPX01BU78H_82	T/G	T	4	0.571429	G	3	0.428571	0.428571	0.489796	0.369846
snp_F0DLFKL01DSFRW_208	A/G	A	6	0.6	G	4	0.4	0.4	0.48	0.3648
snp_F0DLFKL01DSFRW_297	C/G	C	7	0.5	G	7	0.5	0.5	0.5	0.375
snp_F0DLFKL01DSFRW_326	T/C	T	9	0.642857	C	5	0.357143	0.357143	0.459184	0.353759
snp_F3GS49K01ELNPN_352	T/G	T	10	0.769231	G	3	0.230769	0.230769	0.35503	0.292007
snp_GAY7CUQ01BOQ1M_369	C/A	C	5	0.625	A	3	0.375	0.375	0.46875	0.358887
snp_F3GS49K01CGO92_92	C/T	C	24	0.888889	T	3	0.111111	0.111111	0.197531	0.178022
snp_F6VG15V02H8SNV_423	G/T	G	5	0.625	T	3	0.375	0.375	0.46875	0.358887
snp_FYV3OTN01DPW1Y_131	T/C	T	6	0.5	C	6	0.5	0.5	0.5	0.375
snp_F3GS49K01BV9A1_5	A/G	A	4	0.571429	G	3	0.428571	0.428571	0.489796	0.369846
snp_GB5RBPX01AVZ0E_139	G/A	G	4	0.571429	A	3	0.428571	0.428571	0.489796	0.369846
snp_CX351330_380	T/G	T	4	0.5	G	4	0.5	0.5	0.5	0.375
snp_CX351330_352	T/A	T	7	0.636364	A	4	0.363636	0.363636	0.46281	0.355713
snp_CA364672_50	C/T	C	66	0.694737	T	29	0.305263	0.305263	0.424155	0.334201
snp_F3GS49K02F7HSE_164	T/C	T	63	0.715909	C	25	0.284091	0.284091	0.406767	0.324037
snp_GB5RBPX01AS20L_53	G/A	G	6	0.666667	A	3	0.333333	0.333333	0.444444	0.345679
snp_FYV3OTN01DLR6O_23	A/G	A	4	0.571429	G	3	0.428571	0.428571	0.489796	0.369846
snp_F6VG15V02JZ3D0_189	T/G	T	6	0.666667	G	3	0.333333	0.333333	0.444444	0.345679
snp_BX914053_393	A/G	A	5	0.5	G	5	0.5	0.5	0.5	0.375
snp_BX914053_492	G/A	G	7	0.636364	A	4	0.363636	0.363636	0.46281	0.355713
snp_F3GS49K01AS678_484	C/A	C	5	0.625	A	3	0.375	0.375	0.46875	0.358887
snp_F3GS49K01AS678_255	T/C	T	4	0.5	C	4	0.5	0.5	0.5	0.375
snp_GAY7CUQ02IRDTP_47	T/A	T	5	0.625	A	3	0.375	0.375	0.46875	0.358887
snp_FYV3OTN02J1OQJ_139	T/C	T	5	0.625	C	3	0.375	0.375	0.46875	0.358887
snp_FYV3OTN02GHIDD_130	T/C	T	4	0.571429	C	3	0.428571	0.428571	0.489796	0.369846
snp_F3GS49K02HKRXM_99	C/A	C	4	0.571429	A	3	0.428571	0.428571	0.489796	0.369846
snp_GAY7CUQ02JPPIE_243	A/G	A	4	0.571429	G	3	0.428571	0.428571	0.489796	0.369846
snp_BX296755_253	G/T	G	4	0.571429	T	3	0.428571	0.428571	0.489796	0.369846
snp_F3GS49K01DUOQF_482	T/C	T	4	0.5	C	4	0.5	0.5	0.5	0.375
snp_F3GS49K01DUOQF_476	T/C	T	4	0.5	C	4	0.5	0.5	0.5	0.375
snp_FYV3OTN01EGVDR_196	T/C	T	4	0.5	C	4	0.5	0.5	0.5	0.375
snp_F6VG15V01AU40K_46	C/G	C	5	0.625	G	3	0.375	0.375	0.46875	0.358887
snp_F6VG15V01AU40K_91	A/G	A	5	0.555556	G	4	0.444444	0.444444	0.493827	0.371895
snp_F6VG15V01AU40K_106	A/G	A	5	0.625	G	3	0.375	0.375	0.46875	0.358887
snp_F6VG15V01EQSUS_64	C/T	C	6	0.6	T	4	0.4	0.4	0.48	0.3648
snp_F6VG15V01EQSUS_91	T/C	T	5	0.555556	C	4	0.444444	0.444444	0.493827	0.371895
snp_F6VG15V01EQSUS_100	C/T	C	5	0.555556	T	4	0.444444	0.444444	0.493827	0.371895
snp_F6VG15V01EQSUS_136	A/C	A	4	0.5	C	4	0.5	0.5	0.5	0.375
snp_GB5RBPX01E579M_399	C/T	C	4	0.571429	T	3	0.428571	0.428571	0.489796	0.369846
snp_F0DLFKL01DG1OO_136	A/G	A	5	0.555556	G	4	0.444444	0.444444	0.493827	0.371895
snp_F6VG15V01BVIR1_94	A/C	A	4	0.571429	C	3	0.428571	0.428571	0.489796	0.369846
snp_F0DLFKL01AZ8Y4_100	T/A	T	4	0.571429	A	3	0.428571	0.428571	0.489796	0.369846
snp_FYV3OTN01EAHR2_24	C/T	C	5	0.625	T	3	0.375	0.375	0.46875	0.358887
snp_F3GS49K02HUKUW_391	A/G	A	12	0.8	G	3	0.2	0.2	0.32	0.2688
snp_F3GS49K02HUKUW_355	T/C	T	8	0.571429	C	6	0.428571	0.428571	0.489796	0.369846
snp_F3GS49K02HUKUW_330	A/G	A	8	0.571429	G	6	0.428571	0.428571	0.489796	0.369846
snp_GAY7CUQ01CHR85_86	G/A	G	10	0.714286	A	4	0.285714	0.285714	0.408163	0.324865
snp_GAY7CUQ02J03EI_58	T/C	T	9	0.642857	C	5	0.357143	0.357143	0.459184	0.353759
snp_F3GS49K01BZCUG_320	A/C	A	4	0.571429	C	3	0.428571	0.428571	0.489796	0.369846
snp_CX028307_336	C/T	C	4	0.571429	T	3	0.428571	0.428571	0.489796	0.369846
snp_F3GS49K01AO8FC_61	T/C	T	4	0.571429	C	3	0.428571	0.428571	0.489796	0.369846
snp_F3GS49K01AO8FC_154	G/A	G	4	0.571429	A	3	0.428571	0.428571	0.489796	0.369846
snp_F3GS49K01BPNHC_279	T/C	T	5	0.5	C	5	0.5	0.5	0.5	0.375
snp_F3GS49K01AO8FC_295	C/T	C	6	0.6	T	4	0.4	0.4	0.48	0.3648
snp_GAY7CUQ01BWPVQ_419	G/A	G	5	0.625	A	3	0.375	0.375	0.46875	0.358887
snp_FYV3OTN01DH9BV_20	T/C	T	4	0.5	C	4	0.5	0.5	0.5	0.375
snp_FYV3OTN01DH9BV_29	T/C	T	4	0.5	C	4	0.5	0.5	0.5	0.375
snp_FYV3OTN01AHE96_14	T/C	T	6	0.545455	C	5	0.454545	0.454545	0.495868	0.372925
snp_GAY7CUQ01BWPVQ_78	A/C	A	9	0.75	C	3	0.25	0.25	0.375	0.304688
snp_FYV3OTN01DH9BV_405	G/T	G	12	0.8	T	3	0.2	0.2	0.32	0.2688
snp_BX877576_74	A/G	A	6	0.666667	G	3	0.333333	0.333333	0.444444	0.345679
snp_CA384784_76	C/A	C	7	0.538462	A	6	0.461538	0.461538	0.497041	0.373516
snp_F3GS49K02IXOFP_493	G/A	G	6	0.6	A	4	0.4	0.4	0.48	0.3648
snp_F6VG15V02IXHBS_390	C/G	C	6	0.6	G	4	0.4	0.4	0.48	0.3648
snp_F6VG15V01EX2L2_450	T/G	T	9	0.75	G	3	0.25	0.25	0.375	0.304688
snp_F3GS49K01CCNDT_316	A/T	A	5	0.625	T	3	0.375	0.375	0.46875	0.358887
snp_F6VG15V01CPEUC_92	T/G	T	8	0.727273	G	3	0.272727	0.272727	0.396694	0.318011
snp_F6VG15V01BRAI1_349	T/A	T	7	0.636364	A	4	0.363636	0.363636	0.46281	0.355713
snp_F6VG15V01BRAI1_244	G/A	G	5	0.625	A	3	0.375	0.375	0.46875	0.358887
snp_F3GS49K01BH5I0_352	G/A	G	8	0.727273	A	3	0.272727	0.272727	0.396694	0.318011
snp_GBPNQUD01AQW46_4	T/C	T	4	0.571429	C	3	0.428571	0.428571	0.489796	0.369846
snp_GBPNQUD01AQW46_115	A/G	A	4	0.571429	G	3	0.428571	0.428571	0.489796	0.369846
snp_FYV3OTN01EX8FQ_219	A/G	A	6	0.666667	G	3	0.333333	0.333333	0.444444	0.345679
snp_FYV3OTN01EX8FQ_237	C/A	C	5	0.625	A	3	0.375	0.375	0.46875	0.358887
snp_FYV3OTN01EX8FQ_267	A/G	A	5	0.625	G	3	0.375	0.375	0.46875	0.358887
snp_GBPNQUD01E887B_356	C/T	C	4	0.571429	T	3	0.428571	0.428571	0.489796	0.369846
snp_GAY7CUQ01DJM45_130	T/A	T	4	0.571429	A	3	0.428571	0.428571	0.489796	0.369846
snp_GAY7CUQ01DJM45_135	A/T	A	4	0.571429	T	3	0.428571	0.428571	0.489796	0.369846
snp_F6VG15V01AFC8Y_296	A/G	A	5	0.625	G	3	0.375	0.375	0.46875	0.358887
snp_F6VG15V01CWTIC_500	T/C	T	4	0.5	C	4	0.5	0.5	0.5	0.375
snp_F6VG15V01ARVXA_79	T/C	T	4	0.571429	C	3	0.428571	0.428571	0.489796	0.369846
snp_F6VG15V01DO9AS_376	C/A	C	4	0.571429	A	3	0.428571	0.428571	0.489796	0.369846
snp_F6VG15V01DO9AS_441	G/T	G	5	0.625	T	3	0.375	0.375	0.46875	0.358887
snp_F6VG15V01DO9AS_485	A/G	A	5	0.625	G	3	0.375	0.375	0.46875	0.358887
snp_FYV3OTN01C39N1_46	G/A	G	4	0.571429	A	3	0.428571	0.428571	0.489796	0.369846
snp_F3GS49K02HGHOW_233	G/T	G	7	0.538462	T	6	0.461538	0.461538	0.497041	0.373516
snp_FYV3OTN01D9F9F_289	C/G	C	8	0.727273	G	3	0.272727	0.272727	0.396694	0.318011
snp_F3GS49K01CAQ0E_182	C/T	C	6	0.545455	T	5	0.454545	0.454545	0.495868	0.372925
snp_FYV3OTN01D9F9F_163	G/C	G	8	0.727273	C	3	0.272727	0.272727	0.396694	0.318011
snp_GBPNQUD01B18O9_256	T/C	T	4	0.571429	C	3	0.428571	0.428571	0.489796	0.369846
snp_F3GS49K01DOTAY_440	C/A	C	6	0.666667	A	3	0.333333	0.333333	0.444444	0.345679
snp_F3GS49K02H7YF0_242	A/T	A	5	0.555556	T	4	0.444444	0.444444	0.493827	0.371895
snp_F3GS49K02H7YF0_81	G/C	G	10	0.714286	C	4	0.285714	0.285714	0.408163	0.324865
snp_F3GS49K02H7L1X_66	C/A	C	12	0.75	A	4	0.25	0.25	0.375	0.304688
snp_FYV3OTN01A2UGA_82	A/C	A	10	0.666667	C	5	0.333333	0.333333	0.444444	0.345679
snp_FYV3OTN01A2UGA_119	A/C	A	9	0.692308	C	4	0.307692	0.307692	0.426036	0.335282
snp_GBPNQUD01EHL46_137	G/A	G	9	0.75	A	3	0.25	0.25	0.375	0.304688
snp_GBPNQUD01EHL46_87	T/A	T	8	0.727273	A	3	0.272727	0.272727	0.396694	0.318011
snp_GBPNQUD01EHL46_58	T/C	T	8	0.666667	C	4	0.333333	0.333333	0.444444	0.345679
snp_GBPNQUD02JFC6S_261	C/A	C	5	0.625	A	3	0.375	0.375	0.46875	0.358887
snp_F3GS49K02IKMI3_305	G/A	G	12	0.705882	A	5	0.294118	0.294118	0.415225	0.329019
snp_F6VG15V02IT0K2_335	A/C	A	15	0.789474	C	4	0.210526	0.210526	0.33241	0.277162
snp_F6VG15V01DEZDX_485	A/G	A	6	0.666667	G	3	0.333333	0.333333	0.444444	0.345679
snp_F6VG15V02GSG0B_110	G/C	G	5	0.625	C	3	0.375	0.375	0.46875	0.358887
snp_F3GS49K02IM2FL_119	T/A	T	6	0.666667	A	3	0.333333	0.333333	0.444444	0.345679
snp_F6VG15V02JBSXL_455	A/C	A	5	0.625	C	3	0.375	0.375	0.46875	0.358887
snp_FZNWKMO01DPXXE_153	C/T	C	5	0.625	T	3	0.375	0.375	0.46875	0.358887
snp_F3GS49K01AUS6M_222	A/G	A	34	0.918919	G	3	0.0810811	0.0810811	0.149014	0.137911
snp_F3GS49K01B67VO_258	C/T	C	26	0.866667	T	4	0.133333	0.133333	0.231111	0.204405
snp_F3GS49K01AZXC5_411	G/C	G	30	0.810811	C	7	0.189189	0.189189	0.306793	0.259732
snp_FYV3OTN02F9W1D_131	C/G	C	14	0.823529	G	3	0.176471	0.176471	0.290657	0.248417
snp_F3GS49K02HYN85_369	A/G	A	7	0.7	G	3	0.3	0.3	0.42	0.3318
snp_FYV3OTN01AIS0F_38	G/A	G	5	0.625	A	3	0.375	0.375	0.46875	0.358887
snp_FYV3OTN01AIS0F_96	T/C	T	4	0.5	C	4	0.5	0.5	0.5	0.375
snp_FYV3OTN01AIS0F_128	T/C	T	5	0.625	C	3	0.375	0.375	0.46875	0.358887
snp_FYV3OTN02FNJLN_325	T/C	T	6	0.666667	C	3	0.333333	0.333333	0.444444	0.345679
snp_F3GS49K01BPZ45_362	T/A	T	4	0.571429	A	3	0.428571	0.428571	0.489796	0.369846
snp_F3GS49K01BPZ45_390	G/A	G	6	0.666667	A	3	0.333333	0.333333	0.444444	0.345679
snp_F3GS49K01BPZ45_397	T/A	T	6	0.666667	A	3	0.333333	0.333333	0.444444	0.345679
snp_F3GS49K01EVGZZ_41	A/T	A	6	0.6	T	4	0.4	0.4	0.48	0.3648
snp_FYV3OTN02IXVUX_153	A/C	A	5	0.5	C	5	0.5	0.5	0.5	0.375
snp_FYV3OTN02IXVUX_101	A/T	A	8	0.727273	T	3	0.272727	0.272727	0.396694	0.318011
snp_GAY7CUQ02GNU3P_271	C/T	C	5	0.625	T	3	0.375	0.375	0.46875	0.358887
snp_BX086994_285	A/T	A	5	0.625	T	3	0.375	0.375	0.46875	0.358887
snp_BX303898_357	A/T	A	4	0.571429	T	3	0.428571	0.428571	0.489796	0.369846
snp_F6VG15V02HGKAU_168	A/G	A	4	0.5	G	4	0.5	0.5	0.5	0.375
snp_F3GS49K01A3FDB_357	A/G	A	4	0.571429	G	3	0.428571	0.428571	0.489796	0.369846
snp_GB5RBPX01AI3KO_278	T/G	T	6	0.6	G	4	0.4	0.4	0.48	0.3648
snp_GB5RBPX01AI3KO_169	G/A	G	6	0.666667	A	3	0.333333	0.333333	0.444444	0.345679
snp_F3GS49K01BLAAY_124	A/G	A	5	0.5	G	5	0.5	0.5	0.5	0.375
snp_F6VG15V01AIK6S_241	A/G	A	11	0.733333	G	4	0.266667	0.266667	0.391111	0.314627
snp_F6VG15V01AIK6S_253	A/T	A	12	0.75	T	4	0.25	0.25	0.375	0.304688
snp_F3GS49K01DBX0S_415	G/C	G	16	0.727273	C	6	0.272727	0.272727	0.396694	0.318011
snp_GBPNQUD02I7O9I_420	C/T	C	17	0.809524	T	4	0.190476	0.190476	0.30839	0.260838
snp_GBPNQUD01EFOZE_322	C/A	C	18	0.857143	A	3	0.142857	0.142857	0.244898	0.21491
snp_F6VG15V01C3IMU_288	A/T	A	4	0.571429	T	3	0.428571	0.428571	0.489796	0.369846
snp_F6VG15V01C3IMU_372	T/G	T	4	0.571429	G	3	0.428571	0.428571	0.489796	0.369846
snp_F3GS49K02JFQF0_244	T/A	T	7	0.7	A	3	0.3	0.3	0.42	0.3318
snp_F3GS49K02JFQF0_214	C/T	C	8	0.727273	T	3	0.272727	0.272727	0.396694	0.318011
snp_F3GS49K02GGGSF_121	A/G	A	4	0.5	G	4	0.5	0.5	0.5	0.375
snp_GB5RBPX01EKF52_156	T/G	T	4	0.571429	G	3	0.428571	0.428571	0.489796	0.369846
snp_FYV3OTN01AT6H4_86	G/T	G	8	0.727273	T	3	0.272727	0.272727	0.396694	0.318011
snp_GAY7CUQ01D71A8_142	C/T	C	5	0.625	T	3	0.375	0.375	0.46875	0.358887
snp_CA379360_76	A/G	A	4	0.571429	G	3	0.428571	0.428571	0.489796	0.369846
snp_F3GS49K01BHDOT_350	T/G	T	10	0.625	G	6	0.375	0.375	0.46875	0.358887
snp_F3GS49K02JDHDL_305	T/C	T	6	0.545455	C	5	0.454545	0.454545	0.495868	0.372925
snp_F6VG15V02HTRS0_449	C/T	C	6	0.545455	T	5	0.454545	0.454545	0.495868	0.372925
snp_GAY7CUQ02H5ZWK_10	T/G	T	6	0.666667	G	3	0.333333	0.333333	0.444444	0.345679
snp_F0DLFKL01A7GRV_1	C/G	C	6	0.545455	G	5	0.454545	0.454545	0.495868	0.372925
snp_F3GS49K01BQOJ8_123	C/T	C	5	0.625	T	3	0.375	0.375	0.46875	0.358887
snp_F3GS49K01BQOJ8_217	A/G	A	6	0.666667	G	3	0.333333	0.333333	0.444444	0.345679
snp_F3GS49K01BQOJ8_241	A/G	A	6	0.666667	G	3	0.333333	0.333333	0.444444	0.345679
snp_GBPNQUD02IDY67_198	G/A	G	5	0.555556	A	4	0.444444	0.444444	0.493827	0.371895
snp_GAY7CUQ02HB4AX_131	T/C	T	4	0.5	C	4	0.5	0.5	0.5	0.375
snp_F3GS49K01DT6PM_401	T/G	T	5	0.625	G	3	0.375	0.375	0.46875	0.358887
snp_GBPNQUD01CTD9I_196	C/T	C	6	0.666667	T	3	0.333333	0.333333	0.444444	0.345679
snp_F3GS49K01DT6PM_220	C/A	C	9	0.75	A	3	0.25	0.25	0.375	0.304688
snp_F6VG15V01D0IH4_370	G/T	G	11	0.785714	T	3	0.214286	0.214286	0.336735	0.28004
snp_F3GS49K01BOW90_130	G/A	G	8	0.727273	A	3	0.272727	0.272727	0.396694	0.318011
snp_F6VG15V01AFN3H_218	G/T	G	4	0.571429	T	3	0.428571	0.428571	0.489796	0.369846
snp_F3GS49K01BBQAK_44	C/G	C	4	0.571429	G	3	0.428571	0.428571	0.489796	0.369846
snp_GBPNQUD01APE1W_47	T/C	T	4	0.5	C	4	0.5	0.5	0.5	0.375
snp_F3GS49K01ANV80_327	T/C	T	5	0.5	C	5	0.5	0.5	0.5	0.375
snp_F3GS49K01ANV80_245	G/T	G	6	0.666667	T	3	0.333333	0.333333	0.444444	0.345679
snp_F3GS49K01EV68K_15	A/G	A	4	0.571429	G	3	0.428571	0.428571	0.489796	0.369846
snp_F3GS49K01DKC4G_121	T/G	T	7	0.7	G	3	0.3	0.3	0.42	0.3318
snp_F6VG15V02JZDQE_124	C/A	C	10	0.714286	A	4	0.285714	0.285714	0.408163	0.324865
snp_FYV3OTN01A1X04_28	G/T	G	10	0.769231	T	3	0.230769	0.230769	0.35503	0.292007
snp_FYV3OTN01A1X04_22	T/C	T	10	0.769231	C	3	0.230769	0.230769	0.35503	0.292007
snp_F3GS49K01AHEU7_22	T/G	T	5	0.625	G	3	0.375	0.375	0.46875	0.358887
snp_F3GS49K01AXJPU_45	T/G	T	4	0.571429	G	3	0.428571	0.428571	0.489796	0.369846
snp_BX082953_581	G/C	G	10	0.769231	C	3	0.230769	0.230769	0.35503	0.292007
snp_BX082953_182	A/G	A	35	0.875	G	5	0.125	0.125	0.21875	0.194824
snp_CX026636_337	G/A	G	10	0.588235	A	7	0.411765	0.411765	0.484429	0.367093
snp_F6VG15V01ARD62_346	G/A	G	9	0.75	A	3	0.25	0.25	0.375	0.304688
snp_F0DLFKL01CWC04_73	T/G	T	5	0.625	G	3	0.375	0.375	0.46875	0.358887
snp_GB5RBPX01A0YWS_280	C/T	C	14	0.538462	T	12	0.461538	0.461538	0.497041	0.373516
snp_GB5RBPX01B2JUF_272	T/C	T	21	0.875	C	3	0.125	0.125	0.21875	0.194824
snp_BX301820_469	A/C	A	35	0.507246	C	34	0.492754	0.492754	0.499895	0.374947
snp_F3GS49K01C41DW_16	A/C	A	9	0.75	C	3	0.25	0.25	0.375	0.304688
snp_F3GS49K01CDMPU_156	T/G	T	4	0.571429	G	3	0.428571	0.428571	0.489796	0.369846
snp_CX255985_562	C/T	C	4	0.571429	T	3	0.428571	0.428571	0.489796	0.369846
snp_CX255985_524	T/C	T	4	0.571429	C	3	0.428571	0.428571	0.489796	0.369846
snp_F6VG15V01E55GJ_383	C/T	C	7	0.538462	T	6	0.461538	0.461538	0.497041	0.373516
snp_F6VG15V01E55GJ_205	A/G	A	4	0.571429	G	3	0.428571	0.428571	0.489796	0.369846
snp_F6VG15V01BUU15_307	A/T	A	8	0.571429	T	6	0.428571	0.428571	0.489796	0.369846
snp_GBPNQUD02J4BBD_37	T/A	T	5	0.625	A	3	0.375	0.375	0.46875	0.358887
snp_F3GS49K01A0ZQY_287	C/T	C	6	0.666667	T	3	0.333333	0.333333	0.444444	0.345679
snp_FYV3OTN02HYUS7_263	T/C	T	8	0.727273	C	3	0.272727	0.272727	0.396694	0.318011
snp_GD3412002FTPVM_274	C/T	C	18	0.857143	T	3	0.142857	0.142857	0.244898	0.21491
snp_F3GS49K02IUGP5_181	T/A	T	14	0.736842	A	5	0.263158	0.263158	0.387812	0.312613
snp_CX041309_86	A/G	A	4	0.571429	G	3	0.428571	0.428571	0.489796	0.369846
snp_CX041309_102	G/A	G	4	0.571429	A	3	0.428571	0.428571	0.489796	0.369846
snp_GAY7CUQ01DP2DF_199	T/C	T	12	0.8	C	3	0.2	0.2	0.32	0.2688
snp_F6VG15V01EOFX2_326	C/T	C	5	0.555556	T	4	0.444444	0.444444	0.493827	0.371895
snp_F6VG15V01EOFX2_251	G/A	G	5	0.555556	A	4	0.444444	0.444444	0.493827	0.371895
snp_FYV3OTN02HB4R5_376	A/C	A	11	0.785714	C	3	0.214286	0.214286	0.336735	0.28004
snp_CX038113_18	A/G	A	8	0.727273	G	3	0.272727	0.272727	0.396694	0.318011
snp_CX038113_57	T/C	T	8	0.727273	C	3	0.272727	0.272727	0.396694	0.318011
snp_CX038113_330	T/G	T	8	0.666667	G	4	0.333333	0.333333	0.444444	0.345679
snp_CX038113_342	A/T	A	7	0.636364	T	4	0.363636	0.363636	0.46281	0.355713
snp_F3GS49K02HCEF4_251	A/G	A	6	0.545455	G	5	0.454545	0.454545	0.495868	0.372925
snp_CX038113_414	A/T	A	5	0.5	T	5	0.5	0.5	0.5	0.375
snp_F3GS49K02HCEF4_231	C/G	C	5	0.5	G	5	0.5	0.5	0.5	0.375
snp_CX038113_435	T/C	T	5	0.5	C	5	0.5	0.5	0.5	0.375
snp_F3GS49K02HCEF4_159	C/T	C	6	0.545455	T	5	0.454545	0.454545	0.495868	0.372925
snp_BX877089_35	G/A	G	6	0.6	A	4	0.4	0.4	0.48	0.3648
snp_BX877089_421	A/T	A	6	0.5	T	6	0.5	0.5	0.5	0.375
snp_BX877089_603	C/T	C	6	0.6	T	4	0.4	0.4	0.48	0.3648
snp_FYV3OTN02G933B_159	A/C	A	5	0.625	C	3	0.375	0.375	0.46875	0.358887
snp_GAY7CUQ01AHG6M_74	T/C	T	5	0.625	C	3	0.375	0.375	0.46875	0.358887
snp_GAY7CUQ01AHG6M_108	T/C	T	4	0.5	C	4	0.5	0.5	0.5	0.375
snp_GAY7CUQ01AHG6M_162	A/G	A	4	0.5	G	4	0.5	0.5	0.5	0.375
snp_GAY7CUQ01AHG6M_177	T/C	T	4	0.5	C	4	0.5	0.5	0.5	0.375
snp_F6VG15V01CP74D_350	T/C	T	5	0.555556	C	4	0.444444	0.444444	0.493827	0.371895
snp_F6VG15V01CP74D_365	A/T	A	5	0.625	T	3	0.375	0.375	0.46875	0.358887
snp_F3GS49K02HQAN0_228	A/G	A	4	0.571429	G	3	0.428571	0.428571	0.489796	0.369846
snp_F6VG15V01BL6J9_60	G/A	G	5	0.555556	A	4	0.444444	0.444444	0.493827	0.371895
snp_F3GS49K01CP2GA_307	T/G	T	20	0.833333	G	4	0.166667	0.166667	0.277778	0.239198
snp_F6VG15V01BEEO2_319	A/G	A	4	0.571429	G	3	0.428571	0.428571	0.489796	0.369846
snp_CA369988_626	C/T	C	4	0.571429	T	3	0.428571	0.428571	0.489796	0.369846
snp_F6VG15V02JIZUS_209	G/C	G	5	0.555556	C	4	0.444444	0.444444	0.493827	0.371895
snp_BX873556_209	A/C	A	7	0.583333	C	5	0.416667	0.416667	0.486111	0.367959
snp_FYV3OTN01BA7RN_198	G/C	G	6	0.545455	C	5	0.454545	0.454545	0.495868	0.372925
snp_FYV3OTN01DB9ME_288	C/A	C	6	0.6	A	4	0.4	0.4	0.48	0.3648
snp_BX860704_158	G/A	G	5	0.625	A	3	0.375	0.375	0.46875	0.358887
snp_CA376183_439	A/G	A	5	0.5	G	5	0.5	0.5	0.5	0.375
snp_CA376183_591	T/G	T	7	0.636364	G	4	0.363636	0.363636	0.46281	0.355713
snp_CA376183_598	A/G	A	6	0.6	G	4	0.4	0.4	0.48	0.3648
snp_F3GS49K02JDLMR_449	T/C	T	6	0.666667	C	3	0.333333	0.333333	0.444444	0.345679
snp_FYV3OTN02FQ1QM_241	A/G	A	4	0.571429	G	3	0.428571	0.428571	0.489796	0.369846
snp_CX036865_12	T/A	T	5	0.625	A	3	0.375	0.375	0.46875	0.358887
snp_CX036865_105	T/A	T	7	0.7	A	3	0.3	0.3	0.42	0.3318
snp_CX036865_153	T/G	T	7	0.7	G	3	0.3	0.3	0.42	0.3318
snp_BX087445_227	A/G	A	5	0.625	G	3	0.375	0.375	0.46875	0.358887
snp_F0DLFKL01ALDAB_97	T/A	T	4	0.571429	A	3	0.428571	0.428571	0.489796	0.369846
snp_F0DLFKL01ALDAB_220	A/G	A	11	0.785714	G	3	0.214286	0.214286	0.336735	0.28004
snp_GBPNQUD01EJZXZ_381	T/G	T	4	0.571429	G	3	0.428571	0.428571	0.489796	0.369846
snp_CA374636_256	G/A	G	6	0.666667	A	3	0.333333	0.333333	0.444444	0.345679
snp_GB5RBPX01AVN92_157	C/T	C	7	0.636364	T	4	0.363636	0.363636	0.46281	0.355713
snp_FYV3OTN01DZ3G8_172	G/A	G	11	0.785714	A	3	0.214286	0.214286	0.336735	0.28004
snp_CX028864_428	G/A	G	21	0.777778	A	6	0.222222	0.222222	0.345679	0.285932
snp_CB495593_567	A/G	A	14	0.538462	G	12	0.461538	0.461538	0.497041	0.373516
snp_BX878374_572	G/T	G	9	0.6	T	6	0.4	0.4	0.48	0.3648
snp_F0DLFKL01EHT2T_148	A/G	A	6	0.666667	G	3	0.333333	0.333333	0.444444	0.345679
snp_F6VG15V01DCGOI_431	A/G	A	8	0.666667	G	4	0.333333	0.333333	0.444444	0.345679
snp_F0DLFKL02F8VMA_192	G/A	G	8	0.727273	A	3	0.272727	0.272727	0.396694	0.318011
snp_FYV3OTN01CXJ5M_103	C/A	C	7	0.7	A	3	0.3	0.3	0.42	0.3318
snp_F6VG15V01AHXT6_251	A/C	A	16	0.516129	C	15	0.483871	0.483871	0.49948	0.37474
snp_F6VG15V02HRDWI_294	A/T	A	6	0.666667	T	3	0.333333	0.333333	0.444444	0.345679
snp_F6VG15V02HRDWI_279	T/C	T	6	0.666667	C	3	0.333333	0.333333	0.444444	0.345679
snp_F3GS49K01BWLUP_127	A/T	A	5	0.555556	T	4	0.444444	0.444444	0.493827	0.371895
snp_F6VG15V01BAEX8_121	T/G	T	5	0.625	G	3	0.375	0.375	0.46875	0.358887
snp_F3GS49K01DLQVJ_66	G/T	G	12	0.8	T	3	0.2	0.2	0.32	0.2688
snp_GBPNQUD01AUH6B_369	C/G	C	14	0.777778	G	4	0.222222	0.222222	0.345679	0.285932
snp_F3GS49K02IDGNU_186	A/G	A	10	0.588235	G	7	0.411765	0.411765	0.484429	0.367093
snp_GBPNQUD01A0RUS_194	A/T	A	11	0.6875	T	5	0.3125	0.3125	0.429688	0.337372
snp_F3GS49K01DLQVJ_341	G/T	G	13	0.8125	T	3	0.1875	0.1875	0.304688	0.25827
snp_F3GS49K02IDGNU_322	C/T	C	12	0.75	T	4	0.25	0.25	0.375	0.304688
snp_BX909360_516	T/A	T	10	0.769231	A	3	0.230769	0.230769	0.35503	0.292007
snp_BX909360_207	C/A	C	5	0.625	A	3	0.375	0.375	0.46875	0.358887
snp_FYV3OTN01CHTT4_122	C/G	C	5	0.625	G	3	0.375	0.375	0.46875	0.358887
snp_F6VG15V02IUQOY_123	G/A	G	8	0.727273	A	3	0.272727	0.272727	0.396694	0.318011
snp_F6VG15V02IUQOY_78	A/C	A	10	0.769231	C	3	0.230769	0.230769	0.35503	0.292007
snp_AM887811_890	C/A	C	11	0.733333	A	4	0.266667	0.266667	0.391111	0.314627
snp_F3GS49K02HS1WP_243	T/C	T	4	0.5	C	4	0.5	0.5	0.5	0.375
snp_F6VG15V01BG7LF_187	T/C	T	35	0.853659	C	6	0.146341	0.146341	0.249851	0.218638
snp_F3GS49K02FS9FY_389	A/T	A	6	0.545455	T	5	0.454545	0.454545	0.495868	0.372925
snp_F6VG15V02GUIJB_205	T/G	T	10	0.769231	G	3	0.230769	0.230769	0.35503	0.292007
snp_AM887816_1499	A/G	A	10	0.769231	G	3	0.230769	0.230769	0.35503	0.292007
snp_GE820813_65	T/C	T	6	0.666667	C	3	0.333333	0.333333	0.444444	0.345679
snp_F3GS49K01ECAUD_233	T/G	T	5	0.555556	G	4	0.444444	0.444444	0.493827	0.371895
snp_F3GS49K02JW9D1_27	A/G	A	4	0.5	G	4	0.5	0.5	0.5	0.375
snp_BT073179_722	A/G	A	6	0.666667	G	3	0.333333	0.333333	0.444444	0.345679
snp_BT073179_744	G/T	G	5	0.555556	T	4	0.444444	0.444444	0.493827	0.371895
snp_F3GS49K01D6JLX_332	A/G	A	5	0.555556	G	4	0.444444	0.444444	0.493827	0.371895
snp_F3GS49K01BN4B8_145	C/T	C	16	0.8	T	4	0.2	0.2	0.32	0.2688
snp_BT073259_759	T/A	T	14	0.736842	A	5	0.263158	0.263158	0.387812	0.312613
snp_BX860017_25	A/T	A	17	0.85	T	3	0.15	0.15	0.255	0.222488
snp_BT073279_104	C/T	C	23	0.884615	T	3	0.115385	0.115385	0.204142	0.183305
snp_BX309514_506	C/T	C	14	0.636364	T	8	0.363636	0.363636	0.46281	0.355713
snp_BT073279_585	T/C	T	13	0.590909	C	9	0.409091	0.409091	0.483471	0.366599
snp_BT073659_789	C/A	C	6	0.666667	A	3	0.333333	0.333333	0.444444	0.345679
snp_BX085307_464	T/G	T	9	0.75	G	3	0.25	0.25	0.375	0.304688
snp_GB5RBPX01CU2S9_452	C/T	C	5	0.555556	T	4	0.444444	0.444444	0.493827	0.371895
snp_GB5RBPX01CU2S9_355	C/T	C	8	0.571429	T	6	0.428571	0.428571	0.489796	0.369846
snp_CX028290_229	G/C	G	5	0.625	C	3	0.375	0.375	0.46875	0.358887
snp_GBPNQUD01BHKCI_187	C/T	C	5	0.625	T	3	0.375	0.375	0.46875	0.358887
snp_GAY7CUQ01A29S9_247	A/G	A	4	0.571429	G	3	0.428571	0.428571	0.489796	0.369846
snp_F0DLFKL02GBSO5_54	G/C	G	6	0.666667	C	3	0.333333	0.333333	0.444444	0.345679
snp_BX076821_62	A/G	A	6	0.545455	G	5	0.454545	0.454545	0.495868	0.372925
snp_FYV3OTN01BZ6LM_328	G/T	G	6	0.6	T	4	0.4	0.4	0.48	0.3648
snp_BT073689_911	G/T	G	4	0.571429	T	3	0.428571	0.428571	0.489796	0.369846
snp_DV191664_323	A/G	A	14	0.823529	G	3	0.176471	0.176471	0.290657	0.248417
snp_BX320745_438	C/T	C	14	0.666667	T	7	0.333333	0.333333	0.444444	0.345679
snp_BX889776_402	A/G	A	4	0.571429	G	3	0.428571	0.428571	0.489796	0.369846
snp_CT566816_110	G/A	G	9	0.642857	A	5	0.357143	0.357143	0.459184	0.353759
snp_CT564686_180	C/G	C	9	0.642857	G	5	0.357143	0.357143	0.459184	0.353759
snp_CT564935_355	G/T	G	9	0.642857	T	5	0.357143	0.357143	0.459184	0.353759
snp_F6VG15V01COFPF_441	G/A	G	7	0.7	A	3	0.3	0.3	0.42	0.3318
snp_CX035568_316	G/A	G	7	0.583333	A	5	0.416667	0.416667	0.486111	0.367959
snp_F0DLFKL01DFAJ7_2	C/G	C	5	0.555556	G	4	0.444444	0.444444	0.493827	0.371895
snp_F3GS49K02FSDV1_170	A/G	A	11	0.52381	G	10	0.47619	0.47619	0.498866	0.374432
snp_CX140404_617	G/A	G	11	0.55	A	9	0.45	0.45	0.495	0.372488
snp_F3GS49K01BK1AR_342	A/G	A	16	0.592593	G	11	0.407407	0.407407	0.482853	0.36628
snp_F3GS49K01ANPFA_211	C/A	C	16	0.615385	A	10	0.384615	0.384615	0.473373	0.361332
snp_F3GS49K01CVWYV_234	T/C	T	4	0.5	C	4	0.5	0.5	0.5	0.375
snp_BT073338_88	G/T	G	4	0.571429	T	3	0.428571	0.428571	0.489796	0.369846
snp_FZ8DYKY01BW92Y_83	T/C	T	5	0.625	C	3	0.375	0.375	0.46875	0.358887
snp_F6VG15V01B8ZWT_340	G/A	G	7	0.636364	A	4	0.363636	0.363636	0.46281	0.355713
snp_F0DLFKL01BFPTI_64	C/T	C	23	0.69697	T	10	0.30303	0.30303	0.422406	0.333193
snp_CX251257_560	C/T	C	4	0.571429	T	3	0.428571	0.428571	0.489796	0.369846
snp_BX320391_274	A/G	A	4	0.571429	G	3	0.428571	0.428571	0.489796	0.369846
snp_CX251257_528	G/A	G	5	0.625	A	3	0.375	0.375	0.46875	0.358887
snp_CA374191_82	G/A	G	6	0.666667	A	3	0.333333	0.333333	0.444444	0.345679
snp_BG360562_135	G/C	G	6	0.666667	C	3	0.333333	0.333333	0.444444	0.345679
snp_BX864660_725	C/T	C	14	0.736842	T	5	0.263158	0.263158	0.387812	0.312613
snp_F3GS49K01AWYGE_27	A/G	A	10	0.666667	G	5	0.333333	0.333333	0.444444	0.345679
snp_F3GS49K01AWYGE_157	C/T	C	9	0.692308	T	4	0.307692	0.307692	0.426036	0.335282
snp_BX080235_533	T/C	T	13	0.722222	C	5	0.277778	0.277778	0.401235	0.32074
snp_F0DLFKL01BFSZC_296	G/T	G	14	0.736842	T	5	0.263158	0.263158	0.387812	0.312613
snp_F3GS49K01DO3H9_385	C/A	C	9	0.5625	A	7	0.4375	0.4375	0.492188	0.371063
snp_CA361173_372	T/G	T	12	0.6	G	8	0.4	0.4	0.48	0.3648
snp_F3GS49K01B8B03_73	T/C	T	6	0.666667	C	3	0.333333	0.333333	0.444444	0.345679
snp_F3GS49K01B8B03_67	G/C	G	5	0.625	C	3	0.375	0.375	0.46875	0.358887
snp_F6VG15V01C1ANB_388	T/C	T	6	0.6	C	4	0.4	0.4	0.48	0.3648
snp_CA351652_358	T/C	T	6	0.545455	C	5	0.454545	0.454545	0.495868	0.372925
snp_CA351652_430	T/C	T	6	0.545455	C	5	0.454545	0.454545	0.495868	0.372925
snp_CR369137_488	T/G	T	9	0.5625	G	7	0.4375	0.4375	0.492188	0.371063
snp_F3GS49K02G9SW6_12	A/G	A	11	0.611111	G	7	0.388889	0.388889	0.475309	0.362349
snp_DV194933_527	C/A	C	19	0.730769	A	7	0.269231	0.269231	0.393491	0.316073
snp_CU068016_348	A/T	A	27	0.818182	T	6	0.181818	0.181818	0.297521	0.253261
snp_CU066196_749	T/G	T	4	0.5	G	4	0.5	0.5	0.5	0.375
snp_F6VG15V01BHZLG_270	A/C	A	4	0.5	C	4	0.5	0.5	0.5	0.375
snp_CB487774_1	A/G	A	10	0.714286	G	4	0.285714	0.285714	0.408163	0.324865
snp_F6VG15V01C2PDI_122	T/C	T	4	0.571429	C	3	0.428571	0.428571	0.489796	0.369846
snp_CX246986_31	G/A	G	6	0.6	A	4	0.4	0.4	0.48	0.3648
snp_F3GS49K01CFS5K_290	G/A	G	11	0.578947	A	8	0.421053	0.421053	0.487535	0.36869
snp_F0DLFKL01AQIS7_284	G/A	G	12	0.545455	A	10	0.454545	0.454545	0.495868	0.372925
snp_F3GS49K02JWQOY_70	G/A	G	5	0.555556	A	4	0.444444	0.444444	0.493827	0.371895
snp_BX073476_72	A/C	A	12	0.5	C	12	0.5	0.5	0.5	0.375
snp_CB496560_1	T/G	T	19	0.863636	G	3	0.136364	0.136364	0.235537	0.207798
snp_AU081195_226	T/C	T	30	0.810811	C	7	0.189189	0.189189	0.306793	0.259732
snp_F6VG15V01CD2WD_6	T/A	T	6	0.666667	A	3	0.333333	0.333333	0.444444	0.345679
snp_BT073065_596	T/A	T	9	0.642857	A	5	0.357143	0.357143	0.459184	0.353759
snp_BX081030_664	T/A	T	10	0.666667	A	5	0.333333	0.333333	0.444444	0.345679
snp_CX138504_663	A/G	A	5	0.555556	G	4	0.444444	0.444444	0.493827	0.371895
snp_F0DLFKL01B4EJW_140	C/A	C	8	0.615385	A	5	0.384615	0.384615	0.473373	0.361332
snp_FYV3OTN01B4Q9P_134	C/T	C	6	0.666667	T	3	0.333333	0.333333	0.444444	0.345679
snp_FYV3OTN01BAYMI_235	C/G	C	10	0.769231	G	3	0.230769	0.230769	0.35503	0.292007
snp_F3GS49K01C6A5G_361	A/C	A	7	0.583333	C	5	0.416667	0.416667	0.486111	0.367959
snp_GBPNQUD01B1ETE_268	A/G	A	9	0.692308	G	4	0.307692	0.307692	0.426036	0.335282
snp_BX081564_141	T/C	T	7	0.7	C	3	0.3	0.3	0.42	0.3318
snp_F0DLFKL01A5OWW_193	A/G	A	4	0.571429	G	3	0.428571	0.428571	0.489796	0.369846
snp_F3GS49K02GQ6HM_35	T/G	T	4	0.571429	G	3	0.428571	0.428571	0.489796	0.369846
snp_F3GS49K02GQ6HM_174	G/A	G	6	0.6	A	4	0.4	0.4	0.48	0.3648
snp_BX077356_331	G/A	G	14	0.736842	A	5	0.263158	0.263158	0.387812	0.312613
snp_CA387548_356	T/C	T	14	0.777778	C	4	0.222222	0.222222	0.345679	0.285932
snp_F6VG15V01COE6U_1	T/C	T	15	0.789474	C	4	0.210526	0.210526	0.33241	0.277162
snp_CU063717_150	G/A	G	11	0.578947	A	8	0.421053	0.421053	0.487535	0.36869
snp_FYV3OTN02IO76O_422	A/G	A	10	0.769231	G	3	0.230769	0.230769	0.35503	0.292007
snp_FYV3OTN02IO76O_360	A/G	A	9	0.692308	G	4	0.307692	0.307692	0.426036	0.335282
snp_FYV3OTN01B67FA_399	G/C	G	11	0.6875	C	5	0.3125	0.3125	0.429688	0.337372
snp_FYV3OTN01B67FA_383	A/G	A	10	0.714286	G	4	0.285714	0.285714	0.408163	0.324865
snp_FYV3OTN01B67FA_261	A/G	A	13	0.722222	G	5	0.277778	0.277778	0.401235	0.32074
snp_FYV3OTN01B67FA_135	C/T	C	12	0.666667	T	6	0.333333	0.333333	0.444444	0.345679
snp_FYV3OTN01B67FA_102	G/T	G	11	0.647059	T	6	0.352941	0.352941	0.456747	0.352438
snp_FYV3OTN01B67FA_36	G/A	G	10	0.666667	A	5	0.333333	0.333333	0.444444	0.345679
snp_FYV3OTN02I6VC2_221	T/A	T	8	0.666667	A	4	0.333333	0.333333	0.444444	0.345679
snp_FYV3OTN02I6VC2_235	T/C	T	8	0.666667	C	4	0.333333	0.333333	0.444444	0.345679
snp_FYV3OTN02I6VC2_277	A/T	A	12	0.75	T	4	0.25	0.25	0.375	0.304688
snp_F0DLFKL01DMTZG_88	A/G	A	15	0.833333	G	3	0.166667	0.166667	0.277778	0.239198
snp_F0DLFKL01DMTZG_101	A/G	A	16	0.842105	G	3	0.157895	0.157895	0.265928	0.230569
snp_F0DLFKL01DMTZG_218	A/G	A	16	0.8	G	4	0.2	0.2	0.32	0.2688
snp_F0DLFKL01DMTZG_293	C/T	C	14	0.7	T	6	0.3	0.3	0.42	0.3318
snp_F0DLFKL01DMTZG_312	G/A	G	12	0.631579	A	7	0.368421	0.368421	0.465374	0.357087
snp_F0DLFKL01DMTZG_368	A/G	A	16	0.695652	G	7	0.304348	0.304348	0.42344	0.33379
snp_FYV3OTN01B0P90_247	T/C	T	14	0.7	C	6	0.3	0.3	0.42	0.3318
snp_FYV3OTN01E0CVS_285	A/C	A	12	0.8	C	3	0.2	0.2	0.32	0.2688
snp_FYV3OTN01DUWJ9_15	G/C	G	15	0.75	C	5	0.25	0.25	0.375	0.304688
snp_F0DLFKL01C21O5_32	C/T	C	9	0.692308	T	4	0.307692	0.307692	0.426036	0.335282
snp_F0DLFKL01C21O5_101	T/C	T	8	0.666667	C	4	0.333333	0.333333	0.444444	0.345679
snp_F0DLFKL01C21O5_218	T/C	T	10	0.714286	C	4	0.285714	0.285714	0.408163	0.324865
snp_FYV3OTN01B5YY4_17	C/T	C	7	0.636364	T	4	0.363636	0.363636	0.46281	0.355713
snp_BX865575_259	A/G	A	8	0.727273	G	3	0.272727	0.272727	0.396694	0.318011
snp_F3GS49K02IXFMC_100	T/C	T	9	0.6	C	6	0.4	0.4	0.48	0.3648
snp_F3GS49K01DG1JS_349	C/T	C	4	0.571429	T	3	0.428571	0.428571	0.489796	0.369846
snp_GAY7CUQ01AI1V7_254	T/C	T	4	0.571429	C	3	0.428571	0.428571	0.489796	0.369846
snp_F3GS49K01DG1JS_136	G/A	G	6	0.666667	A	3	0.333333	0.333333	0.444444	0.345679
snp_FYV3OTN01BF109_29	T/C	T	14	0.823529	C	3	0.176471	0.176471	0.290657	0.248417
snp_FYV3OTN01BF109_433	C/T	C	10	0.769231	T	3	0.230769	0.230769	0.35503	0.292007
snp_FYV3OTN01BF109_451	T/C	T	10	0.769231	C	3	0.230769	0.230769	0.35503	0.292007
snp_F0DLFKL01ETRZL_13	T/A	T	9	0.692308	A	4	0.307692	0.307692	0.426036	0.335282
snp_F0DLFKL01ETRZL_88	G/A	G	11	0.785714	A	3	0.214286	0.214286	0.336735	0.28004
snp_F0DLFKL01ETRZL_118	T/C	T	11	0.785714	C	3	0.214286	0.214286	0.336735	0.28004
snp_F0DLFKL01ETRZL_127	A/G	A	11	0.785714	G	3	0.214286	0.214286	0.336735	0.28004
snp_F0DLFKL01ERONV_19	T/C	T	11	0.785714	C	3	0.214286	0.214286	0.336735	0.28004
snp_F6VG15V01B3XO2_345	G/C	G	4	0.571429	C	3	0.428571	0.428571	0.489796	0.369846
snp_BX861885_188	A/C	A	4	0.571429	C	3	0.428571	0.428571	0.489796	0.369846
snp_GBPNQUD01D35VG_274	C/T	C	4	0.571429	T	3	0.428571	0.428571	0.489796	0.369846
snp_FYV3OTN02F2UH0_52	C/A	C	5	0.625	A	3	0.375	0.375	0.46875	0.358887
snp_CR362279_448	A/G	A	5	0.625	G	3	0.375	0.375	0.46875	0.358887
snp_F3GS49K01B72Q4_333	T/C	T	4	0.5	C	4	0.5	0.5	0.5	0.375
snp_FYV3OTN01AYEY2_352	C/T	C	5	0.625	T	3	0.375	0.375	0.46875	0.358887
snp_FYV3OTN01AYEY2_317	A/C	A	5	0.555556	C	4	0.444444	0.444444	0.493827	0.371895
snp_FYV3OTN01AT4OI_362	A/C	A	7	0.583333	C	5	0.416667	0.416667	0.486111	0.367959
snp_FYV3OTN01AT4OI_413	T/C	T	8	0.571429	C	6	0.428571	0.428571	0.489796	0.369846
snp_FYV3OTN01AYEY2_39	A/G	A	5	0.5	G	5	0.5	0.5	0.5	0.375
snp_FYV3OTN01B8XZR_24	T/C	T	5	0.555556	C	4	0.444444	0.444444	0.493827	0.371895
snp_FYV3OTN01AJWU5_472	T/G	T	4	0.571429	G	3	0.428571	0.428571	0.489796	0.369846
snp_F0DLFKL01B3FBW_128	A/G	A	5	0.625	G	3	0.375	0.375	0.46875	0.358887
snp_F0DLFKL01B3FBW_145	T/C	T	5	0.625	C	3	0.375	0.375	0.46875	0.358887
snp_F0DLFKL01B3FBW_231	A/C	A	7	0.7	C	3	0.3	0.3	0.42	0.3318
snp_FYV3OTN01C969Y_287	G/T	G	6	0.666667	T	3	0.333333	0.333333	0.444444	0.345679
snp_F0DLFKL01BADWF_23	T/C	T	11	0.785714	C	3	0.214286	0.214286	0.336735	0.28004
snp_F0DLFKL01BADWF_104	T/C	T	9	0.642857	C	5	0.357143	0.357143	0.459184	0.353759
snp_F0DLFKL02GB7YZ_25	A/T	A	8	0.727273	T	3	0.272727	0.272727	0.396694	0.318011
snp_F6VG15V01ASHH5_154	T/C	T	6	0.666667	C	3	0.333333	0.333333	0.444444	0.345679
snp_F6VG15V01ASHH5_163	T/C	T	5	0.625	C	3	0.375	0.375	0.46875	0.358887
snp_F6VG15V01ASHH5_244	A/C	A	4	0.571429	C	3	0.428571	0.428571	0.489796	0.369846
snp_F6VG15V01ASHH5_298	T/A	T	4	0.571429	A	3	0.428571	0.428571	0.489796	0.369846
snp_F6VG15V01ASHH5_304	T/C	T	4	0.571429	C	3	0.428571	0.428571	0.489796	0.369846
snp_DV193003_326	C/T	C	52	0.945455	T	3	0.0545455	0.0545455	0.10314	0.0978215
snp_CX150434_358	G/C	G	33	0.767442	C	10	0.232558	0.232558	0.35695	0.293243
snp_GAY7CUQ01E0UX0_2	T/C	T	27	0.9	C	3	0.1	0.1	0.18	0.1638
snp_GAY7CUQ01E5GRQ_173	A/G	A	4	0.571429	G	3	0.428571	0.428571	0.489796	0.369846
snp_GAY7CUQ01E5GRQ_167	A/T	A	4	0.571429	T	3	0.428571	0.428571	0.489796	0.369846
snp_GAY7CUQ01E5GRQ_152	A/G	A	4	0.571429	G	3	0.428571	0.428571	0.489796	0.369846
snp_GAY7CUQ01E5GRQ_137	T/A	T	4	0.571429	A	3	0.428571	0.428571	0.489796	0.369846
snp_F3GS49K01BT9SQ_90	C/G	C	4	0.5	G	4	0.5	0.5	0.5	0.375
snp_F3GS49K01D5LVC_244	C/A	C	4	0.571429	A	3	0.428571	0.428571	0.489796	0.369846
snp_F3GS49K01D5LVC_227	G/T	G	5	0.555556	T	4	0.444444	0.444444	0.493827	0.371895
snp_F3GS49K01EZHNE_387	C/G	C	9	0.642857	G	5	0.357143	0.357143	0.459184	0.353759
snp_F3GS49K01EZHNE_404	A/G	A	8	0.571429	G	6	0.428571	0.428571	0.489796	0.369846
snp_F3GS49K01EZHNE_429	T/G	T	7	0.538462	G	6	0.461538	0.461538	0.497041	0.373516
snp_F3GS49K01AV39W_91	A/G	A	6	0.5	G	6	0.5	0.5	0.5	0.375
snp_F3GS49K02F1SP2_204	G/T	G	6	0.545455	T	5	0.454545	0.454545	0.495868	0.372925
snp_F3GS49K01AV39W_232	G/A	G	7	0.7	A	3	0.3	0.3	0.42	0.3318
snp_GAY7CUQ01BI3TN_202	G/T	G	22	0.814815	T	5	0.185185	0.185185	0.301783	0.256247
snp_F6VG15V01ARBOB_31	T/G	T	5	0.555556	G	4	0.444444	0.444444	0.493827	0.371895
snp_CA377439_529	T/C	T	4	0.5	C	4	0.5	0.5	0.5	0.375
snp_CA377439_506	T/C	T	4	0.5	C	4	0.5	0.5	0.5	0.375
snp_GAY7CUQ01BZILF_391	T/G	T	4	0.571429	G	3	0.428571	0.428571	0.489796	0.369846
snp_FYV3OTN01D63ES_47	C/T	C	6	0.666667	T	3	0.333333	0.333333	0.444444	0.345679
snp_FYV3OTN02F4B4Y_75	G/C	G	5	0.555556	C	4	0.444444	0.444444	0.493827	0.371895
snp_F0DLFKL02H002I_146	G/T	G	14	0.666667	T	7	0.333333	0.333333	0.444444	0.345679
snp_BX318860_360	C/G	C	6	0.666667	G	3	0.333333	0.333333	0.444444	0.345679
snp_BX318860_498	C/G	C	7	0.636364	G	4	0.363636	0.363636	0.46281	0.355713
snp_FYV3OTN02GWM3I_300	C/G	C	10	0.714286	G	4	0.285714	0.285714	0.408163	0.324865
snp_F3GS49K02I2ZMN_311	T/A	T	7	0.538462	A	6	0.461538	0.461538	0.497041	0.373516
snp_F3GS49K01EF99D_282	G/T	G	7	0.538462	T	6	0.461538	0.461538	0.497041	0.373516
snp_F3GS49K01EF99D_263	C/T	C	7	0.538462	T	6	0.461538	0.461538	0.497041	0.373516
snp_F3GS49K01CRLYT_325	T/A	T	5	0.625	A	3	0.375	0.375	0.46875	0.358887
snp_F3GS49K02GE2O6_199	T/G	T	10	0.666667	G	5	0.333333	0.333333	0.444444	0.345679
snp_GAY7CUQ02IPMU9_73	G/A	G	9	0.75	A	3	0.25	0.25	0.375	0.304688
snp_F3GS49K02IYCGG_61	A/G	A	5	0.625	G	3	0.375	0.375	0.46875	0.358887
snp_GAY7CUQ02JRX0X_276	A/T	A	5	0.5	T	5	0.5	0.5	0.5	0.375
snp_FYV3OTN01BJ4TA_286	T/C	T	10	0.769231	C	3	0.230769	0.230769	0.35503	0.292007
snp_FYV3OTN01BJ4TA_212	G/A	G	7	0.538462	A	6	0.461538	0.461538	0.497041	0.373516
snp_F6VG15V01CVDZT_490	T/C	T	12	0.705882	C	5	0.294118	0.294118	0.415225	0.329019
snp_F3GS49K01DG4QX_130	C/T	C	17	0.809524	T	4	0.190476	0.190476	0.30839	0.260838
snp_F3GS49K01DG4QX_142	A/G	A	17	0.809524	G	4	0.190476	0.190476	0.30839	0.260838
snp_FYV3OTN01BUFCT_13	A/G	A	4	0.5	G	4	0.5	0.5	0.5	0.375
snp_F3GS49K01CBWP1_296	A/G	A	9	0.75	G	3	0.25	0.25	0.375	0.304688
snp_FYV3OTN01A50N4_411	G/A	G	10	0.714286	A	4	0.285714	0.285714	0.408163	0.324865
snp_GAY7CUQ01DNND5_98	A/G	A	5	0.625	G	3	0.375	0.375	0.46875	0.358887
snp_FYV3OTN01DF7DI_82	G/A	G	10	0.588235	A	7	0.411765	0.411765	0.484429	0.367093
snp_F3GS49K02GSN7X_38	A/T	A	9	0.6	T	6	0.4	0.4	0.48	0.3648
snp_F3GS49K02HPY7S_348	T/C	T	9	0.642857	C	5	0.357143	0.357143	0.459184	0.353759
snp_FYV3OTN01AMU51_64	C/T	C	6	0.545455	T	5	0.454545	0.454545	0.495868	0.372925
snp_F3GS49K02H8VBT_330	T/G	T	7	0.7	G	3	0.3	0.3	0.42	0.3318
snp_F3GS49K01EMQ5K_506	C/G	C	8	0.666667	G	4	0.333333	0.333333	0.444444	0.345679
snp_F3GS49K01EMQ5K_343	G/A	G	8	0.615385	A	5	0.384615	0.384615	0.473373	0.361332
snp_F3GS49K01A4M6M_241	C/A	C	13	0.619048	A	8	0.380952	0.380952	0.471655	0.360426
snp_F3GS49K01BGTLH_406	A/T	A	11	0.647059	T	6	0.352941	0.352941	0.456747	0.352438
snp_F0DLFKL01DHCO2_2	C/G	C	6	0.666667	G	3	0.333333	0.333333	0.444444	0.345679
snp_F3GS49K01DDIVY_3	C/G	C	5	0.625	G	3	0.375	0.375	0.46875	0.358887
snp_GAY7CUQ01ELG1V_102	C/A	C	8	0.727273	A	3	0.272727	0.272727	0.396694	0.318011
snp_BX867781_417	T/C	T	18	0.857143	C	3	0.142857	0.142857	0.244898	0.21491
snp_BX867781_424	C/T	C	14	0.636364	T	8	0.363636	0.363636	0.46281	0.355713
snp_CA377949_316	T/C	T	14	0.736842	C	5	0.263158	0.263158	0.387812	0.312613
snp_BX871127_297	T/C	T	9	0.75	C	3	0.25	0.25	0.375	0.304688
snp_BX871127_308	T/C	T	9	0.75	C	3	0.25	0.25	0.375	0.304688
snp_BX871127_346	A/C	A	9	0.75	C	3	0.25	0.25	0.375	0.304688
snp_CU063183_110	C/T	C	4	0.571429	T	3	0.428571	0.428571	0.489796	0.369846
snp_CU063183_44	C/T	C	5	0.625	T	3	0.375	0.375	0.46875	0.358887
snp_CU073386_668	T/A	T	8	0.727273	A	3	0.272727	0.272727	0.396694	0.318011
snp_CU073386_681	A/C	A	8	0.727273	C	3	0.272727	0.272727	0.396694	0.318011
snp_CU073386_749	C/G	C	4	0.571429	G	3	0.428571	0.428571	0.489796	0.369846
snp_CU073386_764	G/A	G	4	0.571429	A	3	0.428571	0.428571	0.489796	0.369846
snp_CX028361_411	G/A	G	8	0.727273	A	3	0.272727	0.272727	0.396694	0.318011
snp_CA352767_79	C/T	C	4	0.571429	T	3	0.428571	0.428571	0.489796	0.369846
snp_BX863465_695	T/G	T	5	0.555556	G	4	0.444444	0.444444	0.493827	0.371895
snp_BX863465_764	T/C	T	4	0.5	C	4	0.5	0.5	0.5	0.375
snp_F0DLFKL02GW0PZ_74	C/A	C	10	0.769231	A	3	0.230769	0.230769	0.35503	0.292007
snp_F3GS49K01EZXKR_442	C/A	C	10	0.555556	A	8	0.444444	0.444444	0.493827	0.371895
snp_CA382604_141	G/A	G	31	0.861111	A	5	0.138889	0.138889	0.239198	0.21059
snp_BX872296_376	C/T	C	29	0.74359	T	10	0.25641	0.25641	0.381328	0.308623
snp_FYV3OTN01D1HPO_384	T/C	T	9	0.6	C	6	0.4	0.4	0.48	0.3648
snp_F3GS49K01CE960_325	C/T	C	12	0.705882	T	5	0.294118	0.294118	0.415225	0.329019
snp_BX878017_486	G/A	G	7	0.636364	A	4	0.363636	0.363636	0.46281	0.355713
snp_F0DLFKL02GMQ92_220	G/A	G	5	0.625	A	3	0.375	0.375	0.46875	0.358887
snp_BX079533_517	G/T	G	16	0.666667	T	8	0.333333	0.333333	0.444444	0.345679
snp_CA358762_484	T/C	T	8	0.5	C	8	0.5	0.5	0.5	0.375
snp_F6VG15V01DJC3X_185	C/A	C	24	0.888889	A	3	0.111111	0.111111	0.197531	0.178022
snp_BX876520_35	G/T	G	18	0.62069	T	11	0.37931	0.37931	0.470868	0.36001
snp_CR361872_346	C/T	C	48	0.631579	T	28	0.368421	0.368421	0.465374	0.357087
snp_AB039023_351	C/T	C	61	0.824324	T	13	0.175676	0.175676	0.289627	0.247685
snp_BX876520_443	T/G	T	37	0.5	G	37	0.5	0.5	0.5	0.375
snp_CR361653_439	A/T	A	50	0.675676	T	24	0.324324	0.324324	0.438276	0.342233
snp_CR361653_452	T/C	T	50	0.675676	C	24	0.324324	0.324324	0.438276	0.342233
snp_F3GS49K01B8RF4_304	C/T	C	5	0.625	T	3	0.375	0.375	0.46875	0.358887
snp_F0DLFKL01CCIQB_15	G/A	G	11	0.785714	A	3	0.214286	0.214286	0.336735	0.28004
snp_FYV3OTN01B0I98_245	C/A	C	17	0.809524	A	4	0.190476	0.190476	0.30839	0.260838
snp_FYV3OTN01B0I98_148	C/T	C	13	0.8125	T	3	0.1875	0.1875	0.304688	0.25827
snp_F0DLFKL01DNPX5_166	A/T	A	4	0.571429	T	3	0.428571	0.428571	0.489796	0.369846
snp_F3GS49K01AT00P_340	G/A	G	5	0.555556	A	4	0.444444	0.444444	0.493827	0.371895
snp_BX073250_79	A/T	A	79	0.918605	T	7	0.0813953	0.0813953	0.14954	0.138359
snp_F3GS49K01BTVV2_392	C/T	C	22	0.846154	T	4	0.153846	0.153846	0.260355	0.226463
snp_CA374627_414	G/A	G	12	0.8	A	3	0.2	0.2	0.32	0.2688
snp_F3GS49K01BC6LG_422	T/C	T	12	0.8	C	3	0.2	0.2	0.32	0.2688
snp_F3GS49K01BC6LG_456	T/G	T	11	0.6875	G	5	0.3125	0.3125	0.429688	0.337372
snp_F3GS49K01ESDFN_96	C/T	C	10	0.769231	T	3	0.230769	0.230769	0.35503	0.292007
snp_F3GS49K01ESDFN_87	C/T	C	10	0.769231	T	3	0.230769	0.230769	0.35503	0.292007
snp_F3GS49K01ESDFN_81	G/C	G	9	0.75	C	3	0.25	0.25	0.375	0.304688
snp_F3GS49K02IMHNQ_348	C/T	C	9	0.75	T	3	0.25	0.25	0.375	0.304688
snp_CU063170_19	A/G	A	8	0.727273	G	3	0.272727	0.272727	0.396694	0.318011
snp_F0DLFKL01EC9BK_401	A/G	A	9	0.642857	G	5	0.357143	0.357143	0.459184	0.353759
snp_CU064328_76	A/C	A	4	0.571429	C	3	0.428571	0.428571	0.489796	0.369846
snp_F3GS49K01CBKD1_272	A/T	A	4	0.571429	T	3	0.428571	0.428571	0.489796	0.369846
snp_FYV3OTN01ANRKO_209	T/G	T	5	0.625	G	3	0.375	0.375	0.46875	0.358887
snp_CA371709_609	C/T	C	9	0.6	T	6	0.4	0.4	0.48	0.3648
snp_CA371709_633	G/A	G	8	0.571429	A	6	0.428571	0.428571	0.489796	0.369846
snp_F6VG15V01ANS4S_454	A/C	A	7	0.636364	C	4	0.363636	0.363636	0.46281	0.355713
snp_CA342539_93	T/C	T	4	0.571429	C	3	0.428571	0.428571	0.489796	0.369846
snp_CA342539_222	G/A	G	4	0.571429	A	3	0.428571	0.428571	0.489796	0.369846
snp_CA342539_261	A/G	A	4	0.571429	G	3	0.428571	0.428571	0.489796	0.369846
snp_F3GS49K01EGA7K_342	C/G	C	4	0.5	G	4	0.5	0.5	0.5	0.375
snp_F3GS49K02JZ5ME_125	A/G	A	4	0.571429	G	3	0.428571	0.428571	0.489796	0.369846
snp_F3GS49K02JZ5ME_89	A/G	A	5	0.625	G	3	0.375	0.375	0.46875	0.358887
snp_F3GS49K02JZ5ME_68	C/T	C	5	0.625	T	3	0.375	0.375	0.46875	0.358887
snp_GAY7CUQ01C467Z_69	C/A	C	10	0.769231	A	3	0.230769	0.230769	0.35503	0.292007
snp_F3GS49K02H3BLE_475	A/G	A	11	0.733333	G	4	0.266667	0.266667	0.391111	0.314627
snp_F3GS49K02H3BLE_466	C/T	C	11	0.733333	T	4	0.266667	0.266667	0.391111	0.314627
snp_CA373341_622	T/C	T	14	0.823529	C	3	0.176471	0.176471	0.290657	0.248417
snp_CA373341_685	T/C	T	10	0.625	C	6	0.375	0.375	0.46875	0.358887
snp_GBPNQUD01B555K_443	T/C	T	6	0.666667	C	3	0.333333	0.333333	0.444444	0.345679
snp_CU065837_799	G/A	G	6	0.666667	A	3	0.333333	0.333333	0.444444	0.345679
snp_F3GS49K02H0VNC_403	G/T	G	13	0.8125	T	3	0.1875	0.1875	0.304688	0.25827
snp_BX080727_331	A/T	A	10	0.526316	T	9	0.473684	0.473684	0.498615	0.374307
snp_F3GS49K02H0VNC_116	T/G	T	9	0.692308	G	4	0.307692	0.307692	0.426036	0.335282
snp_F3GS49K02H0VNC_96	C/A	C	8	0.666667	A	4	0.333333	0.333333	0.444444	0.345679
snp_F3GS49K02H0VNC_5	T/G	T	15	0.681818	G	7	0.318182	0.318182	0.433884	0.339757
snp_GAY7CUQ01AJY15_67	G/A	G	16	0.727273	A	6	0.272727	0.272727	0.396694	0.318011
snp_GAY7CUQ01AJY15_202	A/G	A	19	0.826087	G	4	0.173913	0.173913	0.287335	0.246054
snp_GAY7CUQ01A77YJ_105	C/T/A	C	12	0.705882	T	5	0.294118	0.294118	0.415225	0.329019
snp_GAY7CUQ01AJY15_343	C/T	C	13	0.8125	T	3	0.1875	0.1875	0.304688	0.25827
snp_F3GS49K01EXAJ6_200	T/C	T	4	0.5	C	4	0.5	0.5	0.5	0.375
snp_GAY7CUQ01DVK98_58	C/A	C	16	0.842105	A	3	0.157895	0.157895	0.265928	0.230569
snp_GAY7CUQ01DVK98_120	T/C	T	17	0.809524	C	4	0.190476	0.190476	0.30839	0.260838
snp_F6VG15V02FQ1ND_111	C/A	C	4	0.571429	A	3	0.428571	0.428571	0.489796	0.369846
snp_F0DLFKL02HLPNO_14	A/G	A	4	0.5	G	4	0.5	0.5	0.5	0.375
snp_F0DLFKL02HLPNO_27	T/C	T	4	0.5	C	4	0.5	0.5	0.5	0.375
snp_BX860336_294	G/A	G	8	0.727273	A	3	0.272727	0.272727	0.396694	0.318011
snp_BX860336_380	T/C	T	7	0.636364	C	4	0.363636	0.363636	0.46281	0.355713
snp_BX860336_405	G/A	G	7	0.7	A	3	0.3	0.3	0.42	0.3318
snp_BX860336_480	C/T	C	6	0.6	T	4	0.4	0.4	0.48	0.3648
snp_F6VG15V02JZ2EF_146	A/T	A	5	0.5	T	5	0.5	0.5	0.5	0.375
snp_BX860336_606	T/C	T	6	0.6	C	4	0.4	0.4	0.48	0.3648
snp_BX860336_674	A/T	A	8	0.666667	T	4	0.333333	0.333333	0.444444	0.345679
snp_F0DLFKL01A79WX_21	T/C	T	9	0.75	C	3	0.25	0.25	0.375	0.304688
snp_BX860336_724	G/A	G	7	0.636364	A	4	0.363636	0.363636	0.46281	0.355713
snp_F0DLFKL01CW6BC_69	T/G	T	16	0.533333	G	14	0.466667	0.466667	0.497778	0.373886
snp_CA345278_496	T/C	T	17	0.62963	C	10	0.37037	0.37037	0.466392	0.357631
snp_F6VG15V01BD5H8_447	C/T	C	23	0.676471	T	11	0.323529	0.323529	0.437716	0.341918
snp_FYV3OTN01C1C3H_1	C/A	C	11	0.611111	A	7	0.388889	0.388889	0.475309	0.362349
snp_FYV3OTN01DAS6Y_263	C/T	C	19	0.730769	T	7	0.269231	0.269231	0.393491	0.316073
snp_CU064949_64	C/T	C	9	0.6	T	6	0.4	0.4	0.48	0.3648
snp_CB487604_7	A/C	A	9	0.5	C	9	0.5	0.5	0.5	0.375
snp_CB487604_146	C/T	C	10	0.526316	T	9	0.473684	0.473684	0.498615	0.374307
snp_CB487604_251	A/G	A	13	0.8125	G	3	0.1875	0.1875	0.304688	0.25827
snp_F3GS49K01BON21_239	C/T	C	8	0.727273	T	3	0.272727	0.272727	0.396694	0.318011
snp_GAY7CUQ01AM783_255	G/A	G	7	0.636364	A	4	0.363636	0.363636	0.46281	0.355713
snp_GAY7CUQ01A3S0V_322	A/G	A	6	0.6	G	4	0.4	0.4	0.48	0.3648
snp_GAY7CUQ01A2H5R_34	A/G	A	7	0.5	G	7	0.5	0.5	0.5	0.375
snp_GAY7CUQ01AF8EF_128	G/A	G	18	0.857143	A	3	0.142857	0.142857	0.244898	0.21491
snp_GAY7CUQ01A0XAB_249	A/C	A	19	0.863636	C	3	0.136364	0.136364	0.235537	0.207798
snp_FYV3OTN01AJLE4_139	G/T	G	17	0.772727	T	5	0.227273	0.227273	0.35124	0.289555
snp_BX080179_411	G/A	G	17	0.772727	A	5	0.227273	0.227273	0.35124	0.289555
snp_BT073320_876	A/C	A	5	0.625	C	3	0.375	0.375	0.46875	0.358887
snp_BT073320_855	A/G	A	5	0.625	G	3	0.375	0.375	0.46875	0.358887
snp_F3GS49K01AIXFY_87	T/A	T	15	0.652174	A	8	0.347826	0.347826	0.453686	0.350771
snp_BT073320_230	A/G	A	22	0.88	G	3	0.12	0.12	0.2112	0.188897
snp_BX080352_113	T/C	T	15	0.681818	C	7	0.318182	0.318182	0.433884	0.339757
snp_GAY7CUQ01BPI90_434	A/C	A	47	0.854545	C	8	0.145455	0.145455	0.248595	0.217695
snp_BX080352_461	C/T	C	32	0.711111	T	13	0.288889	0.288889	0.410864	0.32646
snp_CX039009_577	G/A	G	21	0.538462	A	18	0.461538	0.461538	0.497041	0.373516
snp_BX080883_88	G/A	G	45	0.692308	A	20	0.307692	0.307692	0.426036	0.335282
snp_GAY7CUQ01EUYPB_413	T/C	T	11	0.785714	C	3	0.214286	0.214286	0.336735	0.28004
snp_GAY7CUQ01EUYPB_378	G/A	G	11	0.785714	A	3	0.214286	0.214286	0.336735	0.28004
snp_GAY7CUQ01B3DH9_111	A/T	A	8	0.571429	T	6	0.428571	0.428571	0.489796	0.369846
snp_CU071423_572	A/C	A	10	0.666667	C	5	0.333333	0.333333	0.444444	0.345679
snp_CD568267_344	T/G	T	9	0.642857	G	5	0.357143	0.357143	0.459184	0.353759
snp_CD568267_145	A/C	A	4	0.571429	C	3	0.428571	0.428571	0.489796	0.369846
snp_GAY7CUQ01AM8CW_107	A/G	A	7	0.636364	G	4	0.363636	0.363636	0.46281	0.355713
snp_GAY7CUQ01ANJVT_189	T/A	T	5	0.555556	A	4	0.444444	0.444444	0.493827	0.371895
snp_F3GS49K02HG2KU_44	A/C	A	21	0.75	C	7	0.25	0.25	0.375	0.304688
snp_CU065514_738	A/C	A	7	0.7	C	3	0.3	0.3	0.42	0.3318
snp_GBPNQUD01DDH93_187	G/A	G	6	0.666667	A	3	0.333333	0.333333	0.444444	0.345679
snp_GB5RBPX01BY5Q5_11	C/A	C	9	0.692308	A	4	0.307692	0.307692	0.426036	0.335282
snp_GB5RBPX01BY5Q5_53	T/G	T	10	0.714286	G	4	0.285714	0.285714	0.408163	0.324865
snp_GB5RBPX01BY5Q5_96	A/G	A	11	0.6875	G	5	0.3125	0.3125	0.429688	0.337372
snp_GB5RBPX01BY5Q5_121	T/G	T	11	0.785714	G	3	0.214286	0.214286	0.336735	0.28004
snp_GB5RBPX01BY5Q5_184	T/C	T	11	0.785714	C	3	0.214286	0.214286	0.336735	0.28004
snp_GAY7CUQ02JGJWN_98	C/A	C	12	0.8	A	3	0.2	0.2	0.32	0.2688
snp_GAY7CUQ02JGJWN_61	C/A	C	10	0.769231	A	3	0.230769	0.230769	0.35503	0.292007
snp_CU062966_412	C/T	C	13	0.8125	T	3	0.1875	0.1875	0.304688	0.25827
snp_CR369588_633	C/T	C	10	0.666667	T	5	0.333333	0.333333	0.444444	0.345679
snp_GAY7CUQ01AHVK1_312	T/A	T	8	0.666667	A	4	0.333333	0.333333	0.444444	0.345679
snp_BX868200_11	C/A	C	7	0.583333	A	5	0.416667	0.416667	0.486111	0.367959
snp_CR375694_384	C/G	C	9	0.642857	G	5	0.357143	0.357143	0.459184	0.353759
snp_CR375694_552	T/C	T	12	0.571429	C	9	0.428571	0.428571	0.489796	0.369846
snp_CR375694_573	A/C	A	16	0.8	C	4	0.2	0.2	0.32	0.2688
snp_CR375694_622	C/T	C	16	0.8	T	4	0.2	0.2	0.32	0.2688
snp_CR370937_174	C/G	C	4	0.5	G	4	0.5	0.5	0.5	0.375
snp_GAY7CUQ01BDE8H_373	C/A	C	5	0.625	A	3	0.375	0.375	0.46875	0.358887
snp_F3GS49K02GDB98_147	A/C	A	7	0.7	C	3	0.3	0.3	0.42	0.3318
snp_GAY7CUQ01AXJ1N_9	C/T	C	8	0.533333	T	7	0.466667	0.466667	0.497778	0.373886
snp_CU064673_77	A/G	A	48	0.657534	G	25	0.342466	0.342466	0.450366	0.348951
snp_CB487675_2	C/T	C	63	0.940299	T	4	0.0597015	0.0597015	0.112274	0.105972
snp_CB488048_28	C/T	C	94	0.862385	T	15	0.137615	0.137615	0.237354	0.209185
snp_F3GS49K02G4AVX_472	T/C	T	6	0.666667	C	3	0.333333	0.333333	0.444444	0.345679
snp_F3GS49K01ENJPC_18	C/T	C	10	0.769231	T	3	0.230769	0.230769	0.35503	0.292007
snp_F3GS49K01D6TX2_3	G/A	G	6	0.6	A	4	0.4	0.4	0.48	0.3648
snp_F3GS49K01D6TX2_18	A/T	A	9	0.6	T	6	0.4	0.4	0.48	0.3648
snp_F3GS49K02G4AVX_131	A/G	A	12	0.705882	G	5	0.294118	0.294118	0.415225	0.329019
snp_GAY7CUQ01ANU6O_46	A/C	A	9	0.692308	C	4	0.307692	0.307692	0.426036	0.335282
snp_GAY7CUQ01A9SUI_100	A/G	A	9	0.642857	G	5	0.357143	0.357143	0.459184	0.353759
snp_GAY7CUQ01DGP2E_56	T/G	T	6	0.666667	G	3	0.333333	0.333333	0.444444	0.345679
snp_GAY7CUQ01A980Z_38	A/C	A	20	0.869565	C	3	0.130435	0.130435	0.226843	0.201114
snp_BX859561_225	C/T	C	11	0.611111	T	7	0.388889	0.388889	0.475309	0.362349
snp_BX874536_115	G/T	G	8	0.727273	T	3	0.272727	0.272727	0.396694	0.318011
snp_GAY7CUQ01CO8TS_168	T/G	T	4	0.571429	G	3	0.428571	0.428571	0.489796	0.369846
snp_GAY7CUQ01CO8TS_150	A/C	A	4	0.571429	C	3	0.428571	0.428571	0.489796	0.369846
snp_GAY7CUQ01A49Q2_128	C/T	C	4	0.571429	T	3	0.428571	0.428571	0.489796	0.369846
snp_GAY7CUQ01A5Q43_293	A/T	A	10	0.769231	T	3	0.230769	0.230769	0.35503	0.292007
snp_FYV3OTN01C4425_254	T/C	T	81	0.94186	C	5	0.0581395	0.0581395	0.109519	0.103521
snp_F6VG15V01BNSBU_212	C/T	C	5	0.555556	T	4	0.444444	0.444444	0.493827	0.371895
snp_F6VG15V02GHP8X_32	G/A	G	11	0.733333	A	4	0.266667	0.266667	0.391111	0.314627
snp_F0DLFKL01C5SCH_123	A/C	A	9	0.642857	C	5	0.357143	0.357143	0.459184	0.353759
snp_F0DLFKL01C5SCH_252	G/A	G	8	0.615385	A	5	0.384615	0.384615	0.473373	0.361332
snp_F6VG15V02GGIE8_382	C/T	C	10	0.526316	T	9	0.473684	0.473684	0.498615	0.374307
snp_CA379270_474	T/C	T	9	0.692308	C	4	0.307692	0.307692	0.426036	0.335282
snp_GB5RBPX01E2S36_87	A/T	A	23	0.884615	T	3	0.115385	0.115385	0.204142	0.183305
snp_FYV3OTN01DR8SJ_316	C/T	C	11	0.785714	T	3	0.214286	0.214286	0.336735	0.28004
snp_FYV3OTN01DR8SJ_290	G/A	G	11	0.785714	A	3	0.214286	0.214286	0.336735	0.28004
snp_CU063960_897	G/T	G	8	0.615385	T	5	0.384615	0.384615	0.473373	0.361332
snp_F6VG15V02HX073_404	T/C	T	10	0.769231	C	3	0.230769	0.230769	0.35503	0.292007
snp_F3GS49K01APUMK_74	T/A	T	33	0.916667	A	3	0.0833333	0.0833333	0.152778	0.141107
snp_CR370539_383	G/T	G	6	0.545455	T	5	0.454545	0.454545	0.495868	0.372925
snp_BX076752_420	T/C	T	6	0.545455	C	5	0.454545	0.454545	0.495868	0.372925
snp_CR370539_465	A/C	A	5	0.5	C	5	0.5	0.5	0.5	0.375
snp_BX076752_530	C/T	C	6	0.545455	T	5	0.454545	0.454545	0.495868	0.372925
snp_F0DLFKL01BA36H_1	T/G	T	4	0.571429	G	3	0.428571	0.428571	0.489796	0.369846
snp_CU065671_706	C/T	C	9	0.75	T	3	0.25	0.25	0.375	0.304688
snp_FYV3OTN01A1LPQ_162	C/A	C	5	0.625	A	3	0.375	0.375	0.46875	0.358887
snp_F3GS49K01AUGY6_272	T/A	T	5	0.625	A	3	0.375	0.375	0.46875	0.358887
snp_F3GS49K01AUGY6_267	A/C	A	5	0.625	C	3	0.375	0.375	0.46875	0.358887
snp_F3GS49K01CGK5F_249	G/A	G	9	0.642857	A	5	0.357143	0.357143	0.459184	0.353759
snp_CB492824_407	A/C	A	6	0.666667	C	3	0.333333	0.333333	0.444444	0.345679
snp_BX086152_246	T/G	T	5	0.625	G	3	0.375	0.375	0.46875	0.358887
snp_F0DLFKL01AJQ8Y_452	T/G	T	40	0.869565	G	6	0.130435	0.130435	0.226843	0.201114
snp_BX074290_745	C/T	C	36	0.857143	T	6	0.142857	0.142857	0.244898	0.21491
snp_CX125218_264	A/G	A	28	0.7	G	12	0.3	0.3	0.42	0.3318
snp_BX858115_289	A/C	A	24	0.888889	C	3	0.111111	0.111111	0.197531	0.178022
snp_BX858115_379	G/C	G	18	0.857143	C	3	0.142857	0.142857	0.244898	0.21491
snp_BX858115_451	A/G	A	15	0.833333	G	3	0.166667	0.166667	0.277778	0.239198
snp_BX858115_469	C/G	C	14	0.777778	G	4	0.222222	0.222222	0.345679	0.285932
snp_BX858115_529	C/A	C	13	0.764706	A	4	0.235294	0.235294	0.359862	0.295111
snp_BX858115_556	G/T	G	12	0.75	T	4	0.25	0.25	0.375	0.304688
snp_BX858115_589	A/G	A	12	0.8	G	3	0.2	0.2	0.32	0.2688
snp_BX858115_601	C/T	C	12	0.8	T	3	0.2	0.2	0.32	0.2688
snp_GAY7CUQ01ANN97_338	C/T	C	16	0.842105	T	3	0.157895	0.157895	0.265928	0.230569
snp_F0DLFKL01B4CGI_3	C/G	C	6	0.545455	G	5	0.454545	0.454545	0.495868	0.372925
snp_F3GS49K01C6V24_160	C/T	C	10	0.714286	T	4	0.285714	0.285714	0.408163	0.324865
snp_F3GS49K01C6V24_109	A/G	A	10	0.666667	G	5	0.333333	0.333333	0.444444	0.345679
snp_F3GS49K01AW6GD_216	T/C	T	9	0.529412	C	8	0.470588	0.470588	0.49827	0.374133
snp_F3GS49K01AW6GD_198	T/A	T	9	0.6	A	6	0.4	0.4	0.48	0.3648
snp_F3GS49K01AW6GD_183	C/T	C	7	0.538462	T	6	0.461538	0.461538	0.497041	0.373516
snp_F3GS49K01AW6GD_18	C/T	C	8	0.615385	T	5	0.384615	0.384615	0.473373	0.361332
snp_BX856049_158	G/C	G	12	0.666667	C	6	0.333333	0.333333	0.444444	0.345679
snp_F0DLFKL02I3Q5L_182	C/A	C	16	0.727273	A	6	0.272727	0.272727	0.396694	0.318011
snp_CA349570_292	T/C	T	12	0.571429	C	9	0.428571	0.428571	0.489796	0.369846
snp_BT073478_88	C/T	C	17	0.586207	T	12	0.413793	0.413793	0.485137	0.367458
snp_BT073478_190	A/G	A	17	0.53125	G	15	0.46875	0.46875	0.498047	0.374022
snp_BT073478_226	G/T	G	17	0.548387	T	14	0.451613	0.451613	0.495317	0.372648
snp_BT073478_409	T/C	T	18	0.75	C	6	0.25	0.25	0.375	0.304688
snp_FYV3OTN01BXJ24_368	G/A	G	14	0.777778	A	4	0.222222	0.222222	0.345679	0.285932
snp_F0DLFKL02F66LW_41	A/G	A	9	0.529412	G	8	0.470588	0.470588	0.49827	0.374133
snp_F0DLFKL02F66LW_144	T/C	T	13	0.722222	C	5	0.277778	0.277778	0.401235	0.32074
snp_FYV3OTN01BXJ24_108	G/A	G	12	0.75	A	4	0.25	0.25	0.375	0.304688
snp_FYV3OTN01BXJ24_16	A/G	A	8	0.666667	G	4	0.333333	0.333333	0.444444	0.345679
snp_CA363747_546	C/T	C	4	0.571429	T	3	0.428571	0.428571	0.489796	0.369846
snp_F3GS49K02JR9E4_258	T/C	T	5	0.555556	C	4	0.444444	0.444444	0.493827	0.371895
snp_BX859811_401	A/G	A	5	0.5	G	5	0.5	0.5	0.5	0.375
snp_FYV3OTN02FP4GG_220	C/A	C	4	0.571429	A	3	0.428571	0.428571	0.489796	0.369846
snp_FYV3OTN02FNSWX_413	A/G	A	5	0.625	G	3	0.375	0.375	0.46875	0.358887
snp_FYV3OTN01BWGC9_1	C/A	C	7	0.636364	A	4	0.363636	0.363636	0.46281	0.355713
snp_F3GS49K01EOZBG_116	T/C	T	15	0.652174	C	8	0.347826	0.347826	0.453686	0.350771
snp_FZ8DYKY01D7OXF_133	T/A	T	21	0.677419	A	10	0.322581	0.322581	0.437045	0.341541
snp_GAY7CUQ01AEWHO_301	G/C	G	22	0.611111	C	14	0.388889	0.388889	0.475309	0.362349
snp_GAY7CUQ01AEWHO_235	G/A	G	23	0.621622	A	14	0.378378	0.378378	0.470416	0.359771
snp_GAY7CUQ01AEWHO_137	C/G	C	21	0.583333	G	15	0.416667	0.416667	0.486111	0.367959
snp_GAY7CUQ01AEWHO_103	C/A	C	19	0.59375	A	13	0.40625	0.40625	0.482422	0.366056
snp_GAY7CUQ01AEWHO_44	C/T	C	18	0.642857	T	10	0.357143	0.357143	0.459184	0.353759
snp_CX260881_138	T/C	T	8	0.727273	C	3	0.272727	0.272727	0.396694	0.318011
snp_GAY7CUQ01AIEQD_46	C/T	C	9	0.6	T	6	0.4	0.4	0.48	0.3648
snp_GAY7CUQ01ANWWG_54	C/A	C	4	0.571429	A	3	0.428571	0.428571	0.489796	0.369846
snp_F6VG15V01CN5OH_88	C/T	C	5	0.625	T	3	0.375	0.375	0.46875	0.358887
snp_F6VG15V01CN5OH_185	A/G	A	7	0.636364	G	4	0.363636	0.363636	0.46281	0.355713
snp_F6VG15V01CN5OH_190	T/A	T	7	0.636364	A	4	0.363636	0.363636	0.46281	0.355713
snp_F6VG15V01CN5OH_287	T/A	T	6	0.545455	A	5	0.454545	0.454545	0.495868	0.372925
snp_F6VG15V02G12NJ_164	C/T	C	8	0.615385	T	5	0.384615	0.384615	0.473373	0.361332
snp_FYV3OTN01CZMB8_284	A/C	A	10	0.714286	C	4	0.285714	0.285714	0.408163	0.324865
snp_F6VG15V01AYLNL_189	G/A	G	6	0.6	A	4	0.4	0.4	0.48	0.3648
snp_GAY7CUQ02F6PDU_15	A/T	A	9	0.75	T	3	0.25	0.25	0.375	0.304688
snp_FYV3OTN01AUF69_452	C/T	C	7	0.538462	T	6	0.461538	0.461538	0.497041	0.373516
snp_F6VG15V01D8X5K_305	C/T	C	8	0.727273	T	3	0.272727	0.272727	0.396694	0.318011
snp_GB5RBPX01D7FRL_298	G/A	G	8	0.727273	A	3	0.272727	0.272727	0.396694	0.318011
snp_CA352204_286	C/T	C	6	0.666667	T	3	0.333333	0.333333	0.444444	0.345679
snp_CA355548_396	C/T	C	5	0.625	T	3	0.375	0.375	0.46875	0.358887
snp_GBPNQUD01C0RK4_7	T/G	T	8	0.727273	G	3	0.272727	0.272727	0.396694	0.318011
snp_GBPNQUD01C0RK4_92	C/A	C	6	0.666667	A	3	0.333333	0.333333	0.444444	0.345679
snp_GB5RBPX01CLA22_149	G/T	G	5	0.555556	T	4	0.444444	0.444444	0.493827	0.371895
snp_GAY7CUQ01BX6F1_102	G/A	G	6	0.545455	A	5	0.454545	0.454545	0.495868	0.372925
snp_F6VG15V01BW72S_237	A/C	A	8	0.727273	C	3	0.272727	0.272727	0.396694	0.318011
snp_F6VG15V01A39FG_254	G/T	G	9	0.692308	T	4	0.307692	0.307692	0.426036	0.335282
snp_BX076129_95	T/A	T	6	0.545455	A	5	0.454545	0.454545	0.495868	0.372925
snp_FYV3OTN02F1RH1_29	T/A	T	11	0.6875	A	5	0.3125	0.3125	0.429688	0.337372
snp_FYV3OTN01ALOHX_221	A/G	A	54	0.931034	G	4	0.0689655	0.0689655	0.128419	0.120173
snp_F6VG15V01AI8ZV_119	T/C	T	9	0.6	C	6	0.4	0.4	0.48	0.3648
snp_F3GS49K01AVUU7_250	A/G	A	5	0.625	G	3	0.375	0.375	0.46875	0.358887
snp_F3GS49K01AVUU7_292	A/C	A	4	0.571429	C	3	0.428571	0.428571	0.489796	0.369846
snp_F3GS49K01AVUU7_322	A/C	A	4	0.571429	C	3	0.428571	0.428571	0.489796	0.369846
snp_CR369866_661	T/C	T	8	0.615385	C	5	0.384615	0.384615	0.473373	0.361332
snp_GAY7CUQ01AINO6_397	G/T	G	8	0.666667	T	4	0.333333	0.333333	0.444444	0.345679
snp_BX298757_45	T/C	T	10	0.625	C	6	0.375	0.375	0.46875	0.358887
snp_CA360608_90	G/A	G	14	0.823529	A	3	0.176471	0.176471	0.290657	0.248417
snp_BX298757_512	T/C	T	13	0.65	C	7	0.35	0.35	0.455	0.351487
snp_CA360608_511	A/T	A	15	0.75	T	5	0.25	0.25	0.375	0.304688
snp_F0DLFKL01CYS3K_72	C/T	C	6	0.6	T	4	0.4	0.4	0.48	0.3648
snp_F3GS49K01AN2D8_220	C/T	C	5	0.625	T	3	0.375	0.375	0.46875	0.358887
snp_F3GS49K01AN2D8_266	G/A	G	6	0.545455	A	5	0.454545	0.454545	0.495868	0.372925
snp_F3GS49K01COHHH_427	A/T	A	6	0.6	T	4	0.4	0.4	0.48	0.3648
snp_F3GS49K01AN4IU_217	A/T	A	16	0.842105	T	3	0.157895	0.157895	0.265928	0.230569
snp_F6VG15V01AV2Z3_382	C/T	C	10	0.769231	T	3	0.230769	0.230769	0.35503	0.292007
snp_F6VG15V01AV2Z3_409	A/G	A	8	0.727273	G	3	0.272727	0.272727	0.396694	0.318011
[truncated: 29,124 more rows]

## Sheet: 2 Validation Panel
Mark	Allele	Allele1	Allele1_sequence_count	Allele1_sequence_frequency	Allele2	Allele2_sequence_count	Allele2_sequence_frequency	MAF	heterozygosity	PIC
snp_AB052835_277	C/T	C	7	0.583333	T	5	0.416667	0.416667	0.486111	0.367959
snp_AB052835_3374	A/C	A	10	0.714286	C	4	0.285714	0.285714	0.408163	0.324865
snp_AB196460_841	G/A	G	93	0.65493	A	49	0.34507	0.34507	0.451994	0.349845			MSF	heterozygosity	PIC
snp_AF338347_525	C/T	C	5	0.625	T	3	0.375	0.375	0.46875	0.358887		Mean	0.36	0.4425	0.3417
snp_AF390021_741	C/T	C	5	0.555556	T	4	0.444444	0.444444	0.493827	0.371895		Standard deviation	0.1	0.08	0.05
snp_AF390022_933	C/T	C	5	0.555556	T	4	0.444444	0.444444	0.493827	0.371895
snp_AF390024_548	G/A	G	6	0.545455	A	5	0.454545	0.454545	0.495868	0.372925		MSF : Minor Sequence frequency
snp_AJ272372_699	G/A	G	13	0.8125	A	3	0.1875	0.1875	0.304688	0.25827
snp_AJ427867_850	A/G	A	30	0.666667	G	15	0.333333	0.333333	0.444444	0.345679
snp_AY319391_1224	T/C	T	8	0.615385	C	5	0.384615	0.384615	0.473373	0.361332
snp_AY319391_1923	T/C	T	4	0.5	C	4	0.5	0.5	0.5	0.375
snp_AY363111_859	A/G	A	9	0.75	G	3	0.25	0.25	0.375	0.304688
snp_AY593994_879	A/C	A	23	0.71875	C	9	0.28125	0.28125	0.404297	0.322569
snp_AY606033_731	G/A	G	5	0.555556	A	4	0.444444	0.444444	0.493827	0.371895
snp_AY614595_1154	A/G	A	9	0.642857	G	5	0.357143	0.357143	0.459184	0.353759
snp_BT073007_629	G/T	G	10	0.625	T	6	0.375	0.375	0.46875	0.358887
snp_BT073320_230	A/G	A	22	0.88	G	3	0.12	0.12	0.2112	0.188897
snp_BT073514_524	G/A	G	22	0.88	A	3	0.12	0.12	0.2112	0.188897
snp_BT073697_431	C/T	C	12	0.631579	T	7	0.368421	0.368421	0.465374	0.357087
snp_BT073799_279	C/A	C	19	0.513514	A	18	0.486486	0.486486	0.499635	0.374817
snp_BT073847_531	T/C	T	7	0.7	C	3	0.3	0.3	0.42	0.3318
snp_BT073851_403	C/T	C	46	0.793103	T	12	0.206897	0.206897	0.328181	0.274329
snp_BT074176_125	A/G	A	20	0.869565	G	3	0.130435	0.130435	0.226843	0.201114
snp_BT074396_316	G/A	G	10	0.588235	A	7	0.411765	0.411765	0.484429	0.367093
snp_BX072639_470	C/T	C	12	0.521739	T	11	0.478261	0.478261	0.499055	0.374527
snp_BX072665_432	C/T	C	36	0.734694	T	13	0.265306	0.265306	0.389838	0.313851
snp_BX072690_480	C/T	C	6	0.545455	T	5	0.454545	0.454545	0.495868	0.372925
snp_BX072690_591	A/G	A	4	0.571429	G	3	0.428571	0.428571	0.489796	0.369846
snp_BX072734_476	C/G	C	18	0.666667	G	9	0.333333	0.333333	0.444444	0.345679
snp_BX073131_608	C/T	C	17	0.809524	T	4	0.190476	0.190476	0.30839	0.260838
snp_BX073152_676	T/C	T	14	0.736842	C	5	0.263158	0.263158	0.387812	0.312613
snp_BX073163_508	T/C	T	5	0.555556	C	4	0.444444	0.444444	0.493827	0.371895
snp_BX073510_438	A/C	A	9	0.5	C	9	0.5	0.5	0.5	0.375
snp_BX073512_589	A/G	A	6	0.6	G	4	0.4	0.4	0.48	0.3648
snp_BX073536_218	A/G	A	5	0.625	G	3	0.375	0.375	0.46875	0.358887
snp_BX073596_787	A/C	A	9	0.75	C	3	0.25	0.25	0.375	0.304688
snp_BX073827_752	T/C	T	11	0.647059	C	6	0.352941	0.352941	0.456747	0.352438
snp_BX073972_185	C/T	C	5	0.555556	T	4	0.444444	0.444444	0.493827	0.371895
snp_BX073972_377	T/C	T	11	0.785714	C	3	0.214286	0.214286	0.336735	0.28004
snp_BX074012_121	A/G	A	9	0.75	G	3	0.25	0.25	0.375	0.304688
snp_BX074012_187	T/G	T	9	0.75	G	3	0.25	0.25	0.375	0.304688
snp_BX074081_369	C/T	C	10	0.625	T	6	0.375	0.375	0.46875	0.358887
snp_BX074195_345	A/C	A	11	0.52381	C	10	0.47619	0.47619	0.498866	0.374432
snp_BX074524_292	T/C	T	5	0.5	C	5	0.5	0.5	0.5	0.375
snp_BX074578_381	T/C	T	6	0.666667	C	3	0.333333	0.333333	0.444444	0.345679
snp_BX074688_296	T/C	T	8	0.615385	C	5	0.384615	0.384615	0.473373	0.361332
snp_BX075413_279	T/C	T	16	0.571429	C	12	0.428571	0.428571	0.489796	0.369846
snp_BX075545_570	T/G	T	6	0.666667	G	3	0.333333	0.333333	0.444444	0.345679
snp_BX075908_77	T/C	T	10	0.714286	C	4	0.285714	0.285714	0.408163	0.324865
snp_BX076845_524	T/C	T	16	0.727273	C	6	0.272727	0.272727	0.396694	0.318011
snp_BX077965_620	A/G	A	5	0.5	G	5	0.5	0.5	0.5	0.375
snp_BX077978_824	G/A	G	8	0.615385	A	5	0.384615	0.384615	0.473373	0.361332
snp_BX078584_142	T/C	T	6	0.5	C	6	0.5	0.5	0.5	0.375
snp_BX078786_199	T/C	T	7	0.583333	C	5	0.416667	0.416667	0.486111	0.367959
snp_BX078807_192	C/T	C	10	0.588235	T	7	0.411765	0.411765	0.484429	0.367093
snp_BX079234_177	T/C	T	18	0.580645	C	13	0.419355	0.419355	0.486993	0.368412
snp_BX079474_547	A/C	A	4	0.5	C	4	0.5	0.5	0.5	0.375
snp_BX079777_151	G/T	G	5	0.555556	T	4	0.444444	0.444444	0.493827	0.371895
snp_BX080248_389	G/A	G	7	0.538462	A	6	0.461538	0.461538	0.497041	0.373516
snp_BX081537_637	A/G	A	10	0.714286	G	4	0.285714	0.285714	0.408163	0.324865
snp_BX081982_548	A/C	A	9	0.642857	C	5	0.357143	0.357143	0.459184	0.353759
snp_BX081982_72	C/T	C	7	0.636364	T	4	0.363636	0.363636	0.46281	0.355713
snp_BX082269_110	C/T	C	11	0.6875	T	5	0.3125	0.3125	0.429688	0.337372
snp_BX082576_420	C/T	C	9	0.529412	T	8	0.470588	0.470588	0.49827	0.374133
snp_BX082716_468	C/T	C	5	0.555556	T	4	0.444444	0.444444	0.493827	0.371895
snp_BX083234_240	C/G	C	7	0.636364	G	4	0.363636	0.363636	0.46281	0.355713
snp_BX084002_432	G/T	G	4	0.571429	T	3	0.428571	0.428571	0.489796	0.369846
snp_BX085036_500	T/G	T	7	0.583333	G	5	0.416667	0.416667	0.486111	0.367959
snp_BX085507_319	C/T	C	13	0.722222	T	5	0.277778	0.277778	0.401235	0.32074
snp_BX086022_128	C/G	C	13	0.65	G	7	0.35	0.35	0.455	0.351487
snp_BX087371_320	C/T	C	6	0.6	T	4	0.4	0.4	0.48	0.3648
snp_BX088197_319	T/A	T	14	0.518519	A	13	0.481481	0.481481	0.499314	0.374657
snp_BX295488_274	A/G	A	9	0.75	G	3	0.25	0.25	0.375	0.304688
snp_BX297399_216	C/A	C	6	0.666667	A	3	0.333333	0.333333	0.444444	0.345679
snp_BX297471_256	C/T	C	6	0.6	T	4	0.4	0.4	0.48	0.3648
snp_BX298402_340	C/T	C	5	0.625	T	3	0.375	0.375	0.46875	0.358887
snp_BX299081_412	G/A	G	7	0.538462	A	6	0.461538	0.461538	0.497041	0.373516
snp_BX300615_303	C/T	C	15	0.652174	T	8	0.347826	0.347826	0.453686	0.350771
snp_BX301770_496	T/G	T	8	0.727273	G	3	0.272727	0.272727	0.396694	0.318011
snp_BX301804_53	T/C	T	7	0.7	C	3	0.3	0.3	0.42	0.3318
snp_BX301814_463	C/T	C	6	0.6	T	4	0.4	0.4	0.48	0.3648
snp_BX302151_319	C/T	C	6	0.6	T	4	0.4	0.4	0.48	0.3648
snp_BX303254_177	T/G	T	4	0.571429	G	3	0.428571	0.428571	0.489796	0.369846
snp_BX303985_472	G/A	G	8	0.571429	A	6	0.428571	0.428571	0.489796	0.369846
snp_BX305856_291	G/A	G	15	0.681818	A	7	0.318182	0.318182	0.433884	0.339757
snp_BX306392_207	C/T	C	55	0.670732	T	27	0.329268	0.329268	0.441701	0.344151
snp_BX308056_53	C/A	C	4	0.571429	A	3	0.428571	0.428571	0.489796	0.369846
snp_BX308070_424	T/C	T	11	0.785714	C	3	0.214286	0.214286	0.336735	0.28004
snp_BX309691_387	C/T	C	10	0.769231	T	3	0.230769	0.230769	0.35503	0.292007
snp_BX310147_141	A/C	A	14	0.7	C	6	0.3	0.3	0.42	0.3318
snp_BX311026_454	A/G	A	5	0.555556	G	4	0.444444	0.444444	0.493827	0.371895
snp_BX311609_167	A/G	A	6	0.5	G	6	0.5	0.5	0.5	0.375
snp_BX313929_36	C/T	C	4	0.571429	T	3	0.428571	0.428571	0.489796	0.369846
snp_BX314641_418	A/G	A	4	0.5	G	4	0.5	0.5	0.5	0.375
snp_BX314903_119	C/T	C	20	0.833333	T	4	0.166667	0.166667	0.277778	0.239198
snp_BX315667_820	C/T	C	10	0.555556	T	8	0.444444	0.444444	0.493827	0.371895
snp_BX315714_205	A/G	A	7	0.7	G	3	0.3	0.3	0.42	0.3318
snp_BX317515_628	T/C	T	6	0.6	C	4	0.4	0.4	0.48	0.3648
snp_BX318957_87	C/T	C	7	0.7	T	3	0.3	0.3	0.42	0.3318
snp_BX319840_668	C/G	C	4	0.571429	G	3	0.428571	0.428571	0.489796	0.369846
snp_BX319847_293	T/C	T	4	0.571429	C	3	0.428571	0.428571	0.489796	0.369846
snp_BX320848_228	C/T	C	13	0.565217	T	10	0.434783	0.434783	0.491493	0.370711
snp_BX321028_383	C/T	C	5	0.555556	T	4	0.444444	0.444444	0.493827	0.371895
snp_BX321056_252	T/G	T	5	0.5	G	5	0.5	0.5	0.5	0.375
snp_BX321524_720	A/T	A	8	0.571429	T	6	0.428571	0.428571	0.489796	0.369846
snp_BX321563_177	A/C	A	12	0.666667	C	6	0.333333	0.333333	0.444444	0.345679
snp_BX321849_579	T/G	T	4	0.5	G	4	0.5	0.5	0.5	0.375
snp_BX855659_100	C/T	C	4	0.571429	T	3	0.428571	0.428571	0.489796	0.369846
snp_BX856049_158	G/C	G	12	0.666667	C	6	0.333333	0.333333	0.444444	0.345679
snp_BX856591_334	T/C	T	8	0.571429	C	6	0.428571	0.428571	0.489796	0.369846
snp_BX857040_205	T/G	T	48	0.8	G	12	0.2	0.2	0.32	0.2688
snp_BX857718_361	C/T	C	26	0.666667	T	13	0.333333	0.333333	0.444444	0.345679
snp_BX858195_107	A/G	A	8	0.5	G	8	0.5	0.5	0.5	0.375
snp_BX858227_400	G/A	G	10	0.666667	A	5	0.333333	0.333333	0.444444	0.345679
snp_BX858227_598	T/A	T	22	0.88	A	3	0.12	0.12	0.2112	0.188897
snp_BX859074_597	A/C	A	4	0.5	C	4	0.5	0.5	0.5	0.375
snp_BX859563_367	T/A	T	6	0.666667	A	3	0.333333	0.333333	0.444444	0.345679
snp_BX860582_207	T/C	T	5	0.5	C	5	0.5	0.5	0.5	0.375
snp_BX860987_27	T/C	T	4	0.5	C	4	0.5	0.5	0.5	0.375
snp_BX862101_606	A/G	A	30	0.6	G	20	0.4	0.4	0.48	0.3648
snp_BX862526_336	C/T	C	7	0.636364	T	4	0.363636	0.363636	0.46281	0.355713
snp_BX864288_333	T/C	T	15	0.789474	C	4	0.210526	0.210526	0.33241	0.277162
snp_BX864660_725	C/T	C	14	0.736842	T	5	0.263158	0.263158	0.387812	0.312613
snp_BX865421_703	A/T	A	6	0.666667	T	3	0.333333	0.333333	0.444444	0.345679
snp_BX865581_374	A/G	A	6	0.5	G	6	0.5	0.5	0.5	0.375
snp_BX866524_368	C/T	C	4	0.571429	T	3	0.428571	0.428571	0.489796	0.369846
snp_BX868314_314	A/C	A	4	0.5	C	4	0.5	0.5	0.5	0.375
snp_BX869590_239	G/A	G	7	0.7	A	3	0.3	0.3	0.42	0.3318
snp_BX870148_361	G/A	G	5	0.555556	A	4	0.444444	0.444444	0.493827	0.371895
snp_BX871346_422	A/G	A	4	0.5	G	4	0.5	0.5	0.5	0.375
snp_BX871779_658	T/C	T	14	0.823529	C	3	0.176471	0.176471	0.290657	0.248417
snp_BX872675_361	G/T	G	28	0.848485	T	5	0.151515	0.151515	0.257117	0.224062
snp_BX872714_392	T/C	T	5	0.625	C	3	0.375	0.375	0.46875	0.358887
snp_BX874264_269	G/A	G	10	0.555556	A	8	0.444444	0.444444	0.493827	0.371895
snp_BX874909_668	A/C	A	5	0.625	C	3	0.375	0.375	0.46875	0.358887
snp_BX875913_556	T/C	T	22	0.88	C	3	0.12	0.12	0.2112	0.188897
snp_BX876513_382	A/G	A	5	0.5	G	5	0.5	0.5	0.5	0.375
snp_BX878759_221	T/C	T	6	0.666667	C	3	0.333333	0.333333	0.444444	0.345679
snp_BX879447_629	A/G	A	4	0.571429	G	3	0.428571	0.428571	0.489796	0.369846
snp_BX880452_645	C/T	C	5	0.625	T	3	0.375	0.375	0.46875	0.358887
snp_BX884230_157	C/T	C	4	0.571429	T	3	0.428571	0.428571	0.489796	0.369846
snp_BX884581_412	G/A	G	4	0.571429	A	3	0.428571	0.428571	0.489796	0.369846
snp_BX885550_191	T/C	T	6	0.666667	C	3	0.333333	0.333333	0.444444	0.345679
snp_BX886416_429	C/A	C	6	0.6	A	4	0.4	0.4	0.48	0.3648
snp_BX886696_617	C/T	C	8	0.727273	T	3	0.272727	0.272727	0.396694	0.318011
snp_BX887828_147	C/T	C	5	0.625	T	3	0.375	0.375	0.46875	0.358887
snp_BX888348_155	A/T	A	6	0.6	T	4	0.4	0.4	0.48	0.3648
snp_BX909856_74	A/G	A	8	0.727273	G	3	0.272727	0.272727	0.396694	0.318011
snp_BX911541_416	G/A	G	4	0.571429	A	3	0.428571	0.428571	0.489796	0.369846
snp_BX911608_584	A/C	A	7	0.636364	C	4	0.363636	0.363636	0.46281	0.355713
snp_BX913668_561	T/C	T	7	0.583333	C	5	0.416667	0.416667	0.486111	0.367959
snp_BX913822_253	C/T	C	5	0.625	T	3	0.375	0.375	0.46875	0.358887
snp_CA341693_269	C/T	C	5	0.625	T	3	0.375	0.375	0.46875	0.358887
snp_CA341715_298	T/C	T	4	0.5	C	4	0.5	0.5	0.5	0.375
snp_CA341872_52	A/G	A	5	0.625	G	3	0.375	0.375	0.46875	0.358887
snp_CA342173_434	C/T	C	12	0.75	T	4	0.25	0.25	0.375	0.304688
snp_CA342203_488	C/A	C	8	0.727273	A	3	0.272727	0.272727	0.396694	0.318011
snp_CA342539_222	G/A	G	4	0.571429	A	3	0.428571	0.428571	0.489796	0.369846
snp_CA342698_287	T/C	T	12	0.75	C	4	0.25	0.25	0.375	0.304688
snp_CA342846_48	C/T	C	5	0.555556	T	4	0.444444	0.444444	0.493827	0.371895
snp_CA343233_329	A/G	A	7	0.5	G	7	0.5	0.5	0.5	0.375
snp_CA343275_461	T/G	T	4	0.5	G	4	0.5	0.5	0.5	0.375
snp_CA343763_414	G/A	G	4	0.571429	A	3	0.428571	0.428571	0.489796	0.369846
snp_CA344387_383	T/C	T	8	0.727273	C	3	0.272727	0.272727	0.396694	0.318011
snp_CA344981_296	C/T	C	75	0.882353	T	10	0.117647	0.117647	0.207612	0.186061
snp_CA345022_100	C/T	C	4	0.571429	T	3	0.428571	0.428571	0.489796	0.369846
snp_CA345381_623	T/C	T	5	0.625	C	3	0.375	0.375	0.46875	0.358887
snp_CA346319_12	A/G	A	6	0.5	G	6	0.5	0.5	0.5	0.375
snp_CA346603_528	G/T	G	8	0.615385	T	5	0.384615	0.384615	0.473373	0.361332
snp_CA348539_270	T/G	T	5	0.625	G	3	0.375	0.375	0.46875	0.358887
snp_CA349351_208	A/G	A	4	0.5	G	4	0.5	0.5	0.5	0.375
snp_CA349383_71	C/T	C	7	0.7	T	3	0.3	0.3	0.42	0.3318
snp_CA350190_63	C/T	C	7	0.636364	T	4	0.363636	0.363636	0.46281	0.355713
snp_CA350405_224	G/A	G	5	0.625	A	3	0.375	0.375	0.46875	0.358887
snp_CA351652_430	T/C	T	6	0.545455	C	5	0.454545	0.454545	0.495868	0.372925
snp_CA351682_313	G/A	G	7	0.7	A	3	0.3	0.3	0.42	0.3318
snp_CA352104_494	C/T	C	5	0.625	T	3	0.375	0.375	0.46875	0.358887
snp_CA353913_263	T/C	T	6	0.6	C	4	0.4	0.4	0.48	0.3648
snp_CA353969_516	G/T	G	5	0.555556	T	4	0.444444	0.444444	0.493827	0.371895
snp_CA354153_188	T/C	T	7	0.636364	C	4	0.363636	0.363636	0.46281	0.355713
snp_CA354561_166	A/G	A	7	0.583333	G	5	0.416667	0.416667	0.486111	0.367959
snp_CA354601_543	C/A	C	4	0.571429	A	3	0.428571	0.428571	0.489796	0.369846
snp_CA354793_462	T/C	T	6	0.666667	C	3	0.333333	0.333333	0.444444	0.345679
snp_CA355583_526	C/T	C	4	0.571429	T	3	0.428571	0.428571	0.489796	0.369846
snp_CA355712_344	T/C	T	8	0.533333	C	7	0.466667	0.466667	0.497778	0.373886
snp_CA355866_156	C/A	C	5	0.555556	A	4	0.444444	0.444444	0.493827	0.371895
snp_CA356216_36	T/C	T	4	0.5	C	4	0.5	0.5	0.5	0.375
snp_CA356256_34	G/T	G	9	0.5625	T	7	0.4375	0.4375	0.492188	0.371063
snp_CA356889_206	C/T	C	7	0.636364	T	4	0.363636	0.363636	0.46281	0.355713
snp_CA357530_162	C/T	C	7	0.636364	T	4	0.363636	0.363636	0.46281	0.355713
snp_CA357530_372	T/C	T	4	0.571429	C	3	0.428571	0.428571	0.489796	0.369846
snp_CA357683_619	C/T	C	4	0.571429	T	3	0.428571	0.428571	0.489796	0.369846
snp_CA358227_591	A/G	A	4	0.571429	G	3	0.428571	0.428571	0.489796	0.369846
snp_CA358532_311	A/G	A	6	0.666667	G	3	0.333333	0.333333	0.444444	0.345679
snp_CA358573_344	G/T	G	5	0.555556	T	4	0.444444	0.444444	0.493827	0.371895
snp_CA358772_487	A/G	A	4	0.571429	G	3	0.428571	0.428571	0.489796	0.369846
snp_CA359144_431	T/G	T	11	0.55	G	9	0.45	0.45	0.495	0.372488
snp_CA359144_574	A/G	A	10	0.5	G	10	0.5	0.5	0.5	0.375
snp_CA359548_259	A/G	A	6	0.6	G	4	0.4	0.4	0.48	0.3648
snp_CA360228_185	C/T	C	11	0.611111	T	7	0.388889	0.388889	0.475309	0.362349
snp_CA360228_326	A/G	A	12	0.545455	G	10	0.454545	0.454545	0.495868	0.372925
snp_CA360416_153	C/T	C	8	0.727273	T	3	0.272727	0.272727	0.396694	0.318011
snp_CA360419_176	C/T	C	5	0.625	T	3	0.375	0.375	0.46875	0.358887
snp_CA361015_504	T/C	T	9	0.6	C	6	0.4	0.4	0.48	0.3648
snp_CA363166_167	T/C	T	7	0.7	C	3	0.3	0.3	0.42	0.3318
snp_CA363166_244	C/T	C	5	0.625	T	3	0.375	0.375	0.46875	0.358887
snp_CA365375_379	A/G	A	5	0.555556	G	4	0.444444	0.444444	0.493827	0.371895
snp_CA365475_293	C/T	C	7	0.7	T	3	0.3	0.3	0.42	0.3318
snp_CA365475_413	T/G	T	5	0.625	G	3	0.375	0.375	0.46875	0.358887
snp_CA365712_31	A/G	A	4	0.571429	G	3	0.428571	0.428571	0.489796	0.369846
snp_CA365926_431	T/C	T	4	0.571429	C	3	0.428571	0.428571	0.489796	0.369846
snp_CA367557_686	T/C	T	12	0.666667	C	6	0.333333	0.333333	0.444444	0.345679
snp_CA367978_269	A/G	A	6	0.5	G	6	0.5	0.5	0.5	0.375
snp_CA368467_435	C/T	C	8	0.666667	T	4	0.333333	0.333333	0.444444	0.345679
snp_CA370341_669	T/C	T	10	0.526316	C	9	0.473684	0.473684	0.498615	0.374307
snp_CA370991_105	T/C	T	4	0.571429	C	3	0.428571	0.428571	0.489796	0.369846
snp_CA372827_324	C/T	C	5	0.625	T	3	0.375	0.375	0.46875	0.358887
snp_CA372937_542	G/A	G	5	0.555556	A	4	0.444444	0.444444	0.493827	0.371895
snp_CA373450_239	A/G	A	4	0.571429	G	3	0.428571	0.428571	0.489796	0.369846
snp_CA374166_316	C/A	C	8	0.615385	A	5	0.384615	0.384615	0.473373	0.361332
snp_CA374166_568	G/T	G	8	0.666667	T	4	0.333333	0.333333	0.444444	0.345679
snp_CA376720_114	C/T	C	31	0.861111	T	5	0.138889	0.138889	0.239198	0.21059
snp_CA377093_305	T/C	T	19	0.791667	C	5	0.208333	0.208333	0.329861	0.275457
snp_CA377179_270	T/C	T	6	0.666667	C	3	0.333333	0.333333	0.444444	0.345679
snp_CA377441_521	C/G	C	6	0.666667	G	3	0.333333	0.333333	0.444444	0.345679
snp_CA377819_240	C/T	C	9	0.75	T	3	0.25	0.25	0.375	0.304688
snp_CA378222_488	C/G	C	5	0.5	G	5	0.5	0.5	0.5	0.375
snp_CA379963_61	A/C	A	6	0.666667	C	3	0.333333	0.333333	0.444444	0.345679
snp_CA380425_269	T/C	T	4	0.571429	C	3	0.428571	0.428571	0.489796	0.369846
snp_CA380781_566	C/T	C	9	0.75	T	3	0.25	0.25	0.375	0.304688
snp_CA381199_534	G/A	G	10	0.714286	A	4	0.285714	0.285714	0.408163	0.324865
snp_CA381664_131	T/C	T	4	0.5	C	4	0.5	0.5	0.5	0.375
snp_CA383224_51	T/A	T	8	0.727273	A	3	0.272727	0.272727	0.396694	0.318011
snp_CA383420_643	A/G	A	4	0.571429	G	3	0.428571	0.428571	0.489796	0.369846
snp_CA384616_339	A/T	A	6	0.5	T	6	0.5	0.5	0.5	0.375
snp_CA384760_284	T/G	T	8	0.571429	G	6	0.428571	0.428571	0.489796	0.369846
snp_CA384796_629	A/G	A	14	0.7	G	6	0.3	0.3	0.42	0.3318
snp_CA385534_245	T/C	T	14	0.666667	C	7	0.333333	0.333333	0.444444	0.345679
snp_CA385620_563	T/C	T	18	0.545455	C	15	0.454545	0.454545	0.495868	0.372925
snp_CA385874_404	T/C	T	6	0.6	C	4	0.4	0.4	0.48	0.3648
snp_CA386016_284	T/C	T	5	0.5	C	5	0.5	0.5	0.5	0.375
snp_CA386806_551	A/G	A	6	0.5	G	6	0.5	0.5	0.5	0.375
snp_CA387030_152	T/A	T	9	0.75	A	3	0.25	0.25	0.375	0.304688
snp_CA387137_459	G/A	G	6	0.666667	A	3	0.333333	0.333333	0.444444	0.345679
snp_CA387588_253	C/T	C	6	0.666667	T	3	0.333333	0.333333	0.444444	0.345679
snp_CA387698_375	G/A	G	5	0.555556	A	4	0.444444	0.444444	0.493827	0.371895
snp_CA387698_484	G/C	G	5	0.555556	C	4	0.444444	0.444444	0.493827	0.371895
snp_CB487200_50	T/G	T	8	0.666667	G	4	0.333333	0.333333	0.444444	0.345679
snp_CB488782_624	C/T	C	11	0.647059	T	6	0.352941	0.352941	0.456747	0.352438
snp_CB492627_166	T/C	T	4	0.5	C	4	0.5	0.5	0.5	0.375
snp_CB492627_232	C/T	C	4	0.571429	T	3	0.428571	0.428571	0.489796	0.369846
snp_CB492917_572	C/T	C	6	0.6	T	4	0.4	0.4	0.48	0.3648
snp_CB494396_112	A/T	A	4	0.5	T	4	0.5	0.5	0.5	0.375
snp_CB494689_227	C/T	C	38	0.904762	T	4	0.0952381	0.0952381	0.172336	0.157486
snp_CB496073_559	T/G	T	4	0.5	G	4	0.5	0.5	0.5	0.375
snp_CB496977_551	C/T	C	42	0.933333	T	3	0.0666667	0.0666667	0.124444	0.116701
snp_CB498321_635	A/C	A	17	0.85	C	3	0.15	0.15	0.255	0.222488
snp_CF752436_583	T/C	T	7	0.583333	C	5	0.416667	0.416667	0.486111	0.367959
snp_CF752911_672	T/C	T	6	0.666667	C	3	0.333333	0.333333	0.444444	0.345679
snp_CN210900_303	T/G	T	10	0.625	G	6	0.375	0.375	0.46875	0.358887
snp_CR367026_399	C/T	C	4	0.571429	T	3	0.428571	0.428571	0.489796	0.369846
snp_CR369444_199	G/A	G	4	0.571429	A	3	0.428571	0.428571	0.489796	0.369846
snp_CR369444_38	A/C	A	4	0.571429	C	3	0.428571	0.428571	0.489796	0.369846
snp_CR370216_725	G/C	G	9	0.75	C	3	0.25	0.25	0.375	0.304688
snp_CR370480_363	T/C	T	8	0.666667	C	4	0.333333	0.333333	0.444444	0.345679
snp_CR371003_81	A/G	A	9	0.5625	G	7	0.4375	0.4375	0.492188	0.371063
snp_CR371753_150	G/A	G	6	0.666667	A	3	0.333333	0.333333	0.444444	0.345679
snp_CR373648_327	T/C	T	8	0.5	C	8	0.5	0.5	0.5	0.375
snp_CR373682_484	T/C	T	4	0.571429	C	3	0.428571	0.428571	0.489796	0.369846
snp_CR374409_146	C/G	C	7	0.538462	G	6	0.461538	0.461538	0.497041	0.373516
snp_CR374447_586	T/C	T	7	0.7	C	3	0.3	0.3	0.42	0.3318
snp_CR374776_145	C/T	C	34	0.641509	T	19	0.358491	0.358491	0.45995	0.354173
snp_CR374995_358	G/C	G	5	0.625	C	3	0.375	0.375	0.46875	0.358887
snp_CR375032_549	G/A	G	4	0.571429	A	3	0.428571	0.428571	0.489796	0.369846
snp_CR375394_464	T/A	T	4	0.571429	A	3	0.428571	0.428571	0.489796	0.369846
snp_CR943273_390	A/G	A	4	0.571429	G	3	0.428571	0.428571	0.489796	0.369846
snp_CT563344_237	T/G	T	25	0.862069	G	4	0.137931	0.137931	0.237812	0.209535
snp_CT569002_326	T/C	T	17	0.515152	C	16	0.484848	0.484848	0.499541	0.37477
snp_CT569332_82	G/T	G	9	0.642857	T	5	0.357143	0.357143	0.459184	0.353759
snp_CT570351_270	C/T	C	8	0.666667	T	4	0.333333	0.333333	0.444444	0.345679
snp_CT571756_146	C/T	C	17	0.85	T	3	0.15	0.15	0.255	0.222488
snp_CT571988_130	T/C	T	26	0.684211	C	12	0.315789	0.315789	0.432133	0.338764
snp_CT962615_263	C/G	C	12	0.8	G	3	0.2	0.2	0.32	0.2688
snp_CT962630_364	G/A	G	4	0.571429	A	3	0.428571	0.428571	0.489796	0.369846
snp_CT962641_371	T/A	T	9	0.75	A	3	0.25	0.25	0.375	0.304688
snp_CU063170_19	A/G	A	8	0.727273	G	3	0.272727	0.272727	0.396694	0.318011
snp_CU063283_296	C/T	C	13	0.8125	T	3	0.1875	0.1875	0.304688	0.25827
snp_CU063732_221	T/C	T	7	0.7	C	3	0.3	0.3	0.42	0.3318
snp_CU064043_240	C/T	C	5	0.625	T	3	0.375	0.375	0.46875	0.358887
snp_CU064614_109	C/T	C	4	0.571429	T	3	0.428571	0.428571	0.489796	0.369846
snp_CU065113_846	A/G	A	5	0.625	G	3	0.375	0.375	0.46875	0.358887
snp_CU065237_12	T/C	T	5	0.5	C	5	0.5	0.5	0.5	0.375
snp_CU065237_210	G/A	G	7	0.583333	A	5	0.416667	0.416667	0.486111	0.367959
snp_CU065576_143	C/T	C	12	0.705882	T	5	0.294118	0.294118	0.415225	0.329019
snp_CU065960_935	C/T	C	16	0.551724	T	13	0.448276	0.448276	0.494649	0.37231
snp_CU068354_321	T/A	T	4	0.571429	A	3	0.428571	0.428571	0.489796	0.369846
snp_CU068686_463	G/A	G	4	0.571429	A	3	0.428571	0.428571	0.489796	0.369846
snp_CU069919_304	T/C	T	5	0.625	C	3	0.375	0.375	0.46875	0.358887
snp_CU071667_349	C/T	C	10	0.625	T	6	0.375	0.375	0.46875	0.358887
snp_CU072846_507	C/T	C	5	0.555556	T	4	0.444444	0.444444	0.493827	0.371895
snp_CU075090_687	C/T	C	9	0.5625	T	7	0.4375	0.4375	0.492188	0.371063
snp_CU075236_233	C/T	C	13	0.684211	T	6	0.315789	0.315789	0.432133	0.338764
snp_CX028908_585	T/C	T	6	0.5	C	6	0.5	0.5	0.5	0.375
snp_CX031152_22	A/C	A	6	0.5	C	6	0.5	0.5	0.5	0.375
snp_CX032783_254	C/T	C	4	0.571429	T	3	0.428571	0.428571	0.489796	0.369846
snp_CX032999_502	T/C	T	5	0.555556	C	4	0.444444	0.444444	0.493827	0.371895
snp_CX035368_233	T/C	T	4	0.571429	C	3	0.428571	0.428571	0.489796	0.369846
snp_CX035591_180	T/C	T	4	0.571429	C	3	0.428571	0.428571	0.489796	0.369846
snp_CX037367_118	C/T	C	7	0.636364	T	4	0.363636	0.363636	0.46281	0.355713
snp_CX037511_231	G/C	G	19	0.655172	C	10	0.344828	0.344828	0.451843	0.349762
snp_CX037643_320	T/A	T	5	0.625	A	3	0.375	0.375	0.46875	0.358887
snp_CX038113_330	T/G	T	8	0.666667	G	4	0.333333	0.333333	0.444444	0.345679
snp_CX038840_458	C/T	C	6	0.6	T	4	0.4	0.4	0.48	0.3648
snp_CX039687_80	A/T	A	8	0.666667	T	4	0.333333	0.333333	0.444444	0.345679
snp_CX039799_641	C/T	C	15	0.789474	T	4	0.210526	0.210526	0.33241	0.277162
snp_CX041139_379	C/T	C	10	0.769231	T	3	0.230769	0.230769	0.35503	0.292007
snp_CX041139_614	C/T	C	5	0.625	T	3	0.375	0.375	0.46875	0.358887
snp_CX042676_328	C/T	C	7	0.538462	T	6	0.461538	0.461538	0.497041	0.373516
snp_CX067472_15	C/T	C	7	0.7	T	3	0.3	0.3	0.42	0.3318
snp_CX136426_337	T/C	T	4	0.5	C	4	0.5	0.5	0.5	0.375
snp_CX137214_213	C/T	C	16	0.8	T	4	0.2	0.2	0.32	0.2688
snp_CX141145_611	C/T	C	4	0.571429	T	3	0.428571	0.428571	0.489796	0.369846
snp_CX142141_101	T/C	T	5	0.555556	C	4	0.444444	0.444444	0.493827	0.371895
snp_CX142678_338	A/G	A	5	0.555556	G	4	0.444444	0.444444	0.493827	0.371895
snp_CX145240_1	C/G	C	8	0.666667	G	4	0.333333	0.333333	0.444444	0.345679
snp_CX147052_1	C/G	C	13	0.722222	G	5	0.277778	0.277778	0.401235	0.32074
snp_CX151025_515	C/T	C	6	0.545455	T	5	0.454545	0.454545	0.495868	0.372925
snp_CX246307_169	G/T	G	34	0.894737	T	4	0.105263	0.105263	0.188366	0.170625
snp_CX247212_147	T/G	T	5	0.625	G	3	0.375	0.375	0.46875	0.358887
snp_CX253148_207	G/A	G	7	0.636364	A	4	0.363636	0.363636	0.46281	0.355713
snp_CX256862_13	G/A	G	4	0.571429	A	3	0.428571	0.428571	0.489796	0.369846
snp_CX257361_302	C/T	C	33	0.785714	T	9	0.214286	0.214286	0.336735	0.28004
snp_CX261976_325	C/T	C	5	0.555556	T	4	0.444444	0.444444	0.493827	0.371895
snp_CX719996_684	C/T	C	5	0.625	T	3	0.375	0.375	0.46875	0.358887
snp_CX720369_407	C/T	C	10	0.555556	T	8	0.444444	0.444444	0.493827	0.371895
snp_CX721981_191	A/G	A	50	0.877193	G	7	0.122807	0.122807	0.215451	0.192241
snp_CX721981_275	T/C	T	26	0.83871	C	5	0.16129	0.16129	0.270552	0.233952
snp_CX721981_386	C/A	C	14	0.736842	A	5	0.263158	0.263158	0.387812	0.312613
snp_DV192294_448	A/G	A	5	0.625	G	3	0.375	0.375	0.46875	0.358887
snp_DV193321_163	C/T	C	5	0.555556	T	4	0.444444	0.444444	0.493827	0.371895
snp_DV194598_432	C/T	C	8	0.727273	T	3	0.272727	0.272727	0.396694	0.318011
snp_DV195163_267	C/T	C	11	0.611111	T	7	0.388889	0.388889	0.475309	0.362349
snp_DV196272_64	G/T	G	14	0.777778	T	4	0.222222	0.222222	0.345679	0.285932
snp_DV198547_142	C/T	C	28	0.651163	T	15	0.348837	0.348837	0.4543	0.351106
snp_DV198642_159	T/C	T	37	0.822222	C	8	0.177778	0.177778	0.292346	0.249613
snp_DV198712_550	T/C	T	9	0.692308	C	4	0.307692	0.307692	0.426036	0.335282
snp_DV199465_267	A/C	A	4	0.571429	C	3	0.428571	0.428571	0.489796	0.369846
snp_DV199749_487	C/T	C	10	0.769231	T	3	0.230769	0.230769	0.35503	0.292007
snp_DV199942_390	G/T	G	5	0.555556	T	4	0.444444	0.444444	0.493827	0.371895
snp_DV199942_457	T/G	T	4	0.5	G	4	0.5	0.5	0.5	0.375
snp_DV200436_268	C/T	C	44	0.93617	T	3	0.0638298	0.0638298	0.119511	0.11237
snp_DV200540_566	T/C	T	6	0.666667	C	3	0.333333	0.333333	0.444444	0.345679
snp_DV200719_196	T/C	T	8	0.727273	C	3	0.272727	0.272727	0.396694	0.318011
snp_DV201001_94	G/A	G	4	0.571429	A	3	0.428571	0.428571	0.489796	0.369846
snp_DV201596_362	C/T	C	12	0.571429	T	9	0.428571	0.428571	0.489796	0.369846
snp_DV201596_551	T/C	T	7	0.538462	C	6	0.461538	0.461538	0.497041	0.373516
snp_DV201780_37	C/T	C	18	0.692308	T	8	0.307692	0.307692	0.426036	0.335282
snp_DV202614_318	A/G	A	5	0.625	G	3	0.375	0.375	0.46875	0.358887
snp_F0DLFKL01A1SNM_148	T/G	T	24	0.727273	G	9	0.272727	0.272727	0.396694	0.318011
snp_F0DLFKL01A3QK6_38	T/C	T	29	0.557692	C	23	0.442308	0.442308	0.493343	0.371649
snp_F0DLFKL01A4ONV_1	T/G	T	20	0.869565	G	3	0.130435	0.130435	0.226843	0.201114
snp_F0DLFKL01A50FH_314	C/T	C	18	0.857143	T	3	0.142857	0.142857	0.244898	0.21491
snp_F0DLFKL01A81SX_48	T/G	T	6	0.6	G	4	0.4	0.4	0.48	0.3648
snp_F0DLFKL01A87VG_312	C/T	C	11	0.6875	T	5	0.3125	0.3125	0.429688	0.337372
snp_F0DLFKL01AD57J_164	A/G	A	15	0.517241	G	14	0.482759	0.482759	0.499405	0.374703
snp_F0DLFKL01AGWHX_50	T/C	T	24	0.888889	C	3	0.111111	0.111111	0.197531	0.178022
snp_F0DLFKL01AI0EC_55	A/G	A	8	0.666667	G	4	0.333333	0.333333	0.444444	0.345679
snp_F0DLFKL01AI9UG_20	G/A	G	69	0.657143	A	36	0.342857	0.342857	0.450612	0.349087
snp_F0DLFKL01ALIAV_493	T/C	T	9	0.692308	C	4	0.307692	0.307692	0.426036	0.335282
snp_F0DLFKL01ANGVR_36	C/T	C	19	0.826087	T	4	0.173913	0.173913	0.287335	0.246054
snp_F0DLFKL01AOL3H_279	T/C	T	6	0.666667	C	3	0.333333	0.333333	0.444444	0.345679
snp_F0DLFKL01AOQF3_94	C/A	C	10	0.769231	A	3	0.230769	0.230769	0.35503	0.292007
snp_F0DLFKL01AOU7F_1	A/G	A	41	0.931818	G	3	0.0681818	0.0681818	0.127066	0.118993
snp_F0DLFKL01AP5GV_164	G/T	G	14	0.666667	T	7	0.333333	0.333333	0.444444	0.345679
snp_F0DLFKL01APPR1_1	A/G	A	7	0.7	G	3	0.3	0.3	0.42	0.3318
snp_F0DLFKL01AS4Q9_166	A/C	A	8	0.727273	C	3	0.272727	0.272727	0.396694	0.318011
snp_F0DLFKL01AUAGX_106	A/G	A	5	0.5	G	5	0.5	0.5	0.5	0.375
snp_F0DLFKL01AVN9Z_61	G/A	G	7	0.583333	A	5	0.416667	0.416667	0.486111	0.367959
snp_F0DLFKL01AVTIJ_135	T/C	T	12	0.666667	C	6	0.333333	0.333333	0.444444	0.345679
snp_F0DLFKL01AX0AK_215	A/G	A	16	0.551724	G	13	0.448276	0.448276	0.494649	0.37231
snp_F0DLFKL01AZ8ZX_216	C/T	C	38	0.904762	T	4	0.0952381	0.0952381	0.172336	0.157486
snp_F0DLFKL01B1GPH_23	C/T	C	6	0.666667	T	3	0.333333	0.333333	0.444444	0.345679
snp_F0DLFKL01B2364_39	C/G	C	4	0.571429	G	3	0.428571	0.428571	0.489796	0.369846
snp_F0DLFKL01B2L32_208	G/A	G	21	0.807692	A	5	0.192308	0.192308	0.310651	0.262399
snp_F0DLFKL01B4751_256	C/T	C	10	0.625	T	6	0.375	0.375	0.46875	0.358887
snp_F0DLFKL01B4MEX_167	A/G	A	5	0.555556	G	4	0.444444	0.444444	0.493827	0.371895
snp_F0DLFKL01B7IOD_166	C/T	C	14	0.518519	T	13	0.481481	0.481481	0.499314	0.374657
snp_F0DLFKL01B9NN7_96	T/C	T	7	0.583333	C	5	0.416667	0.416667	0.486111	0.367959
snp_F0DLFKL01BADWF_23	T/C	T	11	0.785714	C	3	0.214286	0.214286	0.336735	0.28004
snp_F0DLFKL01BARHI_274	T/C	T	8	0.615385	C	5	0.384615	0.384615	0.473373	0.361332
snp_F0DLFKL01BAV5G_169	T/C	T	5	0.5	C	5	0.5	0.5	0.5	0.375
snp_F0DLFKL01BBYUW_37	A/G	A	16	0.727273	G	6	0.272727	0.272727	0.396694	0.318011
snp_F0DLFKL01BT316_124	T/C	T	6	0.666667	C	3	0.333333	0.333333	0.444444	0.345679
snp_F0DLFKL01BVK59_55	G/A	G	12	0.545455	A	10	0.454545	0.454545	0.495868	0.372925
snp_F0DLFKL01BXT5W_348	T/C	T	4	0.5	C	4	0.5	0.5	0.5	0.375
snp_F0DLFKL01BYB8X_265	A/G	A	10	0.588235	G	7	0.411765	0.411765	0.484429	0.367093
snp_F0DLFKL01BYGBD_143	C/T	C	10	0.625	T	6	0.375	0.375	0.46875	0.358887
snp_F0DLFKL01C00PN_107	T/G	T	31	0.861111	G	5	0.138889	0.138889	0.239198	0.21059
snp_F0DLFKL01C0F1F_292	G/A	G	17	0.73913	A	6	0.26087	0.26087	0.385633	0.311277
snp_F0DLFKL01C0P3P_226	C/T	C	8	0.727273	T	3	0.272727	0.272727	0.396694	0.318011
snp_F0DLFKL01CC811_279	C/G	C	25	0.862069	G	4	0.137931	0.137931	0.237812	0.209535
snp_F0DLFKL01CFL9B_188	A/G	A	4	0.5	G	4	0.5	0.5	0.5	0.375
snp_F0DLFKL01CH5UD_64	G/T	G	9	0.75	T	3	0.25	0.25	0.375	0.304688
snp_F0DLFKL01CILTK_359	C/T	C	6	0.6	T	4	0.4	0.4	0.48	0.3648
snp_F0DLFKL01CKLCX_180	T/A	T	11	0.785714	A	3	0.214286	0.214286	0.336735	0.28004
snp_F0DLFKL01CKLCX_245	C/T	C	12	0.8	T	3	0.2	0.2	0.32	0.2688
snp_F0DLFKL01CMN5K_185	C/A	C	12	0.75	A	4	0.25	0.25	0.375	0.304688
snp_F0DLFKL01CNVS7_56	C/T	C	4	0.571429	T	3	0.428571	0.428571	0.489796	0.369846
snp_F0DLFKL01CQHI9_82	A/G	A	4	0.571429	G	3	0.428571	0.428571	0.489796	0.369846
snp_F0DLFKL01CSSZI_13	G/T	G	7	0.636364	T	4	0.363636	0.363636	0.46281	0.355713
snp_F0DLFKL01CTRRZ_76	C/G	C	8	0.615385	G	5	0.384615	0.384615	0.473373	0.361332
snp_F0DLFKL01CULHC_262	G/A	G	7	0.7	A	3	0.3	0.3	0.42	0.3318
snp_F0DLFKL01CVIFS_365	G/A	G	6	0.545455	A	5	0.454545	0.454545	0.495868	0.372925
snp_F0DLFKL01D1KEZ_211	A/G	A	5	0.625	G	3	0.375	0.375	0.46875	0.358887
snp_F0DLFKL01D1TBY_30	C/T	C	7	0.7	T	3	0.3	0.3	0.42	0.3318
snp_F0DLFKL01D393J_123	G/A	G	6	0.545455	A	5	0.454545	0.454545	0.495868	0.372925
snp_F0DLFKL01D64UF_121	C/T	C	14	0.7	T	6	0.3	0.3	0.42	0.3318
snp_F0DLFKL01D9FSE_242	T/C	T	7	0.7	C	3	0.3	0.3	0.42	0.3318
snp_F0DLFKL01DCP4S_1	A/G	A	13	0.8125	G	3	0.1875	0.1875	0.304688	0.25827
snp_F0DLFKL01DDA7N_236	T/C	T	71	0.865854	C	11	0.134146	0.134146	0.232302	0.20532
snp_F0DLFKL01DITBF_145	C/T	C	16	0.592593	T	11	0.407407	0.407407	0.482853	0.36628
snp_F0DLFKL01DMTZG_218	A/G	A	16	0.8	G	4	0.2	0.2	0.32	0.2688
snp_F0DLFKL01DOU5K_160	C/T	C	39	0.78	T	11	0.22	0.22	0.3432	0.284307
snp_F0DLFKL01DOWMB_74	T/C	T	4	0.571429	C	3	0.428571	0.428571	0.489796	0.369846
snp_F0DLFKL01DR3SY_87	A/G	A	13	0.590909	G	9	0.409091	0.409091	0.483471	0.366599
snp_F0DLFKL01E2IE2_371	A/G	A	19	0.76	G	6	0.24	0.24	0.3648	0.29826
snp_F0DLFKL01E3JHP_164	A/G	A	7	0.636364	G	4	0.363636	0.363636	0.46281	0.355713
snp_F0DLFKL01E3W61_202	G/A	G	38	0.926829	A	3	0.0731707	0.0731707	0.135634	0.126435
snp_F0DLFKL01E5XWB_155	G/A	G	11	0.6875	A	5	0.3125	0.3125	0.429688	0.337372
snp_F0DLFKL01EAGS3_325	C/T	C	5	0.625	T	3	0.375	0.375	0.46875	0.358887
snp_F0DLFKL01ECAEX_72	C/T	C	11	0.785714	T	3	0.214286	0.214286	0.336735	0.28004
snp_F0DLFKL01EGSTC_35	C/T	C	5	0.625	T	3	0.375	0.375	0.46875	0.358887
snp_F0DLFKL01EIW3R_20	T/C	T	7	0.7	C	3	0.3	0.3	0.42	0.3318
snp_F0DLFKL01EJ7JY_76	C/T	C	16	0.8	T	4	0.2	0.2	0.32	0.2688
snp_F0DLFKL01EJJRS_307	T/C	T	4	0.571429	C	3	0.428571	0.428571	0.489796	0.369846
snp_F0DLFKL01EOMJI_226	C/G	C	9	0.75	G	3	0.25	0.25	0.375	0.304688
snp_F0DLFKL01ETC53_51	G/A	G	12	0.8	A	3	0.2	0.2	0.32	0.2688
snp_F0DLFKL01EW1GK_177	C/T	C	36	0.923077	T	3	0.0769231	0.0769231	0.142012	0.131928
snp_F0DLFKL01EX4HN_233	C/A	C	13	0.722222	A	5	0.277778	0.277778	0.401235	0.32074
snp_F0DLFKL01EXAQB_71	T/C	T	7	0.636364	C	4	0.363636	0.363636	0.46281	0.355713
snp_F0DLFKL02F10WW_253	A/C	A	7	0.583333	C	5	0.416667	0.416667	0.486111	0.367959
snp_F0DLFKL02F8288_184	A/T	A	12	0.8	T	3	0.2	0.2	0.32	0.2688
snp_F0DLFKL02F9RML_78	A/G	A	22	0.88	G	3	0.12	0.12	0.2112	0.188897
snp_F0DLFKL02FNROW_348	T/C	T	11	0.52381	C	10	0.47619	0.47619	0.498866	0.374432
snp_F0DLFKL02FPKXE_166	A/G	A	45	0.9375	G	3	0.0625	0.0625	0.117188	0.110321
snp_F0DLFKL02GC2JE_410	A/G	A	31	0.911765	G	3	0.0882353	0.0882353	0.1609	0.147955
snp_F0DLFKL02GFCYE_42	C/T	C	12	0.8	T	3	0.2	0.2	0.32	0.2688
snp_F0DLFKL02GQM4V_175	C/T	C	6	0.666667	T	3	0.333333	0.333333	0.444444	0.345679
snp_F0DLFKL02GVC66_217	T/C	T	6	0.545455	C	5	0.454545	0.454545	0.495868	0.372925
snp_F0DLFKL02HDA2M_89	C/T	C	41	0.745455	T	14	0.254545	0.254545	0.379504	0.307492
snp_F0DLFKL02HF123_64	C/A	C	14	0.823529	A	3	0.176471	0.176471	0.290657	0.248417
snp_F0DLFKL02HP13B_352	A/G	A	14	0.777778	G	4	0.222222	0.222222	0.345679	0.285932
snp_F0DLFKL02HZ331_107	A/G	A	6	0.6	G	4	0.4	0.4	0.48	0.3648
snp_F0DLFKL02I0C9Y_213	T/A	T	10	0.666667	A	5	0.333333	0.333333	0.444444	0.345679
snp_F0DLFKL02I13R8_16	C/T	C	7	0.636364	T	4	0.363636	0.363636	0.46281	0.355713
snp_F0DLFKL02I2UDX_33	G/A	G	7	0.7	A	3	0.3	0.3	0.42	0.3318
snp_F0DLFKL02I3L7J_127	C/T	C	5	0.625	T	3	0.375	0.375	0.46875	0.358887
snp_F0DLFKL02IHWOE_78	T/G	T	6	0.5	G	6	0.5	0.5	0.5	0.375
snp_F0DLFKL02IKZTA_16	C/A	C	6	0.545455	A	5	0.454545	0.454545	0.495868	0.372925
snp_F0DLFKL02IZS2C_44	T/C	T	8	0.5	C	8	0.5	0.5	0.5	0.375
snp_F0DLFKL02J3UFV_52	C/T	C	5	0.555556	T	4	0.444444	0.444444	0.493827	0.371895
snp_F0DLFKL02J5QXP_31	C/T	C	15	0.652174	T	8	0.347826	0.347826	0.453686	0.350771
snp_F0DLFKL02J7CSN_360	G/C	G	6	0.6	C	4	0.4	0.4	0.48	0.3648
snp_F0DLFKL02JSA2V_379	G/A	G	8	0.666667	A	4	0.333333	0.333333	0.444444	0.345679
snp_F0DLFKL02JSA2V_462	T/C	T	6	0.666667	C	3	0.333333	0.333333	0.444444	0.345679
snp_F0DLFKL02JTNOD_48	G/C	G	6	0.666667	C	3	0.333333	0.333333	0.444444	0.345679
snp_F0DLFKL02JWH31_422	C/T	C	7	0.7	T	3	0.3	0.3	0.42	0.3318
snp_F3GS49K01A033X_279	G/T	G	9	0.5625	T	7	0.4375	0.4375	0.492188	0.371063
snp_F3GS49K01A07O3_230	G/A	G	4	0.571429	A	3	0.428571	0.428571	0.489796	0.369846
snp_F3GS49K01A17H6_20	C/T	C	5	0.625	T	3	0.375	0.375	0.46875	0.358887
snp_F3GS49K01A1RCV_116	C/A	C	5	0.625	A	3	0.375	0.375	0.46875	0.358887
snp_F3GS49K01A1YZA_204	C/T	C	16	0.64	T	9	0.36	0.36	0.4608	0.354632
snp_F3GS49K01A2A7K_334	T/C	T	4	0.5	C	4	0.5	0.5	0.5	0.375
snp_F3GS49K01A2EVY_269	C/T	C	5	0.555556	T	4	0.444444	0.444444	0.493827	0.371895
snp_F3GS49K01A37TF_448	C/T	C	12	0.8	T	3	0.2	0.2	0.32	0.2688
snp_F3GS49K01A3NDD_168	C/A	C	6	0.545455	A	5	0.454545	0.454545	0.495868	0.372925
snp_F3GS49K01A4MP3_77	C/T	C	7	0.636364	T	4	0.363636	0.363636	0.46281	0.355713
snp_F3GS49K01A5G2M_418	A/G	A	6	0.545455	G	5	0.454545	0.454545	0.495868	0.372925
snp_F3GS49K01A5LQ2_101	A/G	A	6	0.6	G	4	0.4	0.4	0.48	0.3648
snp_F3GS49K01A7Q93_445	T/C	T	11	0.785714	C	3	0.214286	0.214286	0.336735	0.28004
snp_F3GS49K01A9FM4_59	G/T	G	6	0.666667	T	3	0.333333	0.333333	0.444444	0.345679
snp_F3GS49K01A9RBK_327	T/C	T	4	0.571429	C	3	0.428571	0.428571	0.489796	0.369846
snp_F3GS49K01AFXWA_215	C/A	C	10	0.625	A	6	0.375	0.375	0.46875	0.358887
snp_F3GS49K01AG1BB_262	T/C	T	16	0.666667	C	8	0.333333	0.333333	0.444444	0.345679
snp_F3GS49K01AG6P6_273	T/C	T	9	0.692308	C	4	0.307692	0.307692	0.426036	0.335282
snp_F3GS49K01AGDZW_147	T/C	T	29	0.805556	C	7	0.194444	0.194444	0.313272	0.264202
snp_F3GS49K01AGDZW_52	G/A	G	32	0.820513	A	7	0.179487	0.179487	0.294543	0.251165
snp_F3GS49K01AHM8G_447	T/A	T	9	0.642857	A	5	0.357143	0.357143	0.459184	0.353759
snp_F3GS49K01AHXNF_62	C/T	C	5	0.625	T	3	0.375	0.375	0.46875	0.358887
snp_F3GS49K01AIPCY_11	G/A	G	4	0.571429	A	3	0.428571	0.428571	0.489796	0.369846
snp_F3GS49K01ALDBC_47	G/A	G	8	0.727273	A	3	0.272727	0.272727	0.396694	0.318011
snp_F3GS49K01ALDBC_473	A/G	A	4	0.571429	G	3	0.428571	0.428571	0.489796	0.369846
snp_F3GS49K01AMKI9_282	C/T	C	11	0.785714	T	3	0.214286	0.214286	0.336735	0.28004
snp_F3GS49K01AMW3W_99	G/A	G	10	0.666667	A	5	0.333333	0.333333	0.444444	0.345679
snp_F3GS49K01AN6YE_36	C/A	C	12	0.631579	A	7	0.368421	0.368421	0.465374	0.357087
snp_F3GS49K01ANPFA_211	C/A	C	16	0.615385	A	10	0.384615	0.384615	0.473373	0.361332
snp_F3GS49K01APJW5_477	T/C	T	11	0.6875	C	5	0.3125	0.3125	0.429688	0.337372
snp_F3GS49K01AQL1U_365	A/G	A	4	0.5	G	4	0.5	0.5	0.5	0.375
snp_F3GS49K01ARLCI_353	G/A	G	11	0.785714	A	3	0.214286	0.214286	0.336735	0.28004
snp_F3GS49K01ARX7Z_346	C/T	C	5	0.555556	T	4	0.444444	0.444444	0.493827	0.371895
snp_F3GS49K01AS003_145	T/C	T	9	0.642857	C	5	0.357143	0.357143	0.459184	0.353759
snp_F3GS49K01AS4QZ_475	A/G	A	5	0.625	G	3	0.375	0.375	0.46875	0.358887
snp_F3GS49K01ASN8T_130	C/T	C	6	0.666667	T	3	0.333333	0.333333	0.444444	0.345679
snp_F3GS49K01ASQCK_148	C/T	C	23	0.884615	T	3	0.115385	0.115385	0.204142	0.183305
snp_F3GS49K01ASS13_302	T/C	T	4	0.5	C	4	0.5	0.5	0.5	0.375
snp_F3GS49K01ASS13_71	T/C	T	5	0.625	C	3	0.375	0.375	0.46875	0.358887
snp_F3GS49K01ATJOK_349	T/G	T	7	0.5	G	7	0.5	0.5	0.5	0.375
snp_F3GS49K01ATZBV_133	T/A	T	29	0.878788	A	4	0.121212	0.121212	0.213039	0.190347
snp_F3GS49K01AU0W2_203	C/T	C	5	0.625	T	3	0.375	0.375	0.46875	0.358887
snp_F3GS49K01AUPJ4_156	T/G	T	11	0.785714	G	3	0.214286	0.214286	0.336735	0.28004
snp_F3GS49K01AUSST_249	T/C	T	28	0.848485	C	5	0.151515	0.151515	0.257117	0.224062
snp_F3GS49K01AV4T4_365	A/G	A	16	0.842105	G	3	0.157895	0.157895	0.265928	0.230569
snp_F3GS49K01AVSG4_291	G/A	G	9	0.642857	A	5	0.357143	0.357143	0.459184	0.353759
snp_F3GS49K01AW6GD_18	C/T	C	8	0.615385	T	5	0.384615	0.384615	0.473373	0.361332
snp_F3GS49K01AW6GD_183	C/T	C	7	0.538462	T	6	0.461538	0.461538	0.497041	0.373516
snp_F3GS49K01AWP8H_16	T/G	T	4	0.5	G	4	0.5	0.5	0.5	0.375
snp_F3GS49K01AXK0Y_369	A/C	A	8	0.727273	C	3	0.272727	0.272727	0.396694	0.318011
snp_F3GS49K01AYAP1_187	T/C	T	6	0.545455	C	5	0.454545	0.454545	0.495868	0.372925
snp_F3GS49K01AYKDT_353	T/G	T	4	0.5	G	4	0.5	0.5	0.5	0.375
snp_F3GS49K01AYULR_145	T/C	T	8	0.615385	C	5	0.384615	0.384615	0.473373	0.361332
snp_F3GS49K01AZ054_24	T/C	T	10	0.555556	C	8	0.444444	0.444444	0.493827	0.371895
snp_F3GS49K01AZ5GB_410	C/A	C	8	0.727273	A	3	0.272727	0.272727	0.396694	0.318011
snp_F3GS49K01B0LL9_132	C/T	C	7	0.538462	T	6	0.461538	0.461538	0.497041	0.373516
snp_F3GS49K01B0W10_170	C/T	C	31	0.815789	T	7	0.184211	0.184211	0.300554	0.255388
snp_F3GS49K01B1F7M_94	A/G	A	4	0.571429	G	3	0.428571	0.428571	0.489796	0.369846
snp_F3GS49K01B1XIL_187	T/C	T	4	0.5	C	4	0.5	0.5	0.5	0.375
snp_F3GS49K01B2BA2_176	C/T	C	16	0.64	T	9	0.36	0.36	0.4608	0.354632
snp_F3GS49K01B2WCJ_3	C/A	C	6	0.545455	A	5	0.454545	0.454545	0.495868	0.372925
snp_F3GS49K01B38FA_128	A/G	A	6	0.545455	G	5	0.454545	0.454545	0.495868	0.372925
snp_F3GS49K01B38FA_244	C/T	C	9	0.642857	T	5	0.357143	0.357143	0.459184	0.353759
snp_F3GS49K01B3EAW_327	T/G	T	7	0.7	G	3	0.3	0.3	0.42	0.3318
snp_F3GS49K01B47VZ_184	C/T	C	6	0.545455	T	5	0.454545	0.454545	0.495868	0.372925
snp_F3GS49K01B4M3R_191	A/C	A	14	0.777778	C	4	0.222222	0.222222	0.345679	0.285932
snp_F3GS49K01B4YGY_212	T/C	T	4	0.571429	C	3	0.428571	0.428571	0.489796	0.369846
snp_F3GS49K01B4YGY_91	G/A	G	4	0.571429	A	3	0.428571	0.428571	0.489796	0.369846
snp_F3GS49K01B4ZQO_203	G/A	G	28	0.903226	A	3	0.0967742	0.0967742	0.174818	0.159537
snp_F3GS49K01B5IC2_201	C/T	C	27	0.794118	T	7	0.205882	0.205882	0.32699	0.273529
snp_F3GS49K01B9P9X_70	C/T	C	6	0.666667	T	3	0.333333	0.333333	0.444444	0.345679
snp_F3GS49K01BA4C3_72	C/T	C	4	0.571429	T	3	0.428571	0.428571	0.489796	0.369846
snp_F3GS49K01BAUNG_254	G/A	G	13	0.619048	A	8	0.380952	0.380952	0.471655	0.360426
snp_F3GS49K01BAWG9_70	A/G	A	7	0.7	G	3	0.3	0.3	0.42	0.3318
snp_F3GS49K01BBMDI_405	C/G	C	31	0.775	G	9	0.225	0.225	0.34875	0.287937
snp_F3GS49K01BC6LG_422	T/C	T	12	0.8	C	3	0.2	0.2	0.32	0.2688
snp_F3GS49K01BCQDM_233	C/T	C	5	0.555556	T	4	0.444444	0.444444	0.493827	0.371895
snp_F3GS49K01BCREG_67	T/C	T	4	0.5	C	4	0.5	0.5	0.5	0.375
snp_F3GS49K01BCS9D_53	C/G	C	10	0.769231	G	3	0.230769	0.230769	0.35503	0.292007
snp_F3GS49K01BE78I_251	T/G	T	8	0.615385	G	5	0.384615	0.384615	0.473373	0.361332
snp_F3GS49K01BFA4E_390	C/T	C	8	0.727273	T	3	0.272727	0.272727	0.396694	0.318011
snp_F3GS49K01BFLVY_226	C/T	C	6	0.666667	T	3	0.333333	0.333333	0.444444	0.345679
snp_F3GS49K01BG958_185	G/T	G	10	0.588235	T	7	0.411765	0.411765	0.484429	0.367093
snp_F3GS49K01BG958_272	A/T	A	6	0.545455	T	5	0.454545	0.454545	0.495868	0.372925
snp_F3GS49K01BGAI0_87	A/T	A	7	0.636364	T	4	0.363636	0.363636	0.46281	0.355713
snp_F3GS49K01BH4SF_12	C/G	C	10	0.769231	G	3	0.230769	0.230769	0.35503	0.292007
snp_F3GS49K01BHP1N_375	C/G	C	8	0.5	G	8	0.5	0.5	0.5	0.375
snp_F3GS49K01BHQE1_143	C/T	C	35	0.921053	T	3	0.0789474	0.0789474	0.145429	0.134855
snp_F3GS49K01BIH6N_306	C/G	C	12	0.666667	G	6	0.333333	0.333333	0.444444	0.345679
snp_F3GS49K01BINH3_202	G/A	G	5	0.555556	A	4	0.444444	0.444444	0.493827	0.371895
snp_F3GS49K01BJ6JS_319	T/C	T	10	0.555556	C	8	0.444444	0.444444	0.493827	0.371895
snp_F3GS49K01BJYIF_28	G/C	G	7	0.538462	C	6	0.461538	0.461538	0.497041	0.373516
snp_F3GS49K01BKLK5_150	C/T	C	8	0.533333	T	7	0.466667	0.466667	0.497778	0.373886
snp_F3GS49K01BMDAY_369	T/C	T	4	0.571429	C	3	0.428571	0.428571	0.489796	0.369846
snp_F3GS49K01BMOQI_50	A/G	A	8	0.5	G	8	0.5	0.5	0.5	0.375
snp_F3GS49K01BNQF4_172	T/C	T	5	0.5	C	5	0.5	0.5	0.5	0.375
snp_F3GS49K01BOJRQ_248	A/T	A	11	0.55	T	9	0.45	0.45	0.495	0.372488
snp_F3GS49K01BP45N_292	T/C	T	4	0.5	C	4	0.5	0.5	0.5	0.375
snp_F3GS49K01BPAQ1_232	A/G	A	68	0.60177	G	45	0.39823	0.39823	0.479286	0.364428
snp_F3GS49K01BPNHC_279	T/C	T	5	0.5	C	5	0.5	0.5	0.5	0.375
snp_F3GS49K01BQQ8E_459	G/A	G	4	0.571429	A	3	0.428571	0.428571	0.489796	0.369846
snp_F3GS49K01BR65J_95	A/G	A	7	0.7	G	3	0.3	0.3	0.42	0.3318
snp_F3GS49K01BS7UJ_227	A/G	A	7	0.7	G	3	0.3	0.3	0.42	0.3318
snp_F3GS49K01BSRZJ_25	T/C	T	8	0.571429	C	6	0.428571	0.428571	0.489796	0.369846
snp_F3GS49K01BTSPB_326	A/G	A	5	0.625	G	3	0.375	0.375	0.46875	0.358887
snp_F3GS49K01BTVV2_392	C/T	C	22	0.846154	T	4	0.153846	0.153846	0.260355	0.226463
snp_F3GS49K01BUCU5_91	C/T	C	4	0.571429	T	3	0.428571	0.428571	0.489796	0.369846
snp_F3GS49K01BUJ89_8	T/C	T	6	0.666667	C	3	0.333333	0.333333	0.444444	0.345679
snp_F3GS49K01BVO1U_136	C/T	C	5	0.555556	T	4	0.444444	0.444444	0.493827	0.371895
snp_F3GS49K01BYH4G_235	C/T	C	11	0.785714	T	3	0.214286	0.214286	0.336735	0.28004
snp_F3GS49K01BZKKH_193	T/A	T	7	0.636364	A	4	0.363636	0.363636	0.46281	0.355713
snp_F3GS49K01C10D4_23	A/C	A	4	0.5	C	4	0.5	0.5	0.5	0.375
snp_F3GS49K01C2FKZ_259	T/C	T	9	0.642857	C	5	0.357143	0.357143	0.459184	0.353759
snp_F3GS49K01C2QKM_273	C/T	C	5	0.625	T	3	0.375	0.375	0.46875	0.358887
snp_F3GS49K01C3LD3_330	T/C	T	8	0.727273	C	3	0.272727	0.272727	0.396694	0.318011
snp_F3GS49K01C4F5V_114	G/C	G	40	0.930233	C	3	0.0697674	0.0697674	0.1298	0.121376
snp_F3GS49K01C5K6E_260	G/T	G	4	0.571429	T	3	0.428571	0.428571	0.489796	0.369846
snp_F3GS49K01C67R6_300	A/C	A	5	0.555556	C	4	0.444444	0.444444	0.493827	0.371895
snp_F3GS49K01C6V24_109	A/G	A	10	0.666667	G	5	0.333333	0.333333	0.444444	0.345679
snp_F3GS49K01C81NO_94	G/A	G	5	0.555556	A	4	0.444444	0.444444	0.493827	0.371895
snp_F3GS49K01CB5PQ_393	C/T	C	7	0.583333	T	5	0.416667	0.416667	0.486111	0.367959
snp_F3GS49K01CEBS1_51	T/C	T	9	0.692308	C	4	0.307692	0.307692	0.426036	0.335282
snp_F3GS49K01CENN9_84	T/G	T	26	0.83871	G	5	0.16129	0.16129	0.270552	0.233952
snp_F3GS49K01CEXH4_69	G/C	G	4	0.571429	C	3	0.428571	0.428571	0.489796	0.369846
snp_F3GS49K01CIMH2_129	G/A	G	5	0.625	A	3	0.375	0.375	0.46875	0.358887
snp_F3GS49K01CK7J2_228	T/C	T	99	0.961165	C	4	0.038835	0.038835	0.0746536	0.071867
snp_F3GS49K01CM8NL_195	T/C	T	6	0.666667	C	3	0.333333	0.333333	0.444444	0.345679
snp_F3GS49K01CMTW5_86	T/G	T	16	0.761905	G	5	0.238095	0.238095	0.362812	0.296996
snp_F3GS49K01CNE7G_64	T/C	T	5	0.625	C	3	0.375	0.375	0.46875	0.358887
snp_F3GS49K01CNKI8_146	A/G	A	4	0.5	G	4	0.5	0.5	0.5	0.375
snp_F3GS49K01CQOIM_100	T/C	T	4	0.5	C	4	0.5	0.5	0.5	0.375
snp_F3GS49K01CS0BJ_114	A/T	A	9	0.692308	T	4	0.307692	0.307692	0.426036	0.335282
snp_F3GS49K01CUTTZ_151	C/T	C	10	0.769231	T	3	0.230769	0.230769	0.35503	0.292007
snp_F3GS49K01CWTKF_53	A/C	A	10	0.714286	C	4	0.285714	0.285714	0.408163	0.324865
snp_F3GS49K01CZJLD_44	C/T	C	6	0.6	T	4	0.4	0.4	0.48	0.3648
snp_F3GS49K01D06XI_10	C/T	C	5	0.625	T	3	0.375	0.375	0.46875	0.358887
snp_F3GS49K01D1312_26	G/A	G	7	0.7	A	3	0.3	0.3	0.42	0.3318
snp_F3GS49K01D2LMZ_22	G/A	G	5	0.555556	A	4	0.444444	0.444444	0.493827	0.371895
snp_F3GS49K01D2VOJ_314	T/C	T	10	0.769231	C	3	0.230769	0.230769	0.35503	0.292007
snp_F3GS49K01D3QWF_14	T/C	T	15	0.75	C	5	0.25	0.25	0.375	0.304688
snp_F3GS49K01D3V9V_145	G/A	G	9	0.5625	A	7	0.4375	0.4375	0.492188	0.371063
snp_F3GS49K01D4FKK_82	G/A	G	8	0.571429	A	6	0.428571	0.428571	0.489796	0.369846
snp_F3GS49K01D501Q_276	T/G	T	6	0.6	G	4	0.4	0.4	0.48	0.3648
snp_F3GS49K01D60FQ_33	A/G	A	6	0.6	G	4	0.4	0.4	0.48	0.3648
snp_F3GS49K01D6D8U_11	A/G	A	6	0.666667	G	3	0.333333	0.333333	0.444444	0.345679
snp_F3GS49K01D6D8U_95	C/T	C	6	0.666667	T	3	0.333333	0.333333	0.444444	0.345679
snp_F3GS49K01D7SIZ_101	T/C	T	7	0.7	C	3	0.3	0.3	0.42	0.3318
snp_F3GS49K01D7UST_197	A/T	A	4	0.5	T	4	0.5	0.5	0.5	0.375
snp_F3GS49K01D8CKQ_146	C/T	C	5	0.555556	T	4	0.444444	0.444444	0.493827	0.371895
snp_F3GS49K01D8PZO_256	C/T	C	9	0.75	T	3	0.25	0.25	0.375	0.304688
snp_F3GS49K01D97LC_209	T/G	T	4	0.5	G	4	0.5	0.5	0.5	0.375
snp_F3GS49K01DB8JT_370	G/A	G	5	0.625	A	3	0.375	0.375	0.46875	0.358887
snp_F3GS49K01DC460_68	C/T	C	4	0.571429	T	3	0.428571	0.428571	0.489796	0.369846
snp_F3GS49K01DC4VZ_131	G/A	G	4	0.571429	A	3	0.428571	0.428571	0.489796	0.369846
snp_F3GS49K01DC7ND_244	G/A	G	6	0.666667	A	3	0.333333	0.333333	0.444444	0.345679
snp_F3GS49K01DDUJY_79	A/G	A	8	0.571429	G	6	0.428571	0.428571	0.489796	0.369846
snp_F3GS49K01DG4QX_130	C/T	C	17	0.809524	T	4	0.190476	0.190476	0.30839	0.260838
snp_F3GS49K01DHVHP_218	G/A	G	5	0.625	A	3	0.375	0.375	0.46875	0.358887
snp_F3GS49K01DIPQL_123	T/C	T	13	0.8125	C	3	0.1875	0.1875	0.304688	0.25827
snp_F3GS49K01DIUNZ_355	G/A	G	17	0.85	A	3	0.15	0.15	0.255	0.222488
snp_F3GS49K01DJUBO_267	T/C	T	4	0.5	C	4	0.5	0.5	0.5	0.375
snp_F3GS49K01DN869_46	C/T	C	9	0.692308	T	4	0.307692	0.307692	0.426036	0.335282
snp_F3GS49K01DO3H9_385	C/A	C	9	0.5625	A	7	0.4375	0.4375	0.492188	0.371063
snp_F3GS49K01DO8XD_248	T/A	T	6	0.6	A	4	0.4	0.4	0.48	0.3648
snp_F3GS49K01DPA4C_153	T/G	T	4	0.571429	G	3	0.428571	0.428571	0.489796	0.369846
snp_F3GS49K01DV1YY_244	G/A	G	5	0.625	A	3	0.375	0.375	0.46875	0.358887
snp_F3GS49K01DV842_341	T/C	T	4	0.5	C	4	0.5	0.5	0.5	0.375
snp_F3GS49K01DX9KR_217	A/G	A	4	0.571429	G	3	0.428571	0.428571	0.489796	0.369846
snp_F3GS49K01DXKYU_284	C/T	C	19	0.826087	T	4	0.173913	0.173913	0.287335	0.246054
snp_F3GS49K01DYHJT_249	C/T	C	20	0.869565	T	3	0.130435	0.130435	0.226843	0.201114
snp_F3GS49K01E3J45_80	T/C	T	5	0.625	C	3	0.375	0.375	0.46875	0.358887
snp_F3GS49K01E3W14_64	G/C	G	8	0.533333	C	7	0.466667	0.466667	0.497778	0.373886
snp_F3GS49K01E48OY_54	C/A	C	5	0.555556	A	4	0.444444	0.444444	0.493827	0.371895
snp_F3GS49K01E5391_205	T/C	T	5	0.555556	C	4	0.444444	0.444444	0.493827	0.371895
snp_F3GS49K01E5EXG_309	C/T	C	8	0.727273	T	3	0.272727	0.272727	0.396694	0.318011
snp_F3GS49K01ECAJ6_213	A/G	A	5	0.625	G	3	0.375	0.375	0.46875	0.358887
snp_F3GS49K01ECLL9_74	C/A	C	4	0.571429	A	3	0.428571	0.428571	0.489796	0.369846
snp_F3GS49K01EDGUQ_55	G/T	G	8	0.727273	T	3	0.272727	0.272727	0.396694	0.318011
snp_F3GS49K01EELE9_439	C/T	C	4	0.571429	T	3	0.428571	0.428571	0.489796	0.369846
snp_F3GS49K01EF9E9_430	G/A	G	5	0.555556	A	4	0.444444	0.444444	0.493827	0.371895
snp_F3GS49K01EG5SO_430	C/G	C	4	0.5	G	4	0.5	0.5	0.5	0.375
snp_F3GS49K01EII2P_213	G/T	G	4	0.571429	T	3	0.428571	0.428571	0.489796	0.369846
snp_F3GS49K01ELSJU_236	C/T	C	4	0.571429	T	3	0.428571	0.428571	0.489796	0.369846
snp_F3GS49K01EMN16_16	T/C	T	4	0.571429	C	3	0.428571	0.428571	0.489796	0.369846
snp_F3GS49K01EOWK5_233	C/A	C	8	0.571429	A	6	0.428571	0.428571	0.489796	0.369846
snp_F3GS49K01EP7I6_159	T/C	T	5	0.555556	C	4	0.444444	0.444444	0.493827	0.371895
snp_F3GS49K01EPN54_82	T/C	T	4	0.571429	C	3	0.428571	0.428571	0.489796	0.369846
snp_F3GS49K01EPYFO_10	G/A	G	5	0.625	A	3	0.375	0.375	0.46875	0.358887
snp_F3GS49K01ER35P_245	C/A	C	5	0.625	A	3	0.375	0.375	0.46875	0.358887
snp_F3GS49K01ERK8N_19	G/A	G	4	0.571429	A	3	0.428571	0.428571	0.489796	0.369846
snp_F3GS49K01ESDFN_81	G/C	G	9	0.75	C	3	0.25	0.25	0.375	0.304688
snp_F3GS49K01ESMDJ_283	T/A	T	8	0.666667	A	4	0.333333	0.333333	0.444444	0.345679
snp_F3GS49K01EU5R9_343	T/C	T	6	0.545455	C	5	0.454545	0.454545	0.495868	0.372925
snp_F3GS49K01EXPF2_270	T/C	T	5	0.5	C	5	0.5	0.5	0.5	0.375
snp_F3GS49K01EXU80_14	A/G	A	4	0.571429	G	3	0.428571	0.428571	0.489796	0.369846
snp_F3GS49K01EYC8Q_283	T/C	T	9	0.529412	C	8	0.470588	0.470588	0.49827	0.374133
snp_F3GS49K01EYDO3_144	C/T	C	4	0.571429	T	3	0.428571	0.428571	0.489796	0.369846
snp_F3GS49K01EYDO3_231	C/T	C	5	0.625	T	3	0.375	0.375	0.46875	0.358887
snp_F3GS49K01EZ8HP_172	T/C	T	4	0.5	C	4	0.5	0.5	0.5	0.375
snp_F3GS49K01EZ8HP_386	C/T	C	4	0.571429	T	3	0.428571	0.428571	0.489796	0.369846
snp_F3GS49K01EZ9F5_361	T/C	T	5	0.555556	C	4	0.444444	0.444444	0.493827	0.371895
snp_F3GS49K02F104E_472	T/C	T	4	0.571429	C	3	0.428571	0.428571	0.489796	0.369846
snp_F3GS49K02F203I_440	G/A	G	4	0.571429	A	3	0.428571	0.428571	0.489796	0.369846
snp_F3GS49K02F4S2S_19	T/C	T	10	0.666667	C	5	0.333333	0.333333	0.444444	0.345679
snp_F3GS49K02F4Y79_405	C/G	C	7	0.7	G	3	0.3	0.3	0.42	0.3318
snp_F3GS49K02F69Y8_101	T/C	T	5	0.625	C	3	0.375	0.375	0.46875	0.358887
snp_F3GS49K02F6FRK_388	T/A	T	7	0.636364	A	4	0.363636	0.363636	0.46281	0.355713
snp_F3GS49K02F6THB_136	T/C	T	9	0.692308	C	4	0.307692	0.307692	0.426036	0.335282
snp_F3GS49K02F6VIO_190	T/C	T	5	0.625	C	3	0.375	0.375	0.46875	0.358887
snp_F3GS49K02F7OR0_95	C/T	C	6	0.666667	T	3	0.333333	0.333333	0.444444	0.345679
snp_F3GS49K02F90HH_226	G/A	G	10	0.666667	A	5	0.333333	0.333333	0.444444	0.345679
snp_F3GS49K02FJ8TF_305	G/T	G	5	0.555556	T	4	0.444444	0.444444	0.493827	0.371895
snp_F3GS49K02FJEHX_330	C/A	C	4	0.571429	A	3	0.428571	0.428571	0.489796	0.369846
snp_F3GS49K02FJEX3_236	T/C	T	6	0.666667	C	3	0.333333	0.333333	0.444444	0.345679
snp_F3GS49K02FO2FB_145	C/A	C	5	0.555556	A	4	0.444444	0.444444	0.493827	0.371895
snp_F3GS49K02FPFP4_146	T/C	T	6	0.666667	C	3	0.333333	0.333333	0.444444	0.345679
snp_F3GS49K02FQFKI_53	C/A	C	4	0.571429	A	3	0.428571	0.428571	0.489796	0.369846
snp_F3GS49K02FQKSU_29	C/T	C	7	0.7	T	3	0.3	0.3	0.42	0.3318
snp_F3GS49K02FQU0K_480	T/C	T	4	0.5	C	4	0.5	0.5	0.5	0.375
snp_F3GS49K02FROYO_278	C/T	C	4	0.571429	T	3	0.428571	0.428571	0.489796	0.369846
snp_F3GS49K02FRW05_94	G/A	G	6	0.666667	A	3	0.333333	0.333333	0.444444	0.345679
snp_F3GS49K02FUCKB_431	A/C	A	4	0.571429	C	3	0.428571	0.428571	0.489796	0.369846
snp_F3GS49K02FWLG6_103	T/C	T	6	0.5	C	6	0.5	0.5	0.5	0.375
snp_F3GS49K02FWLG6_338	T/A	T	5	0.625	A	3	0.375	0.375	0.46875	0.358887
snp_F3GS49K02FYMC8_122	C/T	C	5	0.625	T	3	0.375	0.375	0.46875	0.358887
snp_F3GS49K02FZFJN_485	C/T	C	21	0.7	T	9	0.3	0.3	0.42	0.3318
snp_F3GS49K02FZUY5_508	G/A	G	8	0.571429	A	6	0.428571	0.428571	0.489796	0.369846
snp_F3GS49K02G3JZG_255	C/G	C	5	0.625	G	3	0.375	0.375	0.46875	0.358887
snp_F3GS49K02G5R1S_429	C/T	C	5	0.625	T	3	0.375	0.375	0.46875	0.358887
snp_F3GS49K02G61SD_429	C/T	C	7	0.636364	T	4	0.363636	0.363636	0.46281	0.355713
snp_F3GS49K02G6I80_354	A/G	A	6	0.6	G	4	0.4	0.4	0.48	0.3648
snp_F3GS49K02G6JKH_315	G/A	G	11	0.785714	A	3	0.214286	0.214286	0.336735	0.28004
snp_F3GS49K02G7BP4_384	G/C	G	8	0.727273	C	3	0.272727	0.272727	0.396694	0.318011
snp_F3GS49K02G8GAQ_143	A/G	A	6	0.545455	G	5	0.454545	0.454545	0.495868	0.372925
snp_F3GS49K02G9INZ_468	G/A	G	6	0.666667	A	3	0.333333	0.333333	0.444444	0.345679
snp_F3GS49K02GA6B7_260	T/C	T	4	0.571429	C	3	0.428571	0.428571	0.489796	0.369846
snp_F3GS49K02GD37Z_142	A/G	A	15	0.833333	G	3	0.166667	0.166667	0.277778	0.239198
snp_F3GS49K02GEBB0_348	G/T	G	4	0.571429	T	3	0.428571	0.428571	0.489796	0.369846
snp_F3GS49K02GEHOI_74	A/G	A	6	0.6	G	4	0.4	0.4	0.48	0.3648
snp_F3GS49K02GF0X1_92	C/T	C	6	0.666667	T	3	0.333333	0.333333	0.444444	0.345679
snp_F3GS49K02GFUQS_135	T/C	T	5	0.625	C	3	0.375	0.375	0.46875	0.358887
snp_F3GS49K02GH6R0_462	C/T	C	4	0.571429	T	3	0.428571	0.428571	0.489796	0.369846
snp_F3GS49K02GHENA_204	T/G	T	6	0.5	G	6	0.5	0.5	0.5	0.375
snp_F3GS49K02GKZS3_54	G/A	G	4	0.571429	A	3	0.428571	0.428571	0.489796	0.369846
snp_F3GS49K02GR98T_411	T/A	T	4	0.571429	A	3	0.428571	0.428571	0.489796	0.369846
snp_F3GS49K02GSGS8_173	T/C	T	7	0.538462	C	6	0.461538	0.461538	0.497041	0.373516
snp_F3GS49K02GSJTT_358	C/A	C	5	0.625	A	3	0.375	0.375	0.46875	0.358887
snp_F3GS49K02GSSPS_126	G/A	G	6	0.545455	A	5	0.454545	0.454545	0.495868	0.372925
snp_F3GS49K02GT351_31	G/A	G	15	0.833333	A	3	0.166667	0.166667	0.277778	0.239198
snp_F3GS49K02GUAYP_141	T/G	T	8	0.615385	G	5	0.384615	0.384615	0.473373	0.361332
snp_F3GS49K02H0S9O_477	G/A	G	4	0.571429	A	3	0.428571	0.428571	0.489796	0.369846
snp_F3GS49K02H126N_7	A/G	A	7	0.636364	G	4	0.363636	0.363636	0.46281	0.355713
snp_F3GS49K02H2H51_331	T/C	T	4	0.5	C	4	0.5	0.5	0.5	0.375
snp_F3GS49K02H2RL2_182	G/A	G	5	0.625	A	3	0.375	0.375	0.46875	0.358887
snp_F3GS49K02H6E53_222	T/C	T	9	0.6	C	6	0.4	0.4	0.48	0.3648
snp_F3GS49K02H7RMP_116	T/G	T	20	0.869565	G	3	0.130435	0.130435	0.226843	0.201114
snp_F3GS49K02HB6S8_59	C/T	C	5	0.555556	T	4	0.444444	0.444444	0.493827	0.371895
snp_F3GS49K02HC4QU_346	G/A	G	5	0.555556	A	4	0.444444	0.444444	0.493827	0.371895
snp_F3GS49K02HCEF4_159	C/T	C	6	0.545455	T	5	0.454545	0.454545	0.495868	0.372925
snp_F3GS49K02HD6I7_350	G/T	G	6	0.666667	T	3	0.333333	0.333333	0.444444	0.345679
snp_F3GS49K02HE7PN_120	A/C	A	4	0.571429	C	3	0.428571	0.428571	0.489796	0.369846
snp_F3GS49K02HEQAM_156	T/C	T	6	0.6	C	4	0.4	0.4	0.48	0.3648
snp_F3GS49K02HEQAM_3	T/C	T	5	0.555556	C	4	0.444444	0.444444	0.493827	0.371895
snp_F3GS49K02HEZA0_51	T/C	T	4	0.5	C	4	0.5	0.5	0.5	0.375
snp_F3GS49K02HFY77_296	C/T	C	15	0.625	T	9	0.375	0.375	0.46875	0.358887
snp_F3GS49K02HFY77_83	A/G	A	21	0.807692	G	5	0.192308	0.192308	0.310651	0.262399
snp_F3GS49K02HH3AX_253	C/T	C	4	0.571429	T	3	0.428571	0.428571	0.489796	0.369846
snp_F3GS49K02HI218_423	T/C	T	6	0.545455	C	5	0.454545	0.454545	0.495868	0.372925
snp_F3GS49K02HU8UG_340	A/G	A	21	0.807692	G	5	0.192308	0.192308	0.310651	0.262399
snp_F3GS49K02HVS0E_102	C/T	C	4	0.571429	T	3	0.428571	0.428571	0.489796	0.369846
snp_F3GS49K02I1YT8_271	A/C	A	7	0.5	C	7	0.5	0.5	0.5	0.375
snp_F3GS49K02I3USJ_458	T/C	T	4	0.571429	C	3	0.428571	0.428571	0.489796	0.369846
snp_F3GS49K02I7EST_184	A/G	A	5	0.625	G	3	0.375	0.375	0.46875	0.358887
snp_F3GS49K02IDGM7_138	T/A	T	5	0.625	A	3	0.375	0.375	0.46875	0.358887
snp_F3GS49K02IFD9A_130	T/C	T	5	0.625	C	3	0.375	0.375	0.46875	0.358887
snp_F3GS49K02IGP2G_72	A/G	A	4	0.571429	G	3	0.428571	0.428571	0.489796	0.369846
snp_F3GS49K02IHKNM_422	C/A	C	4	0.571429	A	3	0.428571	0.428571	0.489796	0.369846
snp_F3GS49K02IHPBK_211	T/C	T	4	0.5	C	4	0.5	0.5	0.5	0.375
snp_F3GS49K02IJW3A_455	G/A	G	5	0.625	A	3	0.375	0.375	0.46875	0.358887
snp_F3GS49K02IM9QQ_263	C/A	C	5	0.555556	A	4	0.444444	0.444444	0.493827	0.371895
snp_F3GS49K02INROD_79	A/G	A	4	0.5	G	4	0.5	0.5	0.5	0.375
snp_F3GS49K02IO2YJ_153	G/A	G	6	0.545455	A	5	0.454545	0.454545	0.495868	0.372925
snp_F3GS49K02IO2YJ_255	C/G	C	4	0.5	G	4	0.5	0.5	0.5	0.375
snp_F3GS49K02IOXWE_283	A/G	A	10	0.769231	G	3	0.230769	0.230769	0.35503	0.292007
snp_F3GS49K02IRXHW_82	T/C	T	5	0.555556	C	4	0.444444	0.444444	0.493827	0.371895
snp_F3GS49K02ISCBY_316	G/A	G	5	0.625	A	3	0.375	0.375	0.46875	0.358887
snp_F3GS49K02J2GRO_182	C/G	C	7	0.7	G	3	0.3	0.3	0.42	0.3318
snp_F3GS49K02J302J_26	C/T	C	4	0.571429	T	3	0.428571	0.428571	0.489796	0.369846
snp_F3GS49K02J4RIL_205	T/C	T	10	0.769231	C	3	0.230769	0.230769	0.35503	0.292007
snp_F3GS49K02JDNQL_125	C/T	C	6	0.666667	T	3	0.333333	0.333333	0.444444	0.345679
snp_F3GS49K02JE1SV_151	G/A	G	6	0.6	A	4	0.4	0.4	0.48	0.3648
snp_F3GS49K02JEAL7_320	A/G	A	7	0.7	G	3	0.3	0.3	0.42	0.3318
snp_F3GS49K02JEIBN_251	C/A	C	5	0.625	A	3	0.375	0.375	0.46875	0.358887
snp_F3GS49K02JIC5L_367	T/C	T	4	0.571429	C	3	0.428571	0.428571	0.489796	0.369846
snp_F3GS49K02JIY4H_390	T/G	T	4	0.571429	G	3	0.428571	0.428571	0.489796	0.369846
snp_F3GS49K02JMZ9G_424	G/A	G	5	0.625	A	3	0.375	0.375	0.46875	0.358887
snp_F3GS49K02JO3TI_193	A/T	A	6	0.6	T	4	0.4	0.4	0.48	0.3648
snp_F3GS49K02JOHDT_400	G/A	G	6	0.6	A	4	0.4	0.4	0.48	0.3648
snp_F3GS49K02JPP0J_208	C/T	C	25	0.892857	T	3	0.107143	0.107143	0.191327	0.173024
snp_F3GS49K02JPP0J_416	C/T	C	17	0.772727	T	5	0.227273	0.227273	0.35124	0.289555
snp_F3GS49K02JQW6H_61	G/A	G	6	0.666667	A	3	0.333333	0.333333	0.444444	0.345679
snp_F3GS49K02JRC42_425	A/G	A	5	0.625	G	3	0.375	0.375	0.46875	0.358887
snp_F3GS49K02JUVWS_356	C/T	C	9	0.75	T	3	0.25	0.25	0.375	0.304688
snp_F3GS49K02JXFII_31	T/C	T	4	0.571429	C	3	0.428571	0.428571	0.489796	0.369846
snp_F3GS49K02JYICY_220	A/T	A	8	0.666667	T	4	0.333333	0.333333	0.444444	0.345679
snp_F6VG15V01A18FB_138	T/C	T	5	0.5	C	5	0.5	0.5	0.5	0.375
snp_F6VG15V01A18FB_393	T/C	T	7	0.7	C	3	0.3	0.3	0.42	0.3318
snp_F6VG15V01A1ZNG_351	G/C	G	21	0.65625	C	11	0.34375	0.34375	0.451172	0.349394
snp_F6VG15V01AHY01_354	A/G	A	4	0.5	G	4	0.5	0.5	0.5	0.375
snp_F6VG15V01AJWPL_178	C/T	C	4	0.571429	T	3	0.428571	0.428571	0.489796	0.369846
snp_F6VG15V01AMMSR_20	A/G	A	4	0.5	G	4	0.5	0.5	0.5	0.375
snp_F6VG15V01AQKX4_432	A/G	A	5	0.5	G	5	0.5	0.5	0.5	0.375
snp_F6VG15V01ARHD2_186	T/C	T	5	0.555556	C	4	0.444444	0.444444	0.493827	0.371895
snp_F6VG15V01AT2B0_40	A/G	A	4	0.571429	G	3	0.428571	0.428571	0.489796	0.369846
snp_F6VG15V01AU40K_46	C/G	C	5	0.625	G	3	0.375	0.375	0.46875	0.358887
snp_F6VG15V01AU7OC_17	C/T	C	26	0.565217	T	20	0.434783	0.434783	0.491493	0.370711
snp_F6VG15V01AXN7B_162	T/C	T	5	0.555556	C	4	0.444444	0.444444	0.493827	0.371895
snp_F6VG15V01AXN7B_78	T/C	T	4	0.571429	C	3	0.428571	0.428571	0.489796	0.369846
snp_F6VG15V01AY9VK_85	C/T	C	18	0.857143	T	3	0.142857	0.142857	0.244898	0.21491
snp_F6VG15V01B0YBD_162	C/T	C	6	0.6	T	4	0.4	0.4	0.48	0.3648
snp_F6VG15V01B231D_191	A/G	A	15	0.714286	G	6	0.285714	0.285714	0.408163	0.324865
snp_F6VG15V01BN8DG_190	T/C	T	4	0.5	C	4	0.5	0.5	0.5	0.375
snp_F6VG15V01BPJ9V_359	C/T	C	8	0.666667	T	4	0.333333	0.333333	0.444444	0.345679
snp_F6VG15V01BUAUU_68	C/T	C	11	0.647059	T	6	0.352941	0.352941	0.456747	0.352438
snp_F6VG15V01BUFQY_313	A/G	A	14	0.666667	G	7	0.333333	0.333333	0.444444	0.345679
snp_F6VG15V01C6MDL_173	A/G	A	5	0.625	G	3	0.375	0.375	0.46875	0.358887
snp_F6VG15V01CA6EW_222	T/G	T	4	0.571429	G	3	0.428571	0.428571	0.489796	0.369846
snp_F6VG15V01CCJCT_326	A/G	A	9	0.642857	G	5	0.357143	0.357143	0.459184	0.353759
snp_F6VG15V01CD5PG_137	A/G	A	7	0.7	G	3	0.3	0.3	0.42	0.3318
snp_F6VG15V01CD68E_43	C/T	C	4	0.571429	T	3	0.428571	0.428571	0.489796	0.369846
snp_F6VG15V01CDH7C_381	T/C	T	12	0.5	C	12	0.5	0.5	0.5	0.375
snp_F6VG15V01CFB6Q_46	G/A	G	5	0.625	A	3	0.375	0.375	0.46875	0.358887
snp_F6VG15V01CKRHO_462	A/G	A	4	0.5	G	4	0.5	0.5	0.5	0.375
snp_F6VG15V01CKS7F_60	T/C	T	5	0.625	C	3	0.375	0.375	0.46875	0.358887
snp_F6VG15V01CKZR3_392	T/C	T	24	0.774194	C	7	0.225806	0.225806	0.349636	0.288513
snp_F6VG15V01CPEUC_92	T/G	T	8	0.727273	G	3	0.272727	0.272727	0.396694	0.318011
snp_F6VG15V01CPZ71_383	T/C	T	6	0.545455	C	5	0.454545	0.454545	0.495868	0.372925
snp_F6VG15V01D8X5K_305	C/T	C	8	0.727273	T	3	0.272727	0.272727	0.396694	0.318011
snp_F6VG15V01D9LQA_300	C/T	C	11	0.611111	T	7	0.388889	0.388889	0.475309	0.362349
snp_F6VG15V01DEPBK_392	C/A	C	4	0.571429	A	3	0.428571	0.428571	0.489796	0.369846
snp_F6VG15V01DGUR5_299	T/C	T	5	0.555556	C	4	0.444444	0.444444	0.493827	0.371895
snp_F6VG15V01DH2W2_383	T/C	T	6	0.545455	C	5	0.454545	0.454545	0.495868	0.372925
snp_F6VG15V01DHCOS_214	G/A	G	6	0.545455	A	5	0.454545	0.454545	0.495868	0.372925
snp_F6VG15V01DI3BA_409	A/C	A	10	0.769231	C	3	0.230769	0.230769	0.35503	0.292007
snp_F6VG15V01DJ2ZU_374	C/T	C	4	0.571429	T	3	0.428571	0.428571	0.489796	0.369846
snp_F6VG15V01DJ4MO_133	C/G	C	5	0.555556	G	4	0.444444	0.444444	0.493827	0.371895
snp_F6VG15V01DKXYM_332	T/C	T	4	0.5	C	4	0.5	0.5	0.5	0.375
snp_F6VG15V01DPB45_566	T/C	T	12	0.8	C	3	0.2	0.2	0.32	0.2688
snp_F6VG15V01DPCO9_379	T/G	T	4	0.571429	G	3	0.428571	0.428571	0.489796	0.369846
snp_F6VG15V01DQI8Z_163	T/C	T	10	0.769231	C	3	0.230769	0.230769	0.35503	0.292007
snp_F6VG15V01DSQFI_18	C/T	C	4	0.571429	T	3	0.428571	0.428571	0.489796	0.369846
snp_F6VG15V01DUPUA_172	T/C	T	4	0.5	C	4	0.5	0.5	0.5	0.375
snp_F6VG15V01DYZ17_396	A/G	A	4	0.5	G	4	0.5	0.5	0.5	0.375
snp_F6VG15V01E9WTT_413	C/A	C	10	0.769231	A	3	0.230769	0.230769	0.35503	0.292007
snp_F6VG15V01EBERB_265	T/C	T	19	0.76	C	6	0.24	0.24	0.3648	0.29826
snp_F6VG15V01EJS1U_11	C/T	C	9	0.75	T	3	0.25	0.25	0.375	0.304688
snp_F6VG15V01EN52F_338	A/G	A	6	0.666667	G	3	0.333333	0.333333	0.444444	0.345679
snp_F6VG15V01EPBZG_113	T/G	T	4	0.5	G	4	0.5	0.5	0.5	0.375
snp_F6VG15V01EZIB8_38	T/C	T	5	0.625	C	3	0.375	0.375	0.46875	0.358887
snp_F6VG15V02F4PO3_144	A/G	A	5	0.5	G	5	0.5	0.5	0.5	0.375
snp_F6VG15V02F6QY1_25	A/G	A	4	0.5	G	4	0.5	0.5	0.5	0.375
snp_F6VG15V02F7AHJ_375	G/A	G	5	0.555556	A	4	0.444444	0.444444	0.493827	0.371895
snp_F6VG15V02FWH86_251	T/A	T	5	0.625	A	3	0.375	0.375	0.46875	0.358887
snp_F6VG15V02FY8CY_206	C/T	C	6	0.666667	T	3	0.333333	0.333333	0.444444	0.345679
snp_F6VG15V02FYIAW_143	G/A	G	42	0.933333	A	3	0.0666667	0.0666667	0.124444	0.116701
snp_F6VG15V02GDMF5_224	A/G	A	5	0.555556	G	4	0.444444	0.444444	0.493827	0.371895
snp_F6VG15V02GJWSM_168	C/A	C	5	0.625	A	3	0.375	0.375	0.46875	0.358887
snp_F6VG15V02GLI4Z_208	C/T	C	5	0.555556	T	4	0.444444	0.444444	0.493827	0.371895
snp_F6VG15V02GLSIM_292	A/G	A	19	0.863636	G	3	0.136364	0.136364	0.235537	0.207798
snp_F6VG15V02GPGYB_109	C/A	C	19	0.826087	A	4	0.173913	0.173913	0.287335	0.246054
snp_F6VG15V02GTQC6_93	T/C	T	5	0.5	C	5	0.5	0.5	0.5	0.375
snp_F6VG15V02GWA4H_335	A/G	A	4	0.571429	G	3	0.428571	0.428571	0.489796	0.369846
snp_F6VG15V02H1M7A_387	A/C	A	4	0.571429	C	3	0.428571	0.428571	0.489796	0.369846
snp_F6VG15V02H1R8C_402	T/C	T	4	0.571429	C	3	0.428571	0.428571	0.489796	0.369846
snp_F6VG15V02HPIH3_334	T/G	T	5	0.5	G	5	0.5	0.5	0.5	0.375
snp_F6VG15V02HQ347_307	G/T	G	4	0.571429	T	3	0.428571	0.428571	0.489796	0.369846
snp_F6VG15V02HU9TN_70	T/C	T	5	0.5	C	5	0.5	0.5	0.5	0.375
snp_F6VG15V02I2T5F_102	T/C	T	10	0.714286	C	4	0.285714	0.285714	0.408163	0.324865
snp_F6VG15V02I7HQC_202	C/T	C	4	0.571429	T	3	0.428571	0.428571	0.489796	0.369846
snp_F6VG15V02I9AXX_345	G/T	G	7	0.538462	T	6	0.461538	0.461538	0.497041	0.373516
snp_F6VG15V02IDBMZ_293	T/C	T	6	0.5	C	6	0.5	0.5	0.5	0.375
snp_F6VG15V02JA194_185	G/A	G	4	0.571429	A	3	0.428571	0.428571	0.489796	0.369846
snp_F6VG15V02JGWRU_456	T/A	T	9	0.692308	A	4	0.307692	0.307692	0.426036	0.335282
snp_F6VG15V02JHG8W_220	C/G	C	7	0.636364	G	4	0.363636	0.363636	0.46281	0.355713
snp_F6VG15V02JM1DC_198	G/C	G	5	0.555556	C	4	0.444444	0.444444	0.493827	0.371895
snp_FYV3OTN01A0N8U_35	G/A	G	9	0.5625	A	7	0.4375	0.4375	0.492188	0.371063
snp_FYV3OTN01A15Q1_180	C/T	C	5	0.625	T	3	0.375	0.375	0.46875	0.358887
snp_FYV3OTN01A1LFI_232	A/C	A	5	0.625	C	3	0.375	0.375	0.46875	0.358887
snp_FYV3OTN01A1X04_22	T/C	T	10	0.769231	C	3	0.230769	0.230769	0.35503	0.292007
snp_FYV3OTN01A2XGA_200	A/T	A	5	0.5	T	5	0.5	0.5	0.5	0.375
snp_FYV3OTN01A3JOW_267	G/A	G	27	0.870968	A	4	0.129032	0.129032	0.224766	0.199506
snp_FYV3OTN01A4JK6_342	T/C	T	9	0.75	C	3	0.25	0.25	0.375	0.304688
snp_FYV3OTN01A4UWZ_260	C/T	C	13	0.65	T	7	0.35	0.35	0.455	0.351487
snp_FYV3OTN01A5XWF_246	G/A	G	9	0.692308	A	4	0.307692	0.307692	0.426036	0.335282
snp_FYV3OTN01A8494_183	G/T	G	4	0.571429	T	3	0.428571	0.428571	0.489796	0.369846
snp_FYV3OTN01A8HD0_213	A/G	A	11	0.52381	G	10	0.47619	0.47619	0.498866	0.374432
snp_FYV3OTN01A8SD7_19	T/C	T	5	0.555556	C	4	0.444444	0.444444	0.493827	0.371895
snp_FYV3OTN01A91VX_147	G/A	G	5	0.625	A	3	0.375	0.375	0.46875	0.358887
snp_FYV3OTN01A9E16_183	G/A	G	10	0.588235	A	7	0.411765	0.411765	0.484429	0.367093
snp_FYV3OTN01AG0SP_75	A/G	A	23	0.821429	G	5	0.178571	0.178571	0.293367	0.250335
snp_FYV3OTN01AGA2K_270	A/G	A	6	0.666667	G	3	0.333333	0.333333	0.444444	0.345679
snp_FYV3OTN01AGKLK_142	T/C	T	12	0.6	C	8	0.4	0.4	0.48	0.3648
snp_FYV3OTN01AJW0D_88	A/G	A	5	0.5	G	5	0.5	0.5	0.5	0.375
snp_FYV3OTN01AJWU5_472	T/G	T	4	0.571429	G	3	0.428571	0.428571	0.489796	0.369846
snp_FYV3OTN01AKVQS_209	A/G	A	10	0.555556	G	8	0.444444	0.444444	0.493827	0.371895
snp_FYV3OTN01ALAH4_176	C/T	C	17	0.653846	T	9	0.346154	0.346154	0.452663	0.350211
snp_FYV3OTN01ALLJ4_225	T/C	T	5	0.625	C	3	0.375	0.375	0.46875	0.358887
snp_FYV3OTN01ALS53_16	A/C	A	8	0.5	C	8	0.5	0.5	0.5	0.375
snp_FYV3OTN01ANBU3_204	C/A	C	6	0.666667	A	3	0.333333	0.333333	0.444444	0.345679
snp_FYV3OTN01APFCX_13	C/A	C	4	0.571429	A	3	0.428571	0.428571	0.489796	0.369846
snp_FYV3OTN01APOFT_211	A/G	A	10	0.769231	G	3	0.230769	0.230769	0.35503	0.292007
snp_FYV3OTN01AQJJ3_333	G/A	G	4	0.571429	A	3	0.428571	0.428571	0.489796	0.369846
snp_FYV3OTN01AQNJZ_179	C/T	C	11	0.785714	T	3	0.214286	0.214286	0.336735	0.28004
snp_FYV3OTN01AR120_58	C/A	C	8	0.615385	A	5	0.384615	0.384615	0.473373	0.361332
snp_FYV3OTN01AR1OB_139	A/C	A	6	0.545455	C	5	0.454545	0.454545	0.495868	0.372925
snp_FYV3OTN01AR4XT_328	G/A	G	5	0.625	A	3	0.375	0.375	0.46875	0.358887
snp_FYV3OTN01AR4XT_434	G/C	G	7	0.7	C	3	0.3	0.3	0.42	0.3318
snp_FYV3OTN01AS3L9_214	A/G	A	4	0.5	G	4	0.5	0.5	0.5	0.375
snp_FYV3OTN01ATOFM_114	A/G	A	4	0.571429	G	3	0.428571	0.428571	0.489796	0.369846
snp_FYV3OTN01AUVVH_71	C/A	C	6	0.545455	A	5	0.454545	0.454545	0.495868	0.372925
snp_FYV3OTN01AW4ON_290	C/A	C	8	0.615385	A	5	0.384615	0.384615	0.473373	0.361332
snp_FYV3OTN01AWCII_355	C/T	C	13	0.590909	T	9	0.409091	0.409091	0.483471	0.366599
snp_FYV3OTN01AXT6B_142	T/C	T	5	0.625	C	3	0.375	0.375	0.46875	0.358887
snp_FYV3OTN01AYCR7_161	A/G	A	6	0.545455	G	5	0.454545	0.454545	0.495868	0.372925
snp_FYV3OTN01AYGLS_461	G/C	G	7	0.583333	C	5	0.416667	0.416667	0.486111	0.367959
snp_FYV3OTN01AZFTL_239	C/A	C	5	0.555556	A	4	0.444444	0.444444	0.493827	0.371895
snp_FYV3OTN01AZJ7P_175	T/C	T	6	0.6	C	4	0.4	0.4	0.48	0.3648
snp_FYV3OTN01AZVOT_309	G/T	G	15	0.75	T	5	0.25	0.25	0.375	0.304688
snp_FYV3OTN01B0P90_247	T/C	T	14	0.7	C	6	0.3	0.3	0.42	0.3318
snp_FYV3OTN01B0VU0_231	T/C	T	4	0.571429	C	3	0.428571	0.428571	0.489796	0.369846
snp_FYV3OTN01B1ASP_140	G/A	G	33	0.611111	A	21	0.388889	0.388889	0.475309	0.362349
snp_FYV3OTN01B3ARJ_46	G/A	G	4	0.571429	A	3	0.428571	0.428571	0.489796	0.369846
snp_FYV3OTN01B6SYA_369	T/C	T	7	0.7	C	3	0.3	0.3	0.42	0.3318
snp_FYV3OTN01B75BZ_274	G/A	G	5	0.625	A	3	0.375	0.375	0.46875	0.358887
snp_FYV3OTN01B75BZ_339	C/T	C	6	0.6	T	4	0.4	0.4	0.48	0.3648
snp_FYV3OTN01B8PFO_221	T/C	T	4	0.571429	C	3	0.428571	0.428571	0.489796	0.369846
snp_FYV3OTN01B9CYG_470	C/T	C	4	0.571429	T	3	0.428571	0.428571	0.489796	0.369846
snp_FYV3OTN01B9IO3_37	C/T	C	8	0.615385	T	5	0.384615	0.384615	0.473373	0.361332
snp_FYV3OTN01B9WVA_321	T/G	T	13	0.722222	G	5	0.277778	0.277778	0.401235	0.32074
snp_FYV3OTN01B9WVA_406	T/G	T	10	0.666667	G	5	0.333333	0.333333	0.444444	0.345679
snp_FYV3OTN01BACPD_249	T/C	T	4	0.571429	C	3	0.428571	0.428571	0.489796	0.369846
snp_FYV3OTN01BBHTS_160	G/A	G	75	0.9375	A	5	0.0625	0.0625	0.117188	0.110321
snp_FYV3OTN01BBHZ7_7	G/A	G	8	0.666667	A	4	0.333333	0.333333	0.444444	0.345679
snp_FYV3OTN01BCLV3_72	T/C	T	10	0.769231	C	3	0.230769	0.230769	0.35503	0.292007
snp_FYV3OTN01BE8XC_178	A/T	A	8	0.571429	T	6	0.428571	0.428571	0.489796	0.369846
snp_FYV3OTN01BEDWZ_83	A/C	A	4	0.571429	C	3	0.428571	0.428571	0.489796	0.369846
snp_FYV3OTN01BEVFM_96	A/C	A	13	0.590909	C	9	0.409091	0.409091	0.483471	0.366599
snp_FYV3OTN01BF3CD_352	C/T	C	13	0.764706	T	4	0.235294	0.235294	0.359862	0.295111
snp_FYV3OTN01BF3CD_415	T/G	T	14	0.777778	G	4	0.222222	0.222222	0.345679	0.285932
snp_FYV3OTN01BG6KS_256	A/G	A	5	0.5	G	5	0.5	0.5	0.5	0.375
snp_FYV3OTN01BHFZV_308	A/C	A	6	0.6	C	4	0.4	0.4	0.48	0.3648
snp_FYV3OTN01BI07B_108	G/A	G	8	0.533333	A	7	0.466667	0.466667	0.497778	0.373886
snp_FYV3OTN01BI07B_264	C/T	C	9	0.642857	T	5	0.357143	0.357143	0.459184	0.353759
snp_FYV3OTN01BJ2US_336	G/C	G	6	0.6	C	4	0.4	0.4	0.48	0.3648
snp_FYV3OTN01BPAD6_158	T/A	T	5	0.555556	A	4	0.444444	0.444444	0.493827	0.371895
snp_FYV3OTN01BPAD6_281	G/A	G	5	0.555556	A	4	0.444444	0.444444	0.493827	0.371895
snp_FYV3OTN01BQQIU_87	C/T	C	9	0.642857	T	5	0.357143	0.357143	0.459184	0.353759
snp_FYV3OTN01BQYZK_354	C/T	C	10	0.714286	T	4	0.285714	0.285714	0.408163	0.324865
snp_FYV3OTN01BSH0Y_141	A/G	A	5	0.555556	G	4	0.444444	0.444444	0.493827	0.371895
snp_FYV3OTN01BSH0Y_228	G/A	G	6	0.545455	A	5	0.454545	0.454545	0.495868	0.372925
snp_FYV3OTN01BZ9P4_96	T/C	T	5	0.625	C	3	0.375	0.375	0.46875	0.358887
snp_FYV3OTN01BZMUW_187	A/G	A	6	0.545455	G	5	0.454545	0.454545	0.495868	0.372925
snp_FYV3OTN01C010L_293	A/T	A	4	0.571429	T	3	0.428571	0.428571	0.489796	0.369846
snp_FYV3OTN01C09V5_49	T/C	T	8	0.615385	C	5	0.384615	0.384615	0.473373	0.361332
snp_FYV3OTN01C1M20_298	A/G	A	5	0.625	G	3	0.375	0.375	0.46875	0.358887
snp_FYV3OTN01C1TMY_37	C/T	C	10	0.666667	T	5	0.333333	0.333333	0.444444	0.345679
snp_FYV3OTN01C1YRK_168	T/C	T	6	0.6	C	4	0.4	0.4	0.48	0.3648
snp_FYV3OTN01C39N1_46	G/A	G	4	0.571429	A	3	0.428571	0.428571	0.489796	0.369846
snp_FYV3OTN01C63OX_72	T/C	T	5	0.555556	C	4	0.444444	0.444444	0.493827	0.371895
snp_FYV3OTN01C6DVN_352	C/T	C	4	0.571429	T	3	0.428571	0.428571	0.489796	0.369846
snp_FYV3OTN01C6DX0_60	A/G	A	6	0.666667	G	3	0.333333	0.333333	0.444444	0.345679
snp_FYV3OTN01C6NWE_310	G/A	G	4	0.571429	A	3	0.428571	0.428571	0.489796	0.369846
snp_FYV3OTN01C8KKU_264	A/G	A	24	0.774194	G	7	0.225806	0.225806	0.349636	0.288513
snp_FYV3OTN01C8UYV_252	A/C	A	14	0.666667	C	7	0.333333	0.333333	0.444444	0.345679
snp_FYV3OTN01C9KQA_80	G/A	G	12	0.75	A	4	0.25	0.25	0.375	0.304688
snp_FYV3OTN01CAWPA_159	A/G	A	7	0.7	G	3	0.3	0.3	0.42	0.3318
snp_FYV3OTN01CCCAM_347	A/G	A	10	0.625	G	6	0.375	0.375	0.46875	0.358887
snp_FYV3OTN01CCCTG_37	T/G	T	5	0.625	G	3	0.375	0.375	0.46875	0.358887
snp_FYV3OTN01CFG05_433	G/C	G	6	0.666667	C	3	0.333333	0.333333	0.444444	0.345679
snp_FYV3OTN01CFI4Z_116	T/C	T	5	0.625	C	3	0.375	0.375	0.46875	0.358887
snp_FYV3OTN01CFJFH_388	T/C	T	9	0.529412	C	8	0.470588	0.470588	0.49827	0.374133
snp_FYV3OTN01CGJTR_298	G/A	G	5	0.555556	A	4	0.444444	0.444444	0.493827	0.371895
snp_FYV3OTN01CGXG0_66	A/G	A	4	0.571429	G	3	0.428571	0.428571	0.489796	0.369846
snp_FYV3OTN01CH1LE_161	G/C	G	8	0.727273	C	3	0.272727	0.272727	0.396694	0.318011
snp_FYV3OTN01CHZWJ_30	C/G	C	8	0.727273	G	3	0.272727	0.272727	0.396694	0.318011
snp_FYV3OTN01CIY2X_79	C/T	C	4	0.571429	T	3	0.428571	0.428571	0.489796	0.369846
snp_FYV3OTN01CKCLX_182	G/A	G	17	0.62963	A	10	0.37037	0.37037	0.466392	0.357631
snp_FYV3OTN01CLZB4_273	G/A	G	18	0.782609	A	5	0.217391	0.217391	0.340265	0.282375
snp_FYV3OTN01CN683_242	G/A	G	9	0.692308	A	4	0.307692	0.307692	0.426036	0.335282
snp_FYV3OTN01CPM92_261	A/G	A	5	0.555556	G	4	0.444444	0.444444	0.493827	0.371895
snp_FYV3OTN01CRBC4_132	C/T	C	8	0.666667	T	4	0.333333	0.333333	0.444444	0.345679
snp_FYV3OTN01CSETK_237	C/T	C	37	0.860465	T	6	0.139535	0.139535	0.24013	0.211299
snp_FYV3OTN01CSV68_226	C/T	C	5	0.625	T	3	0.375	0.375	0.46875	0.358887
snp_FYV3OTN01CZ0D4_26	G/A	G	9	0.75	A	3	0.25	0.25	0.375	0.304688
snp_FYV3OTN01CZHUY_303	G/A	G	4	0.571429	A	3	0.428571	0.428571	0.489796	0.369846
snp_FYV3OTN01D16RZ_230	A/T	A	9	0.75	T	3	0.25	0.25	0.375	0.304688
snp_FYV3OTN01D2B8H_321	C/T	C	5	0.625	T	3	0.375	0.375	0.46875	0.358887
snp_FYV3OTN01D35T0_226	A/C	A	4	0.5	C	4	0.5	0.5	0.5	0.375
snp_FYV3OTN01D49OI_27	A/G	A	20	0.833333	G	4	0.166667	0.166667	0.277778	0.239198
snp_FYV3OTN01D75NX_444	T/C	T	6	0.666667	C	3	0.333333	0.333333	0.444444	0.345679
snp_FYV3OTN01DAASK_365	T/C	T	7	0.7	C	3	0.3	0.3	0.42	0.3318
snp_FYV3OTN01DCSA8_69	T/C	T	5	0.625	C	3	0.375	0.375	0.46875	0.358887
snp_FYV3OTN01DEB9J_294	A/G	A	4	0.571429	G	3	0.428571	0.428571	0.489796	0.369846
snp_FYV3OTN01DIVQ7_259	G/T	G	7	0.7	T	3	0.3	0.3	0.42	0.3318
snp_FYV3OTN01DJBW6_215	C/T	C	6	0.666667	T	3	0.333333	0.333333	0.444444	0.345679
snp_FYV3OTN01DJTSZ_373	G/A	G	5	0.555556	A	4	0.444444	0.444444	0.493827	0.371895
snp_FYV3OTN01DP9D3_200	C/T	C	4	0.571429	T	3	0.428571	0.428571	0.489796	0.369846
snp_FYV3OTN01DQA7D_33	T/C	T	10	0.769231	C	3	0.230769	0.230769	0.35503	0.292007
snp_FYV3OTN01DSGSH_246	G/A	G	9	0.692308	A	4	0.307692	0.307692	0.426036	0.335282
snp_FYV3OTN01DU9DW_322	C/T	C	12	0.8	T	3	0.2	0.2	0.32	0.2688
snp_FYV3OTN01DUWJ9_15	G/C	G	15	0.75	C	5	0.25	0.25	0.375	0.304688
snp_FYV3OTN01DV28Q_91	C/T	C	24	0.888889	T	3	0.111111	0.111111	0.197531	0.178022
snp_FYV3OTN01DWXKZ_223	C/T	C	7	0.583333	T	5	0.416667	0.416667	0.486111	0.367959
snp_FYV3OTN01DWXKZ_401	C/T	C	6	0.6	T	4	0.4	0.4	0.48	0.3648
snp_FYV3OTN01DZG3X_9	G/T	G	19	0.863636	T	3	0.136364	0.136364	0.235537	0.207798
snp_FYV3OTN01E00EZ_171	G/A	G	12	0.75	A	4	0.25	0.25	0.375	0.304688
snp_FYV3OTN01E0CVS_285	A/C	A	12	0.8	C	3	0.2	0.2	0.32	0.2688
snp_FYV3OTN01EAXN5_292	C/T	C	5	0.625	T	3	0.375	0.375	0.46875	0.358887
snp_FYV3OTN01EBWLL_258	G/A	G	4	0.571429	A	3	0.428571	0.428571	0.489796	0.369846
snp_FYV3OTN01ECEPJ_256	G/T	G	14	0.777778	T	4	0.222222	0.222222	0.345679	0.285932
snp_FYV3OTN01EIZX3_64	G/A	G	4	0.571429	A	3	0.428571	0.428571	0.489796	0.369846
snp_FYV3OTN01EKX36_44	T/C	T	5	0.5	C	5	0.5	0.5	0.5	0.375
snp_FYV3OTN01EL0CW_53	C/T	C	4	0.571429	T	3	0.428571	0.428571	0.489796	0.369846
snp_FYV3OTN01ELLLU_13	A/C	A	5	0.625	C	3	0.375	0.375	0.46875	0.358887
snp_FYV3OTN01EQPHZ_40	A/G	A	6	0.666667	G	3	0.333333	0.333333	0.444444	0.345679
snp_FYV3OTN01EU4II_83	A/G	A	8	0.615385	G	5	0.384615	0.384615	0.473373	0.361332
snp_FYV3OTN01EYZ4D_392	G/A	G	4	0.571429	A	3	0.428571	0.428571	0.489796	0.369846
snp_FYV3OTN02F0SSD_168	C/T	C	5	0.625	T	3	0.375	0.375	0.46875	0.358887
snp_FYV3OTN02F53Q3_196	C/T	C	6	0.666667	T	3	0.333333	0.333333	0.444444	0.345679
snp_FYV3OTN02F8IA1_295	G/A	G	5	0.625	A	3	0.375	0.375	0.46875	0.358887
snp_FYV3OTN02F99UC_94	G/A	G	6	0.666667	A	3	0.333333	0.333333	0.444444	0.345679
snp_FYV3OTN02FHT6Z_419	G/C	G	4	0.571429	C	3	0.428571	0.428571	0.489796	0.369846
snp_FYV3OTN02FKEZS_36	T/C	T	5	0.625	C	3	0.375	0.375	0.46875	0.358887
snp_FYV3OTN02FOYXN_327	A/G	A	4	0.571429	G	3	0.428571	0.428571	0.489796	0.369846
snp_FYV3OTN02FSMFR_43	A/C	A	4	0.5	C	4	0.5	0.5	0.5	0.375
snp_FYV3OTN02FY9SY_258	T/A	T	9	0.642857	A	5	0.357143	0.357143	0.459184	0.353759
snp_FYV3OTN02G3ZNM_28	C/T	C	7	0.636364	T	4	0.363636	0.363636	0.46281	0.355713
snp_FYV3OTN02G6B10_60	T/C	T	4	0.571429	C	3	0.428571	0.428571	0.489796	0.369846
snp_FYV3OTN02G7JOA_211	G/A	G	5	0.555556	A	4	0.444444	0.444444	0.493827	0.371895
snp_FYV3OTN02GB4KY_100	G/T	G	6	0.6	T	4	0.4	0.4	0.48	0.3648
snp_FYV3OTN02GFWDM_452	G/T	G	22	0.88	T	3	0.12	0.12	0.2112	0.188897
snp_FYV3OTN02GG0DQ_32	T/G	T	10	0.769231	G	3	0.230769	0.230769	0.35503	0.292007
snp_FYV3OTN02GLF2E_158	C/A	C	34	0.918919	A	3	0.0810811	0.0810811	0.149014	0.137911
snp_FYV3OTN02GML4K_290	T/C	T	4	0.571429	C	3	0.428571	0.428571	0.489796	0.369846
snp_FYV3OTN02GMU6X_467	A/G	A	4	0.571429	G	3	0.428571	0.428571	0.489796	0.369846
snp_FYV3OTN02GO72R_100	A/G	A	6	0.666667	G	3	0.333333	0.333333	0.444444	0.345679
snp_FYV3OTN02GO72R_343	C/T	C	4	0.571429	T	3	0.428571	0.428571	0.489796	0.369846
snp_FYV3OTN02GRFJH_166	C/T	C	18	0.857143	T	3	0.142857	0.142857	0.244898	0.21491
snp_FYV3OTN02GRKQP_39	T/C	T	8	0.727273	C	3	0.272727	0.272727	0.396694	0.318011
snp_FYV3OTN02GWM3I_300	C/G	C	10	0.714286	G	4	0.285714	0.285714	0.408163	0.324865
snp_FYV3OTN02GYW27_269	C/T	C	4	0.571429	T	3	0.428571	0.428571	0.489796	0.369846
snp_FYV3OTN02H0BQF_9	T/C	T	4	0.5	C	4	0.5	0.5	0.5	0.375
snp_FYV3OTN02H1IFJ_119	T/C	T	4	0.5	C	4	0.5	0.5	0.5	0.375
snp_FYV3OTN02H1Z9L_222	C/A	C	4	0.571429	A	3	0.428571	0.428571	0.489796	0.369846
snp_FYV3OTN02H94VM_308	G/C	G	4	0.571429	C	3	0.428571	0.428571	0.489796	0.369846
snp_FYV3OTN02H94VM_394	T/G	T	5	0.625	G	3	0.375	0.375	0.46875	0.358887
snp_FYV3OTN02HR23W_84	G/A	G	4	0.571429	A	3	0.428571	0.428571	0.489796	0.369846
snp_FYV3OTN02HU2TE_39	C/T	C	5	0.625	T	3	0.375	0.375	0.46875	0.358887
snp_FYV3OTN02HXZIZ_107	C/T	C	6	0.6	T	4	0.4	0.4	0.48	0.3648
snp_FYV3OTN02HYK0R_369	T/A	T	4	0.571429	A	3	0.428571	0.428571	0.489796	0.369846
snp_FYV3OTN02HYQ4P_292	T/A	T	6	0.666667	A	3	0.333333	0.333333	0.444444	0.345679
snp_FYV3OTN02I4VEX_406	C/T	C	6	0.6	T	4	0.4	0.4	0.48	0.3648
snp_FYV3OTN02I5F4H_62	G/A	G	12	0.75	A	4	0.25	0.25	0.375	0.304688
snp_FYV3OTN02I7NGU_122	C/T	C	4	0.571429	T	3	0.428571	0.428571	0.489796	0.369846
snp_FYV3OTN02I991Z_200	C/T	C	5	0.625	T	3	0.375	0.375	0.46875	0.358887
snp_FYV3OTN02IDDJ9_151	G/A	G	4	0.571429	A	3	0.428571	0.428571	0.489796	0.369846
snp_FYV3OTN02IFP2W_313	T/C	T	6	0.666667	C	3	0.333333	0.333333	0.444444	0.345679
snp_FYV3OTN02IKWGP_19	C/G	C	5	0.625	G	3	0.375	0.375	0.46875	0.358887
snp_FYV3OTN02IV0K8_144	A/T	A	5	0.5	T	5	0.5	0.5	0.5	0.375
snp_FYV3OTN02IWIRC_59	A/C	A	4	0.571429	C	3	0.428571	0.428571	0.489796	0.369846
snp_FYV3OTN02JC9PV_189	G/T	G	4	0.571429	T	3	0.428571	0.428571	0.489796	0.369846
snp_FYV3OTN02JD98J_331	T/C	T	4	0.5	C	4	0.5	0.5	0.5	0.375
snp_FYV3OTN02JHBHO_83	T/C	T	4	0.5	C	4	0.5	0.5	0.5	0.375
snp_FYV3OTN02JMC08_212	C/T	C	5	0.625	T	3	0.375	0.375	0.46875	0.358887
snp_FYV3OTN02JMD0H_158	T/G	T	6	0.666667	G	3	0.333333	0.333333	0.444444	0.345679
snp_FYV3OTN02JXWPS_363	T/C	T	5	0.625	C	3	0.375	0.375	0.46875	0.358887
snp_FZ8DYKY01A73JT_145	C/T	C	7	0.7	T	3	0.3	0.3	0.42	0.3318
snp_FZ8DYKY01AFOS0_208	T/C	T	8	0.727273	C	3	0.272727	0.272727	0.396694	0.318011
snp_FZ8DYKY01BCN4S_269	T/C	T	5	0.625	C	3	0.375	0.375	0.46875	0.358887
snp_FZ8DYKY01BRBUV_125	G/A	G	7	0.636364	A	4	0.363636	0.363636	0.46281	0.355713
snp_FZ8DYKY01BS7FO_193	C/A	C	12	0.521739	A	11	0.478261	0.478261	0.499055	0.374527
snp_FZ8DYKY01CHO2H_133	C/T	C	12	0.8	T	3	0.2	0.2	0.32	0.2688
snp_FZ8DYKY01EC38L_167	G/A	G	4	0.571429	A	3	0.428571	0.428571	0.489796	0.369846
snp_FZ8DYKY01ED49F_401	C/T	C	8	0.727273	T	3	0.272727	0.272727	0.396694	0.318011
snp_FZ8DYKY01EN2E9_123	G/C	G	5	0.625	C	3	0.375	0.375	0.46875	0.358887
snp_FZ8DYKY01EV92C_250	C/T	C	13	0.764706	T	4	0.235294	0.235294	0.359862	0.295111
snp_FZNWKMO01AFXHV_3	A/C	A	5	0.555556	C	4	0.444444	0.444444	0.493827	0.371895
snp_FZNWKMO01ARWML_187	T/C	T	7	0.7	C	3	0.3	0.3	0.42	0.3318
snp_FZNWKMO01BCF4T_185	A/G	A	5	0.5	G	5	0.5	0.5	0.5	0.375
snp_FZNWKMO01BDV5C_284	C/T	C	15	0.789474	T	4	0.210526	0.210526	0.33241	0.277162
snp_FZNWKMO01COR2U_201	A/T	A	19	0.863636	T	3	0.136364	0.136364	0.235537	0.207798
snp_FZNWKMO01DF7TS_111	T/C	T	9	0.75	C	3	0.25	0.25	0.375	0.304688
snp_GAY7CUQ01A02RB_105	C/T	C	8	0.727273	T	3	0.272727	0.272727	0.396694	0.318011
snp_GAY7CUQ01A5Q43_293	A/T	A	10	0.769231	T	3	0.230769	0.230769	0.35503	0.292007
snp_GAY7CUQ01AEWHO_235	G/A	G	23	0.621622	A	14	0.378378	0.378378	0.470416	0.359771
snp_GAY7CUQ01AEWHO_301	G/C	G	22	0.611111	C	14	0.388889	0.388889	0.475309	0.362349
snp_GAY7CUQ01AFEH8_251	G/A	G	4	0.571429	A	3	0.428571	0.428571	0.489796	0.369846
snp_GAY7CUQ01AJKEJ_112	T/C	T	5	0.625	C	3	0.375	0.375	0.46875	0.358887
snp_GAY7CUQ01AJPHL_48	A/C	A	6	0.666667	C	3	0.333333	0.333333	0.444444	0.345679
snp_GAY7CUQ01ALTNX_188	G/A	G	4	0.571429	A	3	0.428571	0.428571	0.489796	0.369846
snp_GAY7CUQ01APR2B_197	T/C	T	4	0.5	C	4	0.5	0.5	0.5	0.375
snp_GAY7CUQ01AWR5Y_177	G/A	G	5	0.625	A	3	0.375	0.375	0.46875	0.358887
snp_GAY7CUQ01AXWRD_26	G/T	G	5	0.555556	T	4	0.444444	0.444444	0.493827	0.371895
snp_GAY7CUQ01AYNX5_433	C/T	C	6	0.666667	T	3	0.333333	0.333333	0.444444	0.345679
snp_GAY7CUQ01BDPGN_316	T/C	T	4	0.5	C	4	0.5	0.5	0.5	0.375
snp_GAY7CUQ01BEYH8_286	G/A	G	10	0.714286	A	4	0.285714	0.285714	0.408163	0.324865
snp_GAY7CUQ01BFJ3E_38	A/G	A	4	0.571429	G	3	0.428571	0.428571	0.489796	0.369846
snp_GAY7CUQ01BIQUY_13	C/A	C	5	0.625	A	3	0.375	0.375	0.46875	0.358887
snp_GAY7CUQ01BMMML_287	G/A	G	11	0.785714	A	3	0.214286	0.214286	0.336735	0.28004
snp_GAY7CUQ01BP6GR_428	G/A	G	4	0.571429	A	3	0.428571	0.428571	0.489796	0.369846
snp_GAY7CUQ01BRIBV_254	C/G	C	27	0.9	G	3	0.1	0.1	0.18	0.1638
snp_GAY7CUQ01BRYXK_93	C/T	C	10	0.714286	T	4	0.285714	0.285714	0.408163	0.324865
snp_GAY7CUQ01BWSUJ_17	T/C	T	7	0.538462	C	6	0.461538	0.461538	0.497041	0.373516
snp_GAY7CUQ01CDF5T_168	G/A	G	5	0.625	A	3	0.375	0.375	0.46875	0.358887
snp_GAY7CUQ01CLD88_248	A/G	A	4	0.5	G	4	0.5	0.5	0.5	0.375
snp_GAY7CUQ01CRQDX_13	T/C	T	5	0.555556	C	4	0.444444	0.444444	0.493827	0.371895
snp_GAY7CUQ01CU1BA_412	G/C	G	4	0.571429	C	3	0.428571	0.428571	0.489796	0.369846
snp_GAY7CUQ01CWEIP_349	C/T	C	6	0.6	T	4	0.4	0.4	0.48	0.3648
snp_GAY7CUQ01CXDBC_139	A/G	A	4	0.5	G	4	0.5	0.5	0.5	0.375
snp_GAY7CUQ01D82SS_254	C/T	C	4	0.571429	T	3	0.428571	0.428571	0.489796	0.369846
snp_GAY7CUQ01DFIKL_146	G/A	G	4	0.571429	A	3	0.428571	0.428571	0.489796	0.369846
snp_GAY7CUQ01DG1CD_238	C/T	C	4	0.571429	T	3	0.428571	0.428571	0.489796	0.369846
snp_GAY7CUQ01DPLTJ_46	G/A	G	6	0.6	A	4	0.4	0.4	0.48	0.3648
snp_GAY7CUQ01E06XX_137	C/T	C	6	0.6	T	4	0.4	0.4	0.48	0.3648
snp_GAY7CUQ01E5A0Q_402	G/A	G	6	0.6	A	4	0.4	0.4	0.48	0.3648
snp_GAY7CUQ01E8V9G_262	A/G	A	8	0.727273	G	3	0.272727	0.272727	0.396694	0.318011
snp_GAY7CUQ01E8V9G_380	A/G	A	5	0.625	G	3	0.375	0.375	0.46875	0.358887
snp_GAY7CUQ01EC7R0_184	C/A	C	66	0.891892	A	8	0.108108	0.108108	0.192841	0.174248
snp_GAY7CUQ01ED5JR_196	A/G	A	6	0.666667	G	3	0.333333	0.333333	0.444444	0.345679
snp_GAY7CUQ01EKP4F_113	C/T	C	8	0.727273	T	3	0.272727	0.272727	0.396694	0.318011
snp_GAY7CUQ01EZHB2_151	G/T	G	10	0.769231	T	3	0.230769	0.230769	0.35503	0.292007
snp_GAY7CUQ02FRI11_274	A/G	A	4	0.5	G	4	0.5	0.5	0.5	0.375
snp_GAY7CUQ02GDE2M_432	T/C	T	8	0.666667	C	4	0.333333	0.333333	0.444444	0.345679
snp_GAY7CUQ02GFR06_175	A/G	A	6	0.666667	G	3	0.333333	0.333333	0.444444	0.345679
snp_GAY7CUQ02GFR06_31	G/T	G	7	0.7	T	3	0.3	0.3	0.42	0.3318
snp_GAY7CUQ02GP09X_17	G/A	G	5	0.625	A	3	0.375	0.375	0.46875	0.358887
snp_GAY7CUQ02GVP0D_151	C/T	C	4	0.571429	T	3	0.428571	0.428571	0.489796	0.369846
snp_GAY7CUQ02H5OMZ_129	A/C	A	4	0.5	C	4	0.5	0.5	0.5	0.375
snp_GAY7CUQ02HIWN2_375	G/A	G	6	0.666667	A	3	0.333333	0.333333	0.444444	0.345679
snp_GAY7CUQ02HRJWR_389	T/C	T	4	0.5	C	4	0.5	0.5	0.5	0.375
snp_GAY7CUQ02HXDBV_169	G/T	G	7	0.7	T	3	0.3	0.3	0.42	0.3318
snp_GAY7CUQ02ICDBI_184	G/A	G	5	0.625	A	3	0.375	0.375	0.46875	0.358887
snp_GAY7CUQ02IE53I_77	A/G	A	4	0.571429	G	3	0.428571	0.428571	0.489796	0.369846
snp_GAY7CUQ02JEA1Z_406	A/G	A	4	0.571429	G	3	0.428571	0.428571	0.489796	0.369846
snp_GAY7CUQ02JHDE0_419	C/T	C	8	0.727273	T	3	0.272727	0.272727	0.396694	0.318011
snp_GAY7CUQ02JPKV8_332	G/A	G	6	0.666667	A	3	0.333333	0.333333	0.444444	0.345679
snp_GB5RBPX01A8YTH_183	T/C	T	4	0.571429	C	3	0.428571	0.428571	0.489796	0.369846
snp_GB5RBPX01AMB69_95	C/T	C	11	0.785714	T	3	0.214286	0.214286	0.336735	0.28004
snp_GB5RBPX01B5WBV_166	T/C	T	4	0.5	C	4	0.5	0.5	0.5	0.375
snp_GB5RBPX01B5WBV_91	A/G	A	4	0.5	G	4	0.5	0.5	0.5	0.375
snp_GB5RBPX01BO76Q_9	G/A	G	8	0.727273	A	3	0.272727	0.272727	0.396694	0.318011
snp_GB5RBPX01BXNGW_229	G/A	G	4	0.571429	A	3	0.428571	0.428571	0.489796	0.369846
snp_GB5RBPX01CNCW7_284	G/A	G	4	0.571429	A	3	0.428571	0.428571	0.489796	0.369846
snp_GBPNQUD01A5QVF_390	C/T	C	8	0.727273	T	3	0.272727	0.272727	0.396694	0.318011
snp_GBPNQUD01A98P4_215	G/A	G	4	0.571429	A	3	0.428571	0.428571	0.489796	0.369846
snp_GBPNQUD01AG2WO_222	T/C	T	5	0.625	C	3	0.375	0.375	0.46875	0.358887
snp_GBPNQUD01ALF2N_185	A/C	A	4	0.5	C	4	0.5	0.5	0.5	0.375
snp_GBPNQUD01AUJFY_224	C/A	C	14	0.823529	A	3	0.176471	0.176471	0.290657	0.248417
snp_GBPNQUD01B1XOR_304	C/T	C	6	0.666667	T	3	0.333333	0.333333	0.444444	0.345679
snp_GBPNQUD01B3JBD_347	A/C	A	21	0.875	C	3	0.125	0.125	0.21875	0.194824
snp_GBPNQUD01B4H6C_81	C/T	C	6	0.666667	T	3	0.333333	0.333333	0.444444	0.345679
snp_GBPNQUD01BD89S_177	G/A	G	8	0.533333	A	7	0.466667	0.466667	0.497778	0.373886
snp_GBPNQUD01BD89S_268	G/A	G	7	0.538462	A	6	0.461538	0.461538	0.497041	0.373516
snp_GBPNQUD01BE0OX_64	G/C	G	4	0.571429	C	3	0.428571	0.428571	0.489796	0.369846
snp_GBPNQUD01BLY15_225	G/A	G	7	0.7	A	3	0.3	0.3	0.42	0.3318
snp_GBPNQUD01BM0MP_183	T/C	T	5	0.555556	C	4	0.444444	0.444444	0.493827	0.371895
snp_GBPNQUD01BSB8Z_20	C/T	C	22	0.88	T	3	0.12	0.12	0.2112	0.188897
snp_GBPNQUD01BTDRE_37	A/G	A	7	0.7	G	3	0.3	0.3	0.42	0.3318
snp_GBPNQUD01BTTCT_137	G/A	G	5	0.555556	A	4	0.444444	0.444444	0.493827	0.371895
snp_GBPNQUD01C2VFV_445	G/A	G	11	0.578947	A	8	0.421053	0.421053	0.487535	0.36869
snp_GBPNQUD01CNICZ_255	T/A	T	6	0.666667	A	3	0.333333	0.333333	0.444444	0.345679
snp_GBPNQUD01COPDO_169	C/T	C	4	0.571429	T	3	0.428571	0.428571	0.489796	0.369846
snp_GBPNQUD01DA5MH_40	A/G	A	4	0.5	G	4	0.5	0.5	0.5	0.375
snp_GBPNQUD01EMYRH_65	C/A	C	9	0.692308	A	4	0.307692	0.307692	0.426036	0.335282
snp_GBPNQUD02FPE1L_396	T/C	T	4	0.571429	C	3	0.428571	0.428571	0.489796	0.369846
snp_GBPNQUD02G5JLC_269	A/G	A	4	0.571429	G	3	0.428571	0.428571	0.489796	0.369846
snp_GBPNQUD02G6CGM_92	C/A	C	18	0.818182	A	4	0.181818	0.181818	0.297521	0.253261
snp_GBPNQUD02G6J96_221	C/T	C	9	0.75	T	3	0.25	0.25	0.375	0.304688
snp_GBPNQUD02GO1A0_72	T/C	T	6	0.666667	C	3	0.333333	0.333333	0.444444	0.345679
snp_GBPNQUD02H4Y8C_180	T/G	T	5	0.625	G	3	0.375	0.375	0.46875	0.358887
snp_GBPNQUD02HL7CH_260	T/C	T	5	0.625	C	3	0.375	0.375	0.46875	0.358887
snp_GD3412002F89LL_113	G/A	G	11	0.785714	A	3	0.214286	0.214286	0.336735	0.28004
snp_GD3412002FOBZ7_130	T/C	T	4	0.571429	C	3	0.428571	0.428571	0.489796	0.369846
snp_GE827503_299	C/T	C	22	0.88	T	3	0.12	0.12	0.2112	0.188897
snp_GE829106_36	T/A	T	12	0.8	A	3	0.2	0.2	0.32	0.2688
								0.363914	0.442506	0.341698	Mean
								0.101175	0.0762173	0.0485508	Standard deviation
