# Supplementary material for: Development and characterisation of an expressed sequence tags (EST)-derived single nucleotide polymorphisms (SNPs) resource in rainbow trout
Source: BMC Genomics. 2012 Jun 13;13:238. doi: 10.1186/1471-2164-13-238 (PMC3536561; doi:10.1186/1471-2164-13-238)
Supplement: Additional file 2 — Illumina quality design scores for the validation panel. [file 1471-2164-13-238-S2.xls]

## Sheet: Validation Panel
Locus_Name	Sequence	Genome_Build_Version	Chromosome	Coordinate	Source	Source_Version	Sequence_Orientation	Region_Description	Final_Score	Designability_Rank	Failure_Codes	Validation_Bin	Validation_Class	Assay_Design_Id	Ilmn_Id
snp_AB052835_277	TTCTACAACGACAGAGATGTCTGGAAACCCGAGCCATGCCAGATCTGCGTGTGCGA[T/C]AGCGGCACGGTCATGTGCGACGAAGTTATCTGCGAGGACACATCCGACTGCCCCAATC	0	0	0	unknown	0	UNKNOWN		0.62	1		Unknown	0	1790562142	snp_AB052835_277-0_B_U_1790562142
snp_AB196460_841	ATCTGGGTGGAGAAGACTTTGACAACCGCATGGTCAACCACTTCATCGC[A/G]GAGTTCAAACGCAAGTACAAGAAAGACATCAGCGACAACAAGAGGGCTGTTCG	0	0	0	unknown	0	UNKNOWN		0.967	1		Unknown	0	1790562146	snp_AB196460_841-0_T_U_1790562146
snp_AF338347_525	AGTATCCTTCGACACGTGGCTGAGGTGCTGGAGTACACTAAGGACGAGCAGCTGGAGAGC[T/C]TGTTCACGCGCACTGCCTGGGTGTTTGATGAGAAGTACAAGCGTCCGGGATACGGCGCC	0	0	0	unknown	0	UNKNOWN		0.673	1		Unknown	0	1790562155	snp_AF338347_525-0_T_F_1790562155
snp_AF390021_741	CATCGTAGAAGCCCACTATAGAGCTTGTCTTTATGCTGGGGTTAAGATATGTGGCACCAA[T/C]GCTGAAGTCATGCCAGCTCAGTGGGAGTTCCAGGTTGGGCCATGTGAAGGTATCAACATG	0	0	0	unknown	0	UNKNOWN		0.91	1		Unknown	0	1790562165	snp_AF390021_741-0_T_F_1790562165
snp_AF390022_933	TTAAAGGCCATTGAGGAGTCCATTGAGAGGCTGGGGAGGAGGCATAGCTACCACATCCG[T/C]GCCTACGACCCTAAAGGGGGGCTTGACAACGCCCGTCGCCTCACCGGCCACCATGAAA	0	0	0	unknown	0	UNKNOWN		0.872	1		Unknown	0	1790562167	snp_AF390022_933-0_T_F_1790562167
snp_AF390024_548	TACTGTGGAGTGGGATCTGACAAGGCCTACGGTAGAGATATTGTGGAAGCCCACTACA[A/G]AGCCTGCCTGTATGCTGGGGTCATGATCTGTGGAACCAATGCTGAAGTCATGCCTGCACA	0	0	0	unknown	0	UNKNOWN		0.932	1		Unknown	0	1781938632	snp_AF390024_548-0_B_F_1781938632
snp_AJ272372_699	AGCATGAGCTGATGATGCGCCAGTCGGTGGAGGCTGACATCGCCAACCTGCGTCGCCT[A/G]CTGGACCAGACCACTCTGACCAAGGCCGACCTGGAGATGCAGATCGAGGGGCTGCAGG	0	0	0	unknown	0	UNKNOWN		0.746	1		Unknown	0	1790562168	snp_AJ272372_699-0_T_U_1790562168
snp_AY319391_1224	TGCTCCGACAAGACTGGCACCCTGACCCAGAACAGAATGACTGTGGCTCACATGTGGTT[T/C]GACAACCAGATCCATGACGCTGACACCACAGAGAACCAGAGTGGTACCTCTTTCGAC	0	0	0	unknown	0	UNKNOWN		0.822	1		Unknown	0	1790562179	snp_AY319391_1224-0_T_F_1790562179
snp_AY319391_1923	GGTGTGCTGGAATCAAGGTTATCATGGTCACTGGGGATCATCCCATCACTGCGAAGGC[T/C]ATTGCCAAGGGTGTGGGCATCATCTCTGAGGGCAACGAGACTGTTGAGGAAATTGCT	0	0	0	unknown	0	UNKNOWN		0.642	1		Unknown	0	1790562181	snp_AY319391_1923-0_T_F_1790562181
snp_AY363111_859	GCACTACTTCTGTGAGACCTGTGCTCTTCAGCACTACCGCAAGTCCCAGCGCTGCTATGT[A/G]TGTAACGTCCAGACCAACGGCGTCTTCAACCCAGCTAAAGAGCTGGCAGCCAAGATCG	0	0	0	unknown	0	UNKNOWN		0.764	1		Unknown	0	1790562182	snp_AY363111_859-0_T_U_1790562182
snp_AY593994_879	GAAGACTGTGCCACCTTGGACAGCCATTCGCAGACCTGGTTTGACGTACCGTGTGAC[A/C]ACATCTACAAACGCATTTGTCAGATGGATGCCATTCGGCTAGACTGAATCACAGGACTA	0	0	0	unknown	0	UNKNOWN		0.928	1		Unknown	0	1790562184	snp_AY593994_879-0_T_U_1790562184
snp_AY606033_731	AAGTCTGTATGATGCTGTATCGTCTCTGCTGAAGAATAAGATCCACAGACTGCCTGTG[A/G]TCGACCCTCTGACAGGGAACACCCTATACATCCTCACGCACAAGAGGATCCTGAAGTTC	0	0	0	unknown	0	UNKNOWN		0.941	1		Unknown	0	1790562187	snp_AY606033_731-0_B_F_1790562187
snp_AY614595_1154	AAGGCCGAGCGCAAGAGGCTCAGGAACCGCCTGGCAGCCACCAAGTGCCGGAA[A/G]CGCAAACTGGAGCGCATCTCGCGCCTGGAGGACAAGGTGAAAATTCTGAAGACAGAC	0	0	0	unknown	0	UNKNOWN		0.603	1		Unknown	0	1790562190	snp_AY614595_1154-0_T_U_1790562190
snp_BT073320_230	TTGTTCTGGAAGGAGAGTAGCTTGTCGGCGTGCTCCCGCTCCTCGTCGCTGTTCTCCTTG[A/G]AGAAATGCGCGAACCCAGGCAGAGCCACGTCGTCACGGGAGAAATAGAAAGCCATTGAAG	0	0	0	unknown	0	UNKNOWN		0.731	1		Unknown	0	1781939294	snp_BT073320_230-0_B_F_1781939294
snp_BT073514_524	GTGGCTGGCAGTGGTGATCATGGGTGTGGCATTGCAGTGGGCCAACCTGTATGGATATGT[A/G]CGATGCAAAGTAGGCGGGAAGACCAACTTGAGGAGCATGGCAACCAACTACCTTGGCAGC	0	0	0	unknown	0	UNKNOWN		0.866	1		Unknown	0	1790562199	snp_BT073514_524-0_B_F_1790562199
snp_BT073697_431	GACTTCTCCAACTGGCCCACGATCCCACAGATATTCTTAAATGGAGAGTTTGTGGG[T/C]GGCTGTGACATCTTCCTACAGATGCACCAGAATGGAGACTTGGTAGAGGAGCTCCAGAA	0	0	0	unknown	0	UNKNOWN		0.966	1		Unknown	0	1790562201	snp_BT073697_431-0_T_F_1790562201
snp_BT073799_279	CTCAGAGATCTGTGGAGGGTTGGATCCTTTTCGTGACTGGGGTACATGAAGAGGC[A/C]ACTGAGGAGGACATCCACGACAAGTTTGCAGAGTTTGGAGAGATCAAGAACCTACATCT	0	0	0	unknown	0	UNKNOWN		0.896	1		Unknown	0	1790562203	snp_BT073799_279-0_B_F_1790562203
snp_BT073847_531	ACTCAGTCAGCCGTTCACCATCGGAGGATCAGGGAGCACGTACATCTACGGTTACGCCGA[T/C]GCCAAATACAAACCTGACATGAGCAGAGAGGAGTGCCTGCAGTTTGCTACAAATGCTCT	0	0	0	unknown	0	UNKNOWN		0.967	1		Unknown	0	1790562204	snp_BT073847_531-0_B_U_1790562204
snp_BT073851_403	GGCCGAGGACGCCCTGTTCTTCTTTGTAAACAACGTCATTCCTCCCACCTCAGCCAC[T/C]ATGGGCCTTCTATACCAGGAGCACCATGAAGAGGACTTTTTCCTCTACATTGCCTA	0	0	0	unknown	0	UNKNOWN		0.809	1		Unknown	0	1781938271	snp_BT073851_403-0_B_U_1781938271
snp_BT074176_125	ACTATGGGGAATTTATTTGCAAGCCTCTTTAAAGCATTTGGCAAGAAAGAGATGAGG[A/G]TCCTCATGGTGGGTCTCGATGCTGCTGGTAAAACAACAATCCTGTACAAACTCAAACTT	0	0	0	unknown	0	UNKNOWN		0.948	1		Unknown	0	1790562209	snp_BT074176_125-0_B_F_1790562209
snp_BT074396_316	ATATGGATTCGTCATTGCGGTGACCACCATTGACAACATTGGTGCAGGTGTCATCCAACC[A/G]GGCAGGGGATTCGTGCTTTACCCTGTCAAGTACAAGGCTATTGTCTTCCGTCCATTCAA	0	0	0	unknown	0	UNKNOWN		0.668	1		Unknown	0	1790562210	snp_BT074396_316-0_T_U_1790562210
snp_BX072665_432	GATCAAGCTGAGCAAGCCCGCCTCCCTGAACAGCTATGTGAGCACTGTGGCTCTGCCCTC[T/C]AGCTGTGCCAGCTCTGGCACCCGCTGTCTGGTCTCTGGCTGGGGCAACCTATCCGGCAGC	0	0	0	unknown	0	UNKNOWN		0.659	1		Unknown	0	1790562215	snp_BX072665_432-0_T_F_1790562215
snp_BX072690_480	AACCCCAAGGCCAACAGAGAGAAGATGACCCAGATCATGTTTGAGACCTTCAA[T/C]GTGCCAGCTATGTATGTGGCCATCCAAGCTGTGCTGTCCCTGTACGCCTCTGGCCGTAC	0	0	0	unknown	0	UNKNOWN		0.951	1		Unknown	0	1790562217	snp_BX072690_480-0_T_F_1790562217
snp_BX072734_476	CAAGCCCGCCACCCTCAACACCTACGTGCAGCCTGTTGCTCTGCCCAGCAGCTGTGCCCC[C/G]GCTGGCACCATGTGTACCGTCTCTGGATGGGGCAACACCATGAGCTCCACCGCTGACAAG	0	0	0	unknown	0	UNKNOWN		0.614	1		Unknown	0	1790562228	snp_BX072734_476-0_B_U_1790562228
snp_BX073131_608	CCTGAACTGCCAAAATGCTGATGGCGCCTGGGAGGTCCACGGTATTGTGAGCTTTGGCT[T/C]TGGGCTGAGCTGCAACTTCCGCAAGAAGCCCACTGTCTTCACCCAAGTCAGCTCCTA	0	0	0	unknown	0	UNKNOWN		0.75	1		Unknown	0	1790562233	snp_BX073131_608-0_T_F_1790562233
snp_BX073163_508	CCCCCTATCCAGTTTGAGGCTGCCTGGGCTTTAACCAACATTGCATCTGGAACATCTGA[T/C]CAGACCAGTGCTGTTGTGGAGGGCGGAGCCATTCCAGCCTTCATCAGGCTTGTCATACCC	0	0	0	unknown	0	UNKNOWN		0.885	1		Unknown	0	1790562237	snp_BX073163_508-0_T_F_1790562237
snp_BX073510_438	TGAAGGGTGGAGATGACCTGGACCCCAACTATGTCATTAGCTCCCGTGTCCGAACAGG[A/C]AGGAGCATCCGGGGGTTCTGTCTGCCCCCACACTGCAGCCGTGGAGAGCGAAGGGGCG	0	0	0	unknown	0	UNKNOWN		0.668	1		Unknown	0	1790562243	snp_BX073510_438-0_B_F_1790562243
snp_BX073536_218	TCACGTTCTGCAGGGTGATGCCAGGGATGTTTCTGAAGGCCTTGGTGACACCTTG[A/G]TCCTGGTTGTAGATGATGCACGGTCCTTTGCGTTGGATACGCCTGCGATTCCTCATCTTA	0	0	0	unknown	0	UNKNOWN		0.9	1		Unknown	0	1790562248	snp_BX073536_218-0_T_U_1790562248
snp_BX073596_787	TCTACCTGGAGGGTACCCTGTTGAAGCCTAACATGGTCACTGCTGGACACTCCTGCCCC[A/C]AGAAGTTCACCCCCCAGGAGGTTGGCATGGCCACCGTCACCGCCTTGAGACGCACCGTT	0	0	0	unknown	0	UNKNOWN		0.645	1		Unknown	0	1790562251	snp_BX073596_787-0_B_F_1790562251
snp_BX073827_752	TGAGGGACACCGGTCGCTATGGTTTCATCCTGCCAGCCAATCAGATCATCCCCACTGCCT[T/C]TGAGACCTGGCTGGCCCTGAAGGACATCATGGAGTATGTCCGTGACCACTCCTATTAAGT	0	0	0	unknown	0	UNKNOWN		0.629	1		Unknown	0	1771459580	snp_BX073827_752-0_T_F_1771459580
snp_BX073972_185	CAGGCTGTGCTGTCTCTGTATGCCTCTGGCCGTACAACAGGTATTGTGCTGGACGCTGG[T/C]GATGGTGTGACCCACAACGTGCCCGTATATGAGGGTTATGCCTTGCCCCATGCCATCA	0	0	0	unknown	0	UNKNOWN		0.763	1		Unknown	0	1790562259	snp_BX073972_185-0_T_F_1790562259
snp_BX074012_121	CTCTCATCGGGACAGAGAGCTGCGGTTCTACACATTTCCAAAGGATACCACGCAAAGGGA[A/G]ATTTGGCTCAAGAACATCTCCCGGGCCGGGGTGAGCGGCTGTTTTAGTACCTTCCAACC	0	0	0	unknown	0	UNKNOWN		0.872	1		Unknown	0	1781937697	snp_BX074012_121-0_T_U_1781937697
snp_BX074012_187	CTCAAGAACATCTCCCGGGCCGGGGTGAGCGGCTGTTTTAGTACCTTCCAACCCACTAC[T/G]GGACACCGCGTCTGTAGCGTACACTTTCCCGGTGGCAGAAAGACCTATACAGTTCGAGTA	0	0	0	unknown	0	UNKNOWN		0.979	1		Unknown	0	1790562265	snp_BX074012_187-0_T_F_1790562265
snp_BX074081_369	GATAGAGGTGAAGAACGTTGTGAACCTGGTGAAGAACCACGGCAACTTCAAGTCCTTCAT[T/C]TCCATCCACGCCTACTCCCAGCTGCTCATGTACCCCTACGGATACACCTGCACAGATGCG	0	0	0	unknown	0	UNKNOWN		0.827	1		Unknown	0	1790562267	snp_BX074081_369-0_T_F_1790562267
snp_BX074195_345	CAACGCCTACAACATCGACAATGACATCATGCTGATCAAGCTGAGCAAGCCCGCCACCCT[A/C]AACACCTACGTGCAGCCTGTTGCTCTGCCCAGCAGCTGTGCTCCCGCTGGCACCATGTGT	0	0	0	unknown	0	UNKNOWN		0.666	1		Unknown	0	1790562268	snp_BX074195_345-0_T_U_1790562268
snp_BX074524_292	GCAGCTCACCTGGACCTGATGAAGAGACCTGACCTGGGAGTCACCTTCACCAAGCTACA[T/C]TGCTGGACCCTTACACACTACTCCAAATGTGTCTTCATGGATGCAGACACACTGGTGGT	0	0	0	unknown	0	UNKNOWN		0.944	1		Unknown	0	1790562270	snp_BX074524_292-0_B_U_1790562270
snp_BX074578_381	TCACATGAGCCTGTTGACGGTGGTGGAGAGGAAGTCTTCGTAGCTCATGCGTATGTTTCC[T/C]GTCATGGCGGAGTCCTTCTCCCTGAAGGCCTGCGTCATGCTCTGTAGCTGTGTACACAC	0	0	0	unknown	0	UNKNOWN		0.89	1		Unknown	0	1790562273	snp_BX074578_381-0_T_F_1790562273
snp_BX075413_279	GCATGGTGCGTGACGTCTTCCGGCTGGCCAAGGAAAACGCACCCGCCATCATCTTCAT[T/C]GATGAGATCGATGCCATCGCTACCAAGCGTTTTGACGCACAGACTGGAGCTGACAG	0	0	0	unknown	0	UNKNOWN		0.713	1		Unknown	0	1790562276	snp_BX075413_279-0_B_U_1790562276
snp_BX075545_570	GCCCAAACATATCTTCTGGTCAGACTCAGGGGAGTTGGTGTGTATAGCCACAGAGGA[T/G]TCCTTCTTCATCCTGCGCTACCTGTCAGAGAAAGTAGCCGCCTCACAAGAGAACAACGAG	0	0	0	unknown	0	UNKNOWN		0.913	1		Unknown	0	1790562279	snp_BX075545_570-0_T_F_1790562279
snp_BX075908_77	TGGCAGCAATCCGAAAGAAACTGGTCATAGTGGGAGACGGAGCGTGCGGGAAGACCTG[T/C]CTGCTCATCGTATTCAGTAAAGACCAGTTCCCAGAGGTCTACGTGCCCACTGTCTTCGAG	0	0	0	unknown	0	UNKNOWN		0.943	1		Unknown	0	1790562280	snp_BX075908_77-0_B_U_1790562280
snp_BX077965_620	CCTACGTAACTCTTCAGGAGCAGCGTTGTGTATTGAGCTGGTTCTTGAGCTGGAGCACT[A/G]CCCAGAGGGAAAGGTTTCTGCAGGACCTGTTGGGGAAAGCTGTGCCAGGGAAAGTGTGTA	0	0	0	unknown	0	UNKNOWN		0.818	1		Unknown	0	1790562298	snp_BX077965_620-0_T_U_1790562298
snp_BX078584_142	TTTGGAACCTACGGTGGGGTGCTGAAGGATCACAGTGCAACAGACCTAGCAGAGCATGC[T/C]TCCAAGGCTGCCCTTGCTGCTGGGGGAGTTGCACCTGAGCTTGTCAACAGTGTTATCT	0	0	0	unknown	0	UNKNOWN		0.856	1		Unknown	0	1790562309	snp_BX078584_142-0_T_F_1790562309
snp_BX078786_199	CTACAGCATGCTGAAACCCAAGGAGTATGCTGGCTCCAAGGCTGACCCTCATCTGGTGCC[T/C]TCCGTCACCACAAAGAGGATTGTGGGCTGTGTCTGTGAGGAGGATAACACAGCAGTGGTG	0	0	0	unknown	0	UNKNOWN		0.771	1		Unknown	0	1790562310	snp_BX078786_199-0_B_U_1790562310
snp_BX078807_192	CATCTTCCATAGTTTTGGAGGAGGGACCGGCTCTGGTTTTACTTCCTTGTTGATGGAA[T/C]GCCTGTCTGTGGATTACGGCAAGAAGTCCAAACTAGAATTCTCAGTCTACCCTGCTCCC	0	0	0	unknown	0	UNKNOWN		0.979	1		Unknown	0	1790562313	snp_BX078807_192-0_T_F_1790562313
snp_BX079234_177	TTCATCGGTATGGAGTCTGCTGGTATCCATGAGACCACATACAACGGCATCATGAAGTG[T/C]GACATTGACATCCGTAAGGACCTGTACGCCAACAACGTCTTGTCCGGCGGTACCACC	0	0	0	unknown	0	UNKNOWN		0.899	1		Unknown	0	1781939187	snp_BX079234_177-0_B_U_1781939187
snp_BX080248_389	GGAGCTGTGCTCTAAGAGGGATGAGTTGAACCGTCAGATACAGCTGGAGGAGGAGGAGAA[A/G]GGTCGTCTACAACACGACATTCGTGTCCTCACTGAGAAGCTAAGCCGCGTCAATGAGAGC	0	0	0	unknown	0	UNKNOWN		0.947	1		Unknown	0	1790562328	snp_BX080248_389-0_T_U_1790562328
snp_BX081537_637	ATGCCTTTCACTCTCAGGGCGTTTGAGGATGAGGGCAAGGCAAGGCTGGGTGTGGT[A/G]GAGTGTGCCAAACATGAACTCCTGCAGCCCTTCAACGTTCTGCACGAGAAAGAAGGTG	0	0	0	unknown	0	UNKNOWN		0.875	1		Unknown	0	1790562336	snp_BX081537_637-0_T_U_1790562336
snp_BX081982_72	CCAGGAACATCTCTGGGACCAGTAAGTTCCACGTGGAACTGGAACAGGAACTAGCAGA[T/C]CTCCACAGGAAGGACGCTGCGCTACTCTTCACTTCCTGCTTCGTAGCCAATGACTCCAC	0	0	0	unknown	0	UNKNOWN		0.935	1		Unknown	0	1790562341	snp_BX081982_72-0_T_F_1790562341
snp_BX082269_110	TGAGGTTGCACAATCATAAAACTGGCCAGGAGGTTGTGTTTGTGGCCGAGCCTGACAG[T/C]AAGAACCTTTACAAGTTTGAGCTGGACATAGCCGAGAGGAAGTCTGAGTTTGACTCAATG	0	0	0	unknown	0	UNKNOWN		0.948	1		Unknown	0	1790562342	snp_BX082269_110-0_B_U_1790562342
snp_BX082716_468	AACAAGCACGACGGCGCCCTGCGCAACACGGAGTACTTCAAACAGGTGAAGGACAACTG[T/C]AACATCGTGCTGCTGGGAGACTCATTAGGTGACCTCAACATGGCTGACGGCGTGCCCAAT	0	0	0	unknown	0	UNKNOWN		0.933	1		Unknown	0	1790562353	snp_BX082716_468-0_T_F_1790562353
snp_BX083234_240	ATCCAGCGACTGCTAAGTGGTATGACAGACGGGACTCTGTCTACATCGAGTTCTGCGTAG[C/G]GGACAGCAAGGATGTCAAGATCAATTTCGAGAAAGCAAAGTTTGCTTTCAGTTGTCTTGG	0	0	0	unknown	0	UNKNOWN		0.95	1		Unknown	0	1790562357	snp_BX083234_240-0_B_F_1790562357
snp_BX084002_432	TGTCAAGGGGAAACTGGAGCCCTACGCAGAGGAGATGAAGACACAAGTCCAGCAGAGAGT[T/G]GAGCAGCTGAAACAGGATCTGGCTCCCTATGCAGAGTCCCTGGACTCCGAGACCCTGAGG	0	0	0	unknown	0	UNKNOWN		0.929	1		Unknown	0	1790562363	snp_BX084002_432-0_T_F_1790562363
snp_BX085036_500	GTACTGGCCTGGGGTGGGAGTAGTAATTATACCGTTACTGTTTTGGATGATAAGCCTTTC[T/G]AGTTCGGGGGAAGCAAGCTTCAGTGACCCGACGTCCTGGTGCGCTACCTGGTACAAGTC	0	0	0	unknown	0	UNKNOWN		0.951	1		Unknown	0	1790562367	snp_BX085036_500-0_T_F_1790562367
snp_BX085507_319	TTTGACATTGACCTTAAAGAGGCTCAGAGATTCTTTGCCCAGAAGTTCTCCTGCGG[T/C]GCCTCGGTGACGGCGGAGGATGAAATCATCATTCAGGGAGATTTTACAGATGACATCA	0	0	0	unknown	0	UNKNOWN		0.615	1		Unknown	0	1790562368	snp_BX085507_319-0_B_U_1790562368
snp_BX086022_128	AGAGAAACCTAACACGTTGGAGGAATTGGATGTCGTGTCAGAAGAATGTGTTGAAGT[C/G]CAAGAGCTTGGAGAGGACGAGTATCTCATAATTATCAAGTTCTCTCCAACTGTCCC	0	0	0	unknown	0	UNKNOWN		0.951	1		Unknown	0	1790562371	snp_BX086022_128-0_B_F_1790562371
snp_BX087371_320	AGCCTACCTGCAGGGACTGATCGACCGTACCCAGTACATGCATCTGCAAGAGCTGGAGTG[T/C]GATTGGGAGGAAATAACTTCCATGGGACCTGATGGGGAGACCTCTGTGCTGCAGG	0	0	0	unknown	0	UNKNOWN		0.94	1		Unknown	0	1790562374	snp_BX087371_320-0_B_U_1790562374
snp_BX088197_319	AAAGATGGACATGGACAGCAAGCGCAGTAAGACAACCCAATTGGACGAGCACGG[A/T]CAGTACCCAACATGGATGAGCCAACGACAGGCCAAGAAACTGAAAGGCAAACGCATGA	0	0	0	unknown	0	UNKNOWN		0.837	1		Unknown	0	1790562376	snp_BX088197_319-0_B_U_1790562376
snp_BX295488_274	CAGAGGATCTCAGTGTCTGCAGCCTCTAAGCTGCTGTGTAACATGATGCTGGGATACAG[A/G]GGCATGGGCCTCTCCATGGGCAGCATGATCGTTGGCTGGGACAACAAGGGCCCTGGTT	0	0	0	unknown	0	UNKNOWN		0.896	1		Unknown	0	1790562379	snp_BX295488_274-0_B_F_1790562379
snp_BX297399_216	ACCAGCATCTTCGGAAGTGAGAAGCTGAGGAACCCCAAGTTGTTCTATGCTGACCATCC[A/C]TTCATCTTCCTGGTGAAGGACAACAAGACCAACTCCATCCTCTTCATCGGCAGAAT	0	0	0	unknown	0	UNKNOWN		0.969	1		Unknown	0	1790562385	snp_BX297399_216-0_B_F_1790562385
snp_BX297471_256	GCGACGGCATCGGGAGGCCTGGAAACGCAGGTGGGGAGTTTCTTCAGAGAGACTTTTC[T/C]GAGACCTACGAGAAATACCACATCGAGAGTCTTCAAAACATGTCCAAGCAAGAGCTGG	0	0	0	unknown	0	UNKNOWN		0.94	1		Unknown	0	1790562387	snp_BX297471_256-0_T_F_1790562387
snp_BX298402_340	TGTGGACAACTGTCGCCTCTTCATCGGGGGCATCCCCAAAACCAAGAAGAGAGAGGAGAT[T/C]CTGGAGGAGGTGTCCAAGGTGACGGAGGGCGTCCTGGACGTCATAGTGTACGCCAGCGCT	0	0	0	unknown	0	UNKNOWN		0.977	1		Unknown	0	1790562391	snp_BX298402_340-0_T_F_1790562391
snp_BX299081_412	CACTCTGTGCTCTGTGCTTCAGGAGAACCTGCGTATATGTGCCACATGTCACCTGCTGAA[A/G]GGGACGGCCTTCCAGAGACCACAGCTGATGCGGCTGAGGGTCAAAGACCTGCGGCAGTAC	0	0	0	unknown	0	UNKNOWN		0.713	1		Unknown	0	1790562395	snp_BX299081_412-0_B_F_1790562395
snp_BX300615_303	TGGAGTGGACTGGCGTCAGAAGCTGGACTCTCAGAGGGGAGCTGTTCTGGCCAC[T/C]GAGCTGAAGAACAACAGCTACAAACTGGCCCGCTGGACCTGCTGTGCCATGCTGGCTG	0	0	0	unknown	0	UNKNOWN		0.947	1		Unknown	0	1790562396	snp_BX300615_303-0_B_U_1790562396
snp_BX301770_496	CTGGTCATCAGCAGTGTGGACATCCAGTCAGTGGAGCCGGTGGACCAGAGGACCAGAGAC[T/G]CCCTGCAGAAGAGTGTCCAGCTGGCCATCGAGATCACCACCAACTCCCAGGAGGCTGC	0	0	0	unknown	0	UNKNOWN		0.834	1		Unknown	0	1790562400	snp_BX301770_496-0_B_U_1790562400
snp_BX301804_53	GGAGGACCGCTTCCTCATTTGCATGCTGCACAAGTTGGGCTTCGAAAAGGAGTCGGTCTA[T/C]GACGAGCTGCGCCAGTGCATCCGCAACTCGCCCCAGTTTCGCTTCGACTGGTTCCTCAAG	0	0	0	unknown	0	UNKNOWN		0.775	1		Unknown	0	1771459724	snp_BX301804_53-0_T_F_1771459724
snp_BX301814_463	GGCCTACAAGGAGGAGATTGTCCACCAGTTGCCCAGCAACGAGCCTGAGGACCTGGAGCG[T/C]AACCTGGAGCAGGTAGTCCAGTGGATCGAGCAGTGGGTGAAGGACAACAACTAGCATGG	0	0	0	unknown	0	UNKNOWN		0.775	1		Unknown	0	1790562402	snp_BX301814_463-0_B_U_1790562402
snp_BX303254_177	ACCCACTTTGAGTATGAGAAGGAGTCTCCGTACGGCCTGAGCTTCAACAAGGGAGAGGT[T/G]TTCCGTGTAGTGGACACCCTCTACAACGGCAAGCTGGGCTCCTGGCTCGCCATACGCAT	0	0	0	unknown	0	UNKNOWN		0.822	1		Unknown	0	1790562415	snp_BX303254_177-0_T_F_1790562415
snp_BX305856_291	CATTAATTTATACCCTCTCACCAACTACACATTTGGGACCAAGGAGCCTCTGTATGA[A/G]AAGGACAGTTCAGTGGCAGCACGGTTCCAGAGGATGCGGGAGGAGTTTGACAAGCTGGG	0	0	0	unknown	0	UNKNOWN		0.762	1		Unknown	0	1790562426	snp_BX305856_291-0_T_U_1790562426
snp_BX306392_207	GCCAGGCCCCAGTCCCCGCTCTGCCAGAGAAGGGAGGCAAAACACGCCACGG[T/C]ATCATCCCTGAGGAGCTCTTCCAGATCCTGTACCCCAAGACTGGAGTTACAGG	0	0	0	unknown	0	UNKNOWN		0.77	1		Unknown	0	1790562428	snp_BX306392_207-0_B_U_1790562428
snp_BX308056_53	GAAGAAGGAGCAGGACACCAGTTCTCACCTGGAGCGAATGAAGAAGAACATGGAGCAGAC[A/C]ATCAAGGACCTGCAGCACCGCCTGGATGAGGCTGAACAAATCGCCATGAAGGGGGGCAA	0	0	0	unknown	0	UNKNOWN		0.891	1		Unknown	0	1790562437	snp_BX308056_53-0_B_F_1790562437
snp_BX309691_387	TTTCACCATGGTCTCGGAGCTGGTGAAACTTCCTGCGCTGGCCAAGCCCAGGGTGGT[T/C]TTGGGAATCACAGACTTGACTCTGCCCCTGGGGAGGAGGGTGGCAGCCAAGGCCATCT	0	0	0	unknown	0	UNKNOWN		0.832	1		Unknown	0	1790562444	snp_BX309691_387-0_B_U_1790562444
snp_BX310147_141	GAATGAGAAGACTGCATTGACCTGTCTGTCACAGAATGACTGGAAACTAGATGTCGCCAC[A/C]GACAACTTTTTCCAAAATCCAGACCTCTACCATTCGAATCTAAAAGGAGCATTAGACA	0	0	0	unknown	0	UNKNOWN		0.948	1		Unknown	0	1790562446	snp_BX310147_141-0_T_U_1790562446
snp_BX311609_167	TGGTTGGTGGTACAACAGGTGTCACTCAGCCAATCCAAACGGCCGTTACTACTGGGGCGG[A/G]ACTTACACGCGGTACATGGCAAAACACGGCACAGATGACGGCATGGTGTGGATGAACTG	0	0	0	unknown	0	UNKNOWN		0.648	1		Unknown	0	1790562453	snp_BX311609_167-0_B_F_1790562453
snp_BX313929_36	GTACAAGCACTTCTTTGAGGCCTGCCGGCTGCTGCAGCAGATGATTGACATCTCCATCGC[T/C]GGCTTCCTGCTCACGCCCGTCCAGAAGATCTGCAAGTACCCCCTGCAGCTGGGAGAGCTG	0	0	0	unknown	0	UNKNOWN		0.851	1		Unknown	0	1790562459	snp_BX313929_36-0_T_F_1790562459
snp_BX315667_820	TAATGAGATGAAAACTGGTCCGTTTGCTGAGCATTCCAATCAGCTGTGGAACATCAG[T/C]GCTGTCCCCACCTGGTCCAAAGTCAACCAGGGCCTGATCCGAATGTACAAGGCAG	0	0	0	unknown	0	UNKNOWN		0.807	1		Unknown	0	1790562467	snp_BX315667_820-0_T_F_1790562467
snp_BX315714_205	AAGCTCCCAGAAACACCGGGAAGAAGAGGAAATTCCAGCCGGTCATTGGGAACTTTTCCA[A/G]TGAAAAGCAGAGGCAGCTGGATCTGTTGAAAGTGATGGACAGTAAGAAACCTCGTCTGGA	0	0	0	unknown	0	UNKNOWN		0.743	1		Unknown	0	1790562468	snp_BX315714_205-0_T_U_1790562468
snp_BX317515_628	CCGCAGCTCGGGCCTGTGGGGGGCAATCCACGAGCTGGGCCACAACCAGCAGAGAGGAG[T/C]CTGGGAGTTCCCCTCACACACCACTGAGTGCACGTGTAACCTGTGGTCCGTGTACGTGCA	0	0	0	unknown	0	UNKNOWN		0.765	1		Unknown	0	1790562471	snp_BX317515_628-0_T_F_1790562471
snp_BX319840_668	GCGCTGCCCCCCTGCCATGCCCTGTGCCAGTTCTATGTCATTGACGGGGAGCTGTCGTG[C/G]CAGCTGTACCAGCGCTCGGGGGACATGGGCTTGGGAGTGCCCTTCACATCGCCAGCT	0	0	0	unknown	0	UNKNOWN		0.632	1		Unknown	0	1790562477	snp_BX319840_668-0_T_F_1790562477
snp_BX319847_293	CTACCAGAGTATGATGGGAATGAGCGATGGTATCAGGTCCTGCCGCATGATCCCCATGCA[T/C]CGTGGAAACTTCAGGATGAGGATCTATGAGAGGGAGAACTTCGGAGGTCAGATGCACG	0	0	0	unknown	0	UNKNOWN		0.804	1		Unknown	0	1790562478	snp_BX319847_293-0_B_U_1790562478
snp_BX320848_228	TTCAAGTACCTGTCATGGCTGCTCTACCCTCTGTTTGGGTGCTATGCCGTCTACAGTGTG[T/C]TGTACCAAGAGCACAAAGGCTGGTACTCATTCGTACTGGGCATGCTCTATGGCTTCTT	0	0	0	unknown	0	UNKNOWN		0.911	1		Unknown	0	1790562483	snp_BX320848_228-0_T_F_1790562483
snp_BX321028_383	ACTGCGTCAGGAGGTAGTGGTGTGTATGCGTCGTGACACGGCCCTGGAGACGGCCCTCAA[T/C]GCTAAGGCCTACAAGCGCAGCAAGCGGCAATCCCTCCGTGAGGCCCGCATCACAGAGAAA	0	0	0	unknown	0	UNKNOWN		0.729	1		Unknown	0	1790562484	snp_BX321028_383-0_B_U_1790562484
snp_BX321056_252	ATATTGTAGCGGTAGGCGCTGGGTTCTGTGATGGTCTGGGCTTTGGGGACAACACCAAG[T/G]CTGCGGTGATCCGGCTGGGGCTGATGGAGATGATCGCCTTCACCAAGCTGTTCTGTAAG	0	0	0	unknown	0	UNKNOWN		0.662	1		Unknown	0	1790562487	snp_BX321056_252-0_T_F_1790562487
snp_BX321524_720	TGCCGTTGTCTCTGGGACAGGAGTTCGGTGGGTATGTGCAGCAGGTAAAGTACAGTAT[A/T]GAGCGAGTGAAGACGGCCATGCCCAGAATATATGAGCTGGCAGCAGGAGGTACTGCCG	0	0	0	unknown	0	UNKNOWN		0.965	1		Unknown	0	1790562491	snp_BX321524_720-0_B_F_1790562491
snp_BX321563_177	AAGAAGGGCCCCAGGATGAAGTTACACTTGTTACAGTTGTACTTGACCATTCCCAGCTG[A/C]GGTAGAACACCTGTACAGCAGGTCACCACTCCACTGGTACGGATCAACTGGTTCAGGTG	0	0	0	unknown	0	UNKNOWN		0.945	1		Unknown	0	1790562492	snp_BX321563_177-0_T_U_1790562492
snp_BX321849_579	CAGCCACTCGTCACACAGATGGTCAGTGTGTATCAGGTGTATCCCCACTCCTGCTTCCT[T/G]TATCTGGGCAGCATCCTGGTGGATGAGTACGGCATGGAGGAAGGCTGCAGACAAGGTCTA	0	0	0	unknown	0	UNKNOWN		0.633	1		Unknown	0	1790562506	snp_BX321849_579-0_B_U_1790562506
snp_BX855659_100	AGATCAGTCCACCCCCCACTGCCAACCTGGACCGCTCTAATGACAAGGTCTATGAGAA[T/C]GTCACAGGACTGGTGAAGGCTGTCATAGAGATGTCCAGTAAAATTCAGCCTGCGCCTC	0	0	0	unknown	0	UNKNOWN		0.983	1		Unknown	0	1790562509	snp_BX855659_100-0_T_F_1790562509
snp_BX856049_158	TGTTGAAATGGCAGATCCAGCCATGCACCGAGATTGTCCTCTTGACTGCAAGGTCTATGT[C/G]GGAAACCTGGGAAATAATGGCAACAAGACAGAGCTGGAGAGGTCCTTTGGCTATTATG	0	0	0	unknown	0	UNKNOWN		0.956	1		Unknown	0	1790562517	snp_BX856049_158-0_B_F_1790562517
snp_BX856591_334	CTGGGATGAGGACGACGCAGAGGAGACTGCACTGGAGGGATACACTACAGCTGTAGA[T/C]GACGAAGACAACCTGGTGGATGAATACCAGATCTTCAAGGCCATACTACAGAATATCC	0	0	0	unknown	0	UNKNOWN		0.98	1		Unknown	0	1790562519	snp_BX856591_334-0_T_F_1790562519
snp_BX857040_205	GTCCACAGGTTACTGCGCAAAGGCAACTATGCCGAGCGTGTCGGTGCCGGAGC[T/G]CCTGTCTATTTGGCTGCTGTGCTGGAATACCTAACGGCTGAGATCCTCGAGTTG	0	0	0	unknown	0	UNKNOWN		0.771	1		Unknown	0	1790562522	snp_BX857040_205-0_B_U_1790562522
snp_BX857718_361	ATGCCAAACTGGGGAGGAGGTAACAAGTGTGGTGCATGCCAGGGGACAGTGTACCATGC[T/C]GAGGAGGTGCAGTGTGATGGGAAGAGCTTCCACAAATGCTGCTTCCTGTGCATGGTCTG	0	0	0	unknown	0	UNKNOWN		0.821	1		Unknown	0	1790562527	snp_BX857718_361-0_T_F_1790562527
snp_BX858195_107	ATGGCCTTCCCCAGAGTAAAGCCAGCAGCGGATGAGACTGCCTTCAGCGAGTGTCT[A/G]CTGAAGAGGAACCAGGACCTCAGTCCTACACCCGCAGAGCAGTCCTCTATCTTGTCCC	0	0	0	unknown	0	UNKNOWN		0.752	1		Unknown	0	1790562529	snp_BX858195_107-0_B_F_1790562529
snp_BX858227_400	CCTCCTGCGCCCGGGCCGTCTGGACAGAAAGATTGAGTTTCCCCTACCTGACCGCCG[A/G]CAGAAACGCCTGGTCTTCTCCACCATCACCAGCAAGATGAACCTCTCTGAGGAGGT	0	0	0	unknown	0	UNKNOWN		0.772	1		Unknown	0	1790562530	snp_BX858227_400-0_T_U_1790562530
snp_BX858227_598	GGCTGTCCGTGAAAATAGGTACATCGTCCTGGCCAAGGACTTTGAGAAGGCCTACAAGAC[A/T]GTTATCAAGAAGGATGAGCAGGAGCATGAGTTCTACAAGTAGAAAGTAACCCCACCCC	0	0	0	unknown	0	UNKNOWN		0.924	1		Unknown	0	1790562533	snp_BX858227_598-0_T_F_1790562533
snp_BX859074_597	CGTCCACGCTCTCCAGTGCCCCTTACCAACAGAGTCCCTGCGCCGTAACATGCCATGG[A/C]GAGCCGGGCAACTTCTACGGGTACGACGCTCTCCAGAGGCAAACCCTTTTTGGACCCCA	0	0	0	unknown	0	UNKNOWN		0.627	1		Unknown	0	1790562534	snp_BX859074_597-0_T_U_1790562534
snp_BX859563_367	GGTTTCAGTCTGGACTGGTGTATGAATCCTGACATGGGGCTGCCCAAGCCAGACCTTGTG[A/T]TGTTCCTGCAGCTCAGCCCGTCTGAGGCCGCCCAGCGGGGTCAGTTTGGGACAGAGAGAT	0	0	0	unknown	0	UNKNOWN		0.634	1		Unknown	0	1790562539	snp_BX859563_367-0_T_F_1790562539
snp_BX860582_207	GGAAGACTTTAAGAAGAGGGCCTACCAGTGTGTGGTCAAGCTGCAGAGCAAAGACCCAGC[T/C]TTCATCAAAGGATGGAACCTCATCTGTGACGTTTCCAGGAATGAATTCCAGAAGGTCT	0	0	0	unknown	0	UNKNOWN		0.862	1		Unknown	0	1790562546	snp_BX860582_207-0_B_U_1790562546
snp_BX860987_27	TGGGGAGGTGTACTGCATCGATGCCCGTTACTACGGTAACATCAGCCGCTTCATAAACCA[T/C]CTGTGCGACCCTAACATCATCCCTGTGCGTGTATTCATGCTACACCAGGACCTGCGCTTC	0	0	0	unknown	0	UNKNOWN		0.821	1		Unknown	0	1790562552	snp_BX860987_27-0_B_U_1790562552
snp_BX862101_606	GGCCCAGCAGCCCCGGCTTTTTGTGGGCATGATCCTCATCTTGATCTTCGCCGAGGTCCT[A/G]GGACTCTACGGTCTCATTGTGGCCCTCATCCTGTCCACGAAATAAACCACCAACTTCTCC	0	0	0	unknown	0	UNKNOWN		0.931	1		Unknown	0	1790562568	snp_BX862101_606-0_T_U_1790562568
snp_BX862526_336	AACGTGGTGATCCTGTGGAACGTGGCGTGTGGAGAGGCCATGGTGAGGATCGACTCGGT[T/C]CACCCTGACCTCATCTACAGTGCCTGCTGGAACAGGGACGGCTCCCAGATCCTCACCTC	0	0	0	unknown	0	UNKNOWN		0.809	1		Unknown	0	1790562570	snp_BX862526_336-0_B_U_1790562570
snp_BX864288_333	TTTGAATCTGGTGACTATGTCTCCACTGTCACCCGGGTGATGGTGAGCCAGAATCGC[T/C]TGTGGAGTGATTCAGAAGAGGTGGTGGCTCTCCAAGTGTTCAGCGAGGTCATCGAGATG	0	0	0	unknown	0	UNKNOWN		0.953	1		Unknown	0	1790562572	snp_BX864288_333-0_B_U_1790562572
snp_BX864660_725	GGTCTGGACCCTAAGCTACTGGCTAAGATCCTGAACATGAGTTCAGGCCGCTG[T/C]TGGTCCAGTGACACCTACAACCCTGTACCTGGTGTCATGGAGGGAGTCCCCTCTGGAA	0	0	0	unknown	0	UNKNOWN		0.907	1		Unknown	0	1790562576	snp_BX864660_725-0_B_U_1790562576
snp_BX865421_703	TCAAAATAGGCCCTTCTCTCTTCCATCCTTTCCCTGTTGAAGTTACTGTTGAACTC[A/T]GCAGCTTTCTTGGCAGCTTTCTGTATGTACTCTGGCACTTTACTGGCTTCAACCTTC	0	0	0	unknown	0	UNKNOWN		0.618	1		Unknown	0	1790562578	snp_BX865421_703-0_T_U_1790562578
snp_BX865581_374	GGGTGATGCAGACCTGTACGTCTCGGACAAAACTCTGCGGCCCAGCTTTGACACCTACA[A/G]GCTGCAGTCGGTCACCTGTGGCCAGGATGTGGTCGTAGTGCCTGGAGACTTTGGGAG	0	0	0	unknown	0	UNKNOWN		0.78	1		Unknown	0	1781938330	snp_BX865581_374-0_B_F_1781938330
snp_BX866524_368	GAACAAGTCTCCAACGGAGTATCGTTCCGGCCCTCGGCTCATCATCTTCATGATCGGAGG[T/C]GTGTCCCACTCTGAGATGCGCTCCGCCTACGAGGTCACTCGAGCTACCGACGGAAAATG	0	0	0	unknown	0	UNKNOWN		0.899	1		Unknown	0	1790562585	snp_BX866524_368-0_T_F_1790562585
snp_BX868314_314	AGTACTTTGTGACCCGTAACTACTCCTCCATCATCGCTTTTGCTGTGGGTGGACATTTC[A/C]AGCCAGGCAATGGCTTCACTATGATTGGAGCACACACAGACAGCCCCTGTCTGAGGATTA	0	0	0	unknown	0	UNKNOWN		0.72	1		Unknown	0	1790562587	snp_BX868314_314-0_B_F_1790562587
snp_BX869590_239	GTATGGAACAGATCGCCGTGGACCCATATCTAGTCCCTACCTTCCAGCTCACACTGGT[A/G]CTGAGGCTCGATTCTGGAGGACTGTGGCCCAAAATCCAAGGGCTTTTCTCCACAAAGTCT	0	0	0	unknown	0	UNKNOWN		0.831	1		Unknown	0	1781938410	snp_BX869590_239-0_B_F_1781938410
snp_BX870148_361	TGGTGAAGGAGCTGCAGAACAAGTACACTCCTGGCCGGAGAGAGGAGGCC[A/G]TCGTCGTCACCAGGAGGTTCCTGCGCTCCGTGGCCAGGGTGTTTGTCATCCTCAGCGTC	0	0	0	unknown	0	UNKNOWN		0.608	1		Unknown	0	1790562595	snp_BX870148_361-0_B_F_1790562595
snp_BX871346_422	AGCTTATATACTCAGTGAGAGTAGCATGTTTGTCTCCAAGAGACGTTTCATTTTGAAGAC[A/G]TGTGGAACCACCCTCTTACTGCAAGCACTGATGCCTCTGCTGGAACTGGCCAGAGAGTAC	0	0	0	unknown	0	UNKNOWN		0.98	1		Unknown	0	1790562601	snp_BX871346_422-0_B_F_1790562601
snp_BX871779_658	CTGGACTGTGAGATTGAAAATGGTGGTACTCTGGGCTCTAAGAAGGGTGTGAACTTGCC[T/C]GGTGCTGCTGTGGACCTGCCCGCTGTCTCTGAGAAGGACATCCAGGATCTGCAGTTCGGT	0	0	0	unknown	0	UNKNOWN		0.913	1		Unknown	0	1790562607	snp_BX871779_658-0_T_F_1790562607
snp_BX872675_361	ACTGAGGAAGACCGTAAGAATTTGAGCCGCCTGCAGGACCTGGTGGACAAACTGCAGCT[T/G]AAGGTCAAATCCTACAAGAGAACTTCAGAGGAGGCTGAGGAACAAGCCAATTCCAAT	0	0	0	unknown	0	UNKNOWN		0.997	1		Unknown	0	1790562608	snp_BX872675_361-0_B_U_1790562608
snp_BX874264_269	GCCACCACAAGTCCAACATCCAAAAAGAGGCGGCCTGGACCCTGTCCAACGTCAC[A/G]GCTGGCAAGGACACCCAGATCCAGGAAGTCCTCAACGCCGGCCTCGTTCCATTGCTGGT	0	0	0	unknown	0	UNKNOWN		0.658	1		Unknown	0	1781938100	snp_BX874264_269-0_B_F_1781938100
snp_BX874909_668	GTCGGCTCTAGAGATGGGATTTGAGCGAGGCCTGGTCAAGCAGACGGTCCAGAGTAAGAT[A/C]CTGACCATCGGAGAGAACTACAAGACGGTCCAGGAACTGGTCTCAGACCTGCTGTCTGCC	0	0	0	unknown	0	UNKNOWN		0.886	1		Unknown	0	1790562620	snp_BX874909_668-0_T_U_1790562620
snp_BX875913_556	GCCTACAGGTACCGCCGCTGGAAGCTGGGGGAGGACATTGACCTGATTGTACGCTG[T/C]GAGCACGATGGAGTGATGACCGGGGCCAACGGAGAGGTGTCCTTCATCAACGTCAA	0	0	0	unknown	0	UNKNOWN		0.919	1		Unknown	0	1790562623	snp_BX875913_556-0_T_F_1790562623
snp_BX876513_382	ACGACAAGGAGTGGAAGCTGGGCAAGTGTCTCATTCGCTTCCCTGAGATCCTGCA[A/G]AAGATCCTGGATGACCTCCTGCTCCACACGCTGTGTGACTACCTGTACGAGCTGGC	0	0	0	unknown	0	UNKNOWN		0.826	1		Unknown	0	1790562624	snp_BX876513_382-0_T_U_1790562624
snp_BX878759_221	AAACAAGCCATGGGTGTGTACATCACCAACTTCCACGTGCGGATGGACACCCTGGCCCA[T/C]GTGCTCTACTACCCCCAGAAACCCTTAGTCACCACCCGCTCTATGGAGTACCTACGTTTC	0	0	0	unknown	0	UNKNOWN		0.842	1		Unknown	0	1790562628	snp_BX878759_221-0_B_U_1790562628
snp_BX880452_645	CGTCTCTGACAACTACATCTTCAGTGCCAACGGCTCGGCAGTGAGGGCATACAAGGC[T/C]GTCAAGATGGAGATTGTCCCTGGGAAGATCGTCACGGAGATCAGACAGTACTTCTACAG	0	0	0	unknown	0	UNKNOWN		0.883	1		Unknown	0	1790562632	snp_BX880452_645-0_B_U_1790562632
snp_BX884230_157	TGTGATAACTTCCAGGACCGTGGCTTCATGAACCGCGTCAACTCCATCCGTGTGGAGAG[T/C]GGCGCCTTCTGCTGCTTCGACCACCCCGACTTCAAGGGACAGCAGTACATCCTGGAGCAC	0	0	0	unknown	0	UNKNOWN		0.715	1		Unknown	0	1790562639	snp_BX884230_157-0_T_F_1790562639
snp_BX884581_412	GGGCATCCTTTCCAACACAATTGCGTTCTATGACTTGGCGCGACATGCAGTGGAGACCAC[A/G]GCTCAGAGTGACAACAAGATCACCTGGTCCATGATCCGGGAGCACATGGGAGAGATCC	0	0	0	unknown	0	UNKNOWN		0.964	1		Unknown	0	1790562642	snp_BX884581_412-0_T_U_1790562642
snp_BX886416_429	TCCAGGGGGCTGAAAGAGAAGAAGGTGGCTAAAACTCGGTCTAAAGTGAAGAGCTC[A/C]GATGAAGATGGCAGTCCGAAGAGTGCACAGAAGAAAGTCAAACTTCTCCAGCCGGGGGA	0	0	0	unknown	0	UNKNOWN		0.684	1		Unknown	0	1781938785	snp_BX886416_429-0_T_U_1781938785
snp_BX886696_617	GGTGGGGACAATGAGGTCCAGAGGACCATGCTGGAGCTCATCAACCAGCTGGACGGCTT[T/C]GACCCCAGGGGGAACATCAAGGTCCTGATGGCCACCAACCGGCCCGACACCCTGGACC	0	0	0	unknown	0	UNKNOWN		0.614	1		Unknown	0	1790562650	snp_BX886696_617-0_B_U_1790562650
snp_BX887828_147	CCCCGAGTGCTACACCTGCTCCAATTGTGACGTCAACCTGAAACAGAAGGGACATTTCTT[T/C]GTGGAGGACCAGATCTACTGCGAGAAACACGCACGCGAGCGAGTGACTCCACCCGAAGGC	0	0	0	unknown	0	UNKNOWN		0.959	1		Unknown	0	1790562655	snp_BX887828_147-0_T_F_1790562655
snp_BX888348_155	CTCCGGCCTGCTGGACCAGCTGATCGCCGCGGGCAAGGAGTACATCTTCGTGTCCAACAT[A/T]GACAACCTGGGCGCCACCGTGGACCTGTTCATCCTTAACCACCTGATGACGCAGCCCAAA	0	0	0	unknown	0	UNKNOWN		0.866	1		Unknown	0	1790562659	snp_BX888348_155-0_B_F_1790562659
snp_BX911541_416	GTCAGATGAACAGTACGACCCGTTCGCCGAACACCGGCCCGCCAAGATTGCAGAGCGTGA[A/G]GACGAGTACAAGGCCAGACGACGACAGATGATCATCTCTCCGGAGCGACTCGACCCCTTT	0	0	0	unknown	0	UNKNOWN		0.759	1		Unknown	0	1790562678	snp_BX911541_416-0_T_U_1790562678
snp_BX911608_584	TTCAAGTGGAGGGGCAAGCCTCTGTTCATCCGCCACCGGACTGAGAAAGAGATCGCCAC[A/C]GAGGAAGCTGTGGAAATGGCTGTGCTTCGTGACCCCCAGCACGACAAGGACCGCGTCGCC	0	0	0	unknown	0	UNKNOWN		0.862	1		Unknown	0	1790562681	snp_BX911608_584-0_B_F_1790562681
snp_BX913822_253	CAACCTCCTTCAGTTCTGGAAAAGGAAGACATGTGTCCTGACCACGGATAGCCTCAACAT[T/C]TACGCCGACACGCAGAAGCGTACCAAGAGCAAGGAGCTCAAACTCCAGTCTATCAAGAAA	0	0	0	unknown	0	UNKNOWN		0.73	1		Unknown	0	1790562695	snp_BX913822_253-0_T_F_1790562695
snp_CA341693_269	AGAAGTTTGTTCCCTACTACGACCTGTTCATGCCCTCCCTCAAACATATCGTGGAGAA[T/C]GCTGTGCAGAAGGAGCTGAGGCTGCTCCGAGGGAAGACCATCGAGTGTATCAGCCTCAT	0	0	0	unknown	0	UNKNOWN		0.905	1		Unknown	0	1790562699	snp_CA341693_269-0_T_F_1790562699
snp_CA341715_298	CCAGCTACCCTGCCGCCACGTCTTCTGTTTCCTATGTGTGAAAGGGGCGTCCTGGCAGAG[T/C]AAGCGCTGTGCTCTCTGTAGACAGGAGGTTCCCGAGGACTTCCTGGAGCACCCCACTCT	0	0	0	unknown	0	UNKNOWN		0.781	1		Unknown	0	1790562700	snp_CA341715_298-0_B_U_1790562700
snp_CA342203_488	GCAACGACATCTTCAAGCCTTTACCTGGACAAGACAAACCAATCAGAACTGTGCTGAC[A/C]AAAGGAATCGCTGGCATTGGAAAAACAGTCTCTGTGCAGAAGGTCATCCTTGACTGGGC	0	0	0	unknown	0	UNKNOWN		0.889	1		Unknown	0	1790562713	snp_CA342203_488-0_B_F_1790562713
snp_CA342539_222	AAGGAGATTGCAGACTACCTGTCAACAGGGAAGGATGAGCGAGCACGGATCCGTGTGGA[A/G]CACATCATCAGAGAGGACTACTTGGTAGAGGCCATGGAAATCCTAGAACTGTACTGTGAC	0	0	0	unknown	0	UNKNOWN		0.955	1		Unknown	0	1790562714	snp_CA342539_222-0_T_U_1790562714
snp_CA342846_48	CTAAATCCAAGGACTTCAGCGAATGCCCAGTGGGAGCAATGAAGTACAGACAGATGTGGA[T/C]CCTCCCGTCGTGGTAGTTGAAGAGGGAGCGCTTGATTTTCAGCTCTTCCTGGAGGTACTT	0	0	0	unknown	0	UNKNOWN		0.977	1		Unknown	0	1790562723	snp_CA342846_48-0_T_F_1790562723
snp_CA343233_329	GTGGCTTACAGACGCTGCCTACAGATGTTGGCCGCTGGACTTTTCCTGCCAGGCTCAGT[A/G]GGCATCACTGACCCCTGTGAGAGTGGAAACTTCCGGGTGCACACCGTCATGACCCTCG	0	0	0	unknown	0	UNKNOWN		0.661	1		Unknown	0	1790562725	snp_CA343233_329-0_B_F_1790562725
snp_CA343275_461	ATGGCATCCCTGATAAAGAATATGGGGGTGTTGTTGCCAGTAAGGTCCCAGTTGCCCTC[T/G]TCAGTGTAGAACTTGACTGCAAAGCCACGTGGGTCTCTCACTGTGTCGGCTGAGCCCGA	0	0	0	unknown	0	UNKNOWN		0.986	1		Unknown	0	1790562726	snp_CA343275_461-0_B_U_1790562726
snp_CA343763_414	TGTTGCTGGTCTCAGAGAGCCTCTGGATGAACTGGGCGATGCTCTCAGTGTTGCTCTG[A/G]GGAGAGCCCAGGGAGCCCATCATGGTGGACAGGACCCCCTGTACAATCCCAGTGAACAAC	0	0	0	unknown	0	UNKNOWN		0.836	1		Unknown	0	1790562731	snp_CA343763_414-0_B_F_1790562731
snp_CA344387_383	AACCCCATCAGCAGACTGGCTCAGATCCAGCAGGCTAAGAAAGAGAAGGAGCCAGAGTA[T/C]AGCATGATGACGGAGAGGGGGCTGCCCAGACGCAGGGAGTTCGTCATGCAGGTGACT	0	0	0	unknown	0	UNKNOWN		0.94	1		Unknown	0	1790562733	snp_CA344387_383-0_T_F_1790562733
snp_CA344981_296	ACTCTGTGTTTGCCGGAGTGGGAGAGCGTACCCGCGAAGGAAATGACTTGTACCA[T/C]GAGATGATTGAGTCGGGTGTCATCAACCTGAAGGACGACACCTCCAAGGTGGC	0	0	0	unknown	0	UNKNOWN		0.896	1		Unknown	0	1790562737	snp_CA344981_296-0_T_F_1790562737
snp_CA345381_623	TCCACATGGCACGAGGGCTGTTTCATCTGCCACAGCTGTGAGCAGCCCATCGGCTC[T/C]AAGTCCTTCATCCCAGACAAGGATGAACACTACTGCGTGTCCTGCTATGAGGATAAGTTC	0	0	0	unknown	0	UNKNOWN		0.852	1		Unknown	0	1790562744	snp_CA345381_623-0_B_U_1790562744
snp_CA346319_12	TCATTGTGGCGGGGATCTGTGCCTGTCTCTACTTCCTCTTCCTGTGCTTCATGGT[A/G]TTCCAAGTGTTCCGCAACATTAGTGGGAAGAGGTCCTCCCTGCCCGCCATGTCCAAGGC	0	0	0	unknown	0	UNKNOWN		0.823	1		Unknown	0	1771459939	snp_CA346319_12-0_B_F_1771459939
snp_CA346603_528	CCGTCTGTACCTGGAGGATGATGACCCTGTTCAGGCCGAGGCCTACATCAACAGAGCCTC[T/G]CTGCTCCAGAACGAGTCCACCAACGAACAGCTACAGGTCCACTACAAAGTGTGCTACGCC	0	0	0	unknown	0	UNKNOWN		0.846	1		Unknown	0	1790562753	snp_CA346603_528-0_T_F_1790562753
snp_CA349383_71	CACCAGTTTGTCACGCCCCTCACTGCCCTACTGGTGGAGAGTGAGGAGGCCAAGGAGAGG[T/C]TGCTCGCTGACTCCCCTAGGGACCCCAAACAGGGCTGCTGTGCAGGAGGATCTGGTATGG	0	0	0	unknown	0	UNKNOWN		0.709	1		Unknown	0	1790562777	snp_CA349383_71-0_T_F_1790562777
snp_CA350405_224	GTGGGCTCTGTCCTACCTGACAGACGCTGGCAACGAGCAGATTCAGATGGTCATCGACTC[A/G]GGCATCGTTCCCAACCTGGTGCCCCTGCTTAGCCACCAGGAGGTCAAAGTCCAGACTGC	0	0	0	unknown	0	UNKNOWN		0.924	1		Unknown	0	1790562781	snp_CA350405_224-0_B_F_1790562781
snp_CA351652_430	AGAGAGGCAAGCCTGATGTGGTAGTGTCAGAGGATGAGGAGTGGAGGCGTGTGGACTT[T/C]AGCAAAGTCCCCAAACTAAGAGCGGTGTTCCAGAAGGAGAATGGCACGGTTACTGCAG	0	0	0	unknown	0	UNKNOWN		0.905	1		Unknown	0	1790562792	snp_CA351652_430-0_B_U_1790562792
snp_CA351682_313	AGTGGCAGTGGATCTGGGAGTGACTTCACTCTGACCATCAGTGGAGTCCAGGCTGAAGAT[A/G]CAGGAGATTACTACTGTCAGAGTTTCCACTATCCTGGTAGCACTCAGTGGTGGACTT	0	0	0	unknown	0	UNKNOWN		0.954	1		Unknown	0	1790562794	snp_CA351682_313-0_T_U_1790562794
snp_CA352104_494	GCGACAGCACCTGGCTCCGCCTCCTGAAGGGGACCCTGGCCAATCAGAAAAGAGCTGTGA[T/C]GGACCGGTCGAGGAGGGGGTGGAACCGAGGATGCTTCGGGCTCAAACTGGACAGGATCGG	0	0	0	unknown	0	UNKNOWN		0.702	1		Unknown	0	1790562801	snp_CA352104_494-0_T_F_1790562801
snp_CA353913_263	CCCATCGCCAGAGTACGCCAGGCAACCATGGCAGAATATGAAGAAACTGTGCAGAAAT[T/C]GAGGGATGCCTGGAAGGTGTGGGCAGATATTCCGGCCCCGAAAAGAGGAGAGATTG	0	0	0	unknown	0	UNKNOWN		0.983	1		Unknown	0	1790562805	snp_CA353913_263-0_T_F_1790562805
snp_CA353969_516	GACCACACCAGGTCACAGAAGGCCCCCTTGTGGGGAATCTCTTGGTTGCGCTCGATTGT[T/G]CGGATCTGGTCCAGGGTCTTGATGTCAGGTGAAAGACCACCATGCACACAAAGGACCTG	0	0	0	unknown	0	UNKNOWN		0.769	1		Unknown	0	1790562806	snp_CA353969_516-0_B_U_1790562806
snp_CA354153_188	GACGGTGGAGGTGGGGAGAGCCTACTTTGAGACAGAGAAAAAGCACTTTACTATCCTGGA[T/C]GCCCCAGGCCACAAAAGCTTTGTCCCCAACATGATTGGTGGTGCATCACAGGCTGACTTG	0	0	0	unknown	0	UNKNOWN		0.939	1		Unknown	0	1790562809	snp_CA354153_188-0_T_F_1790562809
snp_CA354601_543	CTTCAATTGAATGAGGGAAACCATAGAGCTCTTTATAGGAAAGCCAGAGCCTTGAAAGAG[A/C]TGGGCAGGCATAAAGAGGCCTATGAGGCTGTAGCGAAGTGCTCCCTTGCAGTGCCTCAGG	0	0	0	unknown	0	UNKNOWN		0.714	1		Unknown	0	1790562818	snp_CA354601_543-0_T_U_1790562818
snp_CA355583_526	GTGGTCTTGCAGCCAGGTGTTCGAGGGCCACACCCACTACGTCATGCAGATCGTCATCAA[T/C]CCTAAAGACAACAACCAATTTGCCAGCGCTTCTCTGGACAGAACCATCAAGGT	0	0	0	unknown	0	UNKNOWN		0.978	1		Unknown	0	1790562832	snp_CA355583_526-0_B_U_1790562832
snp_CA355712_344	GCCTGAGTACTCGCGCTACGTGGCACTGCCCGCTGGTGCCCTCAGCGTGGCCTGCTC[T/C]GCCCTCTACGGAATCTCCTGGCAGTTCGATCCCTGCTGCAAGTACCAGGTGGAGTACGAT	0	0	0	unknown	0	UNKNOWN		0.773	1		Unknown	0	1781938139	snp_CA355712_344-0_B_U_1781938139
snp_CA355866_156	TGAAGTACATCTGTCTGTCCTGCTTCTGCACGGCATCCGTTTCTCATCTGAGAACTGGCT[A/C]AATATAGGAACACTGGAGACATTGGCCAAAGCTGGCTGTCGTGCAGTGGCCATCGACCTA	0	0	0	unknown	0	UNKNOWN		0.954	1		Unknown	0	1790562834	snp_CA355866_156-0_T_U_1790562834
snp_CA356256_34	GCATCAAACAGATCCAGAACGAAGAAAGTGTAATCCTCTTCCTGGTCGTTTGGACGTT[T/G]ACAGAGATTACCAGATATTCATTCTATACATTCAATCTGCTCAACCACCTGCCATACT	0	0	0	unknown	0	UNKNOWN		0.952	1		Unknown	0	1790562838	snp_CA356256_34-0_B_U_1790562838
snp_CA356889_206	GCGAGCGAGTAAGTTCCGTCATGTCTTTGGCCAGGCAGTGAAGAACGACCAGTGCTATGA[T/C]GACATCCGCGTCTCCCGGGTCACATGGGACAGCTCCTTCTGTGCCGTCAACCCCAAAT	0	0	0	unknown	0	UNKNOWN		0.821	1		Unknown	0	1790562843	snp_CA356889_206-0_T_F_1790562843
snp_CA357683_619	GAGAGGATATCTAAGATGCCCTTCAGAGACAACCGAGGCCCACTGGAAGACCTGTATG[T/C]CCTGCACATCCCCAACTGTGATATGAGGGGGCAGTATAACCTCAAACAGTGTAAGATGTC	0	0	0	unknown	0	UNKNOWN		0.836	1		Unknown	0	1790562857	snp_CA357683_619-0_T_F_1790562857
snp_CA358227_591	CTCCTGTTCCTGCGGTTCTTCCCCATGACTCCTAACTGGTTCCTGAACGTCACGTCCCCC[A/G]TCCTCAACATCCCTGTCTCCATGTTCTTCTTCTCCGTACTCATCGGTCTGATCCCGTATA	0	0	0	unknown	0	UNKNOWN		0.767	1		Unknown	0	1790562868	snp_CA358227_591-0_T_U_1790562868
snp_CA358532_311	GAGCCAGATCAGCATCCAGGTGAGCAAGCACATGGGTGGGGTCAAGGTCATGGCCACCAC[A/G]GGAGGCACCAACCTGAGGGACGACATCATGCGTCTGGACGAGACTGTGCATGTGGTGATA	0	0	0	unknown	0	UNKNOWN		0.632	1		Unknown	0	1790562878	snp_CA358532_311-0_T_U_1790562878
snp_CA358573_344	AAACAGAAGAGCTATAACGGTGGAACAGCATGTGGGGAACATCATTCTGTTCAGTAAGGT[T/G]GCCAACGTTATCCTCTTCTTCAGACTGGACATCCGCATGGGCCTGCTCTACCTCACCCTC	0	0	0	unknown	0	UNKNOWN		0.969	1		Unknown	0	1790562883	snp_CA358573_344-0_T_F_1790562883
snp_CA358772_487	ACGAAGGCAGCATCATCATCAAGCTGGGGCGTGAGGAGCCAGCCATGTCCATGGACACCA[A/G]TGGGAAGATCATCTGGGCCAAGCACTCAGAGGTGCAGCAGGCCAACCTGAAGGCCATGG	0	0	0	unknown	0	UNKNOWN		0.658	1		Unknown	0	1790562884	snp_CA358772_487-0_T_U_1790562884
snp_CA359144_431	CACCAGGGAGTGTTCTTCAATGCAGGCCAGTGCTGCACTGCAGGCTCTCGTATCTTCGT[T/G]GAAGAGCCCATCTATGAGGAGTTTGTGCGCAGGAGTGTGGAGAGGGCCAAGAGGAGGAC	0	0	0	unknown	0	UNKNOWN		0.936	1		Unknown	0	1790562888	snp_CA359144_431-0_B_U_1790562888
snp_CA359144_574	GGAGCAGGGTCCACAGATCAGCCAGGAGCAGCAGAGCCGCGTGCTGGAGTTTATTC[A/G]AAGTGGCATCAGTGAGGGAGCCAGGCTGGAATGTGGAGGCAAAGCCCTGGGCCTGA	0	0	0	unknown	0	UNKNOWN		0.765	1		Unknown	0	1790562890	snp_CA359144_574-0_T_U_1790562890
snp_CA359548_259	CGGCCGGGCGAGCGCCGAGGCGCTGAGATGAAGAAGCTGTACGGGGAAGACGCGGCAAAG[A/G]TCCAGGGTATGGAGACGGCCATGCAGCTCACCTTCGACAGAAACTGTGACAAGAAACAG	0	0	0	unknown	0	UNKNOWN		0.605	1		Unknown	0	1790562898	snp_CA359548_259-0_T_U_1790562898
snp_CA360228_185	CGCAGGTCATCGGGCAGTTATATTTGACAGGTTCCGGGGAGTGCAAGACGCCGTAGTTGG[T/C]GAGGGAACCCACTTCCTCATTCCCTGGGTACAGAAGCCTATCATCTTTGACTGTC	0	0	0	unknown	0	UNKNOWN		0.791	1		Unknown	0	1781937585	snp_CA360228_185-0_B_U_1781937585
snp_CA360228_326	ACAGGCAGCAAAGATCTGCAGAATGTAAACATCACACTGCGCATCCTCTTCCGGCC[A/G]GTGACTAGCCAGCTCCCACGCATCTTCACCAGCATCGGCGAGGACTACGACGAGAG	0	0	0	unknown	0	UNKNOWN		0.671	1		Unknown	0	1790562900	snp_CA360228_326-0_T_U_1790562900
snp_CA360416_153	AGATGATCAAGCGAGCGGAGAGCCACGGCCCAGTGGAGATCATCTCCCACTGGCACCC[T/C]AACCTCACCATCAACATGGTGGACGACCATACAGCCTGGGTCAAGGGCTCGGTCCCACCT	0	0	0	unknown	0	UNKNOWN		0.834	1		Unknown	0	1790562904	snp_CA360416_153-0_B_U_1790562904
snp_CA360419_176	TGAAGCCTGATAAGACCACCATCACAGAGCCTCACCACATCTGGCCCACACTGACCGA[T/C]GAGGAGTGGATCAAGGTGGAGGTGCAGCTTAAAGACCTCATCCTGGCCGACTATGGAAAG	0	0	0	unknown	0	UNKNOWN		0.796	1		Unknown	0	1790562908	snp_CA360419_176-0_B_U_1790562908
snp_CA361015_504	CTCAGACCCAGTCTATGCTGAGGCCTATGTCCATGTCAACCAGTATGACATTGTGCTGGA[T/C]GTGCTGGTCGTCAACCAAACCAACGACACCCTTCAGAATTGCACCCTGGAGCTGGCGACA	0	0	0	unknown	0	UNKNOWN		0.887	1		Unknown	0	1790562917	snp_CA361015_504-0_T_F_1790562917
snp_CA363166_167	GAGCGCCACTGTATGCAGCTGTGGAGGCAGGAGCCCGACAACACGGGCGTGCTACTG[T/C]TGCTCTCCTCCATCCACTTCCAGTGTCGCAGGCTCGACAGGTCTGCCCACTTCAGCAC	0	0	0	unknown	0	UNKNOWN		0.816	1		Unknown	0	1790562920	snp_CA363166_167-0_B_U_1790562920
snp_CA365375_379	CCATAGTGTACATCCGTAAGGAGAACTGTCTGTATCAGGCGTGCCCTAGTCAGGACTGCA[A/G]TAAGAAGGTGGTGGACCAGCAGAACGGCATGTTCCGCTGTGAGAAGTGTGACAAAGAGT	0	0	0	unknown	0	UNKNOWN		0.79	1		Unknown	0	1790562941	snp_CA365375_379-0_B_F_1790562941
snp_CA365475_413	TGGTCCTCAGGTTTGGGAACCGGATCTTTGGGCCCATCTGGAACAGGGACAGCATAGC[T/G]TGTGTGGTCCTCACCTTCAAAGAACCCTTCGGCACCCAGGGCCGGGGCGGCTACTTTG	0	0	0	unknown	0	UNKNOWN		0.852	1		Unknown	0	1790562947	snp_CA365475_413-0_T_F_1790562947
snp_CA365926_431	GGACATATTTGCCGTAGCCAATCGTTTCCAGATACCTTCAGTCTTCACCGTGTGTGTTAA[T/C]TATCTTCAGAAGAAGCTCTCCGTGACCAACTGTCTGGCAATCTTCAGGATGGGTCTGGTC	0	0	0	unknown	0	UNKNOWN		0.89	1		Unknown	0	1790562961	snp_CA365926_431-0_T_F_1790562961
snp_CA367557_686	CAGTCCAAGGGCTTTGCCTTCATCAGTTTCCACCGCAGGGAGGATGCAGCCAGAGCCAT[T/C]GCAGGAGTGTCAGGATTTGGATATGATCATCTTATCCTCAATGTGGAATGGGCCAAACC	0	0	0	unknown	0	UNKNOWN		0.879	1		Unknown	0	1790562966	snp_CA367557_686-0_B_U_1790562966
snp_CA367978_269	GCGCTAGAGCTGAACCAATCAAAACACAGGATCTATGAATATGTGGAGTCCAGGATGTC[A/G]TTCATTGCTCCTAATCTGTCAGTCATCGTTGGAGCCTCGACTGCAGCCAAGATCATGGGT	0	0	0	unknown	0	UNKNOWN		0.937	1		Unknown	0	1790562968	snp_CA367978_269-0_T_U_1790562968
snp_CA368467_435	CATTACCAGCCGGCCCAGTTGACCACAGTGGGTAAGAGAGCATGTCTGTGGCTCCAGGAC[T/C]TGGCCATGGACATGCGGAACCTTCAGCGCGCCCGCGAAGACCTGCGTTTCCGGGGTGTG	0	0	0	unknown	0	UNKNOWN		0.657	1		Unknown	0	1790562971	snp_CA368467_435-0_T_F_1790562971
snp_CA370341_669	ACACAGTCTACCTTCAGATTCCTGATGATGAGGCCAATGGCGTCTTTGCCGCTGAGAA[T/C]GTCCATTGCTCTTTCTCTGGGTTCCTTATCGCTTCAACGTGATATCGGTGTCACCCA	0	0	0	unknown	0	UNKNOWN		0.813	1		Unknown	0	1790562982	snp_CA370341_669-0_B_U_1790562982
snp_CA372827_324	CAGCAAAGAGTATGAGCGTTTCTCCAAGTACATGCCCACAGTAAAGGCAGCCGTGTTCTT[T/C]GGGGGCCTGTCTATCAAGAAGGATGAGGATGTGCTGAAGAAGAACTGCCCTCACATT	0	0	0	unknown	0	UNKNOWN		0.829	1		Unknown	0	1790562988	snp_CA372827_324-0_B_U_1790562988
snp_CA372937_542	TGCAGACAGCACCACCTCCTTCAGGTCCTTGCTGATCCCTGGGACTCTGGACAGGTCAAT[A/G]CGGTTGTTGTTGAGGCCAAGCAGCTCGTGCACCATGGCCTGGTACGTCCACTGGTTG	0	0	0	unknown	0	UNKNOWN		0.765	1		Unknown	0	1790562993	snp_CA372937_542-0_B_F_1790562993
snp_CA373450_239	CCTCAAGGAGATGGAGCCCCTGGGTTGGATCCACACCCAGCCCAATGAGTCTCCCCA[A/G]CTCTCCCCCCAGGACGTCACCAGCCACGCCAAGATCATGGCTGACAACCCCGCCTGGGA	0	0	0	unknown	0	UNKNOWN		0.629	1		Unknown	0	1790563003	snp_CA373450_239-0_B_F_1790563003
snp_CA374166_316	TACTACGGTGAGATCGGCCTGGGGACTCCCGTCCAGACATTCACTGTGGTGTTTGATAC[A/C]GGCTCCTCCAACTTGTGGGTCCCTTCCGTCCACTGCTCCTTCACAGACATCGCCTGCTT	0	0	0	unknown	0	UNKNOWN		0.981	1		Unknown	0	1790563005	snp_CA374166_316-0_B_F_1790563005
snp_CA374166_568	ATAGAGGACCAGGGGTTCGGTGAGGCCATCAAGCAGCCTGGCGTAGCCTTCATCGCTGC[T/G]AAGTTTGACGGCATCCTGGGCATGGCCTACCCCCGTATCTCTGTGGACGGGGTCGCT	0	0	0	unknown	0	UNKNOWN		0.655	1		Unknown	0	1790563007	snp_CA374166_568-0_T_F_1790563007
snp_CA376720_114	TATTCTATGAGGAAGACCTGAGAGAGTGTGGCATTGACATCAAGGATGCGTCTGTGTA[T/C]TCTGGAGTGTGCACTCAGATCTTCAGAGAAGAGTCTGGGCTTAACCAGATGAAGGTGTA	0	0	0	unknown	0	UNKNOWN		0.899	1		Unknown	0	1790563010	snp_CA376720_114-0_B_U_1790563010
snp_CA377093_305	ATACTGGCGTTGTTACTACTCCAACACGGATGCTGTCATCTACGTGGTGGACAGCAGTGA[T/C]AGAGACAGGATGGGCATCTCTAAGTCTGAGCTTGTCGCCATGCTGGAGGAAGAGGAGT	0	0	0	unknown	0	UNKNOWN		0.854	1		Unknown	0	1790563014	snp_CA377093_305-0_B_U_1790563014
snp_CA377179_270	GATGTTCCGGGGGACATCTTTGGAGCGCAGTGTCGTAGGAATGAGCTGGTGGTGCG[T/C]GTGCAGCCCAACGAGGCCGTCTACGCGAAGATGATGAGCAAGAAACCAGGAGTGTATTTC	0	0	0	unknown	0	UNKNOWN		0.633	1		Unknown	0	1790563017	snp_CA377179_270-0_T_F_1790563017
snp_CA377441_521	GCCTTTGAGGCCTGCTGTAAAGAGAGGATACGTCAGTTTGACGATGCTGAAGAGGAGGA[C/G]GACATTTGGGAGGAGAAGGAGATTAACTATGCAACACAAGTCAAATCCAGAACAAGA	0	0	0	unknown	0	UNKNOWN		0.862	1		Unknown	0	1790563020	snp_CA377441_521-0_T_U_1790563020
snp_CA377819_240	AACAAGAGCGGGGAGCTGTTGGCCAAGAACCTGTCCCACCTGGACACTGTACTGGGGGC[T/C]TTGGACATCCAGGAGCACTCCCTGGGCGTCCTGGCTGTGCTGTTTGTGAAGTTCTCCATG	0	0	0	unknown	0	UNKNOWN		0.764	1		Unknown	0	1790563023	snp_CA377819_240-0_T_F_1790563023
snp_CA380425_269	AAATTACGTACCGGGCGTCGAACCTCAAGGCGCCTGGCGACCCAACAGTCCCGTCCAC[T/C]AACCTCCAGAATGCCTTCCGCATCATCAAGGAGGTGCAGAAGCGCTACAAGACCCGGGAG	0	0	0	unknown	0	UNKNOWN		0.729	1		Unknown	0	1790563046	snp_CA380425_269-0_B_U_1790563046
snp_CA380781_566	GCCCTAGCTATGGGCAGAGACAATGTCAGCGGAGGCGTGGCACACCTGGTAGTGATCAC[T/C]GAGGAGGGGGTGGAGCATGTGGTCATCCCTGGAGACAAGCTACCCAAGTTCCACGATG	0	0	0	unknown	0	UNKNOWN		0.829	1		Unknown	0	1790563053	snp_CA380781_566-0_T_F_1790563053
snp_CA381199_534	CAAGGTGATCCGTAAGAAGCTGGTGCGTAAGACCCTGGACATGATCAAGAAGATCGCCGA[A/G]GAGCAGTACAACGACAAGTTCTGGAAGGAGTTTGGCACCAACATCAAGCTGGGTG	0	0	0	unknown	0	UNKNOWN		0.964	1		Unknown	0	1790563060	snp_CA381199_534-0_T_U_1790563060
snp_CA381664_131	CACAGAGCGTCTGATCAAGCACGCAGTCCAGGAGCGTCTGGCCATCACCATCTGCATCAA[T/C]AAGGTGGACCGCCTCATCGTGGAGCTCAAGCTGCCCCCTACAGACGCCTACTACAAACTA	0	0	0	unknown	0	UNKNOWN		0.725	1		Unknown	0	1790563063	snp_CA381664_131-0_T_F_1790563063
snp_CA383224_51	GTGTGGGTGGACAAGGACAAGAAGATATTCTCCATCCCATGGAAGCATGCTGCACGTCA[A/T]GGATGGGACCTGAACAAGGATGCCTGTCTATTCAAGCAATGGGCCATGCACACAGGGAAA	0	0	0	unknown	0	UNKNOWN		0.805	1		Unknown	0	1790563066	snp_CA383224_51-0_T_U_1790563066
snp_CA383420_643	CACGACAGCCAAGGAATTTGCTGACTCCCTATCCATCCCCTTCCTGGAGACCAGTGCGAA[A/G]GACGCAACTAACGTGGAGCAATCCTTCATGACCATGGCGGCTGAGATTAAGAAGCGCATG	0	0	0	unknown	0	UNKNOWN		0.743	1		Unknown	0	1790563068	snp_CA383420_643-0_T_U_1790563068
snp_CA384616_339	GCGTGGAAGAGTTTATGTCCTTACCGGAACTCCAACAGAATCCCCTTGTACAGCGAGT[A/T]ATCGATATATTTGACACAGATGGCAATGGGGAAGTCGACTTCAAAGAATTCATTGAGGGC	0	0	0	unknown	0	UNKNOWN		0.978	1		Unknown	0	1790563074	snp_CA384616_339-0_B_U_1790563074
snp_CA384760_284	ACCCCTCCATGATGAGGGAGAACTGCCTGGTCCAGACCACTGAGTGGAGCGCCTGCTC[T/G]AAGACCTGCGGCCTGGGCATCTCTACCAGAGTCACCAATGACAACCGCGAGTGCCGCCT	0	0	0	unknown	0	UNKNOWN		0.629	1		Unknown	0	1790563076	snp_CA384760_284-0_B_U_1790563076
snp_CA384796_629	CGCCTACGACGCAAAGCACTTTCTATGTTACTACTATTACGGAGGCATGATCTACAC[A/G]GGTCTGAAGAACTTTGAAAGAGCACTGTATTTTTATGAACAGGCAATAACCACTCCA	0	0	0	unknown	0	UNKNOWN		0.892	1		Unknown	0	1790563083	snp_CA384796_629-0_B_F_1790563083
snp_CA385534_245	GACGGCCATCAGTGAGAACTACCAGACCATGTCTGACACCACATTCAAAGCCTTGCG[T/C]CGGCAGCTTCCTGTCACCCGCACCAAGATTGACTGGAACAAGATCCTCAGCTACAAGAT	0	0	0	unknown	0	UNKNOWN		0.635	1		Unknown	0	1790563086	snp_CA385534_245-0_B_U_1790563086
snp_CA385620_563	TGCAGGAGACCTCGGTGCAGGTCCAGATGGACATGTCCAAACCAGACCTGACCG[T/C]TGCCCTCAGGGACATCCGTATGCAGTACGAGGGTATCGCAGCCAAGAACATCTCTGA	0	0	0	unknown	0	UNKNOWN		0.8	1		Unknown	0	1790563089	snp_CA385620_563-0_T_F_1790563089
snp_CA385874_404	CCTGCATTTGCCACATTGAAACATGTCCGTCTCGGTCCCGCCCACTTTAGACAGCTGGTG[T/C]TCTCTGATGGCGTCCTTGGTCAAAGCCTTCCTCATCTCTTTCAGCTCCGCGCTCGCCAT	0	0	0	unknown	0	UNKNOWN		0.845	1		Unknown	0	1790563093	snp_CA385874_404-0_T_F_1790563093
snp_CA386016_284	CTGGAGCAGCACCCTGACCCTCCCTGTCGACCAGTGGAAGAAGGTGGGCTCTGTGACCTG[T/C]GAGGCCACCCAGGGCTCCCAGTCTCCGCTCTCTGAGACACTGAGGAGAGACCAGTGTTCT	0	0	0	unknown	0	UNKNOWN		0.661	1		Unknown	0	1790563095	snp_CA386016_284-0_T_F_1790563095
snp_CA386806_551	CAGTGAGGTATCGGGGCGTGTTTGGTACCATCACCACCATGGTGCGTACAGAGGG[A/G]GCCAGGAGCCTCTACAGCGGGCTGGTGGCAGGGCTCCAGAGGCAGATGAGCTTTGCCTCC	0	0	0	unknown	0	UNKNOWN		0.713	1		Unknown	0	1790563099	snp_CA386806_551-0_B_F_1790563099
snp_CA387030_152	AAATGAGGTGTTGCTTCAGATGCATTCAGTTGGGATCTGTGGGTCGGATGTGCACT[A/T]CTGGCAAAATGGACGCATAGGTGACTATGTGGTAAAAAAGCCCATGGTGCTGGGGCATG	0	0	0	unknown	0	UNKNOWN		0.719	1		Unknown	0	1790563104	snp_CA387030_152-0_T_U_1790563104
snp_CA387137_459	GCCCAAAATCCAAGGGCTTTTCTCCACAAAGTCTCCATCCAGTCCCGTAAAGAGACAGGC[A/G]ATTAGACTGAGCACGGGCTTCAGAGTGATCAAGAAGAAACTGTACAGCTCTGAAGAGTTG	0	0	0	unknown	0	UNKNOWN		0.882	1		Unknown	0	1781938116	snp_CA387137_459-0_B_F_1781938116
snp_CA387588_253	GTGTTCCACCTGGGGGAGTTTGTCAACGTCTTCTCCCATGGGTCACTGGTGCTGCAGAAC[T/C]TGGGCGAGAGCTCCACCCCCACGCAGGGCTCCGTGCTCTTCGGCACCGTCAACGGCATGA	0	0	0	unknown	0	UNKNOWN		0.687	1		Unknown	0	1790563109	snp_CA387588_253-0_T_F_1790563109
snp_CA387698_484	CTGAGTGATCTGCCAAGGGATGAGAAGATGGGGAAGGCAGGCATGTCGTCAGGCTTGAC[C/G]AAGGCCCAGTAGTAGGAGGCAAAGGCCCCAGCCAGGGTCATCTGACCCAGCGCTGTCACA	0	0	0	unknown	0	UNKNOWN		0.793	1		Unknown	0	1790563114	snp_CA387698_484-0_B_U_1790563114
snp_CB487200_50	TGAGGAGTACCCAGAGCATAGGACCCATTTCTTCTACCTCCTCCAAGCGGTGAACTC[T/G]CAGTGCTTCCCGGCCTTTCTCTCCATTCCCCCGGCCCAGTTTAAACTGGTTCTGGACTCC	0	0	0	unknown	0	UNKNOWN		0.682	1		Unknown	0	1790563119	snp_CB487200_50-0_T_F_1790563119
snp_CB492627_166	TTCCGCCTGGCAGAGCCAGAGGGCAGGATCTACATCGATGGAGTTCTGACCTCCGAGAT[T/C]GGCCTCCATGACCTGCGCCAGAAGATGTCCATCATACCTCAGGACCCAGTGCTTTTCAC	0	0	0	unknown	0	UNKNOWN		0.73	1		Unknown	0	1790563127	snp_CB492627_166-0_T_F_1790563127
snp_CB492627_232	CATGACCTGCGCCAGAAGATGTCCATCATACCTCAGGACCCAGTGCTTTTCACCGGCAC[T/C]ATGAGGAAGAACCTGGACCCTTTCAGCCAGCACACAGACGAGGACCTGTGGAACGCTCTC	0	0	0	unknown	0	UNKNOWN		0.746	1		Unknown	0	1790563128	snp_CB492627_232-0_B_U_1790563128
snp_CB494689_227	TGAAGCAGCAGCTGTTCTCCTATGCTATCCTGGGATTCGCCCTGTCTGAAGCCATGGGT[T/C]TATTCTGTTTGATGGTTGCCTTCTTAATCTTGTTTGCTATGTAACAAATCTATTGTTCAT	0	0	0	unknown	0	UNKNOWN		0.88	1		Unknown	0	1790563134	snp_CB494689_227-0_B_U_1790563134
snp_CB496073_559	AATGATGACGGTAAGGAGGAGCCCCCCACCACTCTGCTGTGGGTCCAGTATTTCCTGGC[T/G]CAGCACTTTGACCACGTGGGCCAGCAGACGCTAGCCCTGGACTACATCAACACAGCA	0	0	0	unknown	0	UNKNOWN		0.8	1		Unknown	0	1790563137	snp_CB496073_559-0_T_F_1790563137
snp_CB496977_551	GCTGAGCGTGAGATTGTGCGTGACATCAAGGAGAAGCTGTGCTATGTCGCCCTGGACTT[T/C]GAGAATGAGATGGCCACTGCTGCCTCCTCCTCCTCCCTGGAGAAGAGCTACGAGC	0	0	0	unknown	0	UNKNOWN		0.777	1		Unknown	0	1790563140	snp_CB496977_551-0_B_U_1790563140
snp_CB498321_635	AGCTGGAGCCTGAGGACCTGTTCCAGACCTTCCAGCGCATCGTGGAGAACGTCAACGT[A/C]ATCATCGCCACCTACGGAGAGGATGAAGCGGGACCAATGGGTGCCATCATGATT	0	0	0	unknown	0	UNKNOWN		0.725	1		Unknown	0	1790563145	snp_CB498321_635-0_B_F_1790563145
snp_CF752436_583	ACCCTGCTCATCAGCAAGATCCGTGAAGAGTACCCCGACCGCATCATGAACACCTTCAG[T/C]GTGGTGCCCTCCCCTAAAGTGTCAGACACGGTGGTGGAGCCCTACAATGCCACCCT	0	0	0	unknown	0	UNKNOWN		0.754	1		Unknown	0	1781936698	snp_CF752436_583-0_T_F_1781936698
snp_CF752911_672	GACCCCTGTTCCTCGGTAAAGAGGGGTAACATGGTCCGTGCAGCCAGGGCCCTCCTCTC[T/C]GCCGTCACTCACCTGCTGGTGCTGGCCGACATGTCTGATGTCTACAAGCTGCTGCTGCAA	0	0	0	unknown	0	UNKNOWN		0.616	1		Unknown	0	1790563148	snp_CF752911_672-0_B_U_1790563148
snp_CN210900_303	GCCAGCAGGCGGAGAAGGTATTGAAGGAGCAGGAGAAGCTGGCCTACATCAACCCAGA[T/G]CAGGCCTTGGAAGAGAAGAACAAGGGCAACGAGTCCTTCCAGAAAGGAGACTATCC	0	0	0	unknown	0	UNKNOWN		0.883	1		Unknown	0	1790563150	snp_CN210900_303-0_B_U_1790563150
snp_CR367026_399	GTATCTGCCTGAAGCTAAGGAGAGTTTCGGGGGCATGCGTCTGCTGAGGAGGGCAGACTT[T/C]AACGTGGGAGCTCATGTCAACGCCTTCTGGAGGATGCCCTGTCGAGGGGCACTGGACACA	0	0	0	unknown	0	UNKNOWN		0.703	1		Unknown	0	1790563168	snp_CR367026_399-0_B_U_1790563168
snp_CR369444_38	AAGAACAGGCTGTACATAGTGTTTGAAGGGGAGGAGGGTCAGGATGCAGGAGGTCTGCTG[A/C]GAGAGTGGTACATGATCATCTCCAGGGAGATGTTTAACGCCATGTACGCCCTGTTCCGCA	0	0	0	unknown	0	UNKNOWN		0.979	1		Unknown	0	1790563174	snp_CR369444_38-0_T_U_1790563174
snp_CR370216_725	TGTGAACGAGGTGGTGGCAGGGATCAGGGAGTACTTCAACGTCATGCTGGGCACTCAGCT[C/G]CTCTATAAGTTTGAGAGGCCCCAGTATGCAGAGATACTGGCGGATCACCCCGACACAC	0	0	0	unknown	0	UNKNOWN		0.914	1		Unknown	0	1790563176	snp_CR370216_725-0_T_U_1790563176
snp_CR371753_150	AGGAAGACCTTTGATAAGACTGTGGCCCTGGGACATCGACTAGACATTGTGTTCTACCT[A/G]CTAAGGATTGGACTGTTCTATATGGACAGTGACCTCATCACACGCAACACTGAGAAAG	0	0	0	unknown	0	UNKNOWN		0.835	1		Unknown	0	1790563188	snp_CR371753_150-0_T_U_1790563188
snp_CR374409_146	CAAGGACCTAGAGGTGCCCGACAAATGGGAGGAGTCAGGCCCCCAGATCATCGACCAATC[C/G]GAGGAGGTTCGTCTGCGTTCCTTCACCACCTCCATCCACAAGGTCAACAGCATGGTGGC	0	0	0	unknown	0	UNKNOWN		0.755	1		Unknown	0	1790563205	snp_CR374409_146-0_B_F_1790563205
snp_CR374447_586	TGGTATGCGCATCATGATCAGACAGTTGGCTCCTGGGATGGTCCAACAGATGCAGTC[T/C]GTTTGTACTGATTGTAATGGAGAAGGTGAGGTCATCAATGAGAAAGACCGCTGTAAAAAG	0	0	0	unknown	0	UNKNOWN		0.991	1		Unknown	0	1790563206	snp_CR374447_586-0_B_U_1790563206
snp_CR374776_145	GGGTAATGCCTGTTGGGAGCTGTACTGCCTGGAGCATGGGATCCAGCCGGA[T/C]GGACAGATGCCCAGTGACAAGACTCGTGGAGGTGGAGACGACTCCTTCAACAC	0	0	0	unknown	0	UNKNOWN		0.73	1		Unknown	0	1790563210	snp_CR374776_145-0_B_U_1790563210
snp_CR374995_358	GTCTGACAGATGGCGGTTCCCTCACTACTACTACGAGCTGAACTTCCGTATCCCCAACAC[C/G]AAGCGCACTCTGAGCATCATGATGCTGGATACAGTGATGCTGTGTGGTAACTCTGACGAC	0	0	0	unknown	0	UNKNOWN		0.811	1		Unknown	0	1790563213	snp_CR374995_358-0_T_F_1790563213
snp_CR375032_549	CCTGGGGTGCTGTTTGTGGACGAGGTGCACATGCTGGACATCGAATGTTTCACCTACCT[A/G]CACCGAGCTCTGGAGAGCACCATCGCACCCATCGTAGTATTCGCCTCCAACAGGGGCAAC	0	0	0	unknown	0	UNKNOWN		0.929	1		Unknown	0	1790563215	snp_CR375032_549-0_B_F_1790563215
snp_CR375394_464	GCGAGGGCTGAAGAGGCTCCAGGAGTGTTGGGAGTGTTACAGTGACAAGCTGACTGAGAC[A/T]GGAGTCTACCAGCCTCTCCTCTCCATCACTGCTAAGCTACGCCGAGGAGCCAAGCCACAG	0	0	0	unknown	0	UNKNOWN		0.973	1		Unknown	0	1790563217	snp_CR375394_464-0_B_F_1790563217
snp_CR943273_390	CCGCTATGATGAGGTCATGAACGCCTTCGGAGGACGAGGGTTCCTGGTGCGGACAGAGGA[A/G]GAGCTGCGTAGTGCCTTACAGCTCAGCCTCAGTGACTGGGAGAGACCTAGTCTCCTCAAC	0	0	0	unknown	0	UNKNOWN		0.829	1		Unknown	0	1790563234	snp_CR943273_390-0_T_U_1790563234
snp_CT563344_237	TGAAGTCCATCATTCCAGTGGTCATGGCGGGTATTATAGCCATCTACGGCC[T/G]GGTGGTAGCGGTGCTCATCGCCAACAACATCTCCGAGAAGGTCACCCTCTACAAGAGT	0	0	0	unknown	0	UNKNOWN		0.932	1		Unknown	0	1790563239	snp_CT563344_237-0_T_F_1790563239
snp_CT569002_326	CATGTCTAAGTTCAGGAAGGTTCAGCATGAGCTGGAGGAGGCTGAGGAGCGTGCTGACAT[T/C]GCTGAGACTCAGGTCAACAAGCTCAGAGCCAAGACCCGTGACTCTGGAAAAGGAA	0	0	0	unknown	0	UNKNOWN		0.906	1		Unknown	0	1781937427	snp_CT569002_326-0_B_U_1781937427
snp_CT570351_270	GATGCCGAGCAGGATCAACTGATCGCCGACCACTTCTTGTTTGACAAGCCCGTCTCCCCC[T/C]TGCTGCTGTCCGCTGGTATGGCCCGTGACTGGCCCGACGCAAGAGGAATCTGGCACAACG	0	0	0	unknown	0	UNKNOWN		0.655	1		Unknown	0	1781938030	snp_CT570351_270-0_T_F_1781938030
snp_CT571756_146	GGAGAAGTTTTCGGTGTCTGTGAACATCGCGGCCAATAGTAACGTCACCTTCATT[T/C]TGACATACGAGGAGTTGCTTCAGCGTAAACTGGGCCAGTATGAGATCATGACCCAG	0	0	0	unknown	0	UNKNOWN		0.977	1		Unknown	0	1790563241	snp_CT571756_146-0_T_F_1790563241
snp_CT571988_130	TGTCAGACGAGACCGATGCCAAGACTTTGAATGACGTGCAGGACCGTTTTGAGGTCAA[T/C]GTGGCTGAGCTGCCAGAAGAGATCGACATTTCCACTTACATTGAGCAGTCCAGATGA	0	0	0	unknown	0	UNKNOWN		0.759	1		Unknown	0	1790563247	snp_CT571988_130-0_T_F_1790563247
snp_CT962615_263	CCAGGAGGCATTTGACATCAGCAAGAAGGACATGCAGCCGACACACCCCATCAGGCTGGG[C/G]CTCGCTCTCAACTTTTCCGTCTTCTATTACGAGATCCTCAACTCCCCCGAGCAAGCCTG	0	0	0	unknown	0	UNKNOWN		0.738	1		Unknown	0	1781937475	snp_CT962615_263-0_B_U_1781937475
snp_CT962630_364	AGCATGTAGTTGACAGGCCTCTCCTCCTGGTTCTCCAGGAGTTTCAGGTTGAACACATT[A/G]GCCAGCATCTGACCCTGGTCTTCCAGGTCCTCAGTCCTCAGCATGGCCCGCGTGCTCGAG	0	0	0	unknown	0	UNKNOWN		0.94	1		Unknown	0	1790563249	snp_CT962630_364-0_B_F_1790563249
snp_CU063170_19	ACAACACCCCAGAGGATGCTAAAGTGATGTCATGGTGGGATTACGGCTATCAGATAAC[A/G]GCCATGGCTAATCGAACAATTCTAGTGGACAACAACACATGGAACAACACGCACATCT	0	0	0	unknown	0	UNKNOWN		0.947	1		Unknown	0	1790563255	snp_CU063170_19-0_B_F_1790563255
snp_CU063283_296	ACAGGGTCTTGATGGACTCTCTGAGCGTTGTGCTCAGTACAAGAAGGACGGTTGCGACTT[T/C]GCCAAATGGAGGTGTGTGCTCAAGATCTCCGACGCCTGCCCCTCGGCCCTCGCCATCGC	0	0	0	unknown	0	UNKNOWN		0.74	1		Unknown	0	1790563256	snp_CU063283_296-0_B_U_1790563256
snp_CU063732_221	AGATGGAGCACTCCAACGAGTGCGACAAGAACTTTGTGGCCGTGTACGACGGCAGCAG[T/C]GCCATCGAAAACCTGAAGGCCAAGTTCTGCAGCACCGTGGCTAACGACGTCATGCTCACC	0	0	0	unknown	0	UNKNOWN		0.726	1		Unknown	0	1771460226	snp_CU063732_221-0_B_U_1771460226
snp_CU064043_240	AGGTTACCTGTACGGCACCAGTCCCCCTGACAACCCCCAGGTGAAGGAGATCAGGTGTAT[T/C]GTCATGGTACCCCAGTGGGGAACGCATCAGACCGTCCACCTACCCAATCAGCTGCCAGGA	0	0	0	unknown	0	UNKNOWN		0.939	1		Unknown	0	1790563259	snp_CU064043_240-0_T_F_1790563259
snp_CU064614_109	TGAACTCTCCGAAGGTCTGCTTGGTGGCGCTGGTGGTGTAGAATCCCTCCGCCAGCAGTA[T/C]GATGCAGTAGAGGAAGAAGAATGAAGCCAAGAAATAGATAACATACTGGAAGTACTGGA	0	0	0	unknown	0	UNKNOWN		0.986	1		Unknown	0	1790563262	snp_CU064614_109-0_B_U_1790563262
snp_CU065237_12	GGCAGTGCTGGTGATCTCGGCCAGAAAAGGAGAGTTTGAGACAGGCTTTGAGAAGGGAGG[T/C]CAGACGCGGGAGCACGCCATGCTAGCCAAGACGGCTGGAGTCAAGCACCTCATCGTCCTC	0	0	0	unknown	0	UNKNOWN		0.715	1		Unknown	0	1790563269	snp_CU065237_12-0_T_F_1790563269
snp_CU065237_210	GAAGAAGGTGGGCTTCAACCCAAAGAAGGACATCTACTTCATGCCTTGCTCTGGGCT[A/G]ACGGGAGCCAACCTAAAGGAGCCCATAGAGGAGTGCACATGGTACACGGGGTTGCCA	0	0	0	unknown	0	UNKNOWN		0.685	1		Unknown	0	1781937869	snp_CU065237_210-0_T_U_1781937869
snp_CU065576_143	GTGGCTCAGTGAAAGAGGATGTTCTTGTGCTTGGTGTTGGGGATCTGCTCTCTGCTCTT[T/C]AGCCTCCTGACAGCCTCCCTCATGTGCTTGGGCTGCAGGGGAGGAGTGTCCCCCCACTT	0	0	0	unknown	0	UNKNOWN		0.815	1		Unknown	0	1790563273	snp_CU065576_143-0_T_F_1790563273
snp_CU065960_935	AGGTTGACTGGCTGACTGAGAAGATGAGGGAGGCCAACTTCACTGTTTCCTCCATGCA[T/C]GGAGACATGCCCCAGAAGGAGAGGGAGTCCATCATGAAAGAGTTCCGGTCCGGTGCC	0	0	0	unknown	0	UNKNOWN		0.853	1		Unknown	0	1790563277	snp_CU065960_935-0_T_F_1790563277
snp_CU068354_321	CCGCTGCTGGACCTACGAGACCGCCGTGGCTCTGGACAGCATTATACCTAACGAGCTGCC[A/T]TACAACGACTACTTTGAGTACTTTGGTCCTGACTTCAAGCTCCACATCAGCCCGTCTAA	0	0	0	unknown	0	UNKNOWN		0.779	1		Unknown	0	1790563303	snp_CU068354_321-0_T_F_1790563303
snp_CU068686_463	GAAGAACTTGGCCCAAAAGAAGATCCGGGAGATGGAAGCCCAGCTATCTGAGCTGCAGGA[A/G]GACCTGGAGCTAGAGAGGGCCGCACGCACCAAGGCTGAGAAGAACCGCAGGGACCT	0	0	0	unknown	0	UNKNOWN		0.816	1		Unknown	0	1781937866	snp_CU068686_463-0_B_F_1781937866
snp_CU069919_304	CTTGTCAAAGCCCAGCTCCAGCATCAGCCTGTCAGCCACAAACTCGATGTACTGGGTCAT[T/C]AGGTCGCAGTTCATACCAATCAGCTTTACTGGAAGGGCTTTCGTCAGGAACTCCT	0	0	0	unknown	0	UNKNOWN		0.9	1		Unknown	0	1790563305	snp_CU069919_304-0_T_F_1790563305
snp_CU071667_349	AGTCCCAGCGTTTCTGAATGTGGTGGACATAGCTGGGCTGGTGAAAGGAGCTCA[T/C]GCTGGACAAGGACTGGGCAATGCCTTCCTGTCTCACATTAGTGCCTGCGACGGC	0	0	0	unknown	0	UNKNOWN		0.708	1		Unknown	0	1790563309	snp_CU071667_349-0_T_F_1790563309
snp_CU072846_507	AAGTTTGGAGCCGAGTGGGCCCAGAACACCATCGTGCCCAAGGTGCTGGGTATGGCCAA[T/C]GACCCCAACTACCTGCACAGGATGACCACGCTCTTCTGCATCAATTCACTGTCTGAAGCC	0	0	0	unknown	0	UNKNOWN		0.758	1		Unknown	0	1790563312	snp_CU072846_507-0_B_U_1790563312
snp_CU075090_687	TCTGCACACATTTCAGCAAAGTCCCTACCCAGGACGCCATAGTACAGACCATAGAACAG[T/C]AAGGACACACCAAAATCCATTGCGTCCTCTGGCTTTATTCTAAATATCAAGTTGATG	0	0	0	unknown	0	UNKNOWN		0.995	1		Unknown	0	1790563315	snp_CU075090_687-0_T_F_1790563315
snp_CU075236_233	CACGGACTGAAGCCTCTGGATATTGAGTTTATGAAACGGTTGCATGAGAAGGTGAACGT[T/C]ATCCCACTGATCGCAAAAGCAGACACTCTCACCCCAGAGGAGTGCCAACGGTTCAAGAA	0	0	0	unknown	0	UNKNOWN		0.808	1		Unknown	0	1790563321	snp_CU075236_233-0_T_F_1790563321
snp_CX028908_585	CATCAGCAAGATCCGGGAAGAGTACCCTGACCGTATCATGAACACCTTCAGCGTGGTGCC[T/C]TCCCCTAAAGTATCAGACACAGTGGTGGAGCCCTACAATGCCACCCTGTCCATCC	0	0	0	unknown	0	UNKNOWN		0.94	1		Unknown	0	1790563326	snp_CX028908_585-0_B_U_1790563326
snp_CX031152_22	CAAGGTCATCCGCGACTTCAACACCAACAAGTGCAAAGGCTTCGGCTTTGTTACCATG[A/C]CGAACTACGAGGAGGCCGCCATGGCGATCGGCAGCCTCAACGGTTACCGCCTCGGGGAC	0	0	0	unknown	0	UNKNOWN		0.783	1		Unknown	0	1790563333	snp_CX031152_22-0_B_F_1790563333
snp_CX032783_254	AGAGGGGTTTAAGGAGGCAGCTGAGAAGTTCCGTATGGAGTCTGGAATTGAGCCCAG[T/C]GTGGACCTGGATTCTCTGGATGAGAGGATAAAGATCCGGGAGATGATCCTGAAGGGAC	0	0	0	unknown	0	UNKNOWN		0.798	1		Unknown	0	1790563334	snp_CX032783_254-0_B_U_1790563334
snp_CX035368_233	GCTAAAGACTCCCGCAAACAGTTGCTGTGTGGGGCAGCCATCGGCACGCACAACGA[T/C]GACAAATACAGACTGGACCTGCTGGTGCAGAGCGGCGTAGATGTGGTCGTACTAGACTC	0	0	0	unknown	0	UNKNOWN		0.868	1		Unknown	0	1790563354	snp_CX035368_233-0_B_U_1790563354
snp_CX035591_180	CTGCAAAGCCCTTGAAGTTAATCTTTGCGGTCCCTGTGGCCACACGCTGGCTGAGTGT[T/C]GGGGCATATATCCCACCATAACTCTCACCAATGATGAAGAACTCATTCTGTGTGAAGTTT	0	0	0	unknown	0	UNKNOWN		0.877	1		Unknown	0	1781937719	snp_CX035591_180-0_B_U_1781937719
snp_CX037511_231	AGATAATCTTCCCTGCGGAGTACCCATTCAAGCCCCCCAAGATCACGTTCAAGAC[C/G]AAGATCTACCACCCCAACATCGACGAGAAGGGACAGGTGTGTCTGCCTGTGATC	0	0	0	unknown	0	UNKNOWN		0.909	1		Unknown	0	1790563360	snp_CX037511_231-0_B_U_1790563360
snp_CX038840_458	GCCTTAAGGCTGTCTGCCTTCGGACAGCTTCACAAAGTGCTAGGGATGGACCCCCTTCC[T/C]TCCAAAATGCCCCGGAAACCCAGGAGCGAGACCCCAATTGACTATACAGTCCAAATC	0	0	0	unknown	0	UNKNOWN		0.662	1		Unknown	0	1790563371	snp_CX038840_458-0_T_F_1790563371
snp_CX039687_80	CCGCTACGATGAGTTCTTTGAGAGGAAGATTGAGGAGAAGAAGAGTGACCACACGTACCG[A/T]GTCTTTAAGACGGTTAACCGGCGAGCCACGGACTTCCCCATGGGTGACGACTACACCG	0	0	0	unknown	0	UNKNOWN		0.946	1		Unknown	0	1790563375	snp_CX039687_80-0_T_F_1790563375
snp_CX039799_641	TCTCTGCTGAGAGTGGAAGATCTTCCCGAGGACACACTGGAGAGATTCACCCACCTCTT[T/C]ACCATGAGACAGAAGTGGACCGAGGAGGACATCACCCCTTACATACAGGACTTGTGTG	0	0	0	unknown	0	UNKNOWN		0.861	1		Unknown	0	1790563377	snp_CX039799_641-0_T_F_1790563377
snp_CX041139_379	CGCATACAACTTCAGTGTGAAGGCAGCCAGTCCAGTGAAGCGTCCTCACAGGAAGGAGGA[T/C]GTGGATGAGGAGTTGTACCCAGAGTACTACAGGAAGCATTCAGACTACATCAAGGGCTC	0	0	0	unknown	0	UNKNOWN		0.836	1		Unknown	0	1790563380	snp_CX041139_379-0_B_U_1790563380
snp_CX067472_15	CTACATGCAGAACGCAGACGAGGAACGCGAGAGGACGTACAAGCTTGCAGAGAACGTGGA[T/C]GCCCAGCTGAAGAGGATGTCCCAAGATCTAAAGGAGATCATTGAACACCTGAATACATCC	0	0	0	unknown	0	UNKNOWN		0.794	1		Unknown	0	1790563390	snp_CX067472_15-0_B_U_1790563390
snp_CX136426_337	CAGCCCCAACGCCAAGGAGTTTGTGTTCCCCAACCTCCAGGGCCAGGGGAGCCCGAGTGC[T/C]CTATTCCCCGGTGACAGCTCCCTCAGTCTCAGCCCGCTGCAGTACAGCAATGCCTTCGAC	0	0	0	unknown	0	UNKNOWN		0.624	1		Unknown	0	1781937351	snp_CX136426_337-0_B_U_1781937351
snp_CX137214_213	TGGAGACGAGGCCCAGAGCAAGAGAGGTATCCTGACCCTCAAGTACCCCATTGAGCA[T/C]GGCATCATAACTAACTGGGACGACATGGAAAAGATCTGGCATCATACCTTCTACAAT	0	0	0	unknown	0	UNKNOWN		0.936	1		Unknown	0	1790563394	snp_CX137214_213-0_B_U_1790563394
snp_CX141145_611	CAGACTCCCCTTCAGCTCCTCACTCTTCTGAAGCAGGGTGGCCCTCAGGGCCTCAGAGTC[T/C]AGGGACTCTGCATAGGGGGCCAGATCCTGTTTCAGCTGCTCAACTCTCTGCTGGACTTGT	0	0	0	unknown	0	UNKNOWN		0.658	1		Unknown	0	1790563401	snp_CX141145_611-0_T_F_1790563401
snp_CX142141_101	ATGGTCAGCTGCGGAACCTGGGTGGGTTACCAGTTCCCTGGATACCGTGGCTCCCAGTAC[T/C]TGCTGGAGAAGGGCGACTTCAAACACTTCAACGAGTACGGCGCCCGCCACCCCCAGTTCC	0	0	0	unknown	0	UNKNOWN		0.773	1		Unknown	0	1790563407	snp_CX142141_101-0_T_F_1790563407
snp_CX142678_338	AGACCGTGTACAGTGAGCTCCACCACACTCTCACGTCCATCAGTGAGGCGGACGATCTGA[A/G]GTGGTGGAAGAACAACCACGGCCCAGGCATGCCCACTGACTGGCCAACGATTGAGG	0	0	0	unknown	0	UNKNOWN		0.757	1		Unknown	0	1790563412	snp_CX142678_338-0_T_U_1790563412
snp_CX145240_1	GGCCAGCCAGAACATCACATACCACTGCAAGAACAGCATCGCCTACATGGACCAGCAGTC[C/G]GGCAACCTCAAGAAGTCCCTGCTGCTCCAGGGCTCCAACGAGATCGAGATCAGAGCCGAG	0	0	0	unknown	0	UNKNOWN		0.833	1		Unknown	0	1790563414	snp_CX145240_1-0_T_U_1790563414
snp_CX147052_1	CCGTCATCATGGGCTGCAAGGTTGCCGGGGCGACCAGGATAATCGGCGTGGACATAAACC[C/G]AGACAAGTTTGACAAGGGCAAAGAGTTTGGGGCCACCGAGTTGGTGAACCCCAAGGAC	0	0	0	unknown	0	UNKNOWN		0.861	1		Unknown	0	1790563417	snp_CX147052_1-0_T_F_1790563417
snp_CX246307_169	AAATGGAGTCGTTTTGGCAACCGAGAAGAAACAGAAGTCTATACTGTACGATGAGAC[T/G]AGTGTTCACAAAGTCGAGATGATAACCAAACATATTGGCATGGTCTACAGTGGAAT	0	0	0	unknown	0	UNKNOWN		0.74	1		Unknown	0	1790563433	snp_CX246307_169-0_T_F_1790563433
snp_CX253148_207	TCTTCCTCGTCTAGAGGCACGTCTCTTAGCAGACTAGGAACCATCACCGTCTGATCCAT[A/G]TTATTTACGGCACCAATAAATCGGTTCATTGCATTGAACAATGAATTCTTTTGATTGTA	0	0	0	unknown	0	UNKNOWN		0.937	1		Unknown	0	1781938861	snp_CX253148_207-0_T_U_1781938861
snp_CX256862_13	GCAGCTGTACCACAGTGAGACTCTGGAGCTGATGCTCCAACGCTGGTCCAAGCTGGAGCG[A/G]GACTTCCGGATGAAGAGCGGCCGCTACGACATCAGCAAGATCCCGGATATCTATGACTGC	0	0	0	unknown	0	UNKNOWN		0.659	1		Unknown	0	1790563442	snp_CX256862_13-0_T_U_1790563442
snp_CX257361_302	GCTGTACATCCACAGGATTGGCCGATCGGGTCGTTACGGCCGCAAGGGTGTGGCCAT[T/C]AACTTTGTGAAGAACGACGACATCCGTATTCTCCGTGACATTGAGCAGTACTATTCCAC	0	0	0	unknown	0	UNKNOWN		0.823	1		Unknown	0	1790563444	snp_CX257361_302-0_B_U_1790563444
snp_CX719996_684	GACAGCGGAGGGTCTGGCCAAACTGATGTATTCCGGCCGGATCTCCAGTGCCAAGCTCCT[T/C]TCCCGATTGGTGTTGCTATGGTACAACCCCGTCACCGAGGACGACACCAGACTACGCCAC	0	0	0	unknown	0	UNKNOWN		0.75	1		Unknown	0	1790563454	snp_CX719996_684-0_B_U_1790563454
snp_CX720369_407	GATGAAGGCCCCGAGGGCTTGAAGCTCATCTCTGACATCATCCGTGAGAAACTGGAAAT[T/C]GAGGTTAGTGTCCTGATGGGGGCCAACATTGCCAACGAAGTGGCTGATGAGAAGTTCT	0	0	0	unknown	0	UNKNOWN		0.847	1		Unknown	0	1790563457	snp_CX720369_407-0_T_F_1790563457
snp_CX721981_191	CTAGATTCCCAGAGGAAGGGCAAATGCGCTGTCATCAAAACATCTACAAGACAG[A/G]CATACTTCCTCCCGGTCATTGGCTTGGTGGATGCAGAGAAGCTGAAGCCGGGA	0	0	0	unknown	0	UNKNOWN		0.987	1		Unknown	0	1790563459	snp_CX721981_191-0_B_F_1790563459
snp_CX721981_275	GGATGCAGAGAAGCTGAAGCCGGGAGACCTCGTGGGGGTAAACAAGGACTCATAC[T/C]TGATCCTGGAAACCCTGCCCACGGAGTATGACTCCAGAGTCAAAGCCATGGAGGTGGA	0	0	0	unknown	0	UNKNOWN		0.887	1		Unknown	0	1790563461	snp_CX721981_275-0_T_F_1790563461
snp_CX721981_386	GAGGTGGACGAGCGCCCCACTGAACAGTACAGTGACATTGGTGGATTAGACAAACAGATC[A/C]AGGAGCTGGTGGAAGCAATTGTTCTGCCCATGAACCACAAGGAGAAGTTTGAGAACCTG	0	0	0	unknown	0	UNKNOWN		0.991	1		Unknown	0	1790563465	snp_CX721981_386-0_B_F_1790563465
snp_DV192294_448	CGCTTCACTCAAATTTGATTCCTTGAGCTAGAGGAAGATCCTTGCTGTAGTTGATAGT[A/G]CATGTGGACCTTCTCATGTACTGCTTCCAAGAGTCGCTGCCTGACTCCCGTCCACCT	0	0	0	unknown	0	UNKNOWN		0.963	1		Unknown	0	1790563473	snp_DV192294_448-0_B_F_1790563473
snp_DV193321_163	GAATATATCCACAGGGTGGGCAGAACGGCTCGCGGGATCAACGGCATAGGCCATGCCCTC[T/C]TAATCCTCAGGCCAGAGGAGCTGGGTTTCCTGCGCTTCCTCAAACAAGCCAAGGTTCC	0	0	0	unknown	0	UNKNOWN		0.702	1		Unknown	0	1790563474	snp_DV193321_163-0_B_U_1790563474
snp_DV194598_432	GAGCTATCTAACGATGGTGCCCGGCGTCAGTTTGAGTTCTACCTGGAGGAAATGGTTGTG[T/C]CTCTGATGGTGGCCAGCGCCCAGAGTGGAGAGAGAGAATGTCACATCGTGGTGCTCACTG	0	0	0	unknown	0	UNKNOWN		0.853	1		Unknown	0	1790563477	snp_DV194598_432-0_T_F_1790563477
snp_DV196272_64	TCCGGAACGTGGCCCGCTGCTGGACCTATGAGACAGCCGTGGCCCTGGACAGC[T/G]CCATACCCAATGAGCTTCCATACAATGATTACTTTGAGTACTTTGGGCCGGACTTCA	0	0	0	unknown	0	UNKNOWN		0.824	1		Unknown	0	1790563482	snp_DV196272_64-0_B_U_1790563482
snp_DV198547_142	ATGAAGATCAAGATCATTGCCCCACCTGAGCGTAAATACTCCGTCTGGATCGGTGGCTC[T/C]ATCCTGGCTTCCCTGTCCACTTTCCAGGCTATGTGGATCACCAAGCAGGAATACGACG	0	0	0	unknown	0	UNKNOWN		0.715	1		Unknown	0	1790563487	snp_DV198547_142-0_T_F_1790563487
snp_DV198642_159	GATCCACGCGCAGTTTCTCGGAGTGCAGCACGCTCAGCTCTGTGAAGGTGGCCTTGATGT[T/C]ATCCATGTTCTTGACAGCCAGGACCAGTCCTTGCAGGACAGTCTTTCCGTGAGCGGCGAC	0	0	0	unknown	0	UNKNOWN		0.779	1		Unknown	0	1790563490	snp_DV198642_159-0_B_U_1790563490
snp_DV199465_267	CCAGAGGAAGACTATCCCAGTGATTCTAGATGGCAAGGACATGGTTGCCATGGCAAGGAC[A/C]GGCAGCGGGAAGACTGCTGCGTTCTTGGTGCCCATGTTTGAGAAGCTGAAGGTTCCCC	0	0	0	unknown	0	UNKNOWN		0.601	1		Unknown	0	1790563500	snp_DV199465_267-0_T_U_1790563500
snp_DV199749_487	GGTGTGGACACGGCCTCCGTGGGTGGAATCTTCGACATCTCCAACGCTGATCGTCTGGG[T/C]TCCTCAGAGGTGGAGCAGGTGCAGATGGTGGTGGATGGCGTCAAGCTCATGGTGGAGA	0	0	0	unknown	0	UNKNOWN		0.67	1		Unknown	0	1790563502	snp_DV199749_487-0_B_U_1790563502
snp_DV199942_390	TTCATATTTGTTCTTGAAGTCCTCCACCAGACCCTGCATGTTCATCAGCTCTCCTTCCA[T/G]CTTGACCTTCTCTCCTCCCAGGCCGTCCAGCTGTCTGCGCAGGTTGGCGATATAGGCCTC	0	0	0	unknown	0	UNKNOWN		0.894	1		Unknown	0	1790563505	snp_DV199942_390-0_T_F_1790563505
snp_DV200436_268	GAACGAAATGGCCACCGCCGCCTCCTCCTCCTCCCTGGAGAAGAGCTACGAGCTTCCCGA[T/C]GGTCAGGTCATCACCATCGGTAACGAGCGTTTCCGTTGCCCAGAGACCCTCTTCCAGCCT	0	0	0	unknown	0	UNKNOWN		0.767	1		Unknown	0	1790563520	snp_DV200436_268-0_B_U_1790563520
snp_DV200540_566	GTAGACATGCGGAGGTTTCGCTACCCGGAGAGGCCCATCATCTTCCTCTCAGGCTGCTA[T/C]TTCATGGTGGCGGTGGCCTACACAGCAGGCTTCTTCCTGGAGGATAAAGTGGTCTGCAT	0	0	0	unknown	0	UNKNOWN		0.758	1		Unknown	0	1790563523	snp_DV200540_566-0_T_F_1790563523
snp_DV201001_94	GGCGATGTCCTCATACTGGGCGCGCACTTCAGCCACAATGGAGTCCATGTCCAGGTTACG[A/G]CTGTTGTCCATCTCCACCACCACTGAGGTGTCCTTAATCTGGCCCTGCAACTCACTCAGC	0	0	0	unknown	0	UNKNOWN		0.897	1		Unknown	0	1790563535	snp_DV201001_94-0_B_F_1790563535
snp_DV201596_551	TTGCCAAGCTGACCAAGGAGAAGAAAGCCCTCCAAGAGGCCCACCAGCAGACACTGGA[T/C]GACCTGCAGGCAGAGGAGGACAAAGTCAACACTCTGACCAAGGCCAAGACCAAGCTGG	0	0	0	unknown	0	UNKNOWN		0.659	1		Unknown	0	1781939251	snp_DV201596_551-0_B_U_1781939251
snp_DV201780_37	CGTCCGCGACCTGATCCTGATGATCAACGACACGGCAGCGGTGGCGTACGACGTCAA[T/C]GAGAACGAGTGTTTCCTGGCGGCCATGTCGGAACAGATCCCCCGGAACCACGTCAGC	0	0	0	unknown	0	UNKNOWN		0.77	1		Unknown	0	1790563540	snp_DV201780_37-0_B_U_1790563540
snp_DV202614_318	TACGACCCCAAAGGGGGGCTGGACAACGCCCGGCGCTTGACCGGTCACCACGAAAC[A/G]TCCAACATCCACGAGTTCTCTGCCGGCGTGGCAAACCGCGGCGCCAGCATCCGCATAC	0	0	0	unknown	0	UNKNOWN		0.873	1		Unknown	0	1790563542	snp_DV202614_318-0_T_U_1790563542
snp_F0DLFKL01A3QK6_38	GAGGCAGCACGACGTGGAGGTGGACTCCACACTCAAGTCCCTCAACAACCAGAT[T/C]GAGAACCTGCGCAGCCCTGATGGTAGCCAGAAGAACCCTGCCCGCACCTGCAGAGACC	0	0	0	unknown	0	UNKNOWN		0.802	1		Unknown	0	1790563547	snp_F0DLFKL01A3QK6_38-0_T_F_1790563547
snp_F0DLFKL01A4ONV_1	CCCTGGACACCCTGGATGGTGAGTTCAAGGGAAAGTACTACCCCCTGAATAAGA[T/G]GACCGATGCCGAGCAGGAGCAGCTGATCGCCGACCACTTCTTGTTTGATAAGCCC	0	0	0	unknown	0	UNKNOWN		0.943	1		Unknown	0	1781937502	snp_F0DLFKL01A4ONV_1-0_T_F_1781937502
snp_F0DLFKL01A50FH_314	CGTGGTATCACCATCGACATTTCCCTGTGGAAGTTCGAGACCGCCAAGTACTA[T/C]GTCACAATCATTGATGCCCCTGGACACAGAGACTTTATCAAGAACATGATCAC	0	0	0	unknown	0	UNKNOWN		0.811	1		Unknown	0	1790563549	snp_F0DLFKL01A50FH_314-0_T_F_1790563549
snp_F0DLFKL01A81SX_48	GTACAAAGATGGAAAGCGTATCCATCATGGTGGCCGTTACCAGATGGAGAGTCTTCA[T/G]GATGGTAGAGCCAGCCTGCGTCTTCCTGTGGTGCTGCCAGAGGATGAGGGGGTT	0	0	0	unknown	0	UNKNOWN		0.934	1		Unknown	0	1790563553	snp_F0DLFKL01A81SX_48-0_T_F_1790563553
snp_F0DLFKL01A87VG_312	GATTTGAGGACCCAAGAACTAAAGTGAAGATGTCTGCATCCCAAGCTCTGAAGAAAGG[T/C]TGGCTGTATTATGAAGCTGGGCAACGTTTTCTGGAAGTCCAATACCTTACGGGGGG	0	0	0	unknown	0	UNKNOWN		0.905	1		Unknown	0	1781938046	snp_F0DLFKL01A87VG_312-0_T_F_1781938046
snp_F0DLFKL01AD57J_164	TCACTATCGATCCAGACATGAAGGAAGGTGTCTCTGTCAGAGCTGGGGACACCATTGT[A/G]GTATCTGCTTCCAAGATCCTTGGCAAACCTCCACCTACAGCTGTGTGGTCCAAGGC	0	0	0	unknown	0	UNKNOWN		0.938	1		Unknown	0	1781938737	snp_F0DLFKL01AD57J_164-0_T_U_1781938737
snp_F0DLFKL01AGWHX_50	TCGCTCACTTGGACGCCACCACTGTGCTGTCCCGTGCCATCGCTGAGCTGGGTATCTA[T/C]CCCGCTGTGGATCCCCTGGATTCCACCTCCCGTATCATGGACCCCAACATTGTCGGC	0	0	0	unknown	0	UNKNOWN		0.745	1		Unknown	0	1790563557	snp_F0DLFKL01AGWHX_50-0_T_F_1790563557
snp_F0DLFKL01AI0EC_55	GACTACCTGGGAGGAGAGGCGTACTGGGCAGGCGGGCTCCACCTGTACACTCCTCT[A/G]CCCTTCCGTCCGGGCCGGGCCGGCTTCGGAGACCTCTTCAGGACACACTTCTT	0	0	0	unknown	0	UNKNOWN		0.643	1		Unknown	0	1790563559	snp_F0DLFKL01AI0EC_55-0_B_F_1790563559
snp_F0DLFKL01AI9UG_20	AGTTCAAGGGAAAGTACTACCCCCTGAATGGCATGACCGATGCCGAGCAGGATCA[A/G]CTGATCGCCGACCACTTCTTGTTTGACAAGCCCGTCTCCCCCTTGCTGCTGTCCG	0	0	0	unknown	0	UNKNOWN		0.652	1		Unknown	0	1781936985	snp_F0DLFKL01AI9UG_20-0_T_U_1781936985
snp_F0DLFKL01ALIAV_493	AGGCTGCTAACCCAGCCAACTTTGGGCCCAAGAAGTACTGTCTGAAGGAGTGTATCTG[T/C]GAGGTGGAGGGCCAGGTTCCCTGCCCGGGCACCACGCCGCTGCCCAAGGAGATGACTGGG	0	0	0	unknown	0	UNKNOWN		0.926	1		Unknown	0	1790563561	snp_F0DLFKL01ALIAV_493-0_T_F_1790563561
snp_F0DLFKL01ANGVR_36	CTGCTGCCTGCTCTACCGTGGTGACGTTGTGCCCAAAGATGTCAACTCTGCCAT[T/C]GCCACCATCAAGACCAAGCGCACCATCCAGTTTGTAGACTGGTGTCCCACTGGCTTCAA	0	0	0	unknown	0	UNKNOWN		0.862	1		Unknown	0	1781937724	snp_F0DLFKL01ANGVR_36-0_T_F_1781937724
snp_F0DLFKL01AOL3H_279	CGCCAAGATGAAGGATGAGATGGCTCGTCACCTCAGAGAGTACCAGGACCTCCTCAA[T/C]GTCAAGATGGCCCTGGATATAGAGATCGCTACCTACAGGAAGCTACTGGAGGGAGAGGA	0	0	0	unknown	0	UNKNOWN		0.877	1		Unknown	0	1790563565	snp_F0DLFKL01AOL3H_279-0_T_F_1790563565
snp_F0DLFKL01AOQF3_94	TGTTGGAGGCTACATCGCCAGTACCGACGCCCTGGTGGACACGGTGCGTAGTTACGCTGC[A/C]GGCTTCATATTCACCACGTCTCTGCCTCCCATGCTGCTGGCGGGCGCCCGCGAGTCCATC	0	0	0	unknown	0	UNKNOWN		0.715	1		Unknown	0	1790563567	snp_F0DLFKL01AOQF3_94-0_B_F_1790563567
snp_F0DLFKL01AOU7F_1	AGATTAAGGAGGAGGGTACTAAGCATGTCCTTATCCTGTACAACGTTCGCATGGATC[A/G]GGCCGGAGGTGTCGACTTCCAGGCTGCCAATGCTAAATCCAATGCTCAGCTCAGAGTTA	0	0	0	unknown	0	UNKNOWN		0.777	1		Unknown	0	1790563569	snp_F0DLFKL01AOU7F_1-0_B_F_1790563569
snp_F0DLFKL01APPR1_1	CTATGAGCACTGAACTCTTCAAGATGAAGAACTCCTACGAGGAGGCTCTGGATCATCTGG[A/G]GACTCTGAAGAGAGAGAACAAGAACCTGCAACAGGAGATCTCTGACCTGACTGAGCAGAT	0	0	0	unknown	0	UNKNOWN		0.994	1		Unknown	0	1790563572	snp_F0DLFKL01APPR1_1-0_T_U_1790563572
snp_F0DLFKL01AS4Q9_166	CCTTGAAGTCCTGGGTGAAGCCTCTATATTCCTCCCTCCGACTGTACTTGTCATCTAT[A/C]GTCATCTTGTCCTCAATGCTGTAGTTATCATTGGGCAGGGCACCGGTAGGAGCACGG	0	0	0	unknown	0	UNKNOWN		0.887	1		Unknown	0	1790563577	snp_F0DLFKL01AS4Q9_166-0_B_F_1790563577
snp_F0DLFKL01AUAGX_106	GGCCCTGGACTTTGAGAATGAGATGGCCACCGCTGCCTCCTCCTCCTCTCTGGAGAA[A/G]AGCTATGAGCTGCCTGACGGTCAGGTCATCACCATCGGTAACGAGCGTTTCCGTTGCCC	0	0	0	unknown	0	UNKNOWN		0.841	1		Unknown	0	1790563579	snp_F0DLFKL01AUAGX_106-0_B_F_1790563579
snp_F0DLFKL01AVTIJ_135	GAGCTCAACTGGGCTAAAGTCAACCGTAAACCAGTGATTGACAGGAGCATCAAAGCTG[T/C]CCAGCTCTCAGAGGGATCTGAGTATGAGTTCAGAGTGATTGCCATGAACAAAGCTG	0	0	0	unknown	0	UNKNOWN		0.864	1		Unknown	0	1781937970	snp_F0DLFKL01AVTIJ_135-0_T_F_1781937970
snp_F0DLFKL01AX0AK_215	TGAGTTCAAGGGAAAGTACTACCCCCTGAACGCCATGACCGATGCCGAGCAGGATCA[A/G]CTGATCGCCGACCACTTCTTGTTTGACAAGCCCGTCTCCCCTTGCTGCTGTCCGCT	0	0	0	unknown	0	UNKNOWN		0.652	1		Unknown	0	1781938923	snp_F0DLFKL01AX0AK_215-0_T_U_1781938923
snp_F0DLFKL01AZ8ZX_216	TTGAGGCGGTCTTCAAGAAGCACAACCATGGCTTCATGTGGAACGAGCATCTCGGCTA[T/C]GTGCTGACCTGCCCCTCCAACCTGGGAACTGGCCTGCGCGGTGGCGTGCACGT	0	0	0	unknown	0	UNKNOWN		0.608	1		Unknown	0	1790563589	snp_F0DLFKL01AZ8ZX_216-0_T_F_1790563589
snp_F0DLFKL01B1GPH_23	CACCACCATGTCTGCTGGAAACGCTAAGATAGGCCAGCCGGCCCCACAGTTCAAAGCCAC[T/C]GCTGTGGTGGACGGACAGTTCAAAGAGATCCAGCTGTCTGACTACATGGGGAAGTACGT	0	0	0	unknown	0	UNKNOWN		0.724	1		Unknown	0	1790563590	snp_F0DLFKL01B1GPH_23-0_B_U_1790563590
snp_F0DLFKL01B2364_39	ACTTCTCCCTGGTGCACTATGCCGGCACAGTGGACTACAACATCACTGGCTGGCTGGA[C/G]AAGAACAAGGACCCCCTGAACGACTCAGTTCTTCAGCTGTACGGGAAGTCTTCAGTCA	0	0	0	unknown	0	UNKNOWN		0.742	1		Unknown	0	1781936775	snp_F0DLFKL01B2364_39-0_B_U_1781936775
snp_F0DLFKL01B4MEX_167	CATAGGGTCCAACGCCATGTTTTATTTGGCTGCAGCAGTGTCGGATTTCTACATCCCAGC[A/G]TCTGACATGCCAGAGCACAAGATCCAGTCTTCCAATGGACCACTTCAGATCAGTATGAA	0	0	0	unknown	0	UNKNOWN		0.896	1		Unknown	0	1790563609	snp_F0DLFKL01B4MEX_167-0_B_F_1790563609
snp_F0DLFKL01B9NN7_96	CTGGATGTCATTGATGTCCCTGGACCCGTGAAGAGCCTTCACGTGGTTGACACCGCCGA[T/C]GGTGAGGTCAGCCTGGTCTGGGAAGAGCCAGAGAGCGATGGTGGCAGCAAGATCATTACA	0	0	0	unknown	0	UNKNOWN		0.692	1		Unknown	0	1790563616	snp_F0DLFKL01B9NN7_96-0_B_U_1790563616
snp_F0DLFKL01BADWF_23	AATAAGCGTACAGTGAGTGAGCTGCGCTTCAGAGTAGCAGGTCTTCTTGAAAACCGCAG[T/C]TATGAGTTCCGAGTTTCATCTGAGAATGCTGCTGGAGTTGGTAAACCAAGTGAACCAA	0	0	0	unknown	0	UNKNOWN		0.935	1		Unknown	0	1790563618	snp_F0DLFKL01BADWF_23-0_B_U_1790563618
snp_F0DLFKL01BARHI_274	ACAGGATGAAGGCTTTCGGCCCGCTGCAGGAGATGATCACCTTCGTCCAGTTCGCTAA[T/C]GACGAGTGTGACTACGGCATGGGGCTGGAGCTGGGCATAGACCTCTTCTGTTACGGTTC	0	0	0	unknown	0	UNKNOWN		0.839	1		Unknown	0	1790563620	snp_F0DLFKL01BARHI_274-0_B_U_1790563620
snp_F0DLFKL01BAV5G_169	GGAGTACATCTTCGTGTCCAACATAGACAACCTGGGCGCCACCGTGGACCTGTTCATCCT[T/C]AACCACCTGATGACGCAGCCCAAAGACAAGCGCTGCGAGTTCATCATGGAGGTCACGG	0	0	0	unknown	0	UNKNOWN		0.665	1		Unknown	0	1790563622	snp_F0DLFKL01BAV5G_169-0_B_U_1790563622
snp_F0DLFKL01BBYUW_37	GTGGCCCTGGACTTTGAGAATGAGATGGCCACCGCTGCCTCCTCCTCCTCTCTGGAGAA[A/G]TCCTACGAGTTGCCCGACGGACAGGTCATCACCATCGGTAACGAGAGGTTCCGTTGCCC	0	0	0	unknown	0	UNKNOWN		0.811	1		Unknown	0	1790563625	snp_F0DLFKL01BBYUW_37-0_B_F_1790563625
snp_F0DLFKL01BT316_124	TTCAGATGCTTTGGACAAGATCAGATACGAGAGCTTGACAGACCCAACCAAATTGGATTC[T/C]TGCAAGGAGCTGAAGATCGAGGTCACCCCTGACCTGCGCACTCGTACCCTGACCCTGGTT	0	0	0	unknown	0	UNKNOWN		0.855	1		Unknown	0	1781939186	snp_F0DLFKL01BT316_124-0_T_F_1781939186
snp_F0DLFKL01BVK59_55	ACAAAAGAACACAAGCACCTCCTGAAGAATGCACAGTTGGAGCTGAAGAAGAGCAAGCG[A/G]AAAGATTACTACAAGGTGCTAGGAGTGGACAAGAACGCCACAGAGGACGAGATCAA	0	0	0	unknown	0	UNKNOWN		0.984	1		Unknown	0	1790563636	snp_F0DLFKL01BVK59_55-0_T_U_1790563636
snp_F0DLFKL01BXT5W_348	AGTACAAAACACAGAAGACCTCCCGTCTGCCCATCGTGGACATTGCTCCCATGGACAT[T/C]GGAGGAGCGGACCAGGAGTTCGGCGTGGACGTGGGCGCAGTCTGCTTCTTGTAAAAGTGG	0	0	0	unknown	0	UNKNOWN		0.703	1		Unknown	0	1790563639	snp_F0DLFKL01BXT5W_348-0_T_F_1790563639
snp_F0DLFKL01C00PN_107	CTTCAAACAAAGATACCGCATCCTCAATCCAAATGCTATCCCTGAGGGTCAGTTCAT[T/G]GACAACATGAAGGCAGCAGAAAAACTGCTAGGCTCTCTGGACATTGACCACACCCAGT	0	0	0	unknown	0	UNKNOWN		0.798	1		Unknown	0	1790563642	snp_F0DLFKL01C00PN_107-0_B_U_1790563642
snp_F0DLFKL01CC811_279	GGCTTTCAAATTCCAACATGGCGTCATCGTGGCGGTGGACTCTCGGGCCACAGCTGG[C/G]GCCTACATCGCCTCCCAGACTGTAAAGAAGGTTATAGAGATTAACCCGTACCTGCTGGG	0	0	0	unknown	0	UNKNOWN		0.67	1		Unknown	0	1790563648	snp_F0DLFKL01CC811_279-0_T_U_1790563648
snp_F0DLFKL01CKLCX_180	TGGCGTCGCAGCTTCCTTTCTGCGTAAATCTGACAAGGAGCGTATGGAATGCCAGAC[A/T]AGACCCTTTGACATAAAGAGAGAGTGCTATGTGCCTGACCCTGAGGTAGAATACGTCA	0	0	0	unknown	0	UNKNOWN		0.997	1		Unknown	0	1790563662	snp_F0DLFKL01CKLCX_180-0_B_U_1790563662
snp_F0DLFKL01CKLCX_245	TTTGACATAAAGAGAGAGTGCTATGTGCCTGACCCTGAGGTAGAATACGTCAAGGCCA[T/C]AATCACCAGCAGAGATGGGGCTAAAGTCACCGCTGATACGGAGTTTGGAAAG	0	0	0	unknown	0	UNKNOWN		0.913	1		Unknown	0	1790563665	snp_F0DLFKL01CKLCX_245-0_T_F_1790563665
snp_F0DLFKL01CMN5K_185	GACCAAGCAGAGACTGCAGGGAGAGGTGGAGGACCTCATGATTGACGTTGAGAGAGC[A/C]AACGCCATGGCCGCCAACCTCGACAAGAAGCAGAGGAACTTTGACAAGGTTCTGGCAG	0	0	0	unknown	0	UNKNOWN		0.793	1		Unknown	0	1790563667	snp_F0DLFKL01CMN5K_185-0_B_F_1790563667
snp_F0DLFKL01CNVS7_56	CCAGAGGATGGTTGACTCCATGCAGAGCACCCTGGACTCTGAGGTCAGGAGCAGGAATGA[T/C]GCCCTGAGGGTGAAGAAGAAGATGGAGGGAGACCTGAACGAGATGGAGGTCCAGCTGA	0	0	0	unknown	0	UNKNOWN		0.831	1		Unknown	0	1790563668	snp_F0DLFKL01CNVS7_56-0_B_U_1790563668
snp_F0DLFKL01CQHI9_82	TGTGGTTCGAGCCTACCTGAAGTTGGCCGAGGAGAAGACCGAGACCGCCAAGGGGGAGTC[A/G]CAGCAGATGGTCCTGGACATTGAGGACCTTGACAACATCCAGACTCCTGAGAGTGTACTT	0	0	0	unknown	0	UNKNOWN		0.769	1		Unknown	0	1790563670	snp_F0DLFKL01CQHI9_82-0_T_U_1790563670
snp_F0DLFKL01CULHC_262	GGGGGTGAGCTGTTCAACCCACGGAAACACAAGTTCTCTGACGAGGACCTCAAACCACA[A/G]CCCATGATCAAGAAGGCCAAAAAGGTCTTTGTGCCCACTGAGCAGAAGGACGATAAAT	0	0	0	unknown	0	UNKNOWN		0.803	1		Unknown	0	1790563677	snp_F0DLFKL01CULHC_262-0_B_F_1790563677
snp_F0DLFKL01CVIFS_365	ACGAGAGGGAGGTGTGGGACATGTATGGAGTTTTCTTCGCCAACCACCCTGACCTGAG[A/G]CGTATTCTGACAGATTATGGGTTTGAGGGGCATCCATTTAGGAAGGACTTCCCACTGTCT	0	0	0	unknown	0	UNKNOWN		0.967	1		Unknown	0	1790563678	snp_F0DLFKL01CVIFS_365-0_T_U_1790563678
snp_F0DLFKL01D1KEZ_211	ATGAAGCTCTGTGCTCCCAGGTCGACCACACAGAAGAAGAGCGTGTCAAAGATCAACAG[A/G]GTGGCTTCGTTCCCGTAGAACAGCACGTCACTGAACGAATGGGACTCATCGTTGTAGAAG	0	0	0	unknown	0	UNKNOWN		0.888	1		Unknown	0	1790563683	snp_F0DLFKL01D1KEZ_211-0_B_F_1790563683
snp_F0DLFKL01D1TBY_30	ACTAACTGGGACGACATGGAGAAGATCTGGCACCACACCTTCTACAACGAGCTGCG[T/C]GTGGCCCCCGAGGAGCACCCCACCCTGCTCACTGAGGCCCCCCTGAACCCCAAGGC	0	0	0	unknown	0	UNKNOWN		0.734	1		Unknown	0	1790563685	snp_F0DLFKL01D1TBY_30-0_T_F_1790563685
snp_F0DLFKL01D64UF_121	GACCTTCAACGTTCCCGCCATGTATGTGGCCATCCAGGCTGTCCTGTCCCTGTACGCTTC[T/C]GGTCGTACCACCGGTATTGTGCTGGACTCCGGTGATGGTGTGACCCACAACGTCCCCAT	0	0	0	unknown	0	UNKNOWN		0.841	1		Unknown	0	1790563690	snp_F0DLFKL01D64UF_121-0_B_U_1790563690
snp_F0DLFKL01D9FSE_242	AAGGTGTCAGTCACAGAGGCCATGCACAGGAACCTTGTGGACAATATCACAGGCCAAAGA[T/C]TACTTGAGGCACAAGCCTGCACAGGGGGCATAATCGACCCGACTACTGGGGAACGATTCG	0	0	0	unknown	0	UNKNOWN		0.913	1		Unknown	0	1790563695	snp_F0DLFKL01D9FSE_242-0_T_F_1790563695
snp_F0DLFKL01DCP4S_1	ATGTGAATGTTGTGGACACAGCATACACTGTGAAAGAGCTGCAAGAGGGATGCAAGTTTG[A/G]GTTCAGAATCAGGGCAAAAAATGCCGCTGGAGCATTGAGCCCTCCCTCTGAACAAACA	0	0	0	unknown	0	UNKNOWN		0.887	1		Unknown	0	1790563696	snp_F0DLFKL01DCP4S_1-0_T_U_1790563696
snp_F0DLFKL01DDA7N_236	GAAAACATGCGTGCAGTCCGCTTCGACATCCACGACGTGACCCTGCACACAGA[T/C]GCAATTCACCGCGGTGGTGGACAGATCATCCCCACGGCCCGCAGAGTGCT	0	0	0	unknown	0	UNKNOWN		0.634	1		Unknown	0	1790563699	snp_F0DLFKL01DDA7N_236-0_T_F_1790563699
snp_F0DLFKL01DITBF_145	AGTCATCTCTGCTGAGAAGGCCTACCATGAGCAGCTGTCTGTTGCTGACATCACCAA[T/C]GCCTGCTTTGAGCCAGCCAATCAGATGGTGAAATGTGACCCACGTCACGGCAAGTA	0	0	0	unknown	0	UNKNOWN		0.812	1		Unknown	0	1781936962	snp_F0DLFKL01DITBF_145-0_T_F_1781936962
snp_F0DLFKL01DMTZG_218	CAATGAAAATAACTGGCGTGACTTCCGAGAAAGCCTATCTTCACTGGAGTCATCCATT[A/G]CATGATGGCGGTGCCAGCTGTTCTCATTATATAATTGAAAAGAGGGAAACCAGC	0	0	0	unknown	0	UNKNOWN		0.902	1		Unknown	0	1781937268	snp_F0DLFKL01DMTZG_218-0_B_F_1781937268
snp_F0DLFKL01DOU5K_160	TGGGTGAGGCGTGTACCGTGGTGCTGCGTGGAGCCACACAGCAGATCCTGGACGAGGC[T/C]GAGAGGTCTCTCCATGATGCCCTGTGTGTCCTGGCTCAGACCGTCAAGGAGACAC	0	0	0	unknown	0	UNKNOWN		0.834	1		Unknown	0	1790563706	snp_F0DLFKL01DOU5K_160-0_B_U_1790563706
snp_F0DLFKL01DOWMB_74	AGCGGCTCTACCCGGTGACAACGTGGGCTTCAACGTCAAGAACGTGTCCGTCAAGGATAT[T/C]CGTCGTGGCAACGTGGCTGGAGACAGCAAGAACGACCCTCCAATGGAGGCCGGCAACTT	0	0	0	unknown	0	UNKNOWN		0.772	1		Unknown	0	1790563709	snp_F0DLFKL01DOWMB_74-0_T_F_1790563709
snp_F0DLFKL01DR3SY_87	AGAAGATGAAGTGGAGTGAGACCAAAAAGCTTCCCCTGAAGATCCACGGCCATTCTGTG[A/G]TCTCCCATAAGGGTCTGGTGTACTGCATTGGAGGAAAGACTGATGACAACAAAGCCC	0	0	0	unknown	0	UNKNOWN		0.871	1		Unknown	0	1781936805	snp_F0DLFKL01DR3SY_87-0_T_U_1781936805
snp_F0DLFKL01E2IE2_371	ACAACAAGTTGTCAATGATTACACCCACAAGATAGTGGTGAAGGAAGATGGAACTAC[A/G]TCACTGATTGTGGTTCCAGCCATGCCCCATGACTCTGGAGAGTGGACCGTGGTCGCTC	0	0	0	unknown	0	UNKNOWN		0.93	1		Unknown	0	1790563719	snp_F0DLFKL01E2IE2_371-0_B_F_1790563719
snp_F0DLFKL01E3W61_202	AGGTGTGAGGGGCTCATCAAGAGCAAGATCCAGCTGGAGGCCAAACTCAAAGAGAC[A/G]ACCGAGAGGCTGGAGGATGAGGAGGAGATCAATGCTGAGTTGACTGCAAAGAAGA	0	0	0	unknown	0	UNKNOWN		0.845	1		Unknown	0	1781936940	snp_F0DLFKL01E3W61_202-0_B_F_1781936940
snp_F0DLFKL01E5XWB_155	CTTGGCTAGGGTTGGCAACTCGTACTTCAAGCAGGAGAAATATAAGGAAGCAGTCCA[A/G]TTTTACAACAAGAGTCTGACAGAGCATCGCACCCCTGATGTCCTTAAGAAGTGCCA	0	0	0	unknown	0	UNKNOWN		0.906	1		Unknown	0	1790563728	snp_F0DLFKL01E5XWB_155-0_T_U_1790563728
snp_F0DLFKL01ECAEX_72	CCTCTGGGCCTCAAGGTGCATGATGTCACAGACACCACATGCACCCTGAAGTGGCTGGC[T/C]CCTGAGAAGATCGGTGCCGGAGGCCTGGACGGATACGTTATTGAGTACTGCAAGGA	0	0	0	unknown	0	UNKNOWN		0.636	1		Unknown	0	1790563734	snp_F0DLFKL01ECAEX_72-0_B_U_1790563734
snp_F0DLFKL01EGSTC_35	ATGTTGATGGTGGGGGTACACGGCCCAAAGACCCCGTGTGAAGAGGTCTACGTTAAACA[T/C]CTGGGCAACAGGATGTACAACGTCACCTACACCGTCAAAGAACAGGGCAACTACATCC	0	0	0	unknown	0	UNKNOWN		0.993	1		Unknown	0	1790563739	snp_F0DLFKL01EGSTC_35-0_T_F_1790563739
snp_F0DLFKL01EIW3R_20	GCCAACCGAGAGAAGGTGACCCACAACGTCCGCATCTATGAGGGTTATGCTCTTCCCCA[T/C]GCCATCATGCGTCTGGATCTGGCTGGTCGTGATCTGACTGACTACCTGATGAAGATCC	0	0	0	unknown	0	UNKNOWN		0.777	1		Unknown	0	1790563741	snp_F0DLFKL01EIW3R_20-0_T_F_1790563741
snp_F0DLFKL01EJ7JY_76	CGTGCGTCAGCAGGAGGGAGAGAGCAGGCTCAACCTGGTCCAGAGGAACGTCAACATCTT[T/C]AAACACATCATCCCCCAGATCGTCAAACACTCCCCCAACTGCACCCTTATCGTGGTGTC	0	0	0	unknown	0	UNKNOWN		0.876	1		Unknown	0	1790563743	snp_F0DLFKL01EJ7JY_76-0_T_F_1790563743
snp_F0DLFKL01EJJRS_307	TGGACTGCTGCACTCCCAGAACACCAGCCTTCTGAACACCAAGAAGAAGCTGGAGACTGA[T/C]CTGGTACAAGTGCAGGGAGAGGTGGACGACATCGTCCAGGAGGCCAGGAATGCAGAAG	0	0	0	unknown	0	UNKNOWN		0.901	1		Unknown	0	1790563747	snp_F0DLFKL01EJJRS_307-0_T_F_1790563747
snp_F0DLFKL01EOMJI_226	GATGGAGAGGAGAGATTCCATCTTCGCCATCCAGTACAACATCCGCTCATTCATGAATGT[C/G]AAAACCTGGCCATGGATGAAGTTGTACTTCAAGATCAAGCCCCTGCTGCAGAGCGCTGA	0	0	0	unknown	0	UNKNOWN		0.833	1		Unknown	0	1790563753	snp_F0DLFKL01EOMJI_226-0_T_F_1790563753
snp_F0DLFKL01ETC53_51	AGAAGAAGCTGAAGGGAACAGAGGATGAGTTGGACAAGTACTCTGAGTCTCTTAA[A/G]GATGCCCAGGAGAAACTTGAACTCGCTGAGAAGAAAGCCACAGACGCCGAGGCTGATGT	0	0	0	unknown	0	UNKNOWN		0.98	1		Unknown	0	1790563755	snp_F0DLFKL01ETC53_51-0_B_F_1790563755
snp_F0DLFKL01EW1GK_177	ACAAGGAAGCTCTGGAGCTGCTGAAGGAAGCCATTGGCAAAGCCGGCTACACCGA[T/C]AAGATCGTGATCGGCATGGACGTGGCCGCCTCCGAGTTCTACAAGGACGGGAAATA	0	0	0	unknown	0	UNKNOWN		0.631	1		Unknown	0	1790563756	snp_F0DLFKL01EW1GK_177-0_B_U_1790563756
snp_F0DLFKL01EX4HN_233	GTGGAGATATTGATCGTGATGCCTGGGCTGTTCGTCACTTCATCGAGCAGGGCCACAA[A/C]ATTGTCCTGTCGCAGTCGTTCGCTAAGAACATGGGCCTCTACGGTGAGCGAGTGGGA	0	0	0	unknown	0	UNKNOWN		0.661	1		Unknown	0	1790563758	snp_F0DLFKL01EX4HN_233-0_T_U_1790563758
snp_F0DLFKL01EXAQB_71	GCAGGCGCGAAGCAGAGGAAAAGGTCAAAAGGATCACTGCTGCAGAGGAAGAAGCAGG[T/C]AGACAGTGCAGAAATGCACAGGAGGAAGTGGAGCGCCTCAAAAAGAAAGCAGATGAAGC	0	0	0	unknown	0	UNKNOWN		0.861	1		Unknown	0	1790563760	snp_F0DLFKL01EXAQB_71-0_B_U_1790563760
snp_F0DLFKL02F10WW_253	AACTGCTCAGCAGAAACTCTCAGCAGAACAGGAGTTAATCCGGCTAAGGGCAGACTTCGA[A/C]CATGCTGAGCAACAGAGATCCCTGCTTGATGACGAGCTGTACCGCCTGAAGAATGAAG	0	0	0	unknown	0	UNKNOWN		0.852	1		Unknown	0	1781936493	snp_F0DLFKL02F10WW_253-0_T_U_1781936493
snp_F0DLFKL02F8288_184	CGTAAATACTCCGTCTGGATCGGTGGCTCTATCCTGGCTTCCCTGTCCACTTTCCAGGC[A/T]ATGTGGATCACCAAGCAGGAATACGACGAGGCAGGTCCCAGCATTGTCCATCGCAAGT	0	0	0	unknown	0	UNKNOWN		0.692	1		Unknown	0	1790563766	snp_F0DLFKL02F8288_184-0_B_U_1790563766
snp_F0DLFKL02F9RML_78	CAGATGATGCCATTACAATCCTGGGCTTCACTAATGATGAGAAGCTTGGCATCTAC[A/G]AGCTGACAGGAGCTGTAGTGCACCATGGCAACATGAAATTCAAGCAGAAGCAGCGTG	0	0	0	unknown	0	UNKNOWN		0.9	1		Unknown	0	1781937344	snp_F0DLFKL02F9RML_78-0_B_F_1781937344
snp_F0DLFKL02FNROW_348	CACAAAACCCATCAAGAACATTGAAGTCCCAGAGACCCAGGTGGCCACTTTTGAATG[T/C]GAAGTGTCACATTTCAATGTCCCATCCACCTGGCTGAAGAATGGAGTGGAGATAGAAA	0	0	0	unknown	0	UNKNOWN		0.95	1		Unknown	0	1790563770	snp_F0DLFKL02FNROW_348-0_B_U_1790563770
snp_F0DLFKL02FPKXE_166	GGCCATGCAGGAGTTCATGATCCTCCCTGTAGGAGCCAGCACCTTCAAGGAGGCCATG[A/G]GGATCGGAGCCGAGGTCTACCACAACCTGAAGAACGTCATCAAGAAGAAGTAC	0	0	0	unknown	0	UNKNOWN		0.724	1		Unknown	0	1790563772	snp_F0DLFKL02FPKXE_166-0_T_U_1790563772
snp_F0DLFKL02GC2JE_410	AAATCTACAAAGCCGACGGTATCAAGGGTCTGTACCAGGGATTCAACGTGTCTGTCCA[A/G]GGCATCATCATCTACAGAGCTGCTTACTTCGGAGTCTACGACACAGCCAAGG	0	0	0	unknown	0	UNKNOWN		0.954	1		Unknown	0	1790563776	snp_F0DLFKL02GC2JE_410-0_T_U_1790563776
snp_F0DLFKL02GFCYE_42	TCAAAACGTCTGAATGGGATACCCTTATGTACATTGAGGATATCAACAGATATGA[T/C]GCTGGCAAATACATTTTGTCGATTGAAAACGACAGTGGAAAGAAGTCTTACACTATCGT	0	0	0	unknown	0	UNKNOWN		0.964	1		Unknown	0	1781938718	snp_F0DLFKL02GFCYE_42-0_T_F_1781938718
snp_F0DLFKL02GQM4V_175	GAGAAGGCCTCTACCCATCTGAAGGGAGGTGCCAAGAGGGTTGTCATCTCTGCTCCCAG[T/C]GCTGATGCACCCATGTTCGTCATGGGCGTCAACCACGAGAAGTACGAGAACTCCCTCAA	0	0	0	unknown	0	UNKNOWN		0.817	1		Unknown	0	1790563779	snp_F0DLFKL02GQM4V_175-0_T_F_1790563779
snp_F0DLFKL02HDA2M_89	GAACTGTGGACTACAACATCACTGGGTGGCTGGAGAAGAACAAGGATCCCCTGAA[T/C]GACTCAGTTTGTCAGCTGTACGGGAAGTCTGGAGTCAAAATTCTGGCTGCC	0	0	0	unknown	0	UNKNOWN		0.945	1		Unknown	0	1790563790	snp_F0DLFKL02HDA2M_89-0_B_U_1790563790
snp_F0DLFKL02HF123_64	ATCGAGAAGGTCCGTTTCCTGGAGCAGCAGAACGCTACTCTGGTGGTGGAGATCGAGAGG[A/C]TGAGGGGTCACGAGCCGACCCGCGTGGCCGAGATGTACGAGGAGGAGATGAGAGAGCTGA	0	0	0	unknown	0	UNKNOWN		0.713	1		Unknown	0	1790563793	snp_F0DLFKL02HF123_64-0_B_F_1790563793
snp_F0DLFKL02HP13B_352	GATATCCCTGGACCTCCAGGCCCCATTGAAGCCAGCAGTGTGTCAGCTGAGAAGTGCAC[A/G]TTGACATGGTTGCCACCAGAAGAGGATGGCGGCTGCGCAATCAAATCCTACACACTGG	0	0	0	unknown	0	UNKNOWN		0.846	1		Unknown	0	1781938012	snp_F0DLFKL02HP13B_352-0_B_F_1781938012
snp_F0DLFKL02HZ331_107	GATTTAAAGAAGCAGGCTGCTGACTACCGAGAGATCGACAAACGGATGAACAGCATCAA[A/G]CCCGACCTCATCCAGCTCCGCAAAACCAGGGATCAGTACCTCACGTGGTTGACCCAGAAG	0	0	0	unknown	0	UNKNOWN		0.787	1		Unknown	0	1790563799	snp_F0DLFKL02HZ331_107-0_B_F_1790563799
snp_F0DLFKL02I0C9Y_213	AAGGTAGCGAAGAGGAACGCAGCAGAGAAGATGCTTGAGCTTCTAGGTTTCAAAGTGCC[A/T]CCGCCTCAGCCCCACAAACCTGCGCTCAAAACGGACGAAAAGGTCCTGCAG	0	0	0	unknown	0	UNKNOWN		0.869	1		Unknown	0	1790563801	snp_F0DLFKL02I0C9Y_213-0_B_F_1790563801
snp_F0DLFKL02I13R8_16	GCCATGAGGATCGGAGCCGAGGTCTACCGCAACCTGAAGAACGTCATCAAGAAGAAGTA[T/C]GGCCAGGACGCCACTAACGTGGGAGACGAGGGAGGCTTCGCCCCCAACATCCTGGA	0	0	0	unknown	0	UNKNOWN		0.953	1		Unknown	0	1790563803	snp_F0DLFKL02I13R8_16-0_T_F_1790563803
snp_F0DLFKL02I2UDX_33	TTCCACTGATGTGTGGCAGGATAAGAACAGTTTGAGCTCCCCTAGAGGCTGGCATTCC[A/G]CTGCTACAGTCGGAGAACGGGCTTACGTGATTGGTGGCAGCCAGCTGGGTGGCCGTGGAG	0	0	0	unknown	0	UNKNOWN		0.754	1		Unknown	0	1790563804	snp_F0DLFKL02I2UDX_33-0_T_U_1790563804
snp_F0DLFKL02I3L7J_127	GACGACATCGTCCAGGAGGCCAGGAATGCAGAGGAGAAGGCCAAGAAGGCAATCACTGA[T/C]GCGGCCATGATGGCTGAGGAGCTGAAGAAGGAGCAGGACACCAGCTCTCACCTGGAGAG	0	0	0	unknown	0	UNKNOWN		0.709	1		Unknown	0	1790563807	snp_F0DLFKL02I3L7J_127-0_T_F_1790563807
snp_F0DLFKL02IHWOE_78	CACAGACCTGCTGCGGCTCTTTGAGTACGGGGGCTTCCCGCCGGAGGCTAACTACCT[T/G]TTCCTGGGAGACTACGTGGACCGAGGCAAGCAGTCCCTGGAGACCATCTGTCTACTG	0	0	0	unknown	0	UNKNOWN		0.753	1		Unknown	0	1790563820	snp_F0DLFKL02IHWOE_78-0_B_U_1790563820
snp_F0DLFKL02IKZTA_16	CTGTGACAAAGAGGGCCACTACCATGAAGTTACCACTATGACAAAGGAAGAAATCATGAG[A/C]GGAGATGTGGTGGGGGCACGGTGGTTATTTGAGACAAAACCTCTGGATTCAATAAGGG	0	0	0	unknown	0	UNKNOWN		0.948	1		Unknown	0	1790563823	snp_F0DLFKL02IKZTA_16-0_B_F_1790563823
snp_F0DLFKL02IZS2C_44	GTGGATGAGGCAGATCCCCTACACCATGATGAAGTTTGCCTGCTTTGAGAGGAC[T/C]GTGGAGCTGCTCTACAAACATGTGGTGCCCAAACCCCGCGCTGAGTGCACAAAGGGCG	0	0	0	unknown	0	UNKNOWN		0.901	1		Unknown	0	1790563826	snp_F0DLFKL02IZS2C_44-0_B_U_1790563826
snp_F0DLFKL02J3UFV_52	GTGCAGCTGGAGCTGAACCAGATCAAAGGTGAGGTGGACAGGAAGATCGCTGAGAAGGA[T/C]GAGGAGATGGAGCAGATCAAGAGGAACAGCCAGAGGGTGGTTGACTCCATGCAGAGC	0	0	0	unknown	0	UNKNOWN		0.893	1		Unknown	0	1790563828	snp_F0DLFKL02J3UFV_52-0_B_U_1790563828
snp_F0DLFKL02J5QXP_31	TGGAATCCGCGTCATCATGATCACTGGTGACAACAAGGGAACCGCAGTGGCCATCTG[T/C]CGTCGTATTGGCATCTTCACAGAGGACGAGGATGTGACTGGAAAGGCCTTCACTGGCC	0	0	0	unknown	0	UNKNOWN		0.869	1		Unknown	0	1790563830	snp_F0DLFKL02J5QXP_31-0_B_U_1790563830
snp_F0DLFKL02J7CSN_360	GTGATGCGCCGCTGGCTGCCAGCGGGGGACGCTCTGCTCCAGATGATCACCATCCACCT[C/G]CCCTCCCCCGTTACGGCTCAGAGGTACCGCTGTGAGCTGCTCTACGAGGGGCCTGGCGAC	0	0	0	unknown	0	UNKNOWN		0.764	1		Unknown	0	1790563833	snp_F0DLFKL02J7CSN_360-0_B_F_1790563833
snp_F0DLFKL02JSA2V_462	GCACTTTGACCTGGGGACCACCTCAAGAAAATGGTGGTGCAGAAATCATGCACTACAT[T/C]GTTGAGAAACGTGAAACCAGCCGCCTCGCCTGGACTTTAGTATATGGCGATATGAAAGCT	0	0	0	unknown	0	UNKNOWN		0.918	1		Unknown	0	1790563839	snp_F0DLFKL02JSA2V_462-0_T_F_1790563839
snp_F0DLFKL02JTNOD_48	CTGAGCTGAATGAGTTCCCCCTGCGTATGAGGGACTGGCTGAAGAACGTTCTGGTCA[C/G]CCTGTACGAGCGCGATGAGGAGAACAACCTCCTGACTGAGAAGCAGATGCTCAGAGTGAA	0	0	0	unknown	0	UNKNOWN		0.823	1		Unknown	0	1790563841	snp_F0DLFKL02JTNOD_48-0_B_F_1790563841
snp_F0DLFKL02JWH31_422	CCCCTGCCCCACGAGGAGTCCCTCAGATCGAGGTGACCTTTGACATCGACGCCAA[T/C]GGCATTCTGAACGTATCAGCGGTGGACAAGAGCACGGGCAAAGAGAACAAGATCACCATC	0	0	0	unknown	0	UNKNOWN		0.83	1		Unknown	0	1790563842	snp_F0DLFKL02JWH31_422-0_B_U_1790563842
snp_F3GS49K01A07O3_230	GTACCCAAAATAGATGTCACATTAGACGAGAACGATTACAGATCTGGTGCATTGAGACT[A/G]ATCAAGGAACTGAGACCGTTCTGGAAACCATCCGAGGTCAAAATGAAGTTCTTCACAGAT	0	0	0	unknown	0	UNKNOWN		0.937	1		Unknown	0	1790563851	snp_F3GS49K01A07O3_230-0_B_F_1790563851
snp_F3GS49K01A17H6_20	AGGAAGTCCTTGAGGAGCCCAGTGACGCAGTGGATATCATCCACCTTGCTGAGCAG[T/C]GGGACAGTCTTCCCACGCAGGAACTTCTCCTTCAGTTCCTTGACCGTGCGGTCTGAACCG	0	0	0	unknown	0	UNKNOWN		0.726	1		Unknown	0	1790563853	snp_F3GS49K01A17H6_20-0_T_F_1790563853
snp_F3GS49K01A1RCV_116	GAACTTTGACGTGGTCATCGTCTACAAGGACTACAGCAAGAAGGTCACCATGATCAACGC[A/C]GTGCCCGTCAACTCACTGGACCCCATCAAGGAGTGGCTCAATTCCTGTGATATCAAGTAC	0	0	0	unknown	0	UNKNOWN		0.831	1		Unknown	0	1790563855	snp_F3GS49K01A1RCV_116-0_B_F_1790563855
snp_F3GS49K01A1YZA_204	CCAAGCGGCAGCTGGTGACTCTGTTCTCAGCTCCTAACTACTGTGGAGAGTTTGACAA[T/C]GCCGGCGGTATGATGAGTGTTGACGAGACCCTGATGTGCTCCTTTCAGATCCTGAAGC	0	0	0	unknown	0	UNKNOWN		0.977	1		Unknown	0	1790563857	snp_F3GS49K01A1YZA_204-0_T_F_1790563857
snp_F3GS49K01A2A7K_334	GAATCCCTCTCCAGAGAGGAGCATCAATCTGTTCCACTGTCTGAATGAACTGAATGAC[T/C]ATTCTCTAGTGGAGGAGATCCAAAGCTACCTGAGATCAGGAAGTCTCTCAGAAGCCAAC	0	0	0	unknown	0	UNKNOWN		0.921	1		Unknown	0	1790563859	snp_F3GS49K01A2A7K_334-0_T_F_1790563859
snp_F3GS49K01A37TF_448	TGAGAACTTCGAACTGAAGCACACGGGACCTGGCATTCTGTCAATGGCCAACGCTGGGCC[T/C]AACACCAACGGCTCTCAGTTCTTCATCTGCACCGACAAGACAGAGTGGCTGGATGGCAAA	0	0	0	unknown	0	UNKNOWN		0.689	1		Unknown	0	1790563866	snp_F3GS49K01A37TF_448-0_B_U_1790563866
snp_F3GS49K01A3NDD_168	CCTCTAATCATGGCCTGTGACATCATCTCCACACCCTGGGGTGCTGACATGTCTTTAGG[A/C]GCAGGATCAGAGTCGAAGATTACCTGAGCACACGGGTTGATCCACATCTTGAAGTCAGGG	0	0	0	unknown	0	UNKNOWN		0.984	1		Unknown	0	1790563870	snp_F3GS49K01A3NDD_168-0_T_U_1790563870
snp_F3GS49K01A5G2M_418	AAATCCAACAACGTGGAAATGGACTGGGTGATGAAACATTCTGGTTCAAGCAGCCCAGA[A/G]ACGACTGGAGACGGCCTGGTCAGGCTCCGAGGCCTCCCCTTCGGCTGCAGCAAGGAGG	0	0	0	unknown	0	UNKNOWN		0.683	1		Unknown	0	1790563879	snp_F3GS49K01A5G2M_418-0_B_F_1790563879
snp_F3GS49K01A5LQ2_101	AAACCTGCCAACAACCAGATTGAATGCCACCCCTATCTGAACCAGGAGAAGTTGATCA[A/G]CTACTGTCACTCTAAGGGCATCTCTGTGACAGCCTACAGCCCCCTGGGTTCCCCA	0	0	0	unknown	0	UNKNOWN		0.916	1		Unknown	0	1790563884	snp_F3GS49K01A5LQ2_101-0_T_U_1790563884
snp_F3GS49K01A7Q93_445	AGGAACCCAATGCGTTGTGAGCGTTGCTGTAGTCTGGCCCGCCACCTGATAGCGCTGCT[T/C]GCTGATCCCCTCCAGACCGCCTCTGTCCAGTGGCTGGAAAGAACACTAGATGACAGTGCC	0	0	0	unknown	0	UNKNOWN		0.643	1		Unknown	0	1781936885	snp_F3GS49K01A7Q93_445-0_B_U_1781936885
snp_F3GS49K01A9FM4_59	AAAGCCTTTCGATTTGGCCAGAATGAGTGCGTCAGACATCAGGTCCAGCAGGGTGGT[T/G]GTGGTGTGCACGTTGTAGAAGGAGTAGGCTGCCTTGAGGCTGCGGTGCACTGGATGG	0	0	0	unknown	0	UNKNOWN		0.836	1		Unknown	0	1790563888	snp_F3GS49K01A9FM4_59-0_B_U_1790563888
snp_F3GS49K01A9RBK_327	AGCTGCACCAACTCCAGTTATGAGGACATGGGCCGCTCTGCCTCCGTGGCCAAACAGGCC[T/C]TGGACAAAGGGCTGAAGTGCAAGGCCGCATTTACCATCACCCCCGGGTCTGAACAGATC	0	0	0	unknown	0	UNKNOWN		0.687	1		Unknown	0	1790563890	snp_F3GS49K01A9RBK_327-0_B_U_1790563890
snp_F3GS49K01AFXWA_215	ACAGTGAAGGTTGGCAAGACATTTGAACTGCTGAACTGTGACCAACACAAGGGCATGAT[A/C]ATCAAAAGTGGACGGGACCCAGGGAAGATTCGACCTGACATTACACATCAGTGTTT	0	0	0	unknown	0	UNKNOWN		0.707	1		Unknown	0	1790563905	snp_F3GS49K01AFXWA_215-0_B_F_1790563905
snp_F3GS49K01AG1BB_262	ACCAAAGCTGCCCGCAAGAGTGCCCCTTCTACTGGTGGGGTCAAGAAGCCCCATCG[T/C]TACAGACCTGGTACTGTGGCCCTGCGTGAGATCCGTCGTTACCAGAAGTCCACTGAGCT	0	0	0	unknown	0	UNKNOWN		0.816	1		Unknown	0	1790563906	snp_F3GS49K01AG1BB_262-0_B_U_1790563906
snp_F3GS49K01AG6P6_273	GAGACGGTGTCCCCACTGATGAACCCAGACAAGCTGCCTCTGCCATACTGGATGGAGAA[T/C]TTGGTGCCATTCTGAACGTACGTGCTCGACTTCTTGGAGTTATAACGATGGTGGAGCC	0	0	0	unknown	0	UNKNOWN		0.83	1		Unknown	0	1790563909	snp_F3GS49K01AG6P6_273-0_T_F_1790563909
snp_F3GS49K01AGDZW_147	GGGCTTCCTGATCTTCCACAGCTTTGGAGGAGGCACCGGCTCTGGGTTCACCTC[T/C]CTGCTGATGGAACGTCTCTCTGTCGACTATGGGAAGAAGTCCAAGCTTGAGTTTGCTG	0	0	0	unknown	0	UNKNOWN		0.823	1		Unknown	0	1790563910	snp_F3GS49K01AGDZW_147-0_B_U_1790563910
snp_F3GS49K01AGDZW_52	CAAGCTTGAGTTTGCTGTTTACCCTGCTCCCCAAGTTTCGACTGCTGTGGTGGA[A/G]CCTTACAACTCCATCCTGACCACCCACACCACCCTGGAGCACTCG	0	0	0	unknown	0	UNKNOWN		0.906	1		Unknown	0	1790563912	snp_F3GS49K01AGDZW_52-0_T_U_1790563912
snp_F3GS49K01AHM8G_447	CATCAACCTGAAGAAGACATGGGAGAAGCTGCTGCTGGCTGCCCGTGCCATCGTGGCCAT[A/T]GAGAACCCAGCTGATGTCTGCGTCATCTCCTCCAGGAACACTGGACAGAGGGCTGTGCTG	0	0	0	unknown	0	UNKNOWN		0.761	1		Unknown	0	1790563918	snp_F3GS49K01AHM8G_447-0_T_U_1790563918
snp_F3GS49K01AHXNF_62	GGTGACTGAGGCCCTGAAGCCCTACTCTAAGGGTGGCCCCAACGTGTGGTTCGTGTCCAA[T/C]ATTGACGGTACACACATGGCCAAGACTCTGGCCCAGCTCAACGCTGAAACCACCC	0	0	0	unknown	0	UNKNOWN		0.763	1		Unknown	0	1790563920	snp_F3GS49K01AHXNF_62-0_B_U_1790563920
snp_F3GS49K01ALDBC_473	GACCAGGAGTCTAGAGTCTGTGCCCCAGTGCATGGCATAGATCTTAGCCAGGTGGCCACG[A/G]AGAGTGCGCCTCGTCCGCATCTGAATCCTCCCCACTGGATCCAGACCTGCTGTTATCTGT	0	0	0	unknown	0	UNKNOWN		0.645	1		Unknown	0	1790563953	snp_F3GS49K01ALDBC_473-0_B_F_1790563953
snp_F3GS49K01AMW3W_99	TTTGACGCCAAGAACATGATGGCCGCTTGCGACCCGCGTCACGGACGCTACCTGACCGT[A/G]GCCATGGTGTTCCGTGGTCAGATGTCCATGAAGGAGGTGGACGAACAGATGTTGGCCA	0	0	0	unknown	0	UNKNOWN		0.622	1		Unknown	0	1790563958	snp_F3GS49K01AMW3W_99-0_T_U_1790563958
snp_F3GS49K01AN6YE_36	GAAGACTGGTTACAAGCGGGACTTCATCAACCTGGGCTGTGACCTGGACTTTGACATGGC[A/C]GGCCCCACGGTCCATGCTGCTGCCGTGCTGGGCTATGAGGGCTGGCTGGCTGGGTACC	0	0	0	unknown	0	UNKNOWN		0.724	1		Unknown	0	1790563961	snp_F3GS49K01AN6YE_36-0_B_F_1790563961
snp_F3GS49K01ANPFA_211	CACCTGCGCGTCCGCAGCCGCCTGGCCGCCCTCTGGCCCTTCCTGGGCATCGTGGC[A/C]GAGGTCATCATCTTGGTCAGCATCATCTTCATCTACGAGAAGAGGAGAAAGCCTGATG	0	0	0	unknown	0	UNKNOWN		0.821	1		Unknown	0	1790563962	snp_F3GS49K01ANPFA_211-0_T_U_1790563962
snp_F3GS49K01ARLCI_353	CCCAGATCATCAGTTTCTGGTCGTCGGCCACAGAGCCAAACAGTGATTCGTGGAGCAA[A/G]TGCCAGGACACGTCCTCCACCACTGCAGTGTGCCCGGTGAAGATGGTCTTAGCATCCA	0	0	0	unknown	0	UNKNOWN		0.777	1		Unknown	0	1790563985	snp_F3GS49K01ARLCI_353-0_B_F_1790563985
snp_F3GS49K01ARX7Z_346	CTCCATGATGGCAGAGTTCCCATTGGACCCCCAGCTGGCCAAGATGGTGATCGC[T/C]AGCTGCGAGTTCAACTGCTCCAACGAGATCCTCTCCATCACCGCCATGCTGTCAGTCC	0	0	0	unknown	0	UNKNOWN		0.715	1		Unknown	0	1790563986	snp_F3GS49K01ARX7Z_346-0_B_U_1790563986
snp_F3GS49K01ASN8T_130	CATCCATTACTGACATGGTTCATAACCTTTTGTTTCAACTGGGCTACTTGCTCTCTAAG[T/C]ACACTGGCTGTGGAGGCCAGTTCAGTGTTCTGTGTCTTAAGGTTTTTGACCTTGTCTTC	0	0	0	unknown	0	UNKNOWN		0.935	1		Unknown	0	1790563997	snp_F3GS49K01ASN8T_130-0_T_F_1790563997
snp_F3GS49K01ASQCK_148	ATCGAGCTGATTGCCATAGCGACAGGAGGCCGCATCGTGCCACGGTTCTCTGAGCTGAC[T/C]GCCGAGAAGCTGGGTTCAGCCGGCGTCGTCAAGGAGATCTGCTTCGGCACCACCA	0	0	0	unknown	0	UNKNOWN		0.741	1		Unknown	0	1790563999	snp_F3GS49K01ASQCK_148-0_T_F_1790563999
snp_F3GS49K01ASS13_302	TCACCTGGGTCTGGCCATCAACCTGATCACCTCTGAGGACCGCTTCAACCTGAAGTCCAT[T/C]GAGGACCAGCTGGTGACCGACATTAAGCCCATCCCCGGCAGCATCGACAAGGGCCTGTA	0	0	0	unknown	0	UNKNOWN		0.746	1		Unknown	0	1790564001	snp_F3GS49K01ASS13_302-0_T_F_1790564001
snp_F3GS49K01ASS13_71	GAAGATAACCCAGCTGGGCTACTCCTGCTTCTACATCCACGCCAAGATGATGCAGGAGTA[T/C]AGAAACCGTGTGTTCCATGACTTCAGAAACGGACTCTGCAGGAACTTGGTCTGCACGGAT	0	0	0	unknown	0	UNKNOWN		0.83	1		Unknown	0	1790564002	snp_F3GS49K01ASS13_71-0_B_U_1790564002
snp_F3GS49K01ATJOK_349	TCACAGTGAAGTTTGCTGCCAGTCCCAACCAGGCCAAGAACACTCAGCTCATATC[T/G]CAGCTCTACCACAACCAGGGACGCCGCTTTGGAGGGCCAGTTCACCACCAGGCTCAGA	0	0	0	unknown	0	UNKNOWN		0.936	1		Unknown	0	1790564007	snp_F3GS49K01ATJOK_349-0_T_F_1790564007
snp_F3GS49K01ATZBV_133	TCAAAATGGAAGATGAAATCGCCGCACTGGTTGTTGACAACGGATCCGG[A/T]ATGTGCAAAGCCGGATTCGCCGGAGATGACGCGCCTCGGGCTGTCTTCCCCTCC	0	0	0	unknown	0	UNKNOWN		0.694	1		Unknown	0	1790564013	snp_F3GS49K01ATZBV_133-0_T_F_1790564013
snp_F3GS49K01AU0W2_203	GAGCCACGGGAGAGGTGTACTGCCCCAGCGGGGAGAAATGCCCACTGGTGGGCTCCAA[T/C]GTACCATGGGCCTTCATGCAGGGTGAAATAGCCACCATCTTGGCAGGGGACGTGAAAGT	0	0	0	unknown	0	UNKNOWN		0.624	1		Unknown	0	1790564016	snp_F3GS49K01AU0W2_203-0_B_U_1790564016
snp_F3GS49K01AUSST_249	ACATCATGGGCAATGAGAAGTTTGCCATGCAGAACCTCAACGACCGTCTGGCCTC[T/C]TACCTGGAGATGGTGAGGAACCTGGAGCAGGCCAATGGCAAACTGGAGCTGAAGATCA	0	0	0	unknown	0	UNKNOWN		0.81	1		Unknown	0	1790564026	snp_F3GS49K01AUSST_249-0_B_U_1790564026
snp_F3GS49K01AV4T4_365	GCCATGGTGTTTGAGTTCCTCTACAAGATGTGCGACGTCATGGCTTCCTACTTTGGCAAG[A/G]TCAGCGAGGAGAACATCAAGAACAACTTTGTGCTGATCTACGAGCTGCTCGACGAGATCC	0	0	0	unknown	0	UNKNOWN		0.831	1		Unknown	0	1790564028	snp_F3GS49K01AV4T4_365-0_T_U_1790564028
snp_F3GS49K01AW6GD_18	CTCTAAGAACATGATGGCAGCCTGTGATCCCCGCCACGGACGCTATCTCACCGTGGC[T/C]GCAGTCTTCCGCGGGCGCATGTCCATGAAAGAGGTGGATGAGCAGATGCTGAACGTAC	0	0	0	unknown	0	UNKNOWN		0.612	1		Unknown	0	1790564045	snp_F3GS49K01AW6GD_18-0_T_F_1790564045
snp_F3GS49K01AWP8H_16	GGGCGCTTTCATCCAGGGTTTGGGTCTGTACACCATGGAGGAGCTGAAGTTCTCTCCCTC[T/G]GGAGTGTTGTACACACGTGGCCCGTCCCAGTACAAGATCCCTGCTGTCTGTGACATACCA	0	0	0	unknown	0	UNKNOWN		0.886	1		Unknown	0	1790564051	snp_F3GS49K01AWP8H_16-0_T_F_1790564051
snp_F3GS49K01AYAP1_187	CACAGGCTCTGGCATGGGGACCCTGCTCATCAGCAAGATCCGGGAAGAGTACCCTGACCG[T/C]ATCATGAACACCTTCAGCGTGGTGCCTTCCCCTAAAGTATCAGACACAGTGGTGGAGCC	0	0	0	unknown	0	UNKNOWN		0.797	1		Unknown	0	1790564058	snp_F3GS49K01AYAP1_187-0_B_U_1790564058
snp_F3GS49K01AYKDT_353	ACCTGGCTCAAAGGTGAACAAGAAGGAAGTGGTTGAGGCTGTGACCATTGTGGAGAC[T/G]CCTCCCATGGTTGTGGTGGGTGTTGTGGGCTATGTCGAGACCCCCCGTGGCCTGCGTTCC	0	0	0	unknown	0	UNKNOWN		0.77	1		Unknown	0	1790564061	snp_F3GS49K01AYKDT_353-0_T_F_1790564061
snp_F3GS49K01AYULR_145	TTCGGGGTGTTCCAGTCCCTGGTGGTGCTGCTCTACATCCTGGACAATGAGACGAACTT[T/C]GTGGTGCAGGTCAGCGTGTTCATCGGCCTGCTCATCGACTTCTGGAAGATCACCAAG	0	0	0	unknown	0	UNKNOWN		0.861	1		Unknown	0	1790564065	snp_F3GS49K01AYULR_145-0_T_F_1790564065
snp_F3GS49K01AZ054_24	CAGCCCACACATCCCATCCGCCTGGGCCTGGCCCTCAACTTCTCTGTCTTCTTCTA[T/C]GAGATCCTCAACTCTCCAGAGAAGGCCTGCTCACTGGCCAAACAGGCCTTCGACGA	0	0	0	unknown	0	UNKNOWN		0.953	1		Unknown	0	1790564067	snp_F3GS49K01AZ054_24-0_T_F_1790564067
snp_F3GS49K01AZ5GB_410	CTGTCCACACCCCGCGGCGGCATGAACAAGAAGACGACTCACTTTGTGGAGGGAGG[A/C]GACGCTGGAAACAGGGAGGACCAGATCAACAGACTCGTCAGGAGGATGAACTAGAGGTG	0	0	0	unknown	0	UNKNOWN		0.884	1		Unknown	0	1790564069	snp_F3GS49K01AZ5GB_410-0_B_F_1790564069
snp_F3GS49K01B0LL9_132	CATTGTGTCTGTGTACAAGGGAACTACATCAAGGACCTGAATATCCTTGGAAGAGAC[T/C]TGTCCAAGACCGTCATTATTGACAATTCACCTCAAGCCTTTGCATATCAGCTTTCCAA	0	0	0	unknown	0	UNKNOWN		0.956	1		Unknown	0	1790564073	snp_F3GS49K01B0LL9_132-0_T_F_1790564073
snp_F3GS49K01B0W10_170	CGCTGTCTTCCGTGGCCGCATGTCCATGAAGGAGGTGGACGAGCAGATGCT[T/C]AACGTCCAGAACAAGAACAGCAGCTACTTCGTTGAATGGATCCCCAACAACGTCAA	0	0	0	unknown	0	UNKNOWN		0.856	1		Unknown	0	1790564076	snp_F3GS49K01B0W10_170-0_B_U_1790564076
snp_F3GS49K01B1F7M_94	GGAGAGCAAGGGTTATGAGTTTGAGTCTGAGACGGACACAGAGACCATTGCCAAGCTGGT[A/G]AAGTACATGTATGACAACCGTGAGAGTGAAGACCTCAGCTTTGCTACTCTGGTGGAGAGA	0	0	0	unknown	0	UNKNOWN		0.984	1		Unknown	0	1790564078	snp_F3GS49K01B1F7M_94-0_T_U_1790564078
snp_F3GS49K01B1XIL_187	GAAGCTGTCCCAGCTGACAGGCACCTCCGTTGCCCTGACAACACGGCGACCTTTGACCTG[T/C]AGCACCCGCTGCATAACCACCTCGTTGGTGACCACATGTTTGAACCCAGATGCTACACCT	0	0	0	unknown	0	UNKNOWN		0.608	1		Unknown	0	1790564080	snp_F3GS49K01B1XIL_187-0_B_U_1790564080
snp_F3GS49K01B2BA2_176	GATCTTTCCAAAGACACGCAGCACTGGGATTCTTTGAAGGATGAGGAGAGATACTT[T/C]ATCTCTCATGTACTGGCTTTCTTTGCTGCTAGTGATGGCATTGTCAATGAG	0	0	0	unknown	0	UNKNOWN		0.931	1		Unknown	0	1790564083	snp_F3GS49K01B2BA2_176-0_T_F_1790564083
snp_F3GS49K01B2WCJ_3	GACAGTCAGGGTGACAGCTGTCAGCACGGCCAGACGAACGATGAGTAGGATCACGTCAG[A/C]CTTGTAGACCTTGGAGTAGGTGTGCAGAAGTTCGGACTCCACATGCACGTTGAAGGTC	0	0	0	unknown	0	UNKNOWN		0.951	1		Unknown	0	1790564084	snp_F3GS49K01B2WCJ_3-0_T_U_1790564084
snp_F3GS49K01B38FA_128	CCTCTCAGCGGGTGCTGCACCCCACGACACATCTCCACCAGGTCCTTCAGGATGTCCTT[A/G]CGCGACTGAGGGAAGGAGCGAACATACACCACCCCCACAGTGATCAGCAGGTAAAGTC	0	0	0	unknown	0	UNKNOWN		0.812	1		Unknown	0	1790564087	snp_F3GS49K01B38FA_128-0_B_F_1790564087
snp_F3GS49K01B38FA_244	TGGGGATGATGTTCCCTGCATATTGAACCAGCTCATAGAGGTCAGCCACCTTCCTGCC[T/C]TTGGCAAACTCATCTGTCAGGTACACCTCCAGGTAGTGGAGCTCGTCAGAGATGGCCATG	0	0	0	unknown	0	UNKNOWN		0.666	1		Unknown	0	1790564089	snp_F3GS49K01B38FA_244-0_T_F_1790564089
snp_F3GS49K01B3EAW_327	GAACGTGAAGCGCGTGTCAGCGGGGGCTCTGTGTGAGCTGGCCCTGGACAAACAGTCTGC[T/G]GAGATGATCGACGCAGAGGGAGCCTCCGCGCCGCTCATGGAGCTGCTGCACTCCAACAAC	0	0	0	unknown	0	UNKNOWN		0.764	1		Unknown	0	1790564091	snp_F3GS49K01B3EAW_327-0_T_F_1790564091
snp_F3GS49K01B47VZ_184	CCTATGACAATGGATGAGAAGTATGTCAACAATATCTGGGACCTTCTGAAGAACGC[T/C]ATCCAGGAGATCCAGAGGAAGAACAACAGCGGGCTGAGCTTCGAGGAGCTCTACAGGAAC	0	0	0	unknown	0	UNKNOWN		0.81	1		Unknown	0	1790564092	snp_F3GS49K01B47VZ_184-0_B_U_1790564092
snp_F3GS49K01B4M3R_191	GTGAGAAGATCATGTCGTGTGGAATGGACCACTCTCTGAAGCTCTGGACGATCAACTC[A/C]GAGAGGATGCAGAAAGCCATTCACGGGTCCTATGAATACAACCCTTCCAAGACAAACAG	0	0	0	unknown	0	UNKNOWN		0.895	1		Unknown	0	1790564095	snp_F3GS49K01B4M3R_191-0_B_F_1790564095
snp_F3GS49K01B4YGY_91	ATGCCTCTCTGACACGCCCTTCCTGTTGAGCTCCTCCATGAGGCCCGGCAGGATGCTGCT[A/G]CTGTGTCTCTCGTAGCGCAGTGCGTACAGCATCACCAGGCGAACCGCGTCCATCTCGCTC	0	0	0	unknown	0	UNKNOWN		0.701	1		Unknown	0	1790564098	snp_F3GS49K01B4YGY_91-0_T_U_1790564098
snp_F3GS49K01B4ZQO_203	TGAGGTCTACGTACCCACTGTCTTTGAGAACTATGTGGCTGACATCGAGGTGGACAGCAA[A/G]CAGGTGGAGCTGGCTCTGTGGGATACAGCTGGCCAAGAGGACTACGACAGGCTTCGC	0	0	0	unknown	0	UNKNOWN		0.709	1		Unknown	0	1790564102	snp_F3GS49K01B4ZQO_203-0_T_U_1790564102
snp_F3GS49K01B5IC2_201	TGGGTATCAAGAACTGTGACCCCAAGGCTCCTTTGATGATGTA[T/C]ATCTCCAAGATGGTGCCCACCACCGACAAGGGTCGCTTCTATGCCTTTGGCCGTGTCT	0	0	0	unknown	0	UNKNOWN		0.87	1		Unknown	0	1790564105	snp_F3GS49K01B5IC2_201-0_T_F_1790564105
snp_F3GS49K01B9P9X_70	GAAGCCTGACAACTTCCTGATGGGCCTGGGCAAGAAGGGCAACCTGGTGTACATCAT[T/C]GACTTTGGCCTGGCCAAGAAGTACCGCGACGCCCGCACACACCAGCACATCCCCTACCGC	0	0	0	unknown	0	UNKNOWN		0.805	1		Unknown	0	1790564115	snp_F3GS49K01B9P9X_70-0_T_F_1790564115
snp_F3GS49K01BA4C3_72	CAGTCTATGACCTGGGAGGTGGCACCTTTGACATCTCTGTCCTGGAGATCCAGAAGGG[T/C]GTGTTTGAGGTGAAGTCCACCAACGGAGACACTTTTTTGGGTGGAGAGGACTTTGACC	0	0	0	unknown	0	UNKNOWN		0.844	1		Unknown	0	1790564120	snp_F3GS49K01BA4C3_72-0_B_U_1790564120
snp_F3GS49K01BAWG9_70	GCCAACATTGATCCTGTTGGCCGTATTCAGATGCGCACAAGACGGACACTGAGGGG[A/G]CATTTGGCTAAGATCTATGCCATGCATTGGGGCACTGATTCCAGGCTCTTGGTCAGTGCT	0	0	0	unknown	0	UNKNOWN		0.969	1		Unknown	0	1790564128	snp_F3GS49K01BAWG9_70-0_T_U_1790564128
snp_F3GS49K01BBMDI_405	GCTTTGATATTGAGATGGGGAAAGATCCAAGGAAGCCGAGGGGCAAGATGTCCTC[C/G]TATGCCTACTTTGTCCAGACCTGTCGGGAGGAGCACAAGAAGAAACACCCAGAAGCT	0	0	0	unknown	0	UNKNOWN		0.892	1		Unknown	0	1790564130	snp_F3GS49K01BBMDI_405-0_B_U_1790564130
snp_F3GS49K01BC6LG_422	TGTCAGGCATTGGTGTGTCCCAGGTCCTCACCACCTACATGAAGAACCTGGATATCAG[T/C]CGGCCAGACAAGAAGAGCAAGAAGCAGCAGGACTCCACCTACCCCATCAAGAACGAGG	0	0	0	unknown	0	UNKNOWN		0.995	1		Unknown	0	1781939060	snp_F3GS49K01BC6LG_422-0_T_F_1781939060
snp_F3GS49K01BCQDM_233	TGTCTCTCAGGTGTGCAACTGGTTTGGAAACAAGAGAATCCGCTACAAGAAGAACAT[T/C]GGGAAGTTCCAAGAGGAGGCCAACATCTATGCCATGAAGACGGCCATCGTGGCGAC	0	0	0	unknown	0	UNKNOWN		0.935	1		Unknown	0	1790564137	snp_F3GS49K01BCQDM_233-0_T_F_1790564137
snp_F3GS49K01BCREG_67	CAGCAAGCAAAGAGAGCAGTCGTTGTACTGGCTGGCCATCCAGCAGGTACCAGCTGACCC[T/C]GTAGAGGAGCAGTACCTGGAGCTCAGTCGTACCCGCTACTACAATGCTAACGGAGAGCT	0	0	0	unknown	0	UNKNOWN		0.89	1		Unknown	0	1790564138	snp_F3GS49K01BCREG_67-0_B_U_1790564138
snp_F3GS49K01BE78I_251	AAAGCAAGCTGTTCCCTGTATATTTCTATTGCCTACTGGGCAGCAACTTTGTCAGCCT[T/G]GCTGTGTATGCAGTCTACCACCCCAGAGAGCTGCTGGATTGGCACGAAAGCCTGCAGAT	0	0	0	unknown	0	UNKNOWN		0.947	1		Unknown	0	1781936419	snp_F3GS49K01BE78I_251-0_B_U_1781936419
snp_F3GS49K01BFA4E_390	CGCGGGTACGAGGCCCAGACTACCTCACACAGATGTGGCACTTCATGTGCGACGCCCT[T/C]ATCAAGGCCATTGGCACAGAGCCAGACTCGGATGTCCTATCAGAAATCATGCATTCGTT	0	0	0	unknown	0	UNKNOWN		0.649	1		Unknown	0	1790564147	snp_F3GS49K01BFA4E_390-0_T_F_1790564147
snp_F3GS49K01BFLVY_226	AGGAGTGCGACTGGTGGTCAACAAGGGCCTGAGTAATCACTTCCAGGTCAGTCATACAGT[T/C]ACTCTCAGCACCTTGGCTGAATCTGGCTACCGGTTTGGTGCCACCTACGTGGGCACTC	0	0	0	unknown	0	UNKNOWN		0.959	1		Unknown	0	1790564151	snp_F3GS49K01BFLVY_226-0_T_F_1790564151
snp_F3GS49K01BG958_185	AGAAGACAGTACAGGTGGAGCAGTCTAAGGTGCTGGTAAAGGAAGGAGGAGTTCAGCT[T/G]CTTCTCACCATCGTTGACACGCCAGGGTTCGGCGACGCTGTCGACAACAGTAACTGCTGG	0	0	0	unknown	0	UNKNOWN		0.925	1		Unknown	0	1790564155	snp_F3GS49K01BG958_185-0_T_F_1790564155
snp_F3GS49K01BG958_272	GAATCTGGTTTGGGGAAGTCTACACTGATCAACTCCCTCTTCCTGACAGACTTGTATTC[A/T]CCTGAATACCCTGGTCCCTCCCACAGAATCAAGAAGACAGTACAGGTGGAGCAGTCT	0	0	0	unknown	0	UNKNOWN		0.984	1		Unknown	0	1790564157	snp_F3GS49K01BG958_272-0_B_F_1790564157
snp_F3GS49K01BHP1N_375	AACTGAGGTCGGCAAGCTGATCCAAGAAGCAGCTGGGAAGAGTAATTTGAAGAGAGTAAC[C/G]CTGGAGCTAGGAGGAAAGAATCCCAACATTATTTTTGCAGACGCTGATTTGGATCTAG	0	0	0	unknown	0	UNKNOWN		0.957	1		Unknown	0	1790564175	snp_F3GS49K01BHP1N_375-0_B_F_1790564175
snp_F3GS49K01BHQE1_143	GACAGGGATGCGTGGTGCGTTCGGTAAACCCCTGGGCACCGTGGCCCGTGTTAGAAT[T/C]GGTCAGGTGATCATGTCTGTCCGCACCAAGGCCAGCAACAAGGAGCACATTATCG	0	0	0	unknown	0	UNKNOWN		0.897	1		Unknown	0	1790564176	snp_F3GS49K01BHQE1_143-0_B_U_1790564176
snp_F3GS49K01BIH6N_306	GAGGTACGAAGAATGCAAGGAAAAACTAGTGCCATTTTTGAAGAAGGTTGGCTTCAACCC[C/G]AAGAAAGACATTCACTTCATGCCCTGCTCTGGCCTCACAGGAGCCAACCTCAAGGAG	0	0	0	unknown	0	UNKNOWN		0.947	1		Unknown	0	1790564178	snp_F3GS49K01BIH6N_306-0_B_U_1790564178
snp_F3GS49K01BINH3_202	TAGCTCTCCAGGGCCAGGCGGCGATGGTCATTGAGCAGGGCCTCAACCCGGGCCATGTG[A/G]GTCTCAACCAGCTGCTGCCGCTCACTGGCTGCCTCCTGCTCCAGGGCCTCCACCTTCT	0	0	0	unknown	0	UNKNOWN		0.61	1		Unknown	0	1790564180	snp_F3GS49K01BINH3_202-0_T_U_1790564180
snp_F3GS49K01BJ6JS_319	TCCTCGTAGAAGCGTGATGCGGTCCGGCCACTTGGCTTTTAAGGCTAGCAGGTACGTGAA[T/C]GTCTCCAAGCTGTAGTATCCCCTGTCCACAAAGTCTCCCATAAAAATGTAGTTTGTG	0	0	0	unknown	0	UNKNOWN		0.884	1		Unknown	0	1790564187	snp_F3GS49K01BJ6JS_319-0_T_F_1790564187
snp_F3GS49K01BJYIF_28	GGCAGTAAGAAGGGTGTGAACCTGCCTGGTGCTGCTGTGGACCTGCCTGCTGTCTCTGA[C/G]AAGGACATCTCTGACCTGACCTTCGGCGTGGAGCAAGGAGTGGACATGGTGTTTGC	0	0	0	unknown	0	UNKNOWN		0.716	1		Unknown	0	1790564191	snp_F3GS49K01BJYIF_28-0_T_F_1790564191
snp_F3GS49K01BKLK5_150	AACCCACATGCAGGACCTGAAGGACGTGACCAATAACGTCCACTATGAGAACTACCG[T/C]AGCAGGAAGCTGGCGGCCGTCACCTACAACGGACAGGACAACAACAGGGTCAAGGGT	0	0	0	unknown	0	UNKNOWN		0.899	1		Unknown	0	1790564193	snp_F3GS49K01BKLK5_150-0_T_F_1790564193
snp_F3GS49K01BMOQI_50	CCCAGGAAGACGGCCACACCGGTGATGATGTGGATGAAGTGCTCAATTTCAAT[A/G]GAGATTGGGGTACGTCCGACTTCCAGGCCAGAGGCGAGGGTAGCAATACGACCCA	0	0	0	unknown	0	UNKNOWN		0.914	1		Unknown	0	1790564199	snp_F3GS49K01BMOQI_50-0_B_F_1790564199
snp_F3GS49K01BOJRQ_248	TCATCAACAATGAGTGGCAAGACTCTGTGAGCGGAAAGACCTTCCCAGTCTACAACCC[A/T]GCCAGCGGAGAGCAGATCTGTGAGGTCCAAGAAGCAGAGAAGGCTGATGTGGACAAGG	0	0	0	unknown	0	UNKNOWN		0.92	1		Unknown	0	1790564211	snp_F3GS49K01BOJRQ_248-0_B_F_1790564211
snp_F3GS49K01BPNHC_279	GAGGCACAGCAGATAGAGAAGCTGGCCAAGAACCTCCCTCCCCGTACCATTGGGTACCC[T/C]TGGACCTTGGCCTATGGCACCACCAAGCATGGCATGAGCATCAAGAGCCTGTACCGGGCC	0	0	0	unknown	0	UNKNOWN		0.701	1		Unknown	0	1790564221	snp_F3GS49K01BPNHC_279-0_T_F_1790564221
snp_F3GS49K01BQQ8E_459	CTCAGCCTACATCGCCAACATCTTCCTATCAGGGCCAAGGACCTTTGAGTTGGTGCCGGT[A/G]CAGTGGTTCATCCGGGAGGGCACAGCCTTTATAGCGCTGGCCGCCTCCGTCTTCAGCCT	0	0	0	unknown	0	UNKNOWN		0.657	1		Unknown	0	1790564224	snp_F3GS49K01BQQ8E_459-0_T_U_1790564224
snp_F3GS49K01BR65J_95	GGTGTGGGTGTGATGTCACAGAACAGGTGGACGGGGACTCCTCGGCAGGTGAACACAGC[A/G]GCCGCCAGGCTGGCAAAACGTCTACTGCTGCCTCCACTGGGAGGGTGGGCACGG	0	0	0	unknown	0	UNKNOWN		0.61	1		Unknown	0	1790564226	snp_F3GS49K01BR65J_95-0_T_U_1790564226
snp_F3GS49K01BS7UJ_227	CGCTGTGTGAACCAGATTGAGGAGGCATGTCGCACCATCGAGAAGACCATCAACCAGAC[A/G]GTCCAGAACACACTCAACTCACTAGAGAAGGACTGTGAGCTTATCACTGAGGCCAT	0	0	0	unknown	0	UNKNOWN		0.943	1		Unknown	0	1790564228	snp_F3GS49K01BS7UJ_227-0_T_U_1790564228
snp_F3GS49K01BSRZJ_25	CCGGGAGTGTCGCAGGAAGAAGAAGGAGTACGTCAAGTGTCTGGAGAACCGTGTGGCCGT[T/C]CTGGAGAACCAAAACAAAACCCTCATCGAGGAACTGAAGTCACTTAAAGACTTGTACTG	0	0	0	unknown	0	UNKNOWN		0.688	1		Unknown	0	1790564231	snp_F3GS49K01BSRZJ_25-0_T_F_1790564231
snp_F3GS49K01BTSPB_326	GGATCTATACTGAGAAGGCTGTCTTCAGATACCACATCCAGAGAGAAGCCAGGGATGT[A/G]TGGCAGATGTACATGAGCATGAACAAGTTTGACCTGGCTAAGGAGTACTGCCGGGACCG	0	0	0	unknown	0	UNKNOWN		0.878	1		Unknown	0	1790564236	snp_F3GS49K01BTSPB_326-0_T_U_1790564236
snp_F3GS49K01BTVV2_392	GGCCTGATGATCACATCTGCTGCCCTGTACCACGTCCTGAACTTCTTCCACATCACCAT[T/C]GACATCCGTAACGTCTGTGTTTTCCTGGCTCCCCTTTTCTCCTCCTTCACTGCCATT	0	0	0	unknown	0	UNKNOWN		0.923	1		Unknown	0	1790564238	snp_F3GS49K01BTVV2_392-0_B_U_1790564238
snp_F3GS49K01BUCU5_91	CTGGTCTCAGTTGACGCGGCAGGCGCGAATCATCAGCAGCTGCAGGAGGATGAAGAGCGG[T/C]GAGACAATGAGACCAAACCACAGATCGCGCGCCTGCTCCTGCTCTGCCAGCTTCTGGCA	0	0	0	unknown	0	UNKNOWN		0.888	1		Unknown	0	1790564240	snp_F3GS49K01BUCU5_91-0_B_U_1790564240
snp_F3GS49K01BVO1U_136	CAAGCTCTTCCTGGACCACAAGACGCTGTACTTTGACGTGGAGCCTTTTGTCTTTTACAT[T/C]CTGACTGAAGTCAACAGGCAGGGAGCACACATAGTGGGATACTTCTCCAAAGAGAAAG	0	0	0	unknown	0	UNKNOWN		0.848	1		Unknown	0	1790564256	snp_F3GS49K01BVO1U_136-0_B_U_1790564256
snp_F3GS49K01BYH4G_235	CAAGAACAACCAAGGCCCTGTGACTGTAGTGGTTGGGAAAACTTTTGACGACAT[T/C]GTGATGGATACCAAGAAAGACGTTCTGATAGAGTTCTACGCCCCGTGGTGTGGCCACTG	0	0	0	unknown	0	UNKNOWN		0.912	1		Unknown	0	1790564262	snp_F3GS49K01BYH4G_235-0_B_U_1790564262
snp_F3GS49K01C10D4_23	TCTTTGACCACCAGATGTGTATGGACTCGGAGAAGCACATGATCTATACGTTTGGCGGA[A/C]GGATTCTGATGTGTAACGGCAGTGTGGAGGACAGCAGGACGTCCGAGCCCCAGTTCAGTG	0	0	0	unknown	0	UNKNOWN		0.893	1		Unknown	0	1790564270	snp_F3GS49K01C10D4_23-0_T_U_1790564270
snp_F3GS49K01C2FKZ_259	AAAACTCAAGCCCCACCTCATGAGCCAGGACATCCCTGAAGACTGGGACAAGAACCC[T/C]GTCAGAGTCCTGGTCGGCAAGAACTTTGAGGAGGTCGTCTTCGACCCCAAAAAGAACGTC	0	0	0	unknown	0	UNKNOWN		0.876	1		Unknown	0	1790564277	snp_F3GS49K01C2FKZ_259-0_T_F_1790564277
snp_F3GS49K01C3LD3_330	GCATGGCACAGAAAACATGGGAGCTACAAAACAGTATGCAGGAAGTTCAGAGCATAGA[T/C]GAAATATATAAATATGACAAAAAACAACAACAGGAAATCCTTGCTGCGAAGCC	0	0	0	unknown	0	UNKNOWN		0.693	1		Unknown	0	1790564286	snp_F3GS49K01C3LD3_330-0_B_U_1790564286
snp_F3GS49K01C4F5V_114	CAAAACAAAACGTGAGCAAGATGGAAATCCTGCAGCATGTCATCGACTATATTCT[C/G]GACCTGCAGATCGCACTTGACTCCAATGTCGCAATAACGAGCCTCCATCACCCGC	0	0	0	unknown	0	UNKNOWN		0.98	1		Unknown	0	1790564289	snp_F3GS49K01C4F5V_114-0_B_F_1790564289
snp_F3GS49K01C5K6E_260	CAGATCGCTTGTGACAACGCTGGCTTCGGCTGCACAGCCACACTGCGGCTAGATCAACT[T/G]CAGTCTCACCTGAAGGACTGTGAGCACAACCCCAAAAGGCCCATCAACTGTGAGGAGGGC	0	0	0	unknown	0	UNKNOWN		0.939	1		Unknown	0	1790564290	snp_F3GS49K01C5K6E_260-0_B_U_1790564290
snp_F3GS49K01C6V24_109	TACTGCATCGACAACGAGGCTCTCTATGACATCTGCTTCCGTACCCTTAAACTCACCAC[A/G]CCCACCTACGGCGACCTCAACCACCTGGTGTCTGCCACCATGAGTGGGGTCACCACCT	0	0	0	unknown	0	UNKNOWN		0.834	1		Unknown	0	1790564299	snp_F3GS49K01C6V24_109-0_B_F_1790564299
snp_F3GS49K01C81NO_94	CACATGGAACAGGAAGAAGCTGGGAGAGTTTTTCCAGACCAAGTATGACTGGGATCTGCT[A/G]GCTGCCAGGTCTATCTGGGCCTTTGGGCCCGACACCACCGGGCCTAACATCCTGGTA	0	0	0	unknown	0	UNKNOWN		0.896	1		Unknown	0	1790564303	snp_F3GS49K01C81NO_94-0_B_F_1790564303
snp_F3GS49K01CB5PQ_393	AGAAATCATGCATTCGTTTGCCAAGTGTATTGAGTTAATGGGAGAGGGCTGCCTGAACAA[T/C]GAGCACTTTGAAGAGCTGGGAGGGATCCTGAAGGGGAAGCTGGAGGAACACTTTAAGA	0	0	0	unknown	0	UNKNOWN		0.682	1		Unknown	0	1790564309	snp_F3GS49K01CB5PQ_393-0_T_F_1790564309
snp_F3GS49K01CENN9_84	TGAATAAGAGGAACCAGCAGAGAGTTGTGGATACCCTGCAAAGCTCCCTGGAG[T/G]CAGAGACTCGCAGCAGGAATGAAGCTCTCAGGCTGAAGAAGAAGATGGAGGGAGAT	0	0	0	unknown	0	UNKNOWN		0.801	1		Unknown	0	1790564314	snp_F3GS49K01CENN9_84-0_B_U_1790564314
snp_F3GS49K01CEXH4_69	GTGCAATATTTCACGCGCTTGCGGGACACCAGAAGCCAAGATGGGGCGGGTGCTGCTGT[C/G]AAGCTCGGGAAAGGAGTGATGTTTGATGGGGAGCCGATGCAAACCGAGTCAAATGGAGAC	0	0	0	unknown	0	UNKNOWN		0.659	1		Unknown	0	1790564316	snp_F3GS49K01CEXH4_69-0_B_U_1790564316
snp_F3GS49K01CIMH2_129	GTCAGCAACCCGCTGGACCACGCGTACTCGCTGACCACCGGGACCACCTCGGCCGAACT[A/G]CTTCGGAAGCTGAACGAGCAGCGGGACATCATCGCACTCATGGAAGTGAAGATGAAG	0	0	0	unknown	0	UNKNOWN		0.631	1		Unknown	0	1790564322	snp_F3GS49K01CIMH2_129-0_T_U_1790564322
snp_F3GS49K01CK7J2_228	TGGCCAAGGTCCAGAGGGCTGTGTGCATGCTGAGTAACACCACAGCCATCGC[T/C]GAGGCCTGGGCCCGTCTGGACCACAAGTTTGACCTGATGTATGCCAAGAGAGCCT	0	0	0	unknown	0	UNKNOWN		0.743	1		Unknown	0	1790564325	snp_F3GS49K01CK7J2_228-0_T_F_1790564325
snp_F3GS49K01CM8NL_195	TGATGTGTCCTCCTGCTCAGAGGACCCTAGTGGTGGGGCAGGTTGCCTGACAGATGGAGA[T/C]ACGGAGACCTACTGGGAGAGTGATGGGATGCAGGGACAACACTGGATCAGACTGCACA	0	0	0	unknown	0	UNKNOWN		0.855	1		Unknown	0	1790564328	snp_F3GS49K01CM8NL_195-0_B_U_1790564328
snp_F3GS49K01CMTW5_86	GCACCTCTGTTTTCTTGATCTCTGAAGAGTAGACCTCACTACCCACCATGGGGCAGAA[T/G]GGCACCTTGTTGCCTAGTTCCTGTGCCATAGCCAAAGCCAGGGCAGTCTTTCCTGTAC	0	0	0	unknown	0	UNKNOWN		0.84	1		Unknown	0	1790564332	snp_F3GS49K01CMTW5_86-0_B_U_1790564332
snp_F3GS49K01CNE7G_64	TGGGAAGAAGTCTGAGGATGACGGCATCGAGAAGGAGAACCTGGCCATCCTGGAGAAGAT[T/C]CGCAAGAACCAGAGGCAGGACCACTTGAACGTAAGTGCTCATTCGGGTGCGGTGTCTGGT	0	0	0	unknown	0	UNKNOWN		0.672	1		Unknown	0	1790564336	snp_F3GS49K01CNE7G_64-0_B_U_1790564336
snp_F3GS49K01CNKI8_146	TCTCCCTGCAGTGATGTTGGACAGGGTCCAGGAGGCCTCCTTCTGGATGTTACTCTTGTG[A/G]TGGCGAAGCAGGCCAGGGAACATGGAGAGGGCCCCAGCGTTCAGCACGGCCTGAGTCTG	0	0	0	unknown	0	UNKNOWN		0.869	1		Unknown	0	1790564339	snp_F3GS49K01CNKI8_146-0_B_F_1790564339
snp_F3GS49K01CQOIM_100	GGTGATCAGCAGGGAGCGCATTCCTACGTTTGAGAGGATGCTGTGGAGGGTTTGCCGTGG[T/C]AACGTGTTCCTGAGGCAGGCAGACATTGAAGACTCACTGGAGGACCCTGCCACGGGTGA	0	0	0	unknown	0	UNKNOWN		0.63	1		Unknown	0	1781938343	snp_F3GS49K01CQOIM_100-0_B_U_1781938343
snp_F3GS49K01CS0BJ_114	GGTGGCGCTCTACTACCAGAGCGAGGAGCAGATCGAGGAAGAGTTCCTGGACATGGC[A/T]GTGCTGAAGGACTACATTGCATATGCTCGCACTTACATCAACCCCAGACTGAACGAAG	0	0	0	unknown	0	UNKNOWN		0.92	1		Unknown	0	1790564342	snp_F3GS49K01CS0BJ_114-0_B_U_1790564342
snp_F3GS49K01CUTTZ_151	AGACTTGGAGGTGACTGTAGCAGACCACATCCAGAAGGTGTTGAAGCCTAACTTTGC[T/C]GCAGCCTGGGACGAGGTGGGAGACGACTTTGAGAAGGAGGAGACGTTCGCCCTGG	0	0	0	unknown	0	UNKNOWN		0.893	1		Unknown	0	1790564359	snp_F3GS49K01CUTTZ_151-0_T_F_1790564359
snp_F3GS49K01CWTKF_53	CAGGCCCTGAAAAGTGTTGTTCTGTACGTGATACTGGCTCCCTACGACAACGAGCAGTC[A/C]GACCTGGTGCACAGAATCAACGAAGACAAGAAATTGGAAGAAATACCCAAATACAAGG	0	0	0	unknown	0	UNKNOWN		0.836	1		Unknown	0	1790564362	snp_F3GS49K01CWTKF_53-0_T_U_1790564362
snp_F3GS49K01CZJLD_44	TGCTAAGGGAAGAGAATGAGGGCTATGCCAAGCTGATCACTGAGCTGGGCCAAGACCT[T/C]TCAGGCAACATCACTAGCCACGTCGTCCTAGAGAGCATCAAGTCCCTGATAGGATG	0	0	0	unknown	0	UNKNOWN		0.798	1		Unknown	0	1790564366	snp_F3GS49K01CZJLD_44-0_B_U_1790564366
snp_F3GS49K01D06XI_10	CCCAGAGCAGGTAGTGGGCGGGATCTACGGCGTGCTGAACAGGAAGCGAGGTCACGTGTT[T/C]GAGGAGTCCCAGGTGATGGGCACGCCCATGTTCATCGTCAAGGCCTACCTTCCTGT	0	0	0	unknown	0	UNKNOWN		0.716	1		Unknown	0	1790564368	snp_F3GS49K01D06XI_10-0_B_U_1790564368
snp_F3GS49K01D1312_26	CTCTGGGGGTTGCCACGCAGGCAGGGTAGAGAAGGCAGGCCCAGGTAGCAGGTCCGCCC[A/G]CGGGACAGAGTCTGCATGAACAGCTGCTTATAGGGCCCAAACTGCACCACCCCAACCTG	0	0	0	unknown	0	UNKNOWN		0.8	1		Unknown	0	1790564370	snp_F3GS49K01D1312_26-0_T_U_1790564370
snp_F3GS49K01D2LMZ_22	CTTCATGCTGGTGCGGCGCGAGGACGTTGGAGAGTTCAAGAAGCTGCGGGACAACATGCT[A/G]GACAAGGGCATCAAGGTCATCTCTTACGGCAATGAGTATTCCGACCTGCCTGAGTACTTT	0	0	0	unknown	0	UNKNOWN		0.793	1		Unknown	0	1790564376	snp_F3GS49K01D2LMZ_22-0_T_U_1790564376
snp_F3GS49K01D2VOJ_314	GTAGTCCTCTAGAGTCTCTCTGAGTTTGAGGTTCTCTGTCTCGATGTCGTGCATCCG[T/C]TGGAGCTTCAGCTGTAACTGCTGACTCAACTCCAGCACAGGGACGGGGTCTGGAACAT	0	0	0	unknown	0	UNKNOWN		0.86	1		Unknown	0	1790564378	snp_F3GS49K01D2VOJ_314-0_B_U_1790564378
snp_F3GS49K01D3QWF_14	CACGCAGATCAGACGCTGGAAGTTCTGATGAGTGACCTTGATCCAGCAATTATGGA[T/C]CAGTTCTTCATGAAAGACGGTGTTTCTGCAAATGATGTCACTCGTATGAGTGGAATTCGT	0	0	0	unknown	0	UNKNOWN		0.938	1		Unknown	0	1790564382	snp_F3GS49K01D3QWF_14-0_B_U_1790564382
snp_F3GS49K01D3V9V_145	GGATATCCCCAGTAGAAAGCATATCGAGTCGAGAATGTTGGATTTTCCACTCCCGTT[A/G]AGTCCGGTAATAGCGTTGAAGAGCGGATCAAATCCGTTGATTTCCGTCCTCTGCGCGTAG	0	0	0	unknown	0	UNKNOWN		0.726	1		Unknown	0	1790564385	snp_F3GS49K01D3V9V_145-0_B_F_1790564385
snp_F3GS49K01D4FKK_82	AGCGTGTTGGGAAGCAGCTGGCGTCTCAGAAGATCCTACAGATGCTGCACCCTCACGT[A/G]AAGAACTGGGGGTCACTGCTCCGCATGTACGGCAGAGAGAGCAGTAAGATGGTGAAGA	0	0	0	unknown	0	UNKNOWN		0.733	1		Unknown	0	1781936879	snp_F3GS49K01D4FKK_82-0_T_U_1781936879
snp_F3GS49K01D60FQ_33	TCAGCCTCAAGATCCCAGAGATCAGCATAGCAGACATGGTGGCCCAGGTGACCAGTCC[A/G]TCTGGTCAGGTCCAGGAGGCTGACATCATGGAGGGAGAGAACAACACCTACTGCATC	0	0	0	unknown	0	UNKNOWN		0.65	1		Unknown	0	1790564392	snp_F3GS49K01D60FQ_33-0_T_U_1790564392
snp_F3GS49K01D6D8U_11	AGAGAGATCCAGAAACTGTATGAGACCAAATCGTTTGTGTTCCTGGGCTGCGGGCGCAC[A/G]GTGGACGACACCACCTTCCAGGCTCTGTTCCTGGAGGCGGTCAAACACAAGTCGGACC	0	0	0	unknown	0	UNKNOWN		0.607	1		Unknown	0	1790564397	snp_F3GS49K01D6D8U_11-0_B_F_1790564397
snp_F3GS49K01D7SIZ_101	CCAGAGTGTCGGCTCTTCCCCTGGCACCCCCGGCCTGTACTGGAGCTCAGCGAGTC[T/C]AACGCTGTGCAGCTCCACGAGGGGCCCTGCCTCGTGCTCTTTGTGGATACGGAGGAGG	0	0	0	unknown	0	UNKNOWN		0.811	1		Unknown	0	1790564405	snp_F3GS49K01D7SIZ_101-0_T_F_1790564405
snp_F3GS49K01D7UST_197	TACTACCAGCGCCTGAAGCACATGGTGGACGATAAGATCCACTCTCGGGCCCGAGGCCC[A/T]GTCCAGATCCTCAACAGACAGCCCATGGAGGGCAGATCACGTGACGGAGGTCTTCGTTT	0	0	0	unknown	0	UNKNOWN		0.676	1		Unknown	0	1790564406	snp_F3GS49K01D7UST_197-0_B_U_1790564406
snp_F3GS49K01D8CKQ_146	TCTGAATGCCTTCATGCTGTACATGAAGGAGATGAGGGCCAAGGTGGTGGCTGAGTGCAC[T/C]CTGAAGGAGAGCGCTGCCATCAACCAGATACTGGGCCGAAGGTGGCACTCACTATCGAGA	0	0	0	unknown	0	UNKNOWN		0.611	1		Unknown	0	1790564416	snp_F3GS49K01D8CKQ_146-0_B_U_1790564416
snp_F3GS49K01D8PZO_256	AGATGAACCACAAGATGCTCGACTTTGAGCAGTTCCTTCCTATGCTGCAGGCCAT[T/C]GCTAAGAATAAGGACCAGGGCTCCTTTGAGGATTTTGTTGAGGGACTGCGTGTCTTC	0	0	0	unknown	0	UNKNOWN		0.942	1		Unknown	0	1790564418	snp_F3GS49K01D8PZO_256-0_B_U_1790564418
snp_F3GS49K01D97LC_209	TCGCACAGTGACCTAGATGAAAGGGCTATTGAAGCATTGAAAGAATTTAACGAAGAAGG[T/G]GCTCTACAAGTCCTGCTTGAATTTAAGGAAAGTGATCTGTCGCACGTGCAAAACAAAAG	0	0	0	unknown	0	UNKNOWN		0.904	1		Unknown	0	1790564420	snp_F3GS49K01D97LC_209-0_B_U_1790564420
snp_F3GS49K01DB8JT_370	TTTTGCCAAGCAAAAGGTGTACAACCCTCGTATCAGGGTGGAGTCTCTCCTGGTCACGGC[A/G]ATCAGCAAAGCCTCGGCGCAACAGAGGGCGGGCCGCGCTGGCAGGACACGGCCAGGGAAG	0	0	0	unknown	0	UNKNOWN		0.743	1		Unknown	0	1790564425	snp_F3GS49K01DB8JT_370-0_B_F_1790564425
snp_F3GS49K01DC4VZ_131	GGCCCAGATCTTCCGGCCGCTCAAGTTCAACACGGCGTCTGTCATCAAGATCGCTGTGGA[A/G]CCAGTCAACCCGTCAGAGCTGCCCAAGATGTTGGACGGACTGCGGAAGGTCAATAAGAGC	0	0	0	unknown	0	UNKNOWN		0.808	1		Unknown	0	1790564433	snp_F3GS49K01DC4VZ_131-0_B_F_1790564433
snp_F3GS49K01DC7ND_244	CTTGGGGCCCTTGGCTGGGAGCAGGGGTTGGAGAACAAGTGCACTTTGCCAAAGTC[A/G]TCAGCAGAGGCCAGCAGGGAGGAGTCATGTGACCTGCACACGGCGTTGATGTCTGTG	0	0	0	unknown	0	UNKNOWN		0.792	1		Unknown	0	1790564435	snp_F3GS49K01DC7ND_244-0_B_F_1790564435
snp_F3GS49K01DDUJY_79	ACTTGCGGAAGCAGCATTCGTTCATGGAGATGGGCAGGAAGTGTCGTTACTGTGACGCT[A/G]TGTTCCACGAGCGTTACGCACTCATCCAGCACCAGAAATCCCACAAGAACGAGAAGCG	0	0	0	unknown	0	UNKNOWN		0.888	1		Unknown	0	1790564441	snp_F3GS49K01DDUJY_79-0_B_F_1790564441
snp_F3GS49K01DHVHP_218	TCTTTCCAGCTGAGGGGTCCTGGGACACTGGGTCCAGGGCCATGTACTTCTTCTCCTT[A/G]ACTACGCTGAGGACGTCGTATAGCACACACATCTCTGTCAGGGAGCTGCGGAGGTTGTTA	0	0	0	unknown	0	UNKNOWN		0.896	1		Unknown	0	1790564448	snp_F3GS49K01DHVHP_218-0_T_U_1790564448
snp_F3GS49K01DIPQL_123	ATGGATCACATTCGAATCTTCCAGGAGCAGGTTGAGAAGCTCAAGGCCCTCCACGTTGA[T/C]TCGGCAGAGTACAGCTGCATCAAGGCAATAGTACTCTTCACATCAGA	0	0	0	unknown	0	UNKNOWN		0.693	1		Unknown	0	1790564454	snp_F3GS49K01DIPQL_123-0_B_U_1790564454
snp_F3GS49K01DIUNZ_355	TTCCTGTCTGGCGGCCAGTCTGAGGAAGAAGCCTCCATCAACCTGAATGCCATGAACCA[A/G]TGTCCCCTTCACCGGCCCTGGGCCATCACGTTCTCCTATGGCCGCGCCCTGCAGG	0	0	0	unknown	0	UNKNOWN		0.714	1		Unknown	0	1790564457	snp_F3GS49K01DIUNZ_355-0_B_F_1790564457
snp_F3GS49K01DN869_46	TACGTCAAGTGTCTGGAGAACCGTGTGGCCGTTCTGGAGAACCAAAACAAAACCCTCAT[T/C]GAGGAACTGAAGTCACTTAAAGACTTGTACTGCCACAAATCAGAGTAGTGCCCC	0	0	0	unknown	0	UNKNOWN		0.966	1		Unknown	0	1790564468	snp_F3GS49K01DN869_46-0_B_U_1790564468
snp_F3GS49K01DO3H9_385	GGAGAGATTTGACCCTACTCAGTTTCAAGAAAGTATCGTACAAGGCTTGAATCAAACTGG[A/C]TCTGATTTGGAAGCTGTTGCAAAATTCCTTGATGCCTCTGGCGCCAAGCTTGACTACC	0	0	0	unknown	0	UNKNOWN		0.976	1		Unknown	0	1790564473	snp_F3GS49K01DO3H9_385-0_B_F_1790564473
snp_F3GS49K01DO8XD_248	GTTTCCACCGGGAGTCGTCAATATTTTGCCAGGATTCGGGCCAACGGCAGGAGCTGCGAT[A/T]GCTTCGCACATGGGCATAGACAAAGTGGCTTTCACAGGATCAACTGAGGTCGGCAAGCTG	0	0	0	unknown	0	UNKNOWN		0.66	1		Unknown	0	1790564474	snp_F3GS49K01DO8XD_248-0_T_U_1790564474
snp_F3GS49K01DPA4C_153	GTTGGGATCAGTGCAGTACATCTTCCTAGAGAACCCAGTAACCAAGACCGCTCAAAGGG[T/G]TTTGGCTATGCTGAGTTTGATGATGTGGAATCTCTCCTGAGTGCCTTGAGTCTAAACAA	0	0	0	unknown	0	UNKNOWN		0.91	1		Unknown	0	1790564476	snp_F3GS49K01DPA4C_153-0_B_U_1790564476
snp_F3GS49K01DV1YY_244	ACCACATTCTCAAAGAGCCAGAAGAACGGCCGGTTGTCGCCCTCTTTGGGCCGAGCCTC[A/G]TGCAGCAGACGGTAGAACTCAAAGAACAGCCGACCAGTGCCCTCATAAAGACCCTTCC	0	0	0	unknown	0	UNKNOWN		0.773	1		Unknown	0	1790564482	snp_F3GS49K01DV1YY_244-0_T_U_1790564482
snp_F3GS49K01DXKYU_284	TGCGTCCTGGCATCGTGTCTAAGGACCATGAGGGGAAGCTGATGTGTAAACCCATCTT[T/C]TCCAAGATCGTCTCACTTTTTGCTGAACACAACGACTTACAGTACGCAGCACCCGGAG	0	0	0	unknown	0	UNKNOWN		0.936	1		Unknown	0	1790564493	snp_F3GS49K01DXKYU_284-0_T_F_1790564493
snp_F3GS49K01DYHJT_249	TGTGAGGTGCTGACCACATTGACTGCAGACGCGGGGAGGATACTGTCTAAACTGCA[T/C]GCTGTCCAGCCCCGTGGAAACATCAGCTTCTGCACAGGCATCAGAGTGGCTCATTTG	0	0	0	unknown	0	UNKNOWN		0.864	1		Unknown	0	1790564495	snp_F3GS49K01DYHJT_249-0_T_F_1790564495
snp_F3GS49K01E3J45_80	CAGGAAGTTCCACACGAGGGGCCCATGTGTGACCTGCTGTGGTCAGACCCAGATGACCG[T/C]GGGGGCTGGGGCATCTCCCCCCGGGGTGCCGGCTACACCTTTGGGCAGGACATCTCGGAA	0	0	0	unknown	0	UNKNOWN		0.682	1		Unknown	0	1790564507	snp_F3GS49K01E3J45_80-0_T_F_1790564507
snp_F3GS49K01E3W14_64	CTATGCCCAGATGGACCGTGTGCTGCGCGAGGAGCGCGCCTACATCCTCAACCT[C/G]GTCAAACAGATCAAGAAGGCGGGCTGCAACGTCCTGCTCATCCAGAAGTCCATCCTCAG	0	0	0	unknown	0	UNKNOWN		0.812	1		Unknown	0	1790564508	snp_F3GS49K01E3W14_64-0_T_U_1790564508
snp_F3GS49K01E48OY_54	CCCTTCTGTAACCTGCTGACAGTGAAGGATGCTCAGGTGGTGCAGGTGGTCCTGGACGG[A/C]CTCAGCAACATCCTCAAGATGGCCGACGACGAGGCCGAGACCATCGCCAACCTCATC	0	0	0	unknown	0	UNKNOWN		0.829	1		Unknown	0	1790564510	snp_F3GS49K01E48OY_54-0_T_U_1790564510
snp_F3GS49K01E5391_205	GATCAGTGTGTCCTGCTTTTCGTGGATGTCCTTCTCCAACAGTTTCATGGCCAGATCCAT[T/C]TCCTGCTTCATGCTCACCTGCACCACCAACTCATTCTCCACATCCTGGCGTAGTTGAC	0	0	0	unknown	0	UNKNOWN		0.755	1		Unknown	0	1790564513	snp_F3GS49K01E5391_205-0_T_F_1790564513
snp_F3GS49K01E5EXG_309	CCTGCTCAACGATTGGTCCCACAAACTGAACTCCCTCATGTCCCTGGTCAACAAAAC[T/C]ACACATCTCATCGCCAAAGAGGAGATGATACACAATCTGCAGTGATGAGGGCCGAGTGCA	0	0	0	unknown	0	UNKNOWN		0.843	1		Unknown	0	1790564515	snp_F3GS49K01E5EXG_309-0_T_F_1790564515
snp_F3GS49K01ECLL9_74	CTTTGCGACACCTTGTCATATTCAAACATGGCTTCGTCTAGATTAGAAATAAATTTTAT[A/C]CGATTATTGTCCCGCTGCGAATCTATAGCTTCAGAGAAGCGAGTGGAAACGGAATGGAGG	0	0	0	unknown	0	UNKNOWN		0.825	1		Unknown	0	1790564525	snp_F3GS49K01ECLL9_74-0_B_F_1790564525
snp_F3GS49K01EDGUQ_55	GCACCTCAGCCCACACCAGCACAGGAGACGGTAATGCCATGGTGACCCGTGCAGGCCT[T/G]CCCTGCCAAGACCTGGAGTTTGTCCAGTTCCACCCTACAGGCATCTATGGAGCCGGCTGT	0	0	0	unknown	0	UNKNOWN		0.644	1		Unknown	0	1790564526	snp_F3GS49K01EDGUQ_55-0_B_U_1790564526
snp_F3GS49K01EF9E9_430	GCTGCTGGCCCTGCTGTCACTGGGAGAGGTGGGACACCACGTAGACCTGAGCGGCCAACC[A/G]GAGCTCAAGACGGTCATCCTGGACGCCTTCTCTTCCTCCTCCGAAGAGGTCAAGTCTGC	0	0	0	unknown	0	UNKNOWN		0.809	1		Unknown	0	1790564538	snp_F3GS49K01EF9E9_430-0_T_U_1790564538
snp_F3GS49K01EG5SO_430	CTGTCCACTTGTTGGAGAACGATCTGCAGGCCAGAATCGACCAGATCTTCAGCCATTT[C/G]GAACGTCTGGAAATCCTGGCTAGCAAAGAACCGACAAACCGGCGTCAGAACGTCAAACT	0	0	0	unknown	0	UNKNOWN		0.836	1		Unknown	0	1781937752	snp_F3GS49K01EG5SO_430-0_B_F_1781937752
snp_F3GS49K01ELSJU_236	TATGCGGCTTTCGGGGAACATCAGGATTTTGAACATGTCCTTCATTGGGGGATGGTC[T/C]TTCACGTTGACAATGGCAAAGCTCTCCAGATCATACAGTGCATTGTATTTGTACTTCACT	0	0	0	unknown	0	UNKNOWN		0.73	1		Unknown	0	1790564552	snp_F3GS49K01ELSJU_236-0_B_U_1790564552
snp_F3GS49K01EMN16_16	ACGGAGATCAACGAGGTGCACCAGAACATGGGCTACTGCCCTCAGTTTGATGCTATCAA[T/C]GACCTGCTGACTGGCAGGGAGCACCTTGAGTTCTACGCCATCCTGAGGGGGGTTCCTGA	0	0	0	unknown	0	UNKNOWN		0.62	1		Unknown	0	1790564554	snp_F3GS49K01EMN16_16-0_B_U_1790564554
snp_F3GS49K01EOWK5_233	AAGACTCTCCTCATCGTGTCTCACGACCAGAGTTTCCTGGACGATGTGTGTACTGACAT[A/C]GTTCACCTGGACAACCAGAAACTTTACTACTACAGAGGGAACTACTTGACATTTAAGA	0	0	0	unknown	0	UNKNOWN		0.88	1		Unknown	0	1790564561	snp_F3GS49K01EOWK5_233-0_B_F_1790564561
snp_F3GS49K01EP7I6_159	CACCCCAACATGAGCCCCGACTTCACCGTCTTCATGATCAAGTACCTCATGACTCTGAT[T/C]GTGGGGATAACGTCCGGGTTCTGGATCTGGTCTGGGAAGACCCTCAACTCCTGGAAGAG	0	0	0	unknown	0	UNKNOWN		0.98	1		Unknown	0	1790564563	snp_F3GS49K01EP7I6_159-0_T_F_1790564563
snp_F3GS49K01EPN54_82	ACCTTCTTTCCAGCGCTGCAGGGTGCCCAGACCAAGATGTCCGCCAGTGACGCCAACTC[T/C]TCCATCTTCCTCACAGACACGCCCAAGCAGATCAAAAATAAGGTGAACAAGC	0	0	0	unknown	0	UNKNOWN		0.771	1		Unknown	0	1790564564	snp_F3GS49K01EPN54_82-0_B_U_1790564564
snp_F3GS49K01EPYFO_10	TTGCTTCTGATATCCCACACCCTGGCTGTGGCATCTCGGCTGCATGTGACCAGCACGTC[A/G]ATGGTTGGGTGCAGGTCCAAGTCGTACACGGCGCTGAGGTGGCCGTGGTAGTGCCTGAT	0	0	0	unknown	0	UNKNOWN		0.634	1		Unknown	0	1790564567	snp_F3GS49K01EPYFO_10-0_B_F_1790564567
snp_F3GS49K01ER35P_245	GTTCATGCACGAGACTCACGACGGCGTGCAGGACATGGCGTGCGACACCTTCATCAAGAT[A/C]GCCCAGAAGTGCCGGCGCCACTTTGTCCAGGTGCAGGTGGGCGAGGTGATGCCCTTCATC	0	0	0	unknown	0	UNKNOWN		0.651	1		Unknown	0	1790564569	snp_F3GS49K01ER35P_245-0_B_F_1790564569
snp_F3GS49K01ERK8N_19	GGCGGCCAGGTAGCATTGGTCAGGCGCAACCCATCATCGACCAGCTGGCAGAGGAGGC[A/G]CGCGCCTACAACCGGATCTTCGTGGCTTCCGTCCACCCTGACCTCTCAGACGAGGACAT	0	0	0	unknown	0	UNKNOWN		0.623	1		Unknown	0	1790564570	snp_F3GS49K01ERK8N_19-0_T_U_1790564570
snp_F3GS49K01ESMDJ_283	TGCTGTCAACTTCTTCAGCAAGGTGAAACAGCTGCCCCTGGTCAAGCCCTACCTGCGCTC[A/T]GTACAGAACCACAACAACAAGTCTGTCAATGAAGCACTTACCAACCTCTTCATCACAGAG	0	0	0	unknown	0	UNKNOWN		0.976	1		Unknown	0	1790564578	snp_F3GS49K01ESMDJ_283-0_B_U_1790564578
snp_F3GS49K01EU5R9_343	CATCGACAGACGGTCAGGAAGACAGTATGACATTGATGATGCCCTCGCACGAGGCCTCAT[T/C]GACCAGACTTCACTTAGTACCTACCGCTCCGGAAACCTGTCCATCACTGAGTTTGCTG	0	0	0	unknown	0	UNKNOWN		0.927	1		Unknown	0	1781937401	snp_F3GS49K01EU5R9_343-0_B_U_1781937401
snp_F3GS49K01EXPF2_270	GCGGGAGAAGGCCACGGAGGTGATGCCACAGATGATGTTGTCGTGAGAGTACAGGCTGAG[T/C]TCCTGGTCGGCGCGCAGGTCAAACAGCCTGCAGGTGGCGTCGTCGGAGCCGGTGGCAAA	0	0	0	unknown	0	UNKNOWN		0.688	1		Unknown	0	1790564589	snp_F3GS49K01EXPF2_270-0_T_F_1790564589
snp_F3GS49K01EXU80_14	CGACGCAGACGGAGTCACCCTCTTTGACGTGCAGCAGAAACGCTCGCTGGCCACCGTGAA[A/G]ATCGCCAAGGTCAAGTATGTGGTCTGGAGCGCCGACACCAGCCACGTGGCCCTGCTGGC	0	0	0	unknown	0	UNKNOWN		0.767	1		Unknown	0	1790564590	snp_F3GS49K01EXU80_14-0_T_U_1790564590
snp_F3GS49K01EYC8Q_283	ATTGTGTCTTCGAAGCACAACAACGGCACGCAGCACATCTGGGAGTCCGACTCCAA[T/C]GAGTTCAGTGTGATCGAGGACCCCCGTGGAGACACCCTAGGAAGGGGCACCACCAT	0	0	0	unknown	0	UNKNOWN		0.909	1		Unknown	0	1790564592	snp_F3GS49K01EYC8Q_283-0_B_U_1790564592
snp_F3GS49K01EYDO3_144	CTTTGGGCTGGCACGGATAGCTGACCCAGAGCATGACCACACAGGCTTCCTGACAGAGTA[T/C]GTGGCTACGCGCTGGTACAGGGCCCCCGAGATCATGCTCAACTCCAAGGGCTACTCCA	0	0	0	unknown	0	UNKNOWN		0.853	1		Unknown	0	1790564595	snp_F3GS49K01EYDO3_144-0_T_F_1790564595
snp_F3GS49K01EYDO3_231	GAGATCATGCTCAACTCCAAGGGCTACTCCAAGTCCATTGATATCTGGTCAGTGGGCTG[T/C]ATCCTGGCTGAGATGCTGTCCAACAGGCCCATCTTCCCTGGGAAGCATTACCTGGACCA	0	0	0	unknown	0	UNKNOWN		0.856	1		Unknown	0	1790564597	snp_F3GS49K01EYDO3_231-0_T_F_1790564597
snp_F3GS49K01EZ8HP_172	CCTGCTGGCCATCGCCATCGAGCGCTACATCGCCATCACCAAGGTCAGGGTGTACGGCTC[T/C]AACAGGACGTGTCGTATGTTCCTGCTGATCGGGACGTGCTGGGTCACCTCCATCCTCCT	0	0	0	unknown	0	UNKNOWN		0.905	1		Unknown	0	1790564600	snp_F3GS49K01EZ8HP_172-0_B_U_1790564600
snp_F3GS49K01EZ9F5_361	TATGGAGATTGATCCCAGCCTGGGTGTGGCGGAGCTCCCAGATGAGTTCTTTGAAGAGGA[T/C]AACATGCTGAGTATGGGCAAGAAGATGATGCAGGAGGCCATGAGTGCCTTCCCCGGC	0	0	0	unknown	0	UNKNOWN		0.925	1		Unknown	0	1790564611	snp_F3GS49K01EZ9F5_361-0_T_F_1790564611
snp_F3GS49K02F104E_472	ACCCCGACTACAAAGGTACCTGGGTGCATCCTGAGATTGATAACCCTGATTACACAGC[T/C]GACACCTCCATCTACAAGTTTGACAACATTGGAGTGCTGGGTCTGGACCTGTGGCAGGTG	0	0	0	unknown	0	UNKNOWN		0.923	1		Unknown	0	1790564625	snp_F3GS49K02F104E_472-0_T_F_1790564625
snp_F3GS49K02F203I_440	TTTGCCATTCATCTCCAGGCCCACCACAGGACAGATGAACATGGCACAGTGCATGTCCTC[A/G]TAGCGGTCCCCTTTGGTGTTCCTCCTCTCGCCTTCCCAGGCTGGGTTGTCAGTCAGGTTC	0	0	0	unknown	0	UNKNOWN		0.703	1		Unknown	0	1790564627	snp_F3GS49K02F203I_440-0_B_F_1790564627
snp_F3GS49K02F4S2S_19	TTCACAAGCACCGACTCACACTCCCTCAGTTTCTTCTGAGCGCTGTCAAAGTCAAAGTT[T/C]ACATACAGGCACTCCACAAACTCTGTGATGGGATCTTTGTAGGTGTAGGACTCCTGCT	0	0	0	unknown	0	UNKNOWN		0.911	1		Unknown	0	1790564632	snp_F3GS49K02F4S2S_19-0_B_U_1790564632
snp_F3GS49K02F69Y8_101	CAGTGCTACCCGCGGGCCAGCAGACCAACCTGAAGGAGTACGGCTCCCGTATGAAGGC[T/C]GGGACACGTAACATCTACTACCTGTGTGCCCCAAACCGACACCTGGCTGAACACTCCCC	0	0	0	unknown	0	UNKNOWN		0.997	1		Unknown	0	1790564636	snp_F3GS49K02F69Y8_101-0_B_U_1790564636
snp_F3GS49K02F6FRK_388	CCAAGTACGACAGGAAGGGTTACAAGGCGCGACCAAGGCAGCTGCTGCTCACCTCCAAC[A/T]GTGCCGTCATCGTGGAGGAGGCCAAGCTCAAGCAGCGCATCGACTACGCCGCCCTCAAA	0	0	0	unknown	0	UNKNOWN		0.638	1		Unknown	0	1790564639	snp_F3GS49K02F6FRK_388-0_B_F_1790564639
snp_F3GS49K02F6THB_136	CTGTGTGTGAAAGGCCCCACTACAAGCATCTGTTTGAGGACCAGAACACACTCACCAG[T/C]ATCTGTGAGAAGGTCATTGTGCCCAATATGGAGTTCAGAAGTGCTGATGAGGAGGCCTT	0	0	0	unknown	0	UNKNOWN		0.893	1		Unknown	0	1790564644	snp_F3GS49K02F6THB_136-0_B_U_1790564644
snp_F3GS49K02F7OR0_95	TCGCTGCTGCCCCAGGAGGACCTGGAGACCCTGGTGATGCCCACCCTGCGCCAGGCCGC[T/C]GAGGATAAGTCCTGGAGGGTCCGCTACATGGTGGCTGACAAGTTCTCTGAGCTCCAGAAA	0	0	0	unknown	0	UNKNOWN		0.606	1		Unknown	0	1790564658	snp_F3GS49K02F7OR0_95-0_B_U_1790564658
snp_F3GS49K02F90HH_226	TAACTTCCGTGCCGAGGTAAACATCCTGCTCTGTGGAGACCCCGGTACCTCCAAGTCCCA[A/G]CTGCTGCAGTATGTGTTCAACCTGGTGCCCCGCGGTCAGTACACGTCTGGGAAGGGCTC	0	0	0	unknown	0	UNKNOWN		0.883	1		Unknown	0	1790564660	snp_F3GS49K02F90HH_226-0_T_U_1790564660
snp_F3GS49K02FJ8TF_305	TATGTGTCTGTGGTGCTGGTGATCGGGAAGTTTGTGAGGGGCTTCTTCAGTGAGATCTC[T/G]CACTCCATTATGTTTGAGGAGCTGCCCTGTGTTAACCGTATCCTCAAGCTGTGCACAGA	0	0	0	unknown	0	UNKNOWN		0.958	1		Unknown	0	1790564662	snp_F3GS49K02FJ8TF_305-0_B_U_1790564662
snp_F3GS49K02FJEHX_330	TTCGCCTTGACAAATGGGGACCCACTCCACTGCCATTCCTACTTATCCGGATATAT[A/C]TCTCTACTGCTGAGAGCGGAGCCCTACCCAACGTCCCGGTATGGCAGTCAATGCATG	0	0	0	unknown	0	UNKNOWN		0.989	1		Unknown	0	1790564667	snp_F3GS49K02FJEHX_330-0_B_F_1790564667
snp_F3GS49K02FJEX3_236	ATGTTTGTGTTCCAGGCGGATGCCCCAAACACGGGTCTGATTCCAGAAAGTGATGCTGT[T/C]GGCGTAACTGTGGCGCTAATCACCTGTACATACCGCGGACAGGAGTTCATTCGTATCGG	0	0	0	unknown	0	UNKNOWN		0.904	1		Unknown	0	1790564671	snp_F3GS49K02FJEX3_236-0_T_F_1790564671
snp_F3GS49K02FO2FB_145	GCAGGCCAGCCAGAGAGATGCCAGCATGCTGATGTATGAGATGCGTGGGAAGAAGGACCG[A/C]TATGATGTCATAGACCTGGACCCCTACGGAAGCCCCGCCCCTTTCCTGGATGCCGCCG	0	0	0	unknown	0	UNKNOWN		0.92	1		Unknown	0	1790564672	snp_F3GS49K02FO2FB_145-0_T_U_1790564672
snp_F3GS49K02FPFP4_146	GCCTTCATTGCCTATCCTAAAGCTGTGTCTATGATGCCGCTGCCAACCTTCTGGGCTAT[T/C]CTCTTCTTCATCATGCTTCTGCTACTGGGTCTCGACAGTCAGTTTGTGGAAGTGGAAG	0	0	0	unknown	0	UNKNOWN		0.792	1		Unknown	0	1790564674	snp_F3GS49K02FPFP4_146-0_B_U_1790564674
snp_F3GS49K02FQFKI_53	AAGTATAAACCAGACCCCGGTGACGCTGCAGGTGCCGGGCCTGATGAACAGCTCAATGAC[A/C]CAGATGGCTGGCTTGCCCACAGAGGTGCTGTGTCTGATGAATATGGTGGCTGTGGAG	0	0	0	unknown	0	UNKNOWN		0.828	1		Unknown	0	1790564677	snp_F3GS49K02FQFKI_53-0_B_F_1790564677
snp_F3GS49K02FQKSU_29	TGCGGACGGTACTCATTGATCAGATGGTGCATGTGGACAAACAATAGCTTCAGGTCCTC[T/C]AGCTTCTCCTCTCTCTTTATACTGCCAGGGCTCTTGATCAGGATGTCCAGGAGATCCAGG	0	0	0	unknown	0	UNKNOWN		0.937	1		Unknown	0	1790564678	snp_F3GS49K02FQKSU_29-0_B_U_1790564678
snp_F3GS49K02FQU0K_480	CTGAAGGTGAAGGACTTAAAGAAGATCCTGGAGGAGTGGGGAGAGTCGTGTAAAGGCTG[T/C]GCGGAAAAGTCTGACTTCATCCGCAAGATCAATGAACTCATGCCCAAGTACGCCC	0	0	0	unknown	0	UNKNOWN		0.908	1		Unknown	0	1781937709	snp_F3GS49K02FQU0K_480-0_B_U_1781937709
snp_F3GS49K02FROYO_278	GTCGTCTGATCAACCACAGTAAGAACGGCAACTGTCAAACCAAACTCCATGACATCAA[T/C]GGGATGCCTCACCTCATCCTGGTGGCATCGCGAGACGTCGATGAGGGCGAGGAGCTGCTC	0	0	0	unknown	0	UNKNOWN		0.9	1		Unknown	0	1790564683	snp_F3GS49K02FROYO_278-0_T_F_1790564683
snp_F3GS49K02FRW05_94	AGGCTCAGGAGAAGCCCAGGGACGTGTCGTCTGTGGAGCTCCTGATGAACAACCACCA[A/G]GGCATCAAGGCTGAGATCGACGCCCGTAACGACAGCTTTACCAACTGCATCGAGCTGGG	0	0	0	unknown	0	UNKNOWN		0.84	1		Unknown	0	1790564685	snp_F3GS49K02FRW05_94-0_B_F_1790564685
snp_F3GS49K02FUCKB_431	ATCTACTTCCTGCTGGTGCGGATTAAGATCAAGCACATGGAGATTGACATCATCAAA[A/C]GGGAGACAACTGGCACCGGTCCTAGTGTATACCATGAAAATGACACCATCGCCAAATAT	0	0	0	unknown	0	UNKNOWN		0.907	1		Unknown	0	1790564693	snp_F3GS49K02FUCKB_431-0_B_F_1790564693
snp_F3GS49K02FWLG6_103	CTTTCTGAGCAGGAGTGTGAGTGGGAAGAGATCACACAGACATCCTCTGATGGCGTTGT[T/C]AAGTCAATGATCATCGACAGACGGTCAGGAAGACAGTATGACATTGATGATGCCCTCGCA	0	0	0	unknown	0	UNKNOWN		0.949	1		Unknown	0	1790564694	snp_F3GS49K02FWLG6_103-0_B_U_1790564694
snp_F3GS49K02FWLG6_338	TCCCAACACTGAGGAGAACCTGACCTACCTCGGGCTAATGGAGAGGTGCATCACTGACCC[A/T]GCTACTGGCCTTGTCCTCCTGCTCCTGAAGGAGAAGAAGCGCGAGAGAAAGACCTCCTCC	0	0	0	unknown	0	UNKNOWN		0.832	1		Unknown	0	1781938787	snp_F3GS49K02FWLG6_338-0_B_U_1781938787
snp_F3GS49K02FYMC8_122	CAGCACTGGCAAACTGCATGCTGAGCAGGACAAAGTCACAACAGTAACAGAGAAGCTTAT[T/C]GAGGAGAGCAAGAAAGCCCTAAGGTCGAATGCTGAGCTTGAGGAGAAAATGTGTGGCGC	0	0	0	unknown	0	UNKNOWN		0.982	1		Unknown	0	1790564703	snp_F3GS49K02FYMC8_122-0_T_F_1790564703
snp_F3GS49K02FZFJN_485	AGCCCAAGCAGATTGACAACCCTAACTACAAAGGAGCCTGGGTCCATCCTGAGAT[T/C]GATAACCCAGAGTACGCCGCTGACTCTAACATCTACAAGTTTGATGACATCAGTG	0	0	0	unknown	0	UNKNOWN		0.763	1		Unknown	0	1790564708	snp_F3GS49K02FZFJN_485-0_B_U_1790564708
snp_F3GS49K02G3JZG_255	GGCGCCTCACTAAGGGAGTGGCCACCACTTGGCTGAAGAACAAACTGGTTGCGGACAACG[C/G]CCACAAGTCCACGGTCCCCATGTACATCCGCAAGTCCCAGTTCCGCCTGCCCTTCAAGGC	0	0	0	unknown	0	UNKNOWN		0.72	1		Unknown	0	1790564731	snp_F3GS49K02G3JZG_255-0_B_F_1790564731
snp_F3GS49K02G5R1S_429	ATCATGCAGGACAAGCTGGAGAAGGAGAGGAACGACGCTAAGAACTACGTGGAGGAGTA[T/C]GTGTACGACATGAGGGACAAACTTCACGGCAGGCTGGAGAAATTCGTCAGTGAAGCTGA	0	0	0	unknown	0	UNKNOWN		0.933	1		Unknown	0	1790564741	snp_F3GS49K02G5R1S_429-0_T_F_1790564741
snp_F3GS49K02G61SD_429	ACCTATCTGGTGGACATGAAGCGCTTCAGCTACCCTGAGCGTCCTATTATCTTCCTATC[T/C]GGTTGCTACACCATGGTGTCCATTGCCTACATAGCTGGATTTCTCCTTGAGGACAAGG	0	0	0	unknown	0	UNKNOWN		0.996	1		Unknown	0	1790564743	snp_F3GS49K02G61SD_429-0_T_F_1790564743
snp_F3GS49K02G6I80_354	ACTTAAGGCGGCGCGGCGCTACTGCCCCCACCATGTTGGTCACTACCTGGGCATGGATGT[A/G]CACGATACCCCTGAGCTTTCCCGCTCTCAGCCCCTCCAGCCTGGAATGGCAATCACAA	0	0	0	unknown	0	UNKNOWN		0.831	1		Unknown	0	1790564744	snp_F3GS49K02G6I80_354-0_T_U_1790564744
snp_F3GS49K02G6JKH_315	GACCCCACCAAGCTGGACAATGGCAAGGAATTGAAGATTGACATCATCCCCAATGTGGA[A/G]GAACGCACCCTGACCCTCATCGACACTGGAATTGGCATGACCAAAGCTGACCTCATCA	0	0	0	unknown	0	UNKNOWN		0.732	1		Unknown	0	1790564747	snp_F3GS49K02G6JKH_315-0_B_F_1790564747
snp_F3GS49K02G7BP4_384	CCAGTGGCAGAAGTCAGAGGAGATGATGAACAAGTTGGATGGATCAGCCAGATACCTGCT[C/G]AGCAGTTTCCCATAATCCTGTTCTTTAGACTCACTGAGGGCTCCAACCAGCACCGGGACA	0	0	0	unknown	0	UNKNOWN		0.908	1		Unknown	0	1790564752	snp_F3GS49K02G7BP4_384-0_B_U_1790564752
snp_F3GS49K02G8GAQ_143	GTGTCTCCCTGTCTGAGTGTGCTGTCCAGGCTGCTGTTCAGTAGTGACCCAGACGTGTT[A/G]GCTGATGCCTGCTGGGCCCTCTCTTACCTGTCTGACGGACCCAATGACAAGATACAG	0	0	0	unknown	0	UNKNOWN		0.82	1		Unknown	0	1790564755	snp_F3GS49K02G8GAQ_143-0_B_F_1790564755
snp_F3GS49K02G9INZ_468	GTAGGAGACTGGTATCCTGTCCTTGGCGTCAATGTTCAGCTCCTCTTCTGCAGCTCT[A/G]AGCTTCTCCTCAAATTTGTCAATGTTGGCCACCTGCATACGGTACATCAGAGCCAGC	0	0	0	unknown	0	UNKNOWN		0.957	1		Unknown	0	1790564756	snp_F3GS49K02G9INZ_468-0_T_U_1790564756
snp_F3GS49K02GA6B7_260	GGCTCTATCCAATGTATGTTTGAGAAGAGCAACAATCACTACTCGTGGAAGAAAGT[T/C]ACTACAACAGTACACAACATCATTGTGGGCAAATTGTGGATCGACCAGTCGGGAGAGATA	0	0	0	unknown	0	UNKNOWN		0.891	1		Unknown	0	1790564760	snp_F3GS49K02GA6B7_260-0_B_U_1790564760
snp_F3GS49K02GD37Z_142	CCAGCGACTCTAGCCAGGGCAGCCCAGGTGGCAGAGCTCCTGTCAAAGGAGGTACC[A/G]CTCTGGTTCTCTGTGGTGTCAGCCTCATGGATCTGGTTGTCGAACCACATGTGAGCCAC	0	0	0	unknown	0	UNKNOWN		0.921	1		Unknown	0	1790564769	snp_F3GS49K02GD37Z_142-0_B_F_1790564769
snp_F3GS49K02GEBB0_348	ATCATGAGGAGGAGCTGCGTGAGTTGCAGGGCCAGATCAAGGACACCTCAGTGGTGGT[T/G]GAGATGGACAACAGCCGTAACCTGGACATGGACTCCATTGTGGCTGAAGTACGTGC	0	0	0	unknown	0	UNKNOWN		0.877	1		Unknown	0	1790564770	snp_F3GS49K02GEBB0_348-0_B_U_1790564770
snp_F3GS49K02GEHOI_74	AACATGGAGGGTGTGCAGCACCTGCCCCTGAACCAGGAGAAGGCTGTGCAGCTGGTCAA[A/G]GATGTCTTCATCTCTGCTGCTGAGAGAGACGTGTACACCGGAGATGCCCTCAGGATCTGC	0	0	0	unknown	0	UNKNOWN		0.895	1		Unknown	0	1790564772	snp_F3GS49K02GEHOI_74-0_T_U_1790564772
snp_F3GS49K02GF0X1_92	CCGGACGGCTGCAGCATGCGCAGCGAGGACAAGATCCTGACAGTGGACATCAAGCGAGG[T/C]TGGAAGGAAGGGACCAAGATCACCTTCCCCAGGGAGGGAGATGAGACGCCTACTAACATT	0	0	0	unknown	0	UNKNOWN		0.825	1		Unknown	0	1790564777	snp_F3GS49K02GF0X1_92-0_T_F_1790564777
snp_F3GS49K02GFUQS_135	AGTGAGGAGACCGAGCAGCAGGAGTCCCTCCACAAGCTGCTGACGGCAGGGGAGCTGAG[T/C]GAGGAGAACTTCAGACAACACTTTGTTCATCTCAAAGCCAACGTCATAGAGGCCATCAA	0	0	0	unknown	0	UNKNOWN		0.865	1		Unknown	0	1790564780	snp_F3GS49K02GFUQS_135-0_B_U_1790564780
snp_F3GS49K02GH6R0_462	CGGTGCCCTGGAGGAGAAGCTGCGGCGCACCACCGATGACAACCAGGAGTTGGTGTCGCG[T/C]TGGATGGCTGAGAAATCCCAAGAGGCCAACAAGCTCAATGCGGAAAATGAGAAAGACTG	0	0	0	unknown	0	UNKNOWN		0.716	1		Unknown	0	1790564782	snp_F3GS49K02GH6R0_462-0_B_U_1790564782
snp_F3GS49K02GHENA_204	CCTTCTTTGAGGGTCGGGAGGAGCTGAGGGCGCTCTGTGTGACGTAGGTGCCCATCTC[T/G]GTCACCAGTTTGGCTGCTGGCGCTGCGCTCACCTCTTCTTCCGGCTTCCCCTCTCCAGC	0	0	0	unknown	0	UNKNOWN		0.771	1		Unknown	0	1790564785	snp_F3GS49K02GHENA_204-0_T_F_1790564785
snp_F3GS49K02GKZS3_54	GGTGCGCGTGTTCCGTTTCATCACGGAAAACACAGTAGAGGAGAGGATCGTGGAGCG[A/G]GCCGAGATGAAGCTCCAACTGGACTCCATCGTCATCCAGCAAGGAAGGCTAGTGGATC	0	0	0	unknown	0	UNKNOWN		0.807	1		Unknown	0	1790564790	snp_F3GS49K02GKZS3_54-0_T_U_1790564790
snp_F3GS49K02GR98T_411	TTGTGTCCCGCTCGCCCGATGTCTGAATTGTCTTCATTAAACTTTTCACAGTTATCAAA[A/T]ACCAGGTTGACGTCAATAATGAAAGTCTCCAGATTCTGATACTGGCTGCTGACGAGCT	0	0	0	unknown	0	UNKNOWN		0.912	1		Unknown	0	1790564795	snp_F3GS49K02GR98T_411-0_B_F_1790564795
snp_F3GS49K02GSJTT_358	TGCATTTCTTGCTGGCAAAGTGGCAGTTGATGTCCCGGGCGTACTTGAGCAGCTCGGTGG[A/C]GTCTCCCCTGAGGTACTGCATCTCCTTCAGGGACTTCTCAAACTCCTCAGTCTCTTT	0	0	0	unknown	0	UNKNOWN		0.822	1		Unknown	0	1781938966	snp_F3GS49K02GSJTT_358-0_B_F_1781938966
snp_F3GS49K02GSSPS_126	TAGAGCTCACTCCTCACCAGACCTTTGTGAGGTTTCACAATCAGAAAACTGGCCAGGA[A/G]GTTGTGTTTGTTGCTGAGCCGGACAGTAAGAACCTTTATAAGTTTGAGCTGGACACAG	0	0	0	unknown	0	UNKNOWN		0.81	1		Unknown	0	1790564803	snp_F3GS49K02GSSPS_126-0_B_F_1790564803
snp_F3GS49K02GT351_31	CTTTCCCCTCAATGATGAGCTGTTCCAGATGATCATTCGCAGATACAGCGATGA[A/G]AACGGGAACATGGACTTTGACAACTGCATTGGCTGCCTTGTGAGACTGGACGCTATGTGC	0	0	0	unknown	0	UNKNOWN		0.781	1		Unknown	0	1790564804	snp_F3GS49K02GT351_31-0_T_U_1790564804
snp_F3GS49K02H0S9O_477	TAGTCTCTCTCGGTCAGCTTCTGAATGCGGGGGTAGATCTTGAAGTTGTTGAAGACATC[A/G]ATGCTCTCGATGTCACAGAAGCAGTCATCCAAGACGCCTGTCAAGTGACAAAAACAGCT	0	0	0	unknown	0	UNKNOWN		0.995	1		Unknown	0	1790564811	snp_F3GS49K02H0S9O_477-0_B_F_1790564811
snp_F3GS49K02H2H51_331	TACAAGGGATTTTGCAGGTTCATGGAGGACCTGCAGGCAGAGGTGCAGGAGATGGAGTTC[T/C]TGCAGTTCTCCAAAGGTATGGACACCATGCGGCGGGAGGACTTTGCAGAGTGGCTGCTGC	0	0	0	unknown	0	UNKNOWN		0.89	1		Unknown	0	1790564818	snp_F3GS49K02H2H51_331-0_B_U_1790564818
snp_F3GS49K02H2RL2_182	GACGTTCTTTTTGCTGGACATGCCGTCCATCTCAGTCAGGATCTGGTTGATGACACGGTC[A/G]GCCGCTCCACCACCGTCTCCCACATTACCCCCACGGGCTTTCGCTATGGAGTCCAGCT	0	0	0	unknown	0	UNKNOWN		0.774	1		Unknown	0	1790564821	snp_F3GS49K02H2RL2_182-0_B_F_1790564821
snp_F3GS49K02H6E53_222	GGTGACTATGGTGGATACTACTGCCCCTGCCATGGCTCTCACTACGATGCCTCTGGCCG[T/C]ATCAGGAAAGGCCCAGCCCCACTCAACCTTGAGGTGCCCTTCTATGAGTTCCCAGATG	0	0	0	unknown	0	UNKNOWN		0.68	1		Unknown	0	1790564827	snp_F3GS49K02H6E53_222-0_T_F_1790564827
snp_F3GS49K02H7RMP_116	AGTATCCAGAGCAGGCCATCTACAAGGTCCTTCACCTGATGATGAGGAGGGGAGAGCT[T/G]CAGCACCGCATGCAGAGGAAGGTGCTCTACAGAGTCAAGTAGTCTCTCAAAAAGATGC	0	0	0	unknown	0	UNKNOWN		0.712	1		Unknown	0	1790564829	snp_F3GS49K02H7RMP_116-0_T_F_1790564829
snp_F3GS49K02HC4QU_346	TTATGTGCTCAACAAAATCGACCAGATCTCCATTGAAGAGCTGGACATCATCTACAAGGT[A/G]CCCCACTGCGTGCCCATCTCTGCCCATTCCCGCTGGAACTTTGATGACCTACTGGAGA	0	0	0	unknown	0	UNKNOWN		0.836	1		Unknown	0	1790564847	snp_F3GS49K02HC4QU_346-0_B_F_1790564847
snp_F3GS49K02HCEF4_159	TTTGAGGAGCCTGAGGATCCAAGCAGCAGGTCGTTCTTCTCTGAGATCATCTCGTCCAT[T/C]TCTGACGTGAAGTTCAGTCACAGCGGGCGCTACATGATGACACGGGACTACCTCTCCGT	0	0	0	unknown	0	UNKNOWN		0.895	1		Unknown	0	1781939338	snp_F3GS49K02HCEF4_159-0_T_F_1781939338
snp_F3GS49K02HE7PN_120	GCAAGTGCGTGGGCGACCTGTTGGAGAAGAGCGGCAAGGCGCCAACTGGCGAGCACGC[A/C]GCCGTCTGGATACCAGACTCAGAGGCCACCCTCTGCATGCGCTGCCAGAAGATCAAGTTC	0	0	0	unknown	0	UNKNOWN		0.765	1		Unknown	0	1790564858	snp_F3GS49K02HE7PN_120-0_T_U_1790564858
snp_F3GS49K02HEQAM_156	ATGAGATCAACCTGATGGATGAGCTGACACTGAAGGGCATCACCCAGTACTATGCCTA[T/C]GTCACTGAGAGGCAGAAAGTCCACTGCCTCAACACCCTCTTCTCCAGGCTCCAGATCAA	0	0	0	unknown	0	UNKNOWN		0.773	1		Unknown	0	1790564862	snp_F3GS49K02HEQAM_156-0_B_U_1790564862
snp_F3GS49K02HEZA0_51	AAGATGGTGGGTACCAAGGAGAGGGTCAAGGAGCTGCATCAGCAGCACAAGGAGGCCAG[T/C]GAGGTCAAGCCCCCAAGAGACATCACCGCTGAGTTCCTGGTCAAGAGCAAGCACCGCGAC	0	0	0	unknown	0	UNKNOWN		0.619	1		Unknown	0	1790564870	snp_F3GS49K02HEZA0_51-0_B_U_1790564870
snp_F3GS49K02HFY77_296	GATCCTGGACCGCTGCTCCACCATTTTGATCCAGGGCAAAGAACAGCCTCTGGATGA[T/C]GAGATGAAGGACTCTTTCCAGAACGCCTACATGGAACTGGGTGGTCTGGGAGAGCG	0	0	0	unknown	0	UNKNOWN		0.965	1		Unknown	0	1790564872	snp_F3GS49K02HFY77_296-0_B_U_1790564872
snp_F3GS49K02HH3AX_253	GTGATCGGCTTTGGGTTCATGGTGCCGGACGTGAAGTACAACGAGGCCTACATCTCCTTC[T/C]TGCTGGTGCATCCCGAGTGGAGGAGGGCTGGAATCGCTACATTCATGATCTACCATCTC	0	0	0	unknown	0	UNKNOWN		0.822	1		Unknown	0	1790564877	snp_F3GS49K02HH3AX_253-0_T_F_1790564877
snp_F3GS49K02HU8UG_340	CAAAAGGAGACAACATCTATGAGTGGAGATCCACCATCCTGGGACCACCAGGCTCTGT[A/G]TACGAGGGAGGAGTCTTCTTCCTAGATATCGCCTTCACACCAGACTACCCCTTCAAAC	0	0	0	unknown	0	UNKNOWN		0.869	1		Unknown	0	1790564888	snp_F3GS49K02HU8UG_340-0_T_U_1790564888
snp_F3GS49K02I1YT8_271	CACCTTCTCTACTTTCTTGTCCAGGATCTCCTTCATGAGCTTGCAGAGGTTCTCAAACCT[A/C]GTCTTGTCCTCCTCCATCTTCTTCTTCTCCTCCTCATCCTCAGGCAGCTCCAAG	0	0	0	unknown	0	UNKNOWN		0.905	1		Unknown	0	1781937315	snp_F3GS49K02I1YT8_271-0_T_U_1781937315
snp_F3GS49K02I3USJ_458	GCGGTGCAGCTGACCGAGGCGGAGACTGAGTATGTGGTGCGCTGCGTCAAGCACACCTT[T/C]GCCAGACACATGGTGTTTCAGTTCGACTGCACCAACACGCTCAATGACCAGCTCCTGCA	0	0	0	unknown	0	UNKNOWN		0.843	1		Unknown	0	1790564898	snp_F3GS49K02I3USJ_458-0_B_U_1790564898
snp_F3GS49K02I7EST_184	CTGGGAAAGAGGAGAGCTGCTAGAAGACAGGCCATCCGCCATCCCACCAAGATTGAGA[A/G]GGACAGCAAAGGAGGGCCCACTAGAGCGACTACCACCAAGCTGGTCTACAAGATCTT	0	0	0	unknown	0	UNKNOWN		0.734	1		Unknown	0	1790564901	snp_F3GS49K02I7EST_184-0_B_F_1790564901
snp_F3GS49K02IDGM7_138	TGATTCTTGGCAGCATCACCGATGAGCCTCTCAGAGTCAGTGAAGGCAACGTAGCTTGG[A/T]GTGGTCCTGTTACCCTGGTCATTGGCAATGATTTCAACCTTACCATGCTGGAACACA	0	0	0	unknown	0	UNKNOWN		0.852	1		Unknown	0	1790564903	snp_F3GS49K02IDGM7_138-0_T_F_1790564903
snp_F3GS49K02IFD9A_130	AACGTGTGCCTGCTGCTGACGTCTCGGACCAGGGAGATTGTGAAAGCAGCGCTCAGCTT[T/C]GTCAAGGTCATCCTCTTCGTCATGGATCCCAAGACACTGGCTGGACACGTCACTGTG	0	0	0	unknown	0	UNKNOWN		0.866	1		Unknown	0	1790564906	snp_F3GS49K02IFD9A_130-0_B_U_1790564906
snp_F3GS49K02IGP2G_72	CTTGGAGCAGCTAAGGCGCGAGAAGATTGACCTCGAAAACACATTAGAGCAAGAACAAGA[A/G]GCTCTTGTCAATAGACTGTGGAAGCGCATGGACAAATTGGAGGCAGAGAAAAGAATCCTC	0	0	0	unknown	0	UNKNOWN		0.947	1		Unknown	0	1790564909	snp_F3GS49K02IGP2G_72-0_B_F_1790564909
snp_F3GS49K02IHKNM_422	AATCCACGAGGTTCTGGCTTTTGCCATTCAGAAGTCAGACATGGACCTGCGACGTACACT[A/C]TTTTCCAACATTGTCCTCTCTGGGGGCTCCACTCTCCTCAAAGGTTTTGGTGATCGAT	0	0	0	unknown	0	UNKNOWN		0.918	1		Unknown	0	1790564914	snp_F3GS49K02IHKNM_422-0_T_U_1790564914
snp_F3GS49K02IHPBK_211	ATCGAGAACCCAACGTTTGACTCCCAGACCAAGGAGAACATGACCCTCCAAACCAAGAG[T/C]TTTGGTTCTAAGTGTCCTCTGTCTGAGAAGTTCATCAGAGCGGCGACTAACTGTGGCATC	0	0	0	unknown	0	UNKNOWN		0.976	1		Unknown	0	1790564916	snp_F3GS49K02IHPBK_211-0_B_U_1790564916
snp_F3GS49K02IJW3A_455	ATATCCACGTGGGGAACATCTCCTTGGTGGACCAGTTTGAGTGGGACATGTCGGAGAG[A/G]GAGAACTCTCCGGAGACGTTTGCCCTCAAGCTGTGCTCCGAGCTGGGCCTGGGAGGAGA	0	0	0	unknown	0	UNKNOWN		0.87	1		Unknown	0	1790564920	snp_F3GS49K02IJW3A_455-0_T_U_1790564920
snp_F3GS49K02INROD_79	GACTAAGGAGCGCTATGAGAAGTCTCTGGAGGAGCTGGACAAGGTGACTCCCCAGTACAT[A/G]GAGAACATGGAGCAGGTGTTTGAACAATGGCAGCAGTTTGAGGACAAACGCATCA	0	0	0	unknown	0	UNKNOWN		0.882	1		Unknown	0	1790564936	snp_F3GS49K02INROD_79-0_T_U_1790564936
snp_F3GS49K02IO2YJ_255	GCTCTCAATGTCCATGCCAGGGGCGTAAACCTCATCCTCTATTTGCCTCTCTCTGATGCC[C/G]CGGTCCCTCTGCTCCAGCCAGCGGGGATCCAGTAGCCCAATGCGCATGTGCTCCTGCATC	0	0	0	unknown	0	UNKNOWN		0.886	1		Unknown	0	1790564941	snp_F3GS49K02IO2YJ_255-0_B_F_1790564941
snp_F3GS49K02IOXWE_283	CTGCTCAACAGTGTACGGGCCCCCTTTTGCTCCAGCTCATTCTTATAGCGATCCCTGAA[A/G]TGGAGCTGTACGTCATCTATGAACTTGTCAACATACGTCAGCGTCAGGATTTTTTGAAA	0	0	0	unknown	0	UNKNOWN		0.938	1		Unknown	0	1790564946	snp_F3GS49K02IOXWE_283-0_T_U_1790564946
snp_F3GS49K02ISCBY_316	TTGACGTTGGTGACGGCTCCGAAGGGCCCGAACATCTGCCACAGGATGCCCTCGTCAGC[A/G]TCCTGGCCCAGGTTGTAAATGAAGATACACCAGCCGGCCGTGGAGTTCCCTTCAGCGCTG	0	0	0	unknown	0	UNKNOWN		0.724	1		Unknown	0	1790564956	snp_F3GS49K02ISCBY_316-0_T_U_1790564956
snp_F3GS49K02J2GRO_182	ACTACTGCTGTGTGAAAAGTTAGACTTCTCCACGGCTCTGATCGTCTGTCCTCTCAACAC[C/G]GTTCTCAACTGGCTCAATGAGTTTGAGAAGTGGCAGTACGGCTTCAAGGACGAGGAGAGT	0	0	0	unknown	0	UNKNOWN		0.902	1		Unknown	0	1790564968	snp_F3GS49K02J2GRO_182-0_B_U_1790564968
snp_F3GS49K02J302J_26	GGAGGTGTTGGATGTGATTGCCCCTCCGTACACTTCAGACTTTGTCCAGCTGTTCCTGCC[T/C]ATCCTGGAGAACGACAGCATCGCTGGCACAATACGCACAGAGGGAGAACACGATCCTGTG	0	0	0	unknown	0	UNKNOWN		0.716	1		Unknown	0	1790564971	snp_F3GS49K02J302J_26-0_T_F_1790564971
snp_F3GS49K02JE1SV_151	TGCACAGGGAGTCATACTGGTGTACGATGTCACTAAACGGGACACGTTCACGAGGCTGGA[A/G]AACTGGCTGAACGAACTGGAGACGTACTGCACACGGAACGACCTCGTCAAAATGCTGGT	0	0	0	unknown	0	UNKNOWN		0.736	1		Unknown	0	1790564980	snp_F3GS49K02JE1SV_151-0_T_U_1790564980
snp_F3GS49K02JEAL7_320	TACACTGTCCTGTAGGAAGCGTGTGACGTCTGCGATGACGTTTCTGAAGACATAGTC[A/G]TCTTTCTGACAGTCGAACCAGCCAAGCTTGGTAATCCTGGAGTACAGCTGGATCAGAGCC	0	0	0	unknown	0	UNKNOWN		0.995	1		Unknown	0	1790564983	snp_F3GS49K02JEAL7_320-0_B_F_1790564983
snp_F3GS49K02JEIBN_251	GACCATGGCAGAATTATACATTCGCGTGGGAGAGGATGAAAACGAAGAGCCAATGGAGAT[A/C]CCATCTGAGGATGATGGCACTGTTTTGCTGTCAACAGTAGCAGCCCAGTTTCCCGGAGCG	0	0	0	unknown	0	UNKNOWN		0.832	1		Unknown	0	1790564984	snp_F3GS49K02JEIBN_251-0_T_U_1790564984
snp_F3GS49K02JIC5L_367	ACAGAGCCCAGGAAAAAGAGGATCAATGTTTACAAGAGGCTCCGCTCCTTCTGGAAGAGA[T/C]ATTACTCTGCCCACTACATGACCCTGACTGTGCAGTCTAAAGAGAAGCTGGACACTCTAG	0	0	0	unknown	0	UNKNOWN		0.945	1		Unknown	0	1790564986	snp_F3GS49K02JIC5L_367-0_B_U_1790564986
snp_F3GS49K02JIY4H_390	CAACTGGACCATGGAGGACAAGCAGGAGATGATTGACATTGTTGAGACCGTTTACCGAGG[T/G]GCGAGAAAAGGACGAGGTCTGGTTGTATCTCCTAAGGACTACTCCACAAAATACAGAT	0	0	0	unknown	0	UNKNOWN		0.719	1		Unknown	0	1790564989	snp_F3GS49K02JIY4H_390-0_T_F_1790564989
snp_F3GS49K02JMZ9G_424	ATCTGGGAGAAGACCATCCCCTATGATGGGGAGACCTTCCACTTGGAGTACATGGACCT[A/G]GATGAGTTCCTGCAGGAGAATGGCATCCCAGTCACCCTAGAGGAGGAGCTGCAGAAGAG	0	0	0	unknown	0	UNKNOWN		0.88	1		Unknown	0	1790564994	snp_F3GS49K02JMZ9G_424-0_T_U_1790564994
snp_F3GS49K02JO3TI_193	CTGGGAGATGCACGTGCAGTACAAGATCCACGGGTCGGGGAAGAAGAATCTCCATGG[A/T]GACGGCATCGCCATCTGGTACACGAAGGAGAGACTTCATCCAGGCCCAGTCTTTGGAAA	0	0	0	unknown	0	UNKNOWN		0.823	1		Unknown	0	1790564997	snp_F3GS49K02JO3TI_193-0_T_F_1790564997
snp_F3GS49K02JOHDT_400	ATTACAAAGAGTGCAATGCCAGTGTTGGCCATGGCATAGGAGAGACCAAGGATGCCACT[A/G]CCCATAATAGCATTGCCCAGGTTGAAGACTGACATCCCAAAAGAGGCGGTGCCTGGAT	0	0	0	unknown	0	UNKNOWN		0.835	1		Unknown	0	1790564998	snp_F3GS49K02JOHDT_400-0_T_U_1790564998
snp_F3GS49K02JPP0J_208	TGGTGAAGTGCGACCCTCGCCACGGTAAGTACATGGCGTGCTGCCTGCTGTACCG[T/C]GGAGACGTGGTGCCCAAGGATGTCAACGTGGCCATCGGCAACATCAAGACAAAGCGAA	0	0	0	unknown	0	UNKNOWN		0.637	1		Unknown	0	1790565003	snp_F3GS49K02JPP0J_208-0_T_F_1790565003
snp_F3GS49K02JUVWS_356	TCGCCCCGGCAGAGAAGATCGTCAACAGCAACGGGGAGCTGTACCACGAGGGCTGCTT[T/C]GTCTGCGCACAGTGCTTCCAGCAGTTCCCCGAGGGGCTCTTCTATGAGTTTGAAGGCA	0	0	0	unknown	0	UNKNOWN		0.64	1		Unknown	0	1790565019	snp_F3GS49K02JUVWS_356-0_T_F_1790565019
snp_F3GS49K02JYICY_220	GTCATCCCCATGAACACAGCAGCTGAGGCCATCATCAACATGATCAACCAGGGACAGAT[A/T]CAGGTCACCATCAACGGATTCACTGTCAGCAACGGACTGGCCACTACACAGCTCAACAAC	0	0	0	unknown	0	UNKNOWN		0.804	1		Unknown	0	1790565026	snp_F3GS49K02JYICY_220-0_T_U_1790565026
snp_F6VG15V01A18FB_138	GGTCTGGCTGCGTTCCTGAAGGCCATTGGCTACCTGATCCCTCTAATGGATGCTGAGTA[T/C]GCTAACTACTACACCAGAGAGGTCATGCTGATCCTCATCAGAGAGTTCCAGTCCCCTGAC	0	0	0	unknown	0	UNKNOWN		0.941	1		Unknown	0	1790565028	snp_F6VG15V01A18FB_138-0_B_U_1790565028
snp_F6VG15V01A18FB_393	TGGCAGGCCCGCCACACGGGCATCAAGATTGTCCAGCAGATCGCCATCCTCATGGG[T/C]TGTGCCATCCTGCCCCATCTGAGGAGTCTGGTGGAGATCATCGAGCATGGTCTGGTG	0	0	0	unknown	0	UNKNOWN		0.622	1		Unknown	0	1790565031	snp_F6VG15V01A18FB_393-0_T_F_1790565031
snp_F6VG15V01A1ZNG_351	TCCCTATGTACTGGTTCAGCGTTCCAGCCATCATGAAGGGCTGGATAGACAGAGTCCTGA[C/G]TCAAGGCTTTGCCTTCTCGCTGCAGAAGATGTACAGCAATGGAATATTCAAGGACAAGA	0	0	0	unknown	0	UNKNOWN		0.901	1		Unknown	0	1790565033	snp_F6VG15V01A1ZNG_351-0_T_F_1790565033
snp_F6VG15V01AHY01_354	TCTCCACCTAGGGCTCCTTTGACCAGGGCGAAACAGGGGTACTGCAGCAGTGACACCAC[A/G]GCAGACAGAGACATCACCAAACCATACAGCTTCCCAAAGTGGACCCCAGGAAAAGC	0	0	0	unknown	0	UNKNOWN		0.946	1		Unknown	0	1790565044	snp_F6VG15V01AHY01_354-0_T_U_1790565044
snp_F6VG15V01AJWPL_178	ATGGAATATGAGGATGAAAAACAGGACTCTCAGGAAAAGAATGCCAACCTTGTGAAGGG[T/C]GAAGAGGTCAAGCTGAAGGCCAAGTACCCCGGCCTGGGCCAGAAGCCTGGAGGCTCCGAC	0	0	0	unknown	0	UNKNOWN		0.831	1		Unknown	0	1790565048	snp_F6VG15V01AJWPL_178-0_B_U_1790565048
snp_F6VG15V01AQKX4_432	TACATGCATCTGCAAGAGCTGGAGTGCGATTGGGAGGAAATAACTTCCATGGGACCT[A/G]ATGGGGAGACCTCTGTGCTGCAGGATCGCAAGAGCGGCAAGCAGTACTCTATCAAAA	0	0	0	unknown	0	UNKNOWN		0.899	1		Unknown	0	1790565059	snp_F6VG15V01AQKX4_432-0_B_F_1790565059
snp_F6VG15V01ARHD2_186	CATGATGTTCATGGCCTCCATGGTCTCCTCGTACATCTCGTCGTCCTGCTGGCCCGAGAT[T/C]GAGACATGGCCCGCAATCAGGAAACGGTAGGCGCTGAAGTTCTCCAGCAGAAGCTCCTCG	0	0	0	unknown	0	UNKNOWN		0.609	1		Unknown	0	1790565063	snp_F6VG15V01ARHD2_186-0_T_F_1790565063
snp_F6VG15V01AU40K_46	CTGCGGTGGGTCAGGCCAGACCCTCGTGGACGCGTCACAGACCCTGTGGGTGACGTGGT[C/G]TCCTTCATCCATAGTTTTGAAGAGAAGTACGGTCGATCGCATCCAGTGTTTTACCAGGGA	0	0	0	unknown	0	UNKNOWN		0.97	1		Unknown	0	1790565080	snp_F6VG15V01AU40K_46-0_B_U_1790565080
snp_F6VG15V01AU7OC_17	CTCCCTGGGATCTACACCAGAGTGTCCCGTTACCAGTCCTGGATCGACGGCCATAT[T/C]AGGACCGACAAGCCAGGCTTTGTCCAATTTACCTCCAGTGGGGTAGATGCTGACAGCG	0	0	0	unknown	0	UNKNOWN		0.651	1		Unknown	0	1790565083	snp_F6VG15V01AU7OC_17-0_T_F_1790565083
snp_F6VG15V01AXN7B_162	CCCTGGCTCTCTCCGTCTACCTGAGGGCCAACGTACCCAACAAGGTCATCCAGTGCTT[T/C]GCTGAGACCGGACAGTTCCCCAAGATAGTCCTGTACGCCAAGAAGGTGGGCTACACTCC	0	0	0	unknown	0	UNKNOWN		0.834	1		Unknown	0	1790565085	snp_F6VG15V01AXN7B_162-0_T_F_1790565085
snp_F6VG15V01AXN7B_78	GATAGTCCTGTACGCCAAGAAGGTGGGCTACACTCCAGACTGGATCTTCCTGCTGAGGAA[T/C]GTGATGAGGATCAGTCCAGAACAGGGCCTGCAGTTCTCACAGATGCTGGTCCAGGACGAG	0	0	0	unknown	0	UNKNOWN		0.92	1		Unknown	0	1790565088	snp_F6VG15V01AXN7B_78-0_B_U_1790565088
snp_F6VG15V01AY9VK_85	GGGGCCTGCAGAAAATGGTGGCCTTGCTCAACAAGACAAACGTCAAATTCCT[T/C]GCCATCACAACAGATTGCCTTCAGATTCTTGCCTACGGCAACCAAGAAAGCAAGC	0	0	0	unknown	0	UNKNOWN		0.946	1		Unknown	0	1790565093	snp_F6VG15V01AY9VK_85-0_T_F_1790565093
snp_F6VG15V01B0YBD_162	CGTGGAGGATCTCCTCCAGCTCCTGCTTCCTGGTGGCCAGCTTGGAGCGCATCTCCTC[T/C]GCCTCGGCACACAGCTCCGTCTCCGCCTGCAGCTGCTCCTGCAGGGCTAGCTTCTCT	0	0	0	unknown	0	UNKNOWN		0.605	1		Unknown	0	1790565101	snp_F6VG15V01B0YBD_162-0_T_F_1790565101
snp_F6VG15V01B231D_191	AGTGCCAGATTAAGGACACCTCAGTGGTGGTGGAGATGGACAACAGCCGTAACCT[A/G]GACATGGATGCCATCGTGGCGGAAGTGCGCGCCCAGTATGAGGACGTCGCCAACAA	0	0	0	unknown	0	UNKNOWN		0.756	1		Unknown	0	1790565103	snp_F6VG15V01B231D_191-0_B_F_1790565103
snp_F6VG15V01BN8DG_190	GCCCTCTTCTCGTGGTTAGGGATGATACATCTGACGAAGTTGGGCTGGGTGTTGTG[T/C]AGCGTGGTCATGAGCTTGGCCAGGGACTCCTTGTAGAGCTGACCCACGGTCCGGAACA	0	0	0	unknown	0	UNKNOWN		0.681	1		Unknown	0	1790565119	snp_F6VG15V01BN8DG_190-0_T_F_1790565119
snp_F6VG15V01BPJ9V_359	GCACTTCAGGAAGGTGGAAGACCTATTCCTGACCTTTGCCAAGAAGGCTTCGGCCTTCAA[T/C]AGCTGGTTTGAGAATGCTGAGGAGGACTTGACAGATCCGGTGCGCTGCAACTCGCTGGA	0	0	0	unknown	0	UNKNOWN		0.837	1		Unknown	0	1790565120	snp_F6VG15V01BPJ9V_359-0_B_U_1790565120
snp_F6VG15V01BUAUU_68	CAGAGCTGCGACCTTCGTCAAGTGGTCTCCTCTGGAGAACAAGTTCGCTGTGGGCAG[T/C]GGAGCCAGACTCATATCAGTCTGTTACTTCGAGTCTGATAACGACTGGTGGGTGAGTAA	0	0	0	unknown	0	UNKNOWN		0.963	1		Unknown	0	1790565130	snp_F6VG15V01BUAUU_68-0_B_U_1790565130
snp_F6VG15V01C6MDL_173	TTTCATGGGCGTAGTTGTAGAGGCCAATGATAGCTTTCCTCTCTTCAATCCGAGACA[A/G]TAGCATCATTAGGTTAGTGTAGGTCACTACTAAGTCAAGGTAGTTCTTGGTCAGGTCAAA	0	0	0	unknown	0	UNKNOWN		0.968	1		Unknown	0	1790565142	snp_F6VG15V01C6MDL_173-0_T_U_1790565142
snp_F6VG15V01CCJCT_326	TAAACAAACAGAAGCAGCTAGCTGAATCTCATGCAAAGGCCATTGCCAAGGCCGAGCA[A/G]GAAGCTCAAGAGCTGAAGCTCATGATGCAGGAGGAAGTCAGCAGGAGACAAGTTGTGTCT	0	0	0	unknown	0	UNKNOWN		0.827	1		Unknown	0	1790565154	snp_F6VG15V01CCJCT_326-0_T_U_1790565154
snp_F6VG15V01CD5PG_137	GGATGTTTTCATCTTTGATGTCCCTGTGTACAACCCCACAGTTGTGGCAGTGTCGAAC[A/G]GCTTCAAGAACCTGACAGAAAAAGTTCTTTGCCAGCTCCTCTGGTAAAGCACCTTTCT	0	0	0	unknown	0	UNKNOWN		0.982	1		Unknown	0	1790565156	snp_F6VG15V01CD5PG_137-0_T_U_1790565156
snp_F6VG15V01CD68E_43	GCAGCCTGAGTCGCAGGCAGGCTGAGAGACTGCTGACCCGTGACGGAGACTTCCTGGT[T/C]CGAGAGTCAGGCACCACCCCTGGACAGTACGTCCTCACTGGACAACAGGGGGGTCAGCCC	0	0	0	unknown	0	UNKNOWN		0.733	1		Unknown	0	1790565159	snp_F6VG15V01CD68E_43-0_T_F_1790565159
snp_F6VG15V01CDH7C_381	CCTGGCCAGCAGAATCATCTCACACATAAAGACATCAAGGAGCCTCCACATCATGTGC[T/C]ACATTCCAGTGTTCTGTTGGATTTCAGCCAGTGTCCTAGAGAGACTATTGGTTGAAG	0	0	0	unknown	0	UNKNOWN		0.924	1		Unknown	0	1781937561	snp_F6VG15V01CDH7C_381-0_B_U_1781937561
snp_F6VG15V01CFB6Q_46	AATGCCCACCAGGCATGCCTGCAAGCTATCGCCATGGACAAAGATCTGGGCCACCGGGTC[A/G]CTCCGGATGTAGATGTTCTCGACCTTCTCCGGGGCAATGTACTCTCCTTGAGCCA	0	0	0	unknown	0	UNKNOWN		0.791	1		Unknown	0	1790565160	snp_F6VG15V01CFB6Q_46-0_T_U_1790565160
snp_F6VG15V01CKRHO_462	GTGATGAACAGAAATGAGACTACAGCCAAAGCCAAGACTAAGTAAAAAGTCAGGTTGTC[A/G]TTGTACTCCTTGTCGTGCGTAAAGTCAGTGAACTCCGAGAGCACTTCAGGGAAGCTGTCC	0	0	0	unknown	0	UNKNOWN		0.913	1		Unknown	0	1781938468	snp_F6VG15V01CKRHO_462-0_B_F_1781938468
snp_F6VG15V01CKZR3_392	TAAATATGAGAGACGCATCAAAGAGCTCACCTACCAGACTGAGGAAGACCGTAAGAA[T/C]TTGAGCCGCCTGCAGGACCTGGTGGACAAACTGCAGCTGAAGGTCAAATCCTACAAGA	0	0	0	unknown	0	UNKNOWN		0.889	1		Unknown	0	1790565169	snp_F6VG15V01CKZR3_392-0_T_F_1790565169
snp_F6VG15V01CPEUC_92	ACAAAGACCAGAGCTGACCACTGTGCAGGTGACAGGTTGGGTTTTGAGAGACTTCCTGA[T/G]CTCAGGTATCTTTGGATCTCCTCCACTAGAGAATGGTCATTCAGTTCATTCAGACAG	0	0	0	unknown	0	UNKNOWN		0.934	1		Unknown	0	1790565172	snp_F6VG15V01CPEUC_92-0_B_U_1790565172
snp_F6VG15V01CPZ71_383	TTGTTCACCATGTGGCCACTATTCTGCTGATCAGTTTTTCGTGGTTGGTCAACTACAT[T/C]CGTGCCGGGACTTTGATCATGCTGGTGCACGATGCCTCAGACTACCTACTGGAGTCAGCA	0	0	0	unknown	0	UNKNOWN		0.863	1		Unknown	0	1790565175	snp_F6VG15V01CPZ71_383-0_T_F_1790565175
snp_F6VG15V01D9LQA_300	GGTGGTGATGGGAGCTTCATTCAGGAACACCGGGGAGGTCAAGGCCTTGGC[T/C]GGCTGTGACCTGCTTACCATTTCCCCCGGCCTACTGGGAGAGCTGAGCAAAGACCACAG	0	0	0	unknown	0	UNKNOWN		0.831	1		Unknown	0	1790565186	snp_F6VG15V01D9LQA_300-0_B_U_1790565186
snp_F6VG15V01DEPBK_392	TCACATTTAGTTGCAGCAATGACGATAGGCTTTTTCGATTTGACCATTTGAGAATA[A/C]AGGCTGTTGACAAATTTCATCTGATCCTCAAATTTCCTATTGCAGCCTTTGCTCACGT	0	0	0	unknown	0	UNKNOWN		0.894	1		Unknown	0	1790565191	snp_F6VG15V01DEPBK_392-0_B_F_1790565191
snp_F6VG15V01DH2W2_383	CTGCCCCCAGGTGATTAACGCGGCTCTGGCTCTAGCTGCCAAGCCCAACAGTAAGGTTGC[T/C]CAGGACAACATGGACCTCTTCAAAGACTCCTGGGAGAAACAGGTCCGCGTCCTCACT	0	0	0	unknown	0	UNKNOWN		0.906	1		Unknown	0	1790565200	snp_F6VG15V01DH2W2_383-0_B_U_1790565200
snp_F6VG15V01DHCOS_214	ATTCATGAGGAGAGCAACGGCCCGTCTGATGCATACTCAGCCATCTCCAGTGCCGATCG[A/G]CTGCAGGCTGAGCCAGAGAGCCTGCGTAAATGGAGGGAGGAGCAGAGAGAGAGGCTCGA	0	0	0	unknown	0	UNKNOWN		0.669	1		Unknown	0	1790565203	snp_F6VG15V01DHCOS_214-0_B_F_1790565203
snp_F6VG15V01DI3BA_409	ACTCAGCACAATGTAGGGGGTTTTCTGTGACTTCTGTTTCTCCTGAAGCAAAGCGAC[A/C]GTTCCCAGAGGGGTATCACTACTGCTCATCTTCTTCAGCAGCGCTTCCTCTTCCAGCT	0	0	0	unknown	0	UNKNOWN		0.913	1		Unknown	0	1790565204	snp_F6VG15V01DI3BA_409-0_T_U_1790565204
snp_F6VG15V01DJ2ZU_374	GGGAGAAGATGACAAAGAGGGAGAGGACAGTGACCAAGAGGAGAAGCAAAGCCCAACAGG[T/C]AGCGACTCTGGCTCATTGCTAGAAGATTTTGGATCAGAGCCCAAGCGTGCCCTGCCATT	0	0	0	unknown	0	UNKNOWN		0.784	1		Unknown	0	1790565207	snp_F6VG15V01DJ2ZU_374-0_T_F_1790565207
snp_F6VG15V01DKXYM_332	TGATAGATGAAGCAGACTGTGGGCGCCTGACAGCCGTACAGGAAGTGGACGTCGATGAC[T/C]TGCAGCTCCTCCAGGCGGATGTTGAAGGCCTTGAGTTCTCGGTTCTCCCGGTCCAACGGA	0	0	0	unknown	0	UNKNOWN		0.681	1		Unknown	0	1790565211	snp_F6VG15V01DKXYM_332-0_T_F_1790565211
snp_F6VG15V01DPB45_566	TGAAGTAAAGCACTTCTGTCCAAATGTGCCCATCATTCTTGTGGGTAATAAGAAGGAC[T/C]TGCGGAATGATGAGCACACACGCCGGGAGTTAGCAAAAATGAAGCAGGAACCAGTGAAG	0	0	0	unknown	0	UNKNOWN		0.991	1		Unknown	0	1790565223	snp_F6VG15V01DPB45_566-0_T_F_1790565223
snp_F6VG15V01DPCO9_379	GAGTTCCTGTGCAGTCTGCCGGGTCCAACGGGGAAACCAGCCCTGGAGTTTGTCATGGC[T/G]GAGTGGATGAGCCGACAGCACCTCTTCTACGGACAGTACGAGGGTAAAGTCAGTACGGTA	0	0	0	unknown	0	UNKNOWN		0.742	1		Unknown	0	1781938002	snp_F6VG15V01DPCO9_379-0_T_F_1781938002
snp_F6VG15V01DQI8Z_163	TTAAAAGCTTCTCCTTTGATTTTGATGATTCAAGGCAGAAGTCACTCCTTGTTGAGAC[T/C]GAGTCCCCAGCTGAAAGCAAGGTCAAGCTCTCTAAACATGAAAAAGAGCATTTGAAAAA	0	0	0	unknown	0	UNKNOWN		0.954	1		Unknown	0	1790565227	snp_F6VG15V01DQI8Z_163-0_T_F_1790565227
snp_F6VG15V01DSQFI_18	GGCTACTGTGTGAAGACGTTCACAGGCCACAGGGAGTGGGTGAGGATGGTCCGGCCCAA[T/C]CAGGATGGCACCCTGATCGCCAGCTGCTCCAACGACCAGACGGTGCGTGTGTGGGTGGTG	0	0	0	unknown	0	UNKNOWN		0.61	1		Unknown	0	1781938279	snp_F6VG15V01DSQFI_18-0_B_U_1781938279
snp_F6VG15V01DUPUA_172	CTCTTTCTCAGACTTCCCCCTGAGGTCTCTGACCAGCCACTGGGTGGTGAAGGCATC[T/C]TGAGGAGGCATCCCATAGCGCATCACTGCATTCAGGAATGCCTTCCTCTGGCGCGCATTG	0	0	0	unknown	0	UNKNOWN		0.711	1		Unknown	0	1790565230	snp_F6VG15V01DUPUA_172-0_B_U_1790565230
snp_F6VG15V01DYZ17_396	CGTGCACATTGACACAAAAAGTGCCACGCAAGTGTTTGAACTCATAAAGAAGAAGATGA[A/G]CCACACAGATGCACACCCGCACTTTATATCTGTCTTACAGCACTGTCTCCTTATGCC	0	0	0	unknown	0	UNKNOWN		0.95	1		Unknown	0	1790565235	snp_F6VG15V01DYZ17_396-0_B_F_1790565235
snp_F6VG15V01E9WTT_413	GCACTGGGGAGACTACACGGTGCAGGTGAACAGTGCCTTCTTCACGGGAATCTACGG[A/C]ATGTGGAACCTCTACGTGTTCGCCATCATGTTCCTGTATGCTCCCTCACACAAACGCTA	0	0	0	unknown	0	UNKNOWN		0.907	1		Unknown	0	1790565240	snp_F6VG15V01E9WTT_413-0_T_U_1790565240
snp_F6VG15V01EJS1U_11	ACCCTGACCCAGAACAGAATGACTGTGGCTCACATGTGGTTTGACAACCAGATCCATGA[T/C]GCTGACACCACAGAGAACCAGAGTGGTACCTCTTTCGACAAAAGCTCTGCCACCTGG	0	0	0	unknown	0	UNKNOWN		0.899	1		Unknown	0	1790565252	snp_F6VG15V01EJS1U_11-0_B_U_1790565252
snp_F6VG15V01EN52F_338	CCCGAACCCCACAGTGTCCACAATAGTCAGCTTGAGGTGGACGTTGCTCTCCTGGAGGTC[A/G]TATGTTCTGGGCCGCATACACACGCCATTCTGGTAGTGGCTGGCCTCCTCGTTCTC	0	0	0	unknown	0	UNKNOWN		0.725	1		Unknown	0	1790565255	snp_F6VG15V01EN52F_338-0_B_F_1790565255
snp_F6VG15V01EPBZG_113	CAGGTCGTACTTGCGGTGCACGGTGAGACGGTGGCTGAATACATTACGGGTCACCACCA[T/G]GTACGTCTCAACCCCGTCCACTGTTAGCCGGTACATGCCCAGGAACTGGGGGAGC	0	0	0	unknown	0	UNKNOWN		0.896	1		Unknown	0	1790565259	snp_F6VG15V01EPBZG_113-0_T_F_1790565259
snp_F6VG15V01EZIB8_38	TGGCGATGCCCTGTACGTCCGTGGTCTCTGTCTGTACTATGAGGACTGTATTGACAAGGC[T/C]GTCCAGTTCTTTGTCCAGGCCTTGCGCATGGCCCCTGACCATGAGAAGGCTCGCCTGGC	0	0	0	unknown	0	UNKNOWN		0.996	1		Unknown	0	1790565265	snp_F6VG15V01EZIB8_38-0_T_F_1790565265
snp_F6VG15V02F6QY1_25	CAAACCTCATCGAGGGGAATCTGCTTCCCTCTGCACTCCTCTGGATAACCACACG[A/G]CCTGCAGCAGCCAATCAGATCCCTCCTGAGTGTGTTGACCAGGTGACAGAGGTACGAGG	0	0	0	unknown	0	UNKNOWN		0.934	1		Unknown	0	1781937222	snp_F6VG15V02F6QY1_25-0_B_F_1781937222
snp_F6VG15V02F7AHJ_375	TAGGCGTCAGGGAAGTGGGGCTGCAGCTCGATGGCGCGGCGGTACGTGTCGATGGCCAG[A/G]TCGATAAGACCCTGCTCGTAGTAGACGCACGCCAGGTTGCCGTGGACGACGGCGTGGTTC	0	0	0	unknown	0	UNKNOWN		0.881	1		Unknown	0	1790565270	snp_F6VG15V02F7AHJ_375-0_T_U_1790565270
snp_F6VG15V02FWH86_251	GTCACCCCACCCTCCCCATCACCATCACCGCTGAAGAGGACAGACACATCAAGTTCT[A/T]CGACAACAACACAGGAAAGCTGATCCACTCAATGGTGGCCCACCTGGATGCTGTTACCA	0	0	0	unknown	0	UNKNOWN		0.985	1		Unknown	0	1790565277	snp_F6VG15V02FWH86_251-0_B_F_1790565277
snp_F6VG15V02FY8CY_206	GAACTATGAGGACATCGAGGCTCTGCTGGGACCCCCTCCCCACGGGCCCAAGAAGATGAT[T/C]GCCCCTCAAAGCTGGATCGAAGCAGAGAAGGACAAGCAGGACACAGGGGAGGATGATGA	0	0	0	unknown	0	UNKNOWN		0.654	1		Unknown	0	1790565280	snp_F6VG15V02FY8CY_206-0_B_U_1790565280
snp_F6VG15V02FYIAW_143	ACCACTGGGTCATTGACACCGACTACGACAACTACGCCATCCACTACTCCTGCAGAGAG[A/G]TTGACCTGGACGGCACCTGCCTGGACGGATACTCCTTCATCTTCTCCCGTCACCCC	0	0	0	unknown	0	UNKNOWN		0.871	1		Unknown	0	1790565283	snp_F6VG15V02FYIAW_143-0_B_F_1790565283
snp_F6VG15V02GDMF5_224	CGTGACTGGCTGCCGTAGTTGATCATTGTGCGGGAGAGGTCCACCTCGATGGGGAAAAC[A/G]TCAGCATCCTTCAGCACGGCGTAGCACTCGTCGTAGTAGCGCGACATGCCTGACACAAAA	0	0	0	unknown	0	UNKNOWN		0.613	1		Unknown	0	1790565291	snp_F6VG15V02GDMF5_224-0_B_F_1790565291
snp_F6VG15V02GJWSM_168	ACCATCATCACTAGGAAGGCCTACGGAGGAGCGTATGACGTCATGAGTTCCAAGCACCTG[A/C]GAGGAGATGTGAACTACGCCTGGCCGTCTGCAGAGGTGGCCGTGATGGGAGCCAAGGGTG	0	0	0	unknown	0	UNKNOWN		0.907	1		Unknown	0	1790565296	snp_F6VG15V02GJWSM_168-0_T_U_1790565296
snp_F6VG15V02GLI4Z_208	CTCACTATGGTTTTGCTGTAGCAGGTGGCAGCTTCCTGGTACTTGCGGCAGAGGAACAGT[T/C]GGTTGCCCTGCTCCTTCAGCTCCTGTGCTGTGGAACTCTTCTCTGGGCTGCTAGCCATCT	0	0	0	unknown	0	UNKNOWN		0.668	1		Unknown	0	1790565298	snp_F6VG15V02GLI4Z_208-0_B_U_1790565298
snp_F6VG15V02GPGYB_109	TAAAAGTAGAGCAGAAGTACAATAAGTTACGCCAGCCATTCTTCCAGAAGCGGTCAGA[A/C]CTCATAGCTAAAATCCCCAACTTCTGGGTCACTACATTTGTTAACCACCCACAAGTT	0	0	0	unknown	0	UNKNOWN		0.97	1		Unknown	0	1790565300	snp_F6VG15V02GPGYB_109-0_T_U_1790565300
snp_F6VG15V02GWA4H_335	TATCTGTTTTCTTGTCTTGTTTGACCAGGATGGCCATGTTCTCCTTCAGAGTCCGGAC[A/G]ATGTCGGCGGGATTCTTGTGGGATTTACCGAACAGCGGCATGGTGGCTGGGCCTCTC	0	0	0	unknown	0	UNKNOWN		0.791	1		Unknown	0	1790565307	snp_F6VG15V02GWA4H_335-0_B_F_1790565307
snp_F6VG15V02H1M7A_387	ATGGAGCCACTTGAGGAAGGCTAGTGATTTGGCGCAGCGAGTGACATCGGCAGAACTAAT[A/C]TCTGGCATTCTGGGTAACAACTCGGCTGCCAATCGCTGGAAGACCTGGGAATGGTGGAA	0	0	0	unknown	0	UNKNOWN		0.893	1		Unknown	0	1790565309	snp_F6VG15V02H1M7A_387-0_B_F_1790565309
snp_F6VG15V02H1R8C_402	CAGTTTCTATTTGACAAGTATCTATGACCACTCAATATTCGAGGCCTTCAGTAAAGTGGT[T/C]CAGAAGCTTATCCCACAGCTGCCAACACTGGAAAACCTTCTAAACATCTTTATATCTAAC	0	0	0	unknown	0	UNKNOWN		0.881	1		Unknown	0	1790565310	snp_F6VG15V02H1R8C_402-0_B_U_1790565310
snp_F6VG15V02HPIH3_334	GGACCGCCTGCGCAGGGAGGAGAAGGGCCGTCAGGAGCTGGAGAAGAACCGGCGTAAGCT[T/G]GAGGGAGATTCTACTGATCTCCTTGACCAGATAGCTGAGCTGCAGGCCCAGATCGCTGAG	0	0	0	unknown	0	UNKNOWN		0.983	1		Unknown	0	1790565316	snp_F6VG15V02HPIH3_334-0_B_U_1790565316
snp_F6VG15V02HU9TN_70	GTTGAAGAAAGCGGCTGTGCACTATGACCGGTCTGGCCGCAGCCAGGGAACTGCTGA[T/C]GTCCACTTTGAGAGGAGGGCTGATGCACTCAAAGCCATGAAACAGTACAACAATGTA	0	0	0	unknown	0	UNKNOWN		0.739	1		Unknown	0	1781938513	snp_F6VG15V02HU9TN_70-0_B_U_1781938513
snp_F6VG15V02I2T5F_102	CCTCACAAAGGAGTTCTCCGTCTACATGACAAAGGATGGGCGTATCTCCATGGCTGG[T/C]GTCACCTCTGGCAACGTGGGTTACCTTGCACAAGGTATCCATGCAGTGACCAAGTG	0	0	0	unknown	0	UNKNOWN		0.653	1		Unknown	0	1790565327	snp_F6VG15V02I2T5F_102-0_T_F_1790565327
snp_F6VG15V02I7HQC_202	TGGCGTGCCGACCCCTGGGCGCGGGGCTCCTACTCGTACGTGGCGGCCGGTTCCTCTGG[T/C]AACGACTATGACCTCATGGCCCAGCCCATCACTCCTGGCCCCGCCATACCCGGAGCGT	0	0	0	unknown	0	UNKNOWN		0.734	1		Unknown	0	1790565328	snp_F6VG15V02I7HQC_202-0_B_U_1790565328
snp_F6VG15V02I9AXX_345	GAGGATTATGCTCTGAAAATGTTGGAGGCTCAGACTGCCACAGGAGGCATTATGGATCC[T/G]GAATTCTACTTCCACCTCCCAGCAGACATTGCCACACAGAGAGGATACATCAACAAGGAA	0	0	0	unknown	0	UNKNOWN		0.938	1		Unknown	0	1790565330	snp_F6VG15V02I9AXX_345-0_B_U_1790565330
snp_F6VG15V02IDBMZ_293	ATTGGCTAAATGGAGAGTGCTGGTAAACGAGAACCCTTCTAACTTCATCAGAATGTG[T/C]AGGGAGCTGGAGTGTCTACCTAACATCTGGGCTCTGCATGAATGGGGTAACTGGCTGAC	0	0	0	unknown	0	UNKNOWN		0.958	1		Unknown	0	1790565333	snp_F6VG15V02IDBMZ_293-0_T_F_1790565333
snp_F6VG15V02JA194_185	TTGCTGCTCAGCAAAAGTGACACTTTAGAACCTTTGATTGCTCCCCCTGTACGCATCAT[A/G]CCAAGCCTGGCATCTTCATCTGTGGCGAAAACAATAAAAGCCTCACCATGTTCACCCCC	0	0	0	unknown	0	UNKNOWN		0.741	1		Unknown	0	1790565342	snp_F6VG15V02JA194_185-0_T_U_1790565342
snp_F6VG15V02JGWRU_456	ATGAAGAAGGCCAACGAGGACGAGCTGAAACGTCTGGATGATGTCCTAGAAGATGC[A/T]GAGAAGAACCTCGGGGAGAGTGAAATCCGAGATGCAATGATGGCTAGAGCTGAATATCTC	0	0	0	unknown	0	UNKNOWN		0.981	1		Unknown	0	1790565345	snp_F6VG15V02JGWRU_456-0_T_F_1790565345
snp_F6VG15V02JM1DC_198	CCTGATAGTAGTTCTCTATGGACTTGCTGATGGTGTGATGGATGACAAATCTGACGTCAG[C/G]CTTGTCGATCCCCATCCCGAACGCCACAGTAGCTACCACCACCTGGATCTTGTTGGTGGC	0	0	0	unknown	0	UNKNOWN		0.857	1		Unknown	0	1790565355	snp_F6VG15V02JM1DC_198-0_T_F_1790565355
snp_FYV3OTN01A0N8U_35	GAGAACATTGCCATTGTGGAGAGACGGAACAACCTGATGCAGGCTGAACTGGATGAGCT[A/G]AGAGCCCTGGTGGAGCAGACTGAGAGAGGCCGCAAACTGGCTGAGCAGGAACTGCTG	0	0	0	unknown	0	UNKNOWN		0.761	1		Unknown	0	1790565365	snp_FYV3OTN01A0N8U_35-0_B_F_1790565365
snp_FYV3OTN01A15Q1_180	GATCGTTGATCCAGAAGAGAGTCACCGCTTGCCAGTCGAGATGGCCTACACACGTGG[T/C]CTGTTTGATGAGGAGATGAATGGCATTCTTACAGACCCATCTGATGACACTAAAGGCTT	0	0	0	unknown	0	UNKNOWN		0.945	1		Unknown	0	1790565366	snp_FYV3OTN01A15Q1_180-0_B_U_1790565366
snp_FYV3OTN01A2XGA_200	CTGGAGACCTCCCTCTCAAGACGGTGGCTCTGATATCCTGGGTTACATCGTTGAAAGGCG[A/T]GAGGTATCAAAGGTAGCATGGTACACTGTGGACTCAAGAGTGGTGGACACAGCTCTGG	0	0	0	unknown	0	UNKNOWN		0.987	1		Unknown	0	1781937725	snp_FYV3OTN01A2XGA_200-0_B_U_1781937725
snp_FYV3OTN01A3JOW_267	GGATGAGTGCCGACTGCCCCTAGACTTCCAGAAGAACAAGATCTGTTGTGACGTCACA[A/G]AGTCAACCTCAGTGGATGTTCTGCTGACAAATCTCATCAAGGGAAATCTGCTTCCCT	0	0	0	unknown	0	UNKNOWN		0.935	1		Unknown	0	1790565387	snp_FYV3OTN01A3JOW_267-0_B_F_1790565387
snp_FYV3OTN01A4JK6_342	TCAAACTGGAAGAACGCCAAGGGTTACACCATCCCACTGGACAAGCGTCTGGCTGCGGA[T/C]GGTAGAGGACTGCAGACCGTTCACATCAACGAGAACTTTGCCAAACTGGCCGAGGCGCTC	0	0	0	unknown	0	UNKNOWN		0.825	1		Unknown	0	1790565390	snp_FYV3OTN01A4JK6_342-0_B_U_1790565390
snp_FYV3OTN01A4UWZ_260	AGAATGAGATTGAAGATCTCATGGTGGATGTGGAGAGATCCAATGCAGCTGCTGCCTCT[T/C]TGGACAAGAAGCAAAGGAACTTTGACAAGGTCCTGGCTGAGTGGAAGCAGAAGTTTGA	0	0	0	unknown	0	UNKNOWN		0.607	1		Unknown	0	1790565393	snp_FYV3OTN01A4UWZ_260-0_T_F_1790565393
snp_FYV3OTN01A8494_183	TAGTGGGAACACGGTGCAGTACTGGCTCCTCCTGGACCGCATCGTCCAGCAGATCGTCCT[T/G]CAGAACGACAAAGGTCACGACCCTGACGTCACCCCTCTGGAGAACTTCAACGTGAAGAA	0	0	0	unknown	0	UNKNOWN		0.872	1		Unknown	0	1790565400	snp_FYV3OTN01A8494_183-0_B_U_1790565400
snp_FYV3OTN01A8HD0_213	TGTGCTTGGGTTCCTGGAGGCCCTGAAAGTGGACTACGCTCCATTGGACATTGCCTGCA[A/G]TGAGGACAACCGCATGTGGATGAGGGAAAATGTCCCTGTGGAGAAAAAGCCCACC	0	0	0	unknown	0	UNKNOWN		0.662	1		Unknown	0	1790565403	snp_FYV3OTN01A8HD0_213-0_B_F_1790565403
snp_FYV3OTN01A8SD7_19	GGCCCGATTCAAAGAGGACTACCCGGAGTTGATAGAGGAGAGAAAGAAGTCGGACCT[T/C]CCTGAGAAGCCCAAGACACCCCAGCAGCTGTGGTACAACCATGAGAAGAAGACCTACA	0	0	0	unknown	0	UNKNOWN		0.869	1		Unknown	0	1790565405	snp_FYV3OTN01A8SD7_19-0_T_F_1790565405
snp_FYV3OTN01A9E16_183	CGTCTGCAGGATGCAGAGGAAGCTGTGGAAGCTGTAAATGCTAAATGTTCATCCCT[A/G]GAGAAGACTAAACACAGACTCCAGAATGAGATTGAAGATCTCATGGTGGATGTGGAGAG	0	0	0	unknown	0	UNKNOWN		0.911	1		Unknown	0	1790565414	snp_FYV3OTN01A9E16_183-0_T_U_1790565414
snp_FYV3OTN01AG0SP_75	CTTTGATTTCAACACCTTTGAGCAGCTGTGCATCAACTTCACTAATGAGAAGCTGCA[A/G]CAGTTCTTCAACCACCACATGTTTGTGCTGGAGCAGGAAGAATATAAGAAAGAGGGT	0	0	0	unknown	0	UNKNOWN		0.96	1		Unknown	0	1790565423	snp_FYV3OTN01AG0SP_75-0_B_F_1790565423
snp_FYV3OTN01AGA2K_270	AGCCTTGGCAACTACGCCTCTCTCCATGGACGAATGTACTGCAAGCCCCACTTCAAACA[A/G]CTGTTCAAGTCAAAAGGAAATTATGACGAAGGATTCGGACAGAAGCCTCACAAAGACC	0	0	0	unknown	0	UNKNOWN		0.985	1		Unknown	0	1790565424	snp_FYV3OTN01AGA2K_270-0_T_U_1790565424
snp_FYV3OTN01AGKLK_142	CCGGCCAGAAAGCTGTTGAATGGGAAGGTGCCAACCAGCAAGCAGTACAGAAACTGCAA[T/C]GCACCAGTTAACAAGATGTAGAAAAGGTAGGCGTCGACCACTTTCAATTTATTCGATG	0	0	0	unknown	0	UNKNOWN		0.978	1		Unknown	0	1790565426	snp_FYV3OTN01AGKLK_142-0_B_U_1790565426
snp_FYV3OTN01AJWU5_472	CGGACTCACCGAGGGACATTCCTATGAGTTCAGAGTGTCTGCTGAAAATGCTGCTGGTGT[T/G]GGAGTGCCAAGTGCACCAACAGAATACATAAAAGCCTGTGATGCCACATATCCACCTGGT	0	0	0	unknown	0	UNKNOWN		0.749	1		Unknown	0	1790565431	snp_FYV3OTN01AJWU5_472-0_T_F_1790565431
snp_FYV3OTN01AKVQS_209	AGGGAACTAATGACCGTCTATCAATCTACCAAGCCATGAAAAAGAACATGATCAG[A/G]CCAGGAACTGCCTTTGAACTGCTTGAGGCTCAGGCTGCCTCAGGCTATGTAATTGACCCA	0	0	0	unknown	0	UNKNOWN		0.956	1		Unknown	0	1790565433	snp_FYV3OTN01AKVQS_209-0_B_F_1790565433
snp_FYV3OTN01ALAH4_176	GAGACGGAGCCTCACGAGGGAAAGCGGAAGGTGGAGTCCCTGTGGCCGATATTCAGA[T/C]TGCATCATCAGAGGAGCAGATATATCTTCGACTTGTTCTACAAGAGGAAGGCCATCAGC	0	0	0	unknown	0	UNKNOWN		0.684	1		Unknown	0	1790565439	snp_FYV3OTN01ALAH4_176-0_T_F_1790565439
snp_FYV3OTN01ALLJ4_225	GAGCGGGCTAAGGAGCTGGGCCTGGATGTTATCGGGGTCAGCTTCCACGTGGGCAG[T/C]GGCTGCACTGACCCAGACACCTACAGCCAGGCCATCTCTGATGCACGCTGTGTCTTCG	0	0	0	unknown	0	UNKNOWN		0.67	1		Unknown	0	1790565440	snp_FYV3OTN01ALLJ4_225-0_B_U_1790565440
snp_FYV3OTN01ANBU3_204	GCACTGCTACATTTCTTTTCTCCTTGATAAAGTTTACTCCGCTGAAGTTCAACAACAC[A/C]TTTCAGTATCCTTGGTGGGGTTCCGCCATTGGCTGGTGGTTCACTCTCTCCTCCACCCTC	0	0	0	unknown	0	UNKNOWN		0.795	1		Unknown	0	1790565448	snp_FYV3OTN01ANBU3_204-0_T_U_1790565448
snp_FYV3OTN01APFCX_13	TTAAAGACTTCACTAAGAGGTGTGAGGATGCCCTGAGGAAGAACAAGACTCTGATTGGTC[A/C]AGACCAGAAAGAGTACCACAAGGAAATGGAGAGGAACTACAATAAGCTGAAAGAGTCT	0	0	0	unknown	0	UNKNOWN		0.908	1		Unknown	0	1790565451	snp_FYV3OTN01APFCX_13-0_B_F_1790565451
snp_FYV3OTN01APOFT_211	CTCTGGAGCAAGAGAAGAAGGTGAGAATGGACCTTGAGAGAGCCAAGAGAAAGCTGGA[A/G]GGAGACTTGAAGTTGACCCAGGAGAGCCTAATGGACCTGGAGAATGACAAGCAGCAGCTG	0	0	0	unknown	0	UNKNOWN		0.899	1		Unknown	0	1781937701	snp_FYV3OTN01APOFT_211-0_T_U_1781937701
snp_FYV3OTN01AQJJ3_333	TTTATGAGGTCAAATATACGCTGGAAAACCAGACTGCATTTCTTGCACTGGTAGTTCAG[A/G]TTGGTGGTGCGAATGTAACGGTCATTGGACAGCTCTCTTCGTTCACCATCTTTGCTTCCA	0	0	0	unknown	0	UNKNOWN		0.92	1		Unknown	0	1790565457	snp_FYV3OTN01AQJJ3_333-0_B_F_1790565457
snp_FYV3OTN01AQNJZ_179	ATTCCCATCTGAAGGATTCTCAAATGCAGCTGGATGATGCTCTTCGTAGCAATGATGA[T/C]CTGAAGGAGAACATTGCCATTGTGGAGAGACGGAACAACCTGATGCAGGCTGAACTGGA	0	0	0	unknown	0	UNKNOWN		0.903	1		Unknown	0	1790565459	snp_FYV3OTN01AQNJZ_179-0_T_F_1790565459
snp_FYV3OTN01AR120_58	AGATCAATCAACTCAAGAAGTCATCTGAGAATGAGTTGGGAAGACAAAAGACACTTGT[A/C]GATGAAACTCTCAAGCAGAGACGAGTGGTTGAGGAGGAAATTCGCATTCTCAAGCTAAAC	0	0	0	unknown	0	UNKNOWN		0.877	1		Unknown	0	1781936838	snp_FYV3OTN01AR120_58-0_B_F_1781936838
snp_FYV3OTN01AR1OB_139	TGGAGCTTCAAAGGTCTTGGCCAAGTACGAACTGCTGAAGGTGCCTCTGATTGGCTGGAC[A/C]TGGTACTTCCTGGAGATTGTATTCTGTAAGAGGAAGTGGGAGGAGGACAGAGATAC	0	0	0	unknown	0	UNKNOWN		0.981	1		Unknown	0	1790565460	snp_FYV3OTN01AR1OB_139-0_T_U_1790565460
snp_FYV3OTN01AR4XT_328	GTGATCACCCGGAGGGCCAAGCTGCTCCACAAGTACCTGAAGGATGAGCAGAAGGAGCT[A/G]CAGGCTCTCTACGCCTTGCAGGCCCTCATGGTGGAGATGGAGCAGCCTGCCAACCTGCT	0	0	0	unknown	0	UNKNOWN		0.828	1		Unknown	0	1790565465	snp_FYV3OTN01AR4XT_328-0_B_F_1790565465
snp_FYV3OTN01AS3L9_214	ATAAACAGGAGCATGCTTTCTACAGCATTCCAGAGTTTGACGAATGGAAGAAACAGAC[A/G]GTCAACTTTAAAACCTGGCATATAAAGTACTACAAAGGTTTGGGTACCAGCACAAGCA	0	0	0	unknown	0	UNKNOWN		0.805	1		Unknown	0	1790565472	snp_FYV3OTN01AS3L9_214-0_T_U_1790565472
snp_FYV3OTN01ATOFM_114	ACATGACTACAAGGATGTCTTCAAGCAGGCCACAGAGGACCGTCTCACCAGTGCCAACGA[A/G]CTACCATACTTTGAGGGGGACTTCTGGCCCAACGTGCTGGAGGAGAGCATCAAGGAGCT	0	0	0	unknown	0	UNKNOWN		0.909	1		Unknown	0	1790565478	snp_FYV3OTN01ATOFM_114-0_T_U_1790565478
snp_FYV3OTN01AUVVH_71	GACGGTGGCTCTCCAATCACCAACTACGTTGTTGAGAAGAGGGATGTCAGGCGTAAGAC[A/C]TGGACTGCGGTGGACACCACTGTGAAGGAGCTGAAGTACACTGTCACTCCACTGAATGAG	0	0	0	unknown	0	UNKNOWN		0.748	1		Unknown	0	1790565483	snp_FYV3OTN01AUVVH_71-0_B_F_1790565483
snp_FYV3OTN01AWCII_355	CCAACAGACGGTCAATGAGCTGAATGAAGGTCTGATTTCAGTGGAAGAGGTTAGCCG[T/C]AGACTCCAAAAATACCTTGAGGGCACAAGCTGTATCGCTGGTGTTTATGTAGAGG	0	0	0	unknown	0	UNKNOWN		0.947	1		Unknown	0	1790565488	snp_FYV3OTN01AWCII_355-0_B_U_1790565488
snp_FYV3OTN01AXT6B_142	TGCTGCCGCATCTCCACAACGGCTGGCAGGTCGACCAAGCCATTCTATCCGAGGAGGA[T/C]AGAGCCCTGGTCATTAGGTTTGGACACGATTGGGACCCAACATGTATGAAAATGGACGAA	0	0	0	unknown	0	UNKNOWN		0.862	1		Unknown	0	1790565500	snp_FYV3OTN01AXT6B_142-0_B_U_1790565500
snp_FYV3OTN01AYCR7_161	AAAGGTCCCTTCACAGAAGTGGTGACCACAAACCTCAAGCTCAAAAATCCCTCTGACAG[A/G]AAAGTATGCTTCAAAGTGAAGACGACTGCACCTCGCCGGTACTGTGTACGGCCCAAC	0	0	0	unknown	0	UNKNOWN		0.943	1		Unknown	0	1790565502	snp_FYV3OTN01AYCR7_161-0_T_U_1790565502
snp_FYV3OTN01AZFTL_239	TACAGAGGCAAGAAGAGGACAGAAGCTCCTCCTCACATCTTCTCCATCTCTGACAATGC[A/C]TACCAGTACATGTTGTCAGACAGGGAAAATCAGTCTGTCCTTATCACTGGAGAATCCGGT	0	0	0	unknown	0	UNKNOWN		0.943	1		Unknown	0	1790565512	snp_FYV3OTN01AZFTL_239-0_T_U_1790565512
snp_FYV3OTN01B0P90_247	TTACAAGGGACTCAATGGTCCTTACATGGGAACGTCCAGCAGATAATGGTGGCTCAGA[T/C]ATTGATGGCTATGTCCTGGAGAAACGAGATAAAGAGGGCATTAGATGGACAAAAT	0	0	0	unknown	0	UNKNOWN		0.846	1		Unknown	0	1790565521	snp_FYV3OTN01B0P90_247-0_T_F_1790565521
snp_FYV3OTN01B1ASP_140	TCTGCAGCATGAGGCTACAGCTGCCACTCTGAGGAAGAAAAATGCTGACAGTGT[A/G]GCTGACCTGGGAGAGCAGATTGACAACCTTCAGAGAGTGAAGCAGAAGCTGGAG	0	0	0	unknown	0	UNKNOWN		0.927	1		Unknown	0	1790565527	snp_FYV3OTN01B1ASP_140-0_B_F_1790565527
snp_FYV3OTN01B3ARJ_46	AGCTGAGTCCATTGGTCGATGCAGAGGGAGAGCTCTGAGATCTGATTGGAGGAGAGGTT[A/G]AGACGCTTCAGACTGCTCAGCGTATAGAGACACTCAGGAACCCGACTCAGGTCGTTGAAG	0	0	0	unknown	0	UNKNOWN		0.932	1		Unknown	0	1790565531	snp_FYV3OTN01B3ARJ_46-0_B_F_1790565531
snp_FYV3OTN01B6SYA_369	CCGACGACAACTTCTCTTCCATCGTGGCAGCTGTCGAGGAGGGCAGAGCCATTTACAA[T/C]AACATGAAGCAGTTCATCCGTTACCTCATCTCCTCCAACGTTGGTGAGGTCGTCTGTATC	0	0	0	unknown	0	UNKNOWN		0.862	1		Unknown	0	1790565534	snp_FYV3OTN01B6SYA_369-0_B_U_1790565534
snp_FYV3OTN01B75BZ_274	GGCTGAAACCTTTGAGGGATGGTGGAGCTAAGATCAATGGCTACATGGTTGATTACAAA[A/G]AGGATGGCGAACCTGAAGACAAATGGACACCATATTCCGTTGTTAAAGACTTAACCATTG	0	0	0	unknown	0	UNKNOWN		0.97	1		Unknown	0	1790565539	snp_FYV3OTN01B75BZ_274-0_B_F_1790565539
snp_FYV3OTN01B75BZ_339	TGGCGAACCTGAAGACAAATGGACACCATATTCCGTTGTTAAAGACTTAACCATTGTAGT[T/C]GTTGGACTTAAAGAGGGCACAAAGTACAAGTTCAGAGTTGCAGCAAGAAACGTGGCTGGA	0	0	0	unknown	0	UNKNOWN		0.886	1		Unknown	0	1790565541	snp_FYV3OTN01B75BZ_339-0_T_F_1790565541
snp_FYV3OTN01B8PFO_221	AGCTGTACCTGGAGTTCGCCAAGAGGGCGGCGCCCTTCAACAACTGGATGGATGGAGC[T/C]ATGGAGGATCTGCAGGACATGTTCATCGTCCACAGCACCGAGGAGATCCATTCTCTGATC	0	0	0	unknown	0	UNKNOWN		0.846	1		Unknown	0	1790565545	snp_FYV3OTN01B8PFO_221-0_T_F_1790565545
snp_FYV3OTN01B9CYG_470	GCCAACCCCCACTTCCAGGTAGCGGAGCGAGCCCTCTACTTCTGGAACAACGAGTA[T/C]ATCCTGAGCCTGATTGAGGAGAACATCGACAAGATTCTGCCTATCATGTTTGGTAGCC	0	0	0	unknown	0	UNKNOWN		0.977	1		Unknown	0	1790565547	snp_FYV3OTN01B9CYG_470-0_T_F_1790565547
snp_FYV3OTN01B9IO3_37	TGGTCCACCTGTTGAGTGCTCTTCCTCAATCTGTCGTTGAGAATCTCCATGTTACTGCT[T/C]TCTTCCTCCAGCTCCTCCTCCAGCTGGGAGATCTTAGCCTCCAGCCGACGCTTTTCAT	0	0	0	unknown	0	UNKNOWN		0.967	1		Unknown	0	1790565555	snp_FYV3OTN01B9IO3_37-0_T_F_1790565555
snp_FYV3OTN01B9WVA_321	TCCCTATGACTATGCCTTCATCTCCCAAGGAGAGATTGCTGTAACCTCCATTAATGAT[T/G]CAGATGAGCTAATGGCTACTGATGATGCCTTTGATGTGCTGGGCTTCTCCCAAGAGGAG	0	0	0	unknown	0	UNKNOWN		0.894	1		Unknown	0	1790565561	snp_FYV3OTN01B9WVA_321-0_T_F_1790565561
snp_FYV3OTN01B9WVA_406	AAGGCTGAGAGAGACTATCACATCTTCTATCAGATCCTGTCCCAACAGAAACCAGAACT[T/G]CTGGAAATGCTACTCATCACCAGCAATCCCTATGACTATGCCTTCATCTCCCAAGGAG	0	0	0	unknown	0	UNKNOWN		0.9	1		Unknown	0	1790565562	snp_FYV3OTN01B9WVA_406-0_B_U_1790565562
snp_FYV3OTN01BACPD_249	GATCTACTACCAGACAGACATGCAGACAACCCACGACAACATGCTGCTGGAGCTCTTCTG[T/C]CAGATCATCTCTGAGCCTTGCTTCAACACACTGCGCACCAAGGAACAGTTGGGGTACA	0	0	0	unknown	0	UNKNOWN		0.902	1		Unknown	0	1790565570	snp_FYV3OTN01BACPD_249-0_B_U_1790565570
snp_FYV3OTN01BBHTS_160	GAGAAAATGTGCCGCACTCTCGAGGACCAGATGAGTGAATACAGGACGAAAGCTGA[A/G]GAAGGACAGCGATCCATCAATGATTTCACCATGCAGAAAGCAAAGCTTCAAACTG	0	0	0	unknown	0	UNKNOWN		0.927	1		Unknown	0	1790565575	snp_FYV3OTN01BBHTS_160-0_B_F_1790565575
snp_FYV3OTN01BCLV3_72	AGAAGGTGAGGTGATCAACGAGAAAGACCGCTGTAAAAAGTGCGAGGGCAAGAAGGTTAG[T/C]AAGGAGGTGAAAATCCTGGAGGTCCATGTCGACAAAGGCATGAAGCATGGGCAGAAGAT	0	0	0	unknown	0	UNKNOWN		0.861	1		Unknown	0	1790565576	snp_FYV3OTN01BCLV3_72-0_B_U_1790565576
snp_FYV3OTN01BE8XC_178	AAAGGCGGTGATCCTGAAGTAATCAGAGAGACGCAAAAGAAAAGGTTTAAAGACGTGTC[A/T]CTTGTGGATAAACTGGTACACGCAGACACAGAATGGAGAAAATGTCGTTTTACTGCCGAC	0	0	0	unknown	0	UNKNOWN		0.975	1		Unknown	0	1790565591	snp_FYV3OTN01BE8XC_178-0_T_F_1790565591
snp_FYV3OTN01BEDWZ_83	CAAGCTGGCTAGTGAGGTGAAGTACAAGGGTGACCTGAAGAAGCTGCACAAACCTGTAAC[A/C]GACATGGCAGAGTCTCTGTCCATGCAGCACAACCTGAGCACCAGCAAGCTGTCCAGTGA	0	0	0	unknown	0	UNKNOWN		0.843	1		Unknown	0	1790565592	snp_FYV3OTN01BEDWZ_83-0_T_U_1790565592
snp_FYV3OTN01BEVFM_96	AACTTGGGTAAACTCATGACCAACTTGAGGTCTACTCACCCTCACTTTGTGCGTTGC[A/C]TCATCCCCAACGAGACCAAGACTCCTGGGGCCATGGAGAATCCTCTGGTCATGC	0	0	0	unknown	0	UNKNOWN		0.743	1		Unknown	0	1790565595	snp_FYV3OTN01BEVFM_96-0_B_F_1790565595
snp_FYV3OTN01BF3CD_352	ACTCATTACATTGTTGATAGACGTGAGACCAGCAGACTCAACTGGGTGATCATGGAGAC[T/C]GAGTGCAAGACTCTGTCCTGTGTCAGCTCCAAACTGATCAAGAACAACGAGTACGTCTT	0	0	0	unknown	0	UNKNOWN		0.894	1		Unknown	0	1790565596	snp_FYV3OTN01BF3CD_352-0_B_U_1790565596
snp_FYV3OTN01BF3CD_415	TGACGGAGGAGAAGTGCACTGTGTCTTGGAAGATCCCTCTGGAGGACGGTGGAGATCT[T/G]GTCACTCATTACATTGTTGATAGACGTGAGACCAGCAGACTCAACTGGGTGATCATGGA	0	0	0	unknown	0	UNKNOWN		0.955	1		Unknown	0	1790565598	snp_FYV3OTN01BF3CD_415-0_B_U_1790565598
snp_FYV3OTN01BHFZV_308	GAACGAGCGCATGGAGTCTCTGGGAGAAAGCTCCCTCAGGAACTTCACTGTGGACAC[A/C]GGAGGAGCAGAGACCAGCCTCTACAACTTTGAAGGGGAGGACTACAGAGAGAAGCAAAA	0	0	0	unknown	0	UNKNOWN		0.887	1		Unknown	0	1790565609	snp_FYV3OTN01BHFZV_308-0_B_F_1790565609
snp_FYV3OTN01BI07B_108	TGGACAAGGCCTGTGGACGCTTCATAAACAACAATGCTGTGACCAAGATGGTGCAGTC[A/G]TCCAGCAAATCTCCAGAGCTGCTGGCTAGATACTGTGACTCTCTGTTGAAGAAGAGCT	0	0	0	unknown	0	UNKNOWN		0.826	1		Unknown	0	1790565613	snp_FYV3OTN01BI07B_108-0_B_F_1790565613
snp_FYV3OTN01BI07B_264	AAACCAAGTGATGGTGGTCTTTAAGTACATAGAGGACAAAGATGTGTTCCAGAAGTTCTA[T/C]GCCAAGATGCTGGCTAAGCGGTTAGTCCATCAGAACAGCGCCAGTGACGATGCTGAAGCC	0	0	0	unknown	0	UNKNOWN		0.959	1		Unknown	0	1790565615	snp_FYV3OTN01BI07B_264-0_T_F_1790565615
snp_FYV3OTN01BJ2US_336	CCGGAGAAGTACCTCTCCCGGATGTTGTGCAGCACCGACGCCTCGTTCAGGCA[C/G]GTGAGCTCGGCCATGTCCTCCACCTTACTGAACTTGGGAGGGTTCATCTTCTGGATAT	0	0	0	unknown	0	UNKNOWN		0.622	1		Unknown	0	1790565616	snp_FYV3OTN01BJ2US_336-0_T_U_1790565616
snp_FYV3OTN01BQQIU_87	CTGGGGCACTGGGAGGAGGCAGCGAAGGACCTGGCCACTGCCTGCAAACTGGACTACGA[T/C]GAGGACGCCAGTGCCATGCTGAAAGAGGTCCAGCCCAAGGCTAACAAAATCATTGAGCA	0	0	0	unknown	0	UNKNOWN		0.718	1		Unknown	0	1790565631	snp_FYV3OTN01BQQIU_87-0_T_F_1790565631
snp_FYV3OTN01BQYZK_354	AGTGTTCTGTGGTTGCTGCGTTTCCCTGCGGTGGGCGAGCCCAACATCCAGCAGTA[T/C]GCCCAGAACTTCGGCCTGCCCGGCTCCCGCATCATCTTCTCTCCCGTGGCGCCCAA	0	0	0	unknown	0	UNKNOWN		0.64	1		Unknown	0	1790565633	snp_FYV3OTN01BQYZK_354-0_T_F_1790565633
snp_FYV3OTN01BSH0Y_141	TCTTTTTGCCCCGACTTATTGTGCGGCTACAGTGCAAACAAACCACCTTAGTGGGATC[A/G]GAAGGGGAAATAGAAAAATGATTCCACAACTTTGATGTCTTTTTACTGAACACAGA	0	0	0	unknown	0	UNKNOWN		0.959	1		Unknown	0	1790565634	snp_FYV3OTN01BSH0Y_141-0_T_U_1790565634
snp_FYV3OTN01BSH0Y_228	CACCTGAGATAGTACTGTTACTTTCAAGAACATTTCCATGAAATCTCTGCATGTGCCT[A/G]AATAAACAACTAGTTCCGAGGTTTGTCGTCTTTTTGCCCCGACTTATTGTGCGGCTAC	0	0	0	unknown	0	UNKNOWN		0.994	1		Unknown	0	1790565636	snp_FYV3OTN01BSH0Y_228-0_T_U_1790565636
snp_FYV3OTN01BZ9P4_96	CTGTAAGGAGAAGATCCAGCAGTTTGAAGATGCAGGCTCTGATGAGGAGGACATCTGGGA[T/C]GAGAAAGATGTTACTTTCGCACCAGACGCTCAGAGACGTCCTCGGAGCTCTGGCAGCACA	0	0	0	unknown	0	UNKNOWN		0.955	1		Unknown	0	1790565650	snp_FYV3OTN01BZ9P4_96-0_B_U_1790565650
snp_FYV3OTN01BZMUW_187	GAGGAAGCGGAGAAGGAGTTAGAGAAATGGAGGCAGAAGGCCAATGAGGCACTCCGCTT[A/G]AGGCTCCAGGCTGAGGAAGAAGCTCACAAAAAGAGCCGTGCCCAGGAGGATGCCGAGA	0	0	0	unknown	0	UNKNOWN		0.645	1		Unknown	0	1781937975	snp_FYV3OTN01BZMUW_187-0_T_U_1781937975
snp_FYV3OTN01C010L_293	CCTCAGTGGACGTGCTGCTGACAAACCTCATCGAGGGGAATCTGCTTCCCTCTGC[A/T]CTCCTCTGGATAACCACACGGCCTGCAGCAGCCAATCAGATCCCTCCTGAGTGTGTTGA	0	0	0	unknown	0	UNKNOWN		0.817	1		Unknown	0	1781937529	snp_FYV3OTN01C010L_293-0_B_U_1781937529
snp_FYV3OTN01C09V5_49	ACCCAGAGGAGAGTCATCGCTTGCCAGTGGAGGTGGCCTACAACCGTGGCCTCTTCGA[T/C]GAGGAGATGAATGAGATTCTCACAGATCCATCAGATGACACCAAGGGTTTCTTCGATCC	0	0	0	unknown	0	UNKNOWN		0.979	1		Unknown	0	1781936683	snp_FYV3OTN01C09V5_49-0_B_U_1781936683
snp_FYV3OTN01C1M20_298	AGAGCTGCTAAGTCGGGAACAGAAATACGAGGAAGGGATTGCTCTTCTCCGGAATGCCTT[A/G]GCCAATCAGAGTGACTGTGTGCTGCACAGAATGCTGGGGGATTTCCTTGTGGCGGTCAA	0	0	0	unknown	0	UNKNOWN		0.904	1		Unknown	0	1790565654	snp_FYV3OTN01C1M20_298-0_T_U_1790565654
snp_FYV3OTN01C1TMY_37	CAGCAATGCCTTCGACATGTTTGCGGCCTACGGAGGTCTCAACGACAAGTCCCTTATGGA[T/C]GGCTTGAATTTCAGTTTGAACAACATGCAGTATTCGAACCAGCAATTCCAGCCAGTGAT	0	0	0	unknown	0	UNKNOWN		0.957	1		Unknown	0	1781937349	snp_FYV3OTN01C1TMY_37-0_B_U_1781937349
snp_FYV3OTN01C1YRK_168	CTCCAAGGAGTGTAAGGCTGAGCTGCGGGAGCACGAACACGTGGTGGAGTGTAT[T/C]GCCTGGGCCCCCGATACTGCTCACCCCACTATCCTGGAGGCTACTGGCTCAGAGAGTAAG	0	0	0	unknown	0	UNKNOWN		0.78	1		Unknown	0	1781937680	snp_FYV3OTN01C1YRK_168-0_T_F_1781937680
snp_FYV3OTN01C39N1_46	TTCCTTCAGCCCAGTCCAGAATGAACTTCTGCACAGAGACTGTTTTTCCAATGCCAGC[A/G]ACTCCCTTTGTCAGCACAGTTCTGATAAGTTTGTCTTGTCCAGTTAAGGGTTTGAAGAT	0	0	0	unknown	0	UNKNOWN		0.867	1		Unknown	0	1790565656	snp_FYV3OTN01C39N1_46-0_T_U_1790565656
snp_FYV3OTN01C63OX_72	GCAAATTGTGGATCGACCAGTCGGGAGAGATAGACGTGGTGAACCACCGGACCGGCGAC[T/C]GCTGCCATCTCAAGTTCGCCCCGTACAGCTACTTCTCCAGAGACGTGGCCAGGAAGGTG	0	0	0	unknown	0	UNKNOWN		0.646	1		Unknown	0	1790565661	snp_FYV3OTN01C63OX_72-0_T_F_1790565661
snp_FYV3OTN01C6DVN_352	TAACCTGGATGAGTTTGTTGACAAGACTCCCTACACCATCATGTTCGGACCAGACAAGTG[T/C]GGCGAGGACTACAAGCTGCACTTCATCTTCCGCCACAAGAACCCCAAGACTGGCGAGTA	0	0	0	unknown	0	UNKNOWN		0.849	1		Unknown	0	1790565663	snp_FYV3OTN01C6DVN_352-0_T_F_1790565663
snp_FYV3OTN01C6DX0_60	CCAGAAGTTCTCTCAGGAGATGCTGTCCAACGGAGAGCTGAACCACCTCCCTATGAAGGA[A/G]CGCATGGGGGAGATCGGGGGCCGCTGGCAGAGGCAGCCCCAGAAGGAGAAGGACCGCTAC	0	0	0	unknown	0	UNKNOWN		0.762	1		Unknown	0	1790565665	snp_FYV3OTN01C6DX0_60-0_B_F_1790565665
snp_FYV3OTN01C8KKU_264	GGAAATTTCTGACCTGACGGAGCAGCTTGGTGAGGGAGGAAAGAGCATCCATGA[A/G]CTGGAGAAGATCCGTAAACAGCTGGAGCAGGAGAAGGCTGAGATACAGTCTGCTCT	0	0	0	unknown	0	UNKNOWN		0.912	1		Unknown	0	1790565670	snp_FYV3OTN01C8KKU_264-0_T_U_1790565670
snp_FYV3OTN01CAWPA_159	TTTGATGAGTACAGTTCGGAGCTGAAGTCCGGTCGCCTGGAGTGGAGCCCGGTCCACAA[A/G]TCAGAGAAGTTCTGGCGTGAGAACGCTGTTCGCCTCAACGAGAAGAACTACGAACTCCT	0	0	0	unknown	0	UNKNOWN		0.795	1		Unknown	0	1790565682	snp_FYV3OTN01CAWPA_159-0_T_U_1790565682
snp_FYV3OTN01CCCAM_347	CCTTCATGGGTGTCAAGAATTGGCCCTGGATGAAGATGTACTTCAAGATCAAACCTCT[A/G]CTGAAGTCAGCAGAGACTGAGAAGGAGATGGCCAACATGAAGGAAGAATTCCTGAAGC	0	0	0	unknown	0	UNKNOWN		0.952	1		Unknown	0	1790565685	snp_FYV3OTN01CCCAM_347-0_B_F_1790565685
snp_FYV3OTN01CCCTG_37	AATGACAGAAACACAGAATCCAATGATAACGAACATGTTGAAGGCAGCACTACCAACGAT[T/G]GTGTTCGGGCCCAGATCACCTGCGTCAAAGTTGTGACCGCACACCTCAACGACGGA	0	0	0	unknown	0	UNKNOWN		0.717	1		Unknown	0	1790565687	snp_FYV3OTN01CCCTG_37-0_T_F_1790565687
snp_FYV3OTN01CFG05_433	TTTATGGCGTTGATAATTTCTATGATGCGATTGAAGACATGATTGGCTACAGACCAAAT[C/G]CCTGGATGAAATGGAGCTGGTCTTTGATCACACCTCTTCTTTGTGTGGGTTGCTTCGT	0	0	0	unknown	0	UNKNOWN		0.912	1		Unknown	0	1790565691	snp_FYV3OTN01CFG05_433-0_B_F_1790565691
snp_FYV3OTN01CFI4Z_116	TGTGTTTCTCCATCAACTACGTACCCAACATGGTGATATGGGAACACACTTTCACTCC[T/C]AGGGAGTACCTCACCTCACACCTGGAGATACGCTTCACCAAGTCTATCGTGGGGATGA	0	0	0	unknown	0	UNKNOWN		0.977	1		Unknown	0	1790565693	snp_FYV3OTN01CFI4Z_116-0_T_F_1790565693
snp_FYV3OTN01CFJFH_388	CTGTGCCACGGTGAACCCCTACAAGTGGCTCCCTGTGTACGACGAAGAGGTTGTCAA[T/C]GCCTACAGAGGGAAGAAGAGGGTGGAGGCTCCACCCCATATCTTCTCTGTCTCTGACAA	0	0	0	unknown	0	UNKNOWN		0.895	1		Unknown	0	1790565699	snp_FYV3OTN01CFJFH_388-0_T_F_1790565699
snp_FYV3OTN01CGJTR_298	ACTGGCATGCTTCTCGATGAGGTCGATGCAGGGCTGCAGGTCCAGGCCGAAGTCGATGAA[A/G]CTCCACTCGATGCCCTCCCTCTGGTACTCTTCCTGCTCCAGGACGAACATGGTGTGGT	0	0	0	unknown	0	UNKNOWN		0.605	1		Unknown	0	1790565700	snp_FYV3OTN01CGJTR_298-0_T_U_1790565700
snp_FYV3OTN01CGXG0_66	TTTCCGAGACCTACGAGAAATACCACATCGAGAGTCTTCAAAACATGTCCAAGCAAGA[A/G]CTGGTTCAAGAATACCTGGAGCTGGAGAAGTGCATGTCCCGTCTGGAGGAAGAGAACACC	0	0	0	unknown	0	UNKNOWN		0.886	1		Unknown	0	1781939323	snp_FYV3OTN01CGXG0_66-0_T_U_1781939323
snp_FYV3OTN01CH1LE_161	GAACGCAGAGATCAACAACATCATCAAGATCGTGGGTCTGCAGTACAAGAAGAGCTACGA[C/G]GACCCAGAGTCTCTGAGATCCCTACGCTACGGCAAGATCATGATCATGACCGATCAGGA	0	0	0	unknown	0	UNKNOWN		0.935	1		Unknown	0	1790565707	snp_FYV3OTN01CH1LE_161-0_B_F_1790565707
snp_FYV3OTN01CHZWJ_30	ATCAGGAATGACAACTCCTCCCGATTCGGTAAATTCATCCGCATTCATTTTGGAGTCA[C/G]TGGGAAGCTTTCGTCTGCTGACATTGAGACTTATCTTCTGGAGAAGTCACGTGTCACT	0	0	0	unknown	0	UNKNOWN		0.762	1		Unknown	0	1790565715	snp_FYV3OTN01CHZWJ_30-0_B_F_1790565715
snp_FYV3OTN01CIY2X_79	GACCAAGGGCATCGCTGGCATCGGAAAAACAGTCTCTGTGCAGACGTTCATCCTCGA[T/C]TGGGCTGAAGGGAAGGCAAACCAAGATGTGGAGATCATATTTGTGCTTCCTTTCCGGGAG	0	0	0	unknown	0	UNKNOWN		0.673	1		Unknown	0	1790565719	snp_FYV3OTN01CIY2X_79-0_T_F_1790565719
snp_FYV3OTN01CKCLX_182	CTCCCTCAGGGAGACAAAGTCCAAATCATGTATGTCTGGATCGATGGAACCGGAGA[A/G]GGACTCCGCTGTAAGACCAGAACGCTGGATTCGGAGCCCAAGTGCATTGAAGA	0	0	0	unknown	0	UNKNOWN		0.845	1		Unknown	0	1790565720	snp_FYV3OTN01CKCLX_182-0_T_U_1790565720
snp_FYV3OTN01CLZB4_273	ATGCAGTGCAGTCTGCTCGCCATGACTCAGATCTGCTGAGGGAGCAGTATGAGGAGGA[A/G]CAGGAGGCCAAGTCTGAGCTGCAGCGTGGCATGTCCAAGGCTAATGCTGAGGTGG	0	0	0	unknown	0	UNKNOWN		0.834	1		Unknown	0	1781937098	snp_FYV3OTN01CLZB4_273-0_B_F_1781937098
snp_FYV3OTN01CN683_242	GAGCGACTCAGACGACAAGCTGAGGATGAAGCTTACCAGAGGAAAGCTCTGGAGGACCA[A/G]GCCAGCCAGCACAAGCAAGATATTGAAGAAAAGATCAATCAACTCAAGAAGTCATC	0	0	0	unknown	0	UNKNOWN		0.779	1		Unknown	0	1781937968	snp_FYV3OTN01CN683_242-0_B_F_1781937968
snp_FYV3OTN01CPM92_261	CAGGGGGAGGGGAAAAAGGAGGAAGTGACACGACAGGGAGAGATCCCATTGGTCAAAGA[A/G]GTGGCCCTGGTGTCGCTCGGCAACAACCACTGCAGACCCTACCTCCTGGTCCATGTTGAA	0	0	0	unknown	0	UNKNOWN		0.844	1		Unknown	0	1790565727	snp_FYV3OTN01CPM92_261-0_B_F_1790565727
snp_FYV3OTN01CRBC4_132	AAGACCCACCCAAGATCCATCTAGACACCACCGGCAACATGGTTTCCCAGAACACCAT[T/C]ATTGTGGTGGCTGGCAACAAGCTGCGCCTGGACGTGGAGATCTCTGGAGAGCCTCCTCC	0	0	0	unknown	0	UNKNOWN		0.773	1		Unknown	0	1790565731	snp_FYV3OTN01CRBC4_132-0_T_F_1790565731
snp_FYV3OTN01CSETK_237	TCCTTGTTCCAGGCCTTGAAAAAGGATCTAATTGTCAAGGACCATGGAATTCG[T/C]CTTCTTGAGGCACAGATTGCAACTGGTGGAATCATCGATCCAGTGTACAGTCATAGAGTG	0	0	0	unknown	0	UNKNOWN		0.843	1		Unknown	0	1781938814	snp_FYV3OTN01CSETK_237-0_T_F_1781938814
snp_FYV3OTN01CSV68_226	CCAGAAGAATGTGAAGAAGGTCATGAGGGAGGAGTTCTCTCTCTTCTCATTGGGCAT[T/C]GGCTTCGATGTCGACTACGACTTCCTGGAACGCATCGCCATGGAGAATAGGGGCGTGGCC	0	0	0	unknown	0	UNKNOWN		0.859	1		Unknown	0	1790565733	snp_FYV3OTN01CSV68_226-0_T_F_1790565733
snp_FYV3OTN01CZHUY_303	CAGGAGTTCTGTCATGTTCTCTTCACTCATCCCACCAAACACTTTGAACTTCTTCAGGTT[A/G]CACACGTGAGTCTTCTCATACTTCCCAAATGTGATGCTCTGAACGATCGCTGGCCTT	0	0	0	unknown	0	UNKNOWN		0.945	1		Unknown	0	1790565745	snp_FYV3OTN01CZHUY_303-0_B_F_1790565745
snp_FYV3OTN01D16RZ_230	TGGTAAGATTCTGGGACCCCAGGGGAATACGATCAAGCGACTCCAGGAGGAAACAGGAGC[A/T]AAGATTTCTGTGTTGGGCAAAGGTTCCATGAGAGACAAGGCGAAGGAGGAAGAGCTGA	0	0	0	unknown	0	UNKNOWN		0.857	1		Unknown	0	1790565748	snp_FYV3OTN01D16RZ_230-0_B_U_1790565748
snp_FYV3OTN01D2B8H_321	TCCTGCAGGTGTTCAACAACAGCCCAGATGAGTGTTCCTACTACAGACACCACTTTGTC[T/C]GCCAGAACCTGACCCAGTCTCTCATCATGATCCAGCCCATCCTGTACTCTTACTCGTTC	0	0	0	unknown	0	UNKNOWN		0.998	1		Unknown	0	1790565751	snp_FYV3OTN01D2B8H_321-0_T_F_1790565751
snp_FYV3OTN01D35T0_226	GGAATGGGACAGAAGGACAGCTATGTGGGAGACGAGGCTCAGAGCAAGAGAGGTAT[A/C]CTGACTCTGAAGTACCCCATCGAGCACGGCATCATCACCAACTGGGATGACATGGAG	0	0	0	unknown	0	UNKNOWN		0.899	1		Unknown	0	1790565752	snp_FYV3OTN01D35T0_226-0_T_U_1790565752
snp_FYV3OTN01D49OI_27	AAGCTAAGCTGTATGAGAACCATCTGGGCAAAAATGCATGCTTCCAGAAGCCTAGGATT[A/G]TTAAGGGTAGACCAGAGGCACATTTCTCCCTGGTTCACTATGCTGGCATTGTTGAC	0	0	0	unknown	0	UNKNOWN		0.887	1		Unknown	0	1790565754	snp_FYV3OTN01D49OI_27-0_T_U_1790565754
snp_FYV3OTN01D75NX_444	GAGCTGCCTATTGAGATAGATCTGGGGAAGAAGTGCTGGTACCACTCTGTGTTCGCCTG[T/C]CCCATCCTCCGACAGCAGACGTCAGAGAGCAACCCTCCCATGAAGCTCATCTGTGGACA	0	0	0	unknown	0	UNKNOWN		0.857	1		Unknown	0	1790565757	snp_FYV3OTN01D75NX_444-0_T_F_1790565757
snp_FYV3OTN01DCSA8_69	GCTGTGCACCTGGAGGAGCACTACAAGGTCAAGATCAACCCCCAGTCCATGTTTGACTT[T/C]CAAGTCAAAAGAATCCACGAGTACAAGAGACAGCTGCTCAACTGTCTGCACATGATCA	0	0	0	unknown	0	UNKNOWN		0.991	1		Unknown	0	1790565776	snp_FYV3OTN01DCSA8_69-0_B_U_1790565776
snp_FYV3OTN01DEB9J_294	GGTGGCAGACCCTGCTGTCAGTGGATGACATGGTGGAGGCGCTGGTCAAGAAACTAGAAG[A/G]GCTGAAGGAGCTCAACAACACCTACATCTTCTACACTTCTGACAATGGCTACCACACCG	0	0	0	unknown	0	UNKNOWN		0.909	1		Unknown	0	1790565783	snp_FYV3OTN01DEB9J_294-0_B_F_1790565783
snp_FYV3OTN01DIVQ7_259	TGGAGAGGACAGAGAAGCTGCTGGAAACCATTGATCAGTTGTTCCTGGAGTTTGCCAA[T/G]AGATCAGCACCTTTCAACAACTGGATGGAAGGGGCTATGGAGGATCTGCAGGATATGT	0	0	0	unknown	0	UNKNOWN		0.942	1		Unknown	0	1781938989	snp_FYV3OTN01DIVQ7_259-0_B_U_1781938989
snp_FYV3OTN01DJBW6_215	CCTCATCAGTGCTGGGATCAAGCCCACCTCCATTGTCAGCTACAATCACCTTGGCAACAA[T/C]GATGGTATGAACCTCTCAGCACCGCAGCAGTTCCGCTCCAAGGAGATCTCCAAGAGCAA	0	0	0	unknown	0	UNKNOWN		0.937	1		Unknown	0	1790565788	snp_FYV3OTN01DJBW6_215-0_B_U_1790565788
snp_FYV3OTN01DJTSZ_373	TTCCTGACATGGTGTACCTGGGCTCACTAACCAACTTTGATCTCACCTACGCTTGGGC[A/G]CAGGACAAATGTGTCCCTCTGGTCCGCGAGATCACCTTCGAAAACGGAGAGGAGCTGAC	0	0	0	unknown	0	UNKNOWN		0.878	1		Unknown	0	1790565792	snp_FYV3OTN01DJTSZ_373-0_T_U_1790565792
snp_FYV3OTN01DP9D3_200	GATAGGAGATGATGAATATTCATGTGCATATGATGGCTGCAGGCAGCTAATCTGGTACAA[T/C]GCTCGCAGTAAACCACACTCCCACCCTTGCTGGAAAGAGGGAGATGCCATAGGTTTCCTA	0	0	0	unknown	0	UNKNOWN		0.905	1		Unknown	0	1790565809	snp_FYV3OTN01DP9D3_200-0_T_F_1790565809
snp_FYV3OTN01DQA7D_33	GGTCCTGTGAATACCTCATCAGCTCTCCGTACACATTGTGCCCCATCTCCTCGGCCAC[T/C]ACCTCCCTCTGCCCCGCATAGTCATTCAGCTCATTCAGGATGGAGTAGAAGGACATGCA	0	0	0	unknown	0	UNKNOWN		0.602	1		Unknown	0	1790565810	snp_FYV3OTN01DQA7D_33-0_B_U_1790565810
snp_FYV3OTN01DSGSH_246	TACCTGAGATCAGGAAGTCTCTCAGAAGCCAACCTGTCACCTGCACAGTGGTCAGCTCTG[A/G]TCTTTGTGTTGCTGACTTCAGAAAAGGAGCTGGATGTGTTTGACCTGAAGAAATACTCC	0	0	0	unknown	0	UNKNOWN		0.947	1		Unknown	0	1790565812	snp_FYV3OTN01DSGSH_246-0_T_U_1790565812
snp_FYV3OTN01DU9DW_322	ACAGTGTAAGAGAGATGAAGGCTCCCAAATACTTCCTGCCTGAGATGTTGAGCAAGAT[T/C]GTGATCTGTTCTCTTGACTGCCCAGACGAAGACAAGGAGCATGCCAGCACCTTGATCCA	0	0	0	unknown	0	UNKNOWN		0.878	1		Unknown	0	1790565814	snp_FYV3OTN01DU9DW_322-0_B_U_1790565814
snp_FYV3OTN01DUWJ9_15	ATTGCCAGGGATTCCATGACTGTGTGCTGGACTCGCCCAGAGGTTGATGGTGGAAGTGA[C/G]ATTGCTGGTTACATTGTTGAGAAGAGAGATAGAGCTGGAATCAGATGGACAAAATGCA	0	0	0	unknown	0	UNKNOWN		0.94	1		Unknown	0	1781937161	snp_FYV3OTN01DUWJ9_15-0_B_U_1781937161
snp_FYV3OTN01DV28Q_91	GACATATCGGCTTCTTCCCCACTTCCTTCATCCTGATAAAAGCATGAACAACAATCTG[T/C]AGAATGTCTTTCATCTCTGTGGAGTTCTCCATGGCAATGTTGATGATAGTGACATCAC	0	0	0	unknown	0	UNKNOWN		0.889	1		Unknown	0	1781937905	snp_FYV3OTN01DV28Q_91-0_B_U_1781937905
snp_FYV3OTN01DWXKZ_223	CTGTTGATTGACGAGACTGTAGACAAGTATGAAACCTTGGCCGTTCTTGATGTACAGGTC[T/C]CTCATGGAGGCGAACTGTTCTGTCCCTGCCGTGTCAAGGATCTCCAGCACCGAAGGC	0	0	0	unknown	0	UNKNOWN		0.878	1		Unknown	0	1790565819	snp_FYV3OTN01DWXKZ_223-0_T_F_1790565819
snp_FYV3OTN01DWXKZ_401	CTGAGGTCTCGATGAAGGGGCAGCCCCACTCCTGGGCCAGGGCCCGACCGTCTGCACC[T/C]GCCACCTCCCTCTCAGACTCCAGGTCCACCTTGTTCCCCACCAGGATCAGTGGCACCTT	0	0	0	unknown	0	UNKNOWN		0.734	1		Unknown	0	1790565822	snp_FYV3OTN01DWXKZ_401-0_B_U_1790565822
snp_FYV3OTN01E0CVS_285	GTACATCTTCCGTGTTATGGCTGTCAACAAATTTGGTACTGGTGAACCTCTTGAATCAGC[A/C]CCAGTTATAATGAGAAATCAATTTGTTACTCCTGGACCACCTCAAGAATTGGAAATAGCC	0	0	0	unknown	0	UNKNOWN		0.892	1		Unknown	0	1781938387	snp_FYV3OTN01E0CVS_285-0_T_U_1781938387
snp_FYV3OTN01EAXN5_292	TGACCAGTGTACGGGGCTCCAAGGTTTCTTGGTCTTCCACAGCTTCGGAGGAGGTACCGG[T/C]TCTGGTTTCACCTCCCTGCTCATGGAGCGTCTCTCAGTCGACTTCGGGAAGAAGTCCAAG	0	0	0	unknown	0	UNKNOWN		0.694	1		Unknown	0	1790565848	snp_FYV3OTN01EAXN5_292-0_B_U_1790565848
snp_FYV3OTN01EBWLL_258	CAGCAACCAAACCAAGCCCGGCTCCCTGCCCTCCCTGCTGGTGTCCAGTAACGAGTTTGA[A/G]CCCAGCAACAGCCACATGGTCAAGTCCTACTCGCTCCTGTTCAGGGTCTTACGCACCGGG	0	0	0	unknown	0	UNKNOWN		0.88	1		Unknown	0	1790565851	snp_FYV3OTN01EBWLL_258-0_B_F_1790565851
snp_FYV3OTN01ECEPJ_256	GAGGATGAGAAGGAGGAGTTGGCTCAGTACCAGAAGTGGGACAAGATGAGGAGGGCTCT[T/G]GAGTACACTATCTATAACCAGGAGCTCAACGAGACACGTGCCAAGCTGGATGAGTTGT	0	0	0	unknown	0	UNKNOWN		0.947	1		Unknown	0	1790565852	snp_FYV3OTN01ECEPJ_256-0_B_U_1790565852
snp_FYV3OTN01EIZX3_64	GTTTCATGCCATGGAGATAGGAGACACCCTGAGCACACTGCAGACACCAGCTCATAGC[A/G]TGGGATGCACTGTACTGGGGCAGGGGCTCAGCTCCATGCAGCACATTGTATAAAGAGC	0	0	0	unknown	0	UNKNOWN		0.889	1		Unknown	0	1790565857	snp_FYV3OTN01EIZX3_64-0_B_F_1790565857
snp_FYV3OTN01EKX36_44	CTCGTAATAATTTGCTGGCTGTGGAGGACATGGACGGAGGAACCTTCACCATCAGTAA[T/C]GGAGGAGTGTTTGGTTCCATGTTCGGCACGCCCATCATCAACCCGCCCCAGTCAGCCATC	0	0	0	unknown	0	UNKNOWN		0.939	1		Unknown	0	1790565865	snp_FYV3OTN01EKX36_44-0_T_F_1790565865
snp_FYV3OTN01EL0CW_53	AGAGAGGTCAGAGGTGACTCCCTGGTCATCCTGTGGAAGGCCCCTGTCTACACCGG[T/C]GCCAGTGCCGTCACTGGATACATCGTGGAGATGGCCAAGAAGGGCCATCACTACCACCCC	0	0	0	unknown	0	UNKNOWN		0.67	1		Unknown	0	1790565866	snp_FYV3OTN01EL0CW_53-0_B_U_1790565866
snp_FYV3OTN01ELLLU_13	AAACCCTCCTGGGGGAACCATACACCCATCTTCAGAGACGCTGGGATGCAACTGAAGGC[A/C]TACACCTACTATGACCCAAAGACCTGTGGCTTTGACTTCCAGGGAGCCCTGAATGAC	0	0	0	unknown	0	UNKNOWN		0.962	1		Unknown	0	1790565872	snp_FYV3OTN01ELLLU_13-0_T_U_1790565872
snp_FYV3OTN01EYZ4D_392	CTGGGACCACACATGCTCAGGAGACTGAAGGCCGACGTCTTCAAACACATGCCCTCCAA[A/G]ACAGAGCTCATCCTACGAGTGGAGCTCAGCCCCATGCAGAAGAAGTACTACAAGTTCATC	0	0	0	unknown	0	UNKNOWN		0.91	1		Unknown	0	1790565892	snp_FYV3OTN01EYZ4D_392-0_T_U_1790565892
snp_FYV3OTN02F0SSD_168	CAGTGCAGTGATGGTCAAACACGAGACGCCAGACCGCTGGCCTGCTCTATTCACACTCCT[T/C]AACCAGTCCACCAAGAGCAACAACCCAATGGACAGACAGGTAGGTCTACTCTTGCTCAG	0	0	0	unknown	0	UNKNOWN		0.883	1		Unknown	0	1790565897	snp_FYV3OTN02F0SSD_168-0_T_F_1790565897
snp_FYV3OTN02F53Q3_196	CCGCAACCAGTACATCCACCTTCAGGAGCTAGAATGTGACTGGGAGGAGATCACCTCAA[T/C]GGGTCCAGATGGGGAGACCTCGATTCTGCAGGATCGCAAGAGTGGAAAGCAGTTCTCTGT	0	0	0	unknown	0	UNKNOWN		0.778	1		Unknown	0	1790565899	snp_FYV3OTN02F53Q3_196-0_T_F_1790565899
snp_FYV3OTN02F8IA1_295	TACTGCTAGCAGACAATGTCATCTGTCCTGGAACCCCTGACTACTTGGAGTATGTCAG[A/G]AACAGCCCCCGGTACGAGAGCAAATATTTCAAATCCCACCTGGAGTACACTAAAGTGGA	0	0	0	unknown	0	UNKNOWN		0.954	1		Unknown	0	1790565901	snp_FYV3OTN02F8IA1_295-0_B_F_1790565901
snp_FYV3OTN02FHT6Z_419	CCTGGCTCCTCCAGTGGAGCTCACTGTCTTCCAGCCCTTCTTCCTGGAACTCACCCTGCC[C/G]TACTCCATCATCCGTGGAGAGCACTTTGAGCTGAAGGCCACTGTGTTCAACTACCTGTC	0	0	0	unknown	0	UNKNOWN		0.659	1		Unknown	0	1781937564	snp_FYV3OTN02FHT6Z_419-0_T_F_1781937564
snp_FYV3OTN02FKEZS_36	TAGGTGGTATGAAGTACATACAGCAGTGAACCCGTGAGTCTGGGATCCTCTTCTTCCTGT[T/C]GATGTTGATCTCCTCCTGCAGGTACTGCTCATACTGGTCATTGATGAACTTCATGATTGG	0	0	0	unknown	0	UNKNOWN		0.849	1		Unknown	0	1790565908	snp_FYV3OTN02FKEZS_36-0_B_U_1790565908
snp_FYV3OTN02FOYXN_327	TTCCTGCCCACTCTAGAGAAACTCAGGAAGAAGACAGTGAAGGTGGTGGCAGAGGAGGA[A/G]CTGCTGAAGGCTGACATTAAAGGAGACACTCAGGAAGCTGAGCTTCTCGTCCTGGATGAG	0	0	0	unknown	0	UNKNOWN		0.894	1		Unknown	0	1790565910	snp_FYV3OTN02FOYXN_327-0_T_U_1790565910
snp_FYV3OTN02FY9SY_258	CTACAAGGTATCGGATGGGTTCCCATCGGCTCACTTGATGTTGAGAAGGCAAAGAAAGCC[A/T]CAGAGGTCCTGAGTGAGAAGCTGTATCGTCAGCACCCAAGCAACTTCAAGTTCACCAGCT	0	0	0	unknown	0	UNKNOWN		0.924	1		Unknown	0	1790565918	snp_FYV3OTN02FY9SY_258-0_B_U_1790565918
snp_FYV3OTN02G3ZNM_28	AACCTGATGCAGGCTGAACTGGATGAGCTGAGAGCCATGGTGGAGCAGACTGAGAGAGG[T/C]CGCAAACTGGCTGAGCAGGAACTGCTGGATGTTAGTGAGAGAGTTCAGCTTCTGCA	0	0	0	unknown	0	UNKNOWN		0.842	1		Unknown	0	1790565929	snp_FYV3OTN02G3ZNM_28-0_T_F_1790565929
snp_FYV3OTN02G6B10_60	GGATGAGAAGTTCCAGATGGCCTACAACCTGACCTACAACACCATGGCCATGCACAAAGA[T/C]GTGGACACCACCATGCTGCGCAGGGCTATCTGGAACTACATCCACTGCATGTTCGGCATC	0	0	0	unknown	0	UNKNOWN		0.614	1		Unknown	0	1790565931	snp_FYV3OTN02G6B10_60-0_T_F_1790565931
snp_FYV3OTN02G7JOA_211	CCATGTCTCCTCTGCGTCAGTTCAGGAAGCTCCCAGAGGAAGTCATCAAGAAGATTGA[A/G]AAGAAGAACTTCCCCTTCGAGCGCCTCTATGACCTCAACCACAATGAGATTGGTGAGT	0	0	0	unknown	0	UNKNOWN		0.982	1		Unknown	0	1790565933	snp_FYV3OTN02G7JOA_211-0_B_F_1790565933
snp_FYV3OTN02GB4KY_100	GGTCATGACATGGTGGTTGGTTGCCAGGTTATAGGCCAGGAAACTCATAGTACTGCTGCT[T/G]GTCTCGTAGCCGGCGAAGATGAAGATCATGGCCTGAGACAAGATCTCATGATCAGTCAGT	0	0	0	unknown	0	UNKNOWN		0.97	1		Unknown	0	1790565939	snp_FYV3OTN02GB4KY_100-0_T_F_1790565939
snp_FYV3OTN02GFWDM_452	TCATGGGCTCTGCCATCTTGATCCCCCTGGTCTATTACATGAAGAGGCACAGGTGGTC[T/G]GTGCTGAAGAGCAGGAAGATCGCTTACAGACCCCCAAAGTAAAGACCTAGACAGCTGCAT	0	0	0	unknown	0	UNKNOWN		0.852	1		Unknown	0	1790565942	snp_FYV3OTN02GFWDM_452-0_B_U_1790565942
snp_FYV3OTN02GLF2E_158	AGCATGAGGAAGGCAAGATCATGAGAGCTCAGCTGGAGTTCAATCAGGTGAAAGCTGA[A/C]ATTGAACGGAAGCTGGTGGAGAAGGATGAGGAAATGGAGATGAATAAGAGGAACCA	0	0	0	unknown	0	UNKNOWN		0.654	1		Unknown	0	1790565948	snp_FYV3OTN02GLF2E_158-0_T_U_1790565948
snp_FYV3OTN02GML4K_290	TTCGACGATGGCGCCGTGTTTTTGGCTGCCTGCTCAAGCGGCGATACCGAGGAGGTGCT[T/C]CGAATGATTGACCGGGGTGCTGACATCAACTACGCCAATGTAGACGGTCTGACTGCCCTC	0	0	0	unknown	0	UNKNOWN		0.652	1		Unknown	0	1790565952	snp_FYV3OTN02GML4K_290-0_B_U_1790565952
snp_FYV3OTN02GMU6X_467	CTCTTCCCTGATCGTCTGTTTGAAGAAGTCCCTCTCCTCCAGGGTGAGTGTGTCTGCCTT[A/G]GCGATGACAGGGACTATGTTGACCACTTTACTCAGACGACTCATAAACTCCACATCCAG	0	0	0	unknown	0	UNKNOWN		0.641	1		Unknown	0	1790565955	snp_FYV3OTN02GMU6X_467-0_B_F_1790565955
snp_FYV3OTN02GO72R_100	TTGCAGAAGAAGCTGCCAGACTCAGTGTGGAAGCCCAGGAGGCTGCACACATGAGACA[A/G]ATCGCTGAATCTGACCTCTCCCAACAGAGGGCACTTGCAGAGAAGATGCTAAAGGAGA	0	0	0	unknown	0	UNKNOWN		0.84	1		Unknown	0	1781939249	snp_FYV3OTN02GO72R_100-0_T_U_1781939249
snp_FYV3OTN02GO72R_343	CTGGATGAAACTGACAAGCAAAAATCTGTCTTAGATGAGGAGCTGCAGCGCTTAAAGGA[T/C]GAAGTCGGTGATGCGGTCAAGCAGAAGGCCCAGGTGGAAGAGGAGTTATTCAAAGTCAAG	0	0	0	unknown	0	UNKNOWN		0.674	1		Unknown	0	1790565957	snp_FYV3OTN02GO72R_343-0_T_F_1790565957
snp_FYV3OTN02GRFJH_166	ATCAGATGGTGGAAATGAGATCAAACACTACATCCTGGAGAGACGTGAGAAGAAGAG[T/C]TTGCAATGGGTGAAGGTTTCATCCAAGAGACCAATCACTGAGCTCAGACACAGAGTGAC	0	0	0	unknown	0	UNKNOWN		0.918	1		Unknown	0	1781937036	snp_FYV3OTN02GRFJH_166-0_T_F_1781937036
snp_FYV3OTN02GRKQP_39	GGTGAAGAGTGCCTGGTGGAGCTGGCAGACTCTGGCAAGAAGGTGAAAGTCAACAAGGA[T/C]GACATCCAGAAGATGAACCCGCCCAAGTTCAGCAAGGTGGAAGACATGGCCGAGCTCACC	0	0	0	unknown	0	UNKNOWN		0.959	1		Unknown	0	1790565965	snp_FYV3OTN02GRKQP_39-0_T_F_1790565965
snp_FYV3OTN02GWM3I_300	GCTGGGGAAGCATGTTAAAGCCCTGGTGTTCGAGCTGTGCTGCAACGACCTGACTGA[C/G]GAAGATGTGGAGGTTCCCTACGTCAGATACACCATCCGCTGAACCAACACACACACAC	0	0	0	unknown	0	UNKNOWN		0.908	1		Unknown	0	1790565968	snp_FYV3OTN02GWM3I_300-0_T_U_1790565968
snp_FYV3OTN02GYW27_269	TCTCCTCCCATGAATCCCGTGGTGAAGGGGCGGCGGCGGCGCGGTGCCATCAGCGC[T/C]GAGGTCTACACGGAGGAAGACGCCGCCTCCTACGTCAGAAAGGTCAGGGGGGTCAGCC	0	0	0	unknown	0	UNKNOWN		0.678	1		Unknown	0	1790565970	snp_FYV3OTN02GYW27_269-0_B_U_1790565970
snp_FYV3OTN02H94VM_308	CATGCCCTCCGGCTGCACTGGGTGGAGTTCCAGAATAAGTTCTATCATGGGACAGGTAT[C/G]AAGTTTTCCCCCTTCGACTTCTCTGCCCTGCCCTCAGTCTTTGAGCAGGACGGTTTACTG	0	0	0	unknown	0	UNKNOWN		0.982	1		Unknown	0	1790565987	snp_FYV3OTN02H94VM_308-0_B_F_1790565987
snp_FYV3OTN02HR23W_84	CTTGGCCATGTAGTGCTGCAGTCTGTTCTGGTTGTCAGTCTGCTCACACATCTGGACCAG[A/G]ATGTCAAAGTCACAATACTTCTCTGCCAGTGCCGCCACCCACTGGTACTGACCCAGTT	0	0	0	unknown	0	UNKNOWN		0.989	1		Unknown	0	1790566000	snp_FYV3OTN02HR23W_84-0_T_U_1790566000
snp_FYV3OTN02HU2TE_39	GAGACCGTGTGGGACTCACCTGAGAGACAGAAGTACCTGAGTGAGACCATTGTGGAACAC[T/C]TGTACAGACAAGGCATGCTGAGCGTGGCAGAGGACCTATGTCAGGAGTCTGGAGTAGT	0	0	0	unknown	0	UNKNOWN		0.905	1		Unknown	0	1790566005	snp_FYV3OTN02HU2TE_39-0_T_F_1790566005
snp_FYV3OTN02HXZIZ_107	GGCAGATGAGATGGGTCTGGGGAAGACCATCCAGTGCATCGCCCACGTGGCCATGATG[T/C]TGGAGAGAAAGGTGCTGGGACCCTTCTTGGTAGTGGCCCCCCTGTCCACTCTGCC	0	0	0	unknown	0	UNKNOWN		0.656	1		Unknown	0	1790566006	snp_FYV3OTN02HXZIZ_107-0_B_U_1790566006
snp_FYV3OTN02HYK0R_369	ATGTTTGAAAATCAGCCACTGTATGCAATCTGTGACAAAGAGGGCCACTACCATGAAGT[A/T]ACCACTATGACAAAGGAAGAAATCATGAGCGGAGATGTGGTGGGGGCACGGTGGTTATT	0	0	0	unknown	0	UNKNOWN		0.976	1		Unknown	0	1790566010	snp_FYV3OTN02HYK0R_369-0_T_U_1790566010
snp_FYV3OTN02HYQ4P_292	TAGAGGCTTATTGTCATTCAGGTTATTCAGTGTGACAGTAACTGATGCCTCCACCTCCCG[A/T]CGGAAAGGGGAACCCCAGTCTGAAGCCCTAATTTTGAGATTGTAAATCCTTGGCATCAG	0	0	0	unknown	0	UNKNOWN		0.684	1		Unknown	0	1790566013	snp_FYV3OTN02HYQ4P_292-0_T_F_1790566013
snp_FYV3OTN02I4VEX_406	GTGATCTCACAGTCCCTGTCCAAGTATTCCAACAGTGATGTCATCATCTATGTGGGCTG[T/C]GGAGAGCGTGGAAATGAGATGTCTGAAGTGCTGAGAGATTTCCCTGAGCTTACAATGG	0	0	0	unknown	0	UNKNOWN		0.942	1		Unknown	0	1790566019	snp_FYV3OTN02I4VEX_406-0_T_F_1790566019
snp_FYV3OTN02I7NGU_122	CCTCTCTGCCCACTTTGATGCGAGGCGTTAGGATGGCTCTGGTGAAGTCTACCACGTTGA[T/C]GCCCTGGAGGTGGCACACCTTCTGAGCCGCTGTGTTGTCAGGCATGGTGGCCTGCTCCT	0	0	0	unknown	0	UNKNOWN		0.842	1		Unknown	0	1790566029	snp_FYV3OTN02I7NGU_122-0_T_F_1790566029
snp_FYV3OTN02I991Z_200	TTGAGACCCCAGACCAAGGCAAAGCCCGGCTCCTGACACATTGGGAACAGTTGGACTA[T/C]GGCGTGCAGTTCACATCATCCAGAAAATTCTTCACCATCTCCCCAATCATTTTATATTT	0	0	0	unknown	0	UNKNOWN		0.886	1		Unknown	0	1790566031	snp_FYV3OTN02I991Z_200-0_T_F_1790566031
snp_FYV3OTN02IDDJ9_151	TAACTTCACCGGAGTGATGCCCTCTCAGTTCAAGAAGGATCTGGACTCGTACCTGAAGAC[A/G]CGCTCCCCTGTCACCTTCCTCTCTGAGCTCCGCAGCAATCTGCAGGTAGGGGGCGCCA	0	0	0	unknown	0	UNKNOWN		0.928	1		Unknown	0	1790566035	snp_FYV3OTN02IDDJ9_151-0_B_F_1790566035
snp_FYV3OTN02IFP2W_313	GCCCACCAGAACGGAGAGGACGAGATCAGCCTGTCCACCCTGGGCCGCGTCTACACTAT[T/C]GACTTCAACTCTATGCAGCAGATAAACGAGGACACTGGCACAGCACGGGGTATCCAGAGG	0	0	0	unknown	0	UNKNOWN		0.991	1		Unknown	0	1790566036	snp_FYV3OTN02IFP2W_313-0_B_U_1790566036
snp_FYV3OTN02IKWGP_19	GCGTGGGGTGTCGCAGCACCAGGACGTCAGCGTAGCAGCTCATGGTCTGGACCGAGTC[C/G]GCCAGAGACTCGCCCTTCTGCGACGAGGAGGTAGCCTCACAGAAATGGACCACGGAGCC	0	0	0	unknown	0	UNKNOWN		0.768	1		Unknown	0	1790566041	snp_FYV3OTN02IKWGP_19-0_B_F_1790566041
snp_FYV3OTN02IV0K8_144	GCTGCATGGGGACTTGCAAGATTTATCGGATCCTGGGGAAGACTGTGGTGTGCTACCC[A/T]ATCGTCTTTGATCTCAGTGACTTCTACTTATCCCAGGACGTCATGCTGCTGATTGATGA	0	0	0	unknown	0	UNKNOWN		0.968	1		Unknown	0	1790566050	snp_FYV3OTN02IV0K8_144-0_B_U_1790566050
snp_FYV3OTN02IWIRC_59	GAGCTGTATTGTCAGAAAATGGTTGACTCACAAGGGATTCTCATTGAGACGGATGAGAT[A/C]GGAGATGTCAGAATGGCAAAATACAGACTCATGAACCAAGATGCTCCAGAAATCCAGAAG	0	0	0	unknown	0	UNKNOWN		0.943	1		Unknown	0	1790566052	snp_FYV3OTN02IWIRC_59-0_T_U_1790566052
snp_FYV3OTN02JC9PV_189	GCTTCTTCTCCTTATTGAGTTTGTTGTTCTGGTCATCCAGCACCATGACATTCTCCTC[T/G]ATCTTCTTCAGCTTGGCATCGGTGGTCATCTTCTCCAGCTGCAGCTTCTGCCTGGCTGCC	0	0	0	unknown	0	UNKNOWN		0.85	1		Unknown	0	1790566055	snp_FYV3OTN02JC9PV_189-0_T_F_1790566055
snp_FYV3OTN02JD98J_331	CAAGATCTACATCGCCACAGACAGCAGTCCGGTGGACATGCAGTCTTATGAGCTGTGCTG[T/C]GACATGATCGACGTGGTTATAGATGTCTCCTGCATCTATGGTCTGAAGGAGAATGGCAGT	0	0	0	unknown	0	UNKNOWN		0.96	1		Unknown	0	1790566058	snp_FYV3OTN02JD98J_331-0_B_U_1790566058
snp_FYV3OTN02JHBHO_83	TCGCCTACACCCTGACCAGTAATATTCCAGAAATCTCACCCTTCCTCCTCTTCATCAT[T/C]GCCAACATTCCACTGCCCCTAGGAACCGTCACCATCCTCTGTATTGACCTGGGAACTGA	0	0	0	unknown	0	UNKNOWN		0.827	1		Unknown	0	1790566061	snp_FYV3OTN02JHBHO_83-0_T_F_1790566061
snp_FYV3OTN02JMC08_212	GCAGCCACACCGGCGGCGACCGAGAAGGTCCCCGAGGAAGAGCAGTTTACCTACCGCTC[T/C]CTGGTCCTTTCCGGCTACGGGGGCTATGATAAGGTGAAACTGCAGGTGAAGAAGGGGAA	0	0	0	unknown	0	UNKNOWN		0.912	1		Unknown	0	1790566063	snp_FYV3OTN02JMC08_212-0_T_F_1790566063
snp_FYV3OTN02JXWPS_363	GACAAGGCCAACCCCAGTGAGAGACGCTTCGGCATCCTGTCCAACTGCTGCCACTG[T/C]TACTGCCTCAAGTGCATCCGCAAGTGGAGGAGCGCCAAGACGTTCGAGAGCAAGATCAT	0	0	0	unknown	0	UNKNOWN		0.708	1		Unknown	0	1790566069	snp_FYV3OTN02JXWPS_363-0_T_F_1790566069
snp_FZ8DYKY01A73JT_145	TTCCCCAATGGCAATGCCTTTTGTACGGGCTCTGATGATGCCACCTGCAGACTCTTCGA[T/C]CTTCGTGCCGACCAGGAGCTGATGTGCTACTCGCATGACAACATCATCTGTGGCATCACC	0	0	0	unknown	0	UNKNOWN		0.695	1		Unknown	0	1790566075	snp_FZ8DYKY01A73JT_145-0_T_F_1790566075
snp_FZ8DYKY01AFOS0_208	GATCGGCCTGACGGGTACCCCAGAGGAGGTGAAGGTGGCGGGGAAGGACTACAGGGTGTA[T/C]GCCAGCCCTGGACCGAAGGATGAGGACGGGGACTATATAGTGGACCACACCATCCTCA	0	0	0	unknown	0	UNKNOWN		0.778	1		Unknown	0	1790566077	snp_FZ8DYKY01AFOS0_208-0_T_F_1790566077
snp_FZ8DYKY01BCN4S_269	TTCAAAGTACTACCCCCTGAATAAGATGACCGATGCCGAGCAGGAGCAGCTTATCGC[T/C]GACCATTTCTTGTTTGACAAGCCCGTCTCCCCCCTGCTGCTGGGTGCTGGTATGGCCCG	0	0	0	unknown	0	UNKNOWN		0.925	1		Unknown	0	1781939177	snp_FZ8DYKY01BCN4S_269-0_B_U_1781939177
snp_FZ8DYKY01BRBUV_125	CGAGGCGGGCAAGTACGCCAGCTTCACCATCACCACGGTGAACACGACAGACTCGGGCAA[A/G]TACAGCATCCTGGTGAAGAACAAGTACGGCACAGAGAGCGCCGACTTCACCGTAAGTG	0	0	0	unknown	0	UNKNOWN		0.866	1		Unknown	0	1790566086	snp_FZ8DYKY01BRBUV_125-0_T_U_1790566086
snp_FZ8DYKY01BS7FO_193	AAGCCTGCCAAAGGCAAGGCAGAGGCCCACTTCTCCCTGGTGCACTACGCCGG[A/C]ACTGTGGACTACAACATCACTGGGTGGCTGGAGAAGAACAAGGACCCCCTGAACGACTC	0	0	0	unknown	0	UNKNOWN		0.87	1		Unknown	0	1781936517	snp_FZ8DYKY01BS7FO_193-0_T_U_1781936517
snp_FZ8DYKY01CHO2H_133	TCCATTGACTACTACAACAACTGCGAGTACCCCAGCGAGGATGAGATGCCCAACCG[T/C]TGTGGCATGATCCATGTGCGTGGGCCCATCCCTCCCAACCGCATCACACACGGGGA	0	0	0	unknown	0	UNKNOWN		0.679	1		Unknown	0	1790566091	snp_FZ8DYKY01CHO2H_133-0_T_F_1790566091
snp_FZ8DYKY01ED49F_401	TCATCGCTGTGACCCGCTGCGGCCAGACCGCCCGTCAGGCCCATCTGTACCGCGG[T/C]ATCTACCCAGTGCTGTACACCAAGCCTGCCAACGATGTCTGGGCCGAGGATGTCGAC	0	0	0	unknown	0	UNKNOWN		0.841	1		Unknown	0	1790566100	snp_FZ8DYKY01ED49F_401-0_B_U_1790566100
snp_FZ8DYKY01EN2E9_123	ATATGAAGTTGAACTGAACAAAGACAGAGTTGAGGTAAAATGGTTGAGGAACAACATGAC[C/G]ATCGTCCAGGGTGACAAATACCAGATGATGAGCGAGGGCAAGGTCCACAGGCTCCAGGTG	0	0	0	unknown	0	UNKNOWN		0.914	1		Unknown	0	1790566103	snp_FZ8DYKY01EN2E9_123-0_T_F_1790566103
snp_FZ8DYKY01EV92C_250	GGAATCTGGCACAACGATGCCAAGAGCTTCTTGGTCTGGGTGAACGAGGAGGATCAC[T/C]TGCGTGTCATCTCCATGGAGAAGGGAGGCAACATGAAGGAGGTCTTCAGACGCTTCTG	0	0	0	unknown	0	UNKNOWN		0.75	1		Unknown	0	1790566105	snp_FZ8DYKY01EV92C_250-0_T_F_1790566105
snp_FZNWKMO01AFXHV_3	AAGCCAGGCAGCGATTGAGTTCCTGAACTCGGTTATCGTGGACCTGCAGAAGAAGAATG[A/C]GGAACTTAAGGGCAAGCTGGAGAAGATGGCAGAGGCTGCCCTCAATGGGAATAATGCAAG	0	0	0	unknown	0	UNKNOWN		0.896	1		Unknown	0	1790566107	snp_FZNWKMO01AFXHV_3-0_B_F_1790566107
snp_FZNWKMO01ARWML_187	GAAGAGTAAGCCGGGGGCAGCCATGGTGGAGATGGGCGACTGCTACGCTGTGGACCG[T/C]GCCATCAGCCACCTCAACAACAACTTCCTGTTTGGACAGAAGCTCAACGTCTGTGTG	0	0	0	unknown	0	UNKNOWN		0.744	1		Unknown	0	1790566113	snp_FZNWKMO01ARWML_187-0_T_F_1790566113
snp_FZNWKMO01BCF4T_185	GCCAGAGCTGATTTTGGAACGCAGCCACTTCTTGATGCAGTCCTGGTGAACATACTGCAG[A/G]CTGCCTGTGCAGCGGCAGGGCTCGATCAGAGGGTTGGAGGGAGACTCCAAACCCATT	0	0	0	unknown	0	UNKNOWN		0.785	1		Unknown	0	1790566117	snp_FZNWKMO01BCF4T_185-0_B_F_1790566117
snp_FZNWKMO01BDV5C_284	CAGCACCACAACTACAACCATTACACCTTCGCAGACCTGGACCTGGAGATGGCCAAGTA[T/C]CGTCTGCCCCAGCCCTCCTCCGGCAGACCCTCCCCCAGACACTGAGATGGCCC	0	0	0	unknown	0	UNKNOWN		0.656	1		Unknown	0	1790566119	snp_FZNWKMO01BDV5C_284-0_T_F_1790566119
snp_FZNWKMO01COR2U_201	TCAAACGAGATGATAAGAAGTACACTTTCATTAGTGACAAGGGTCTTTATCAATTG[A/T]TGATCCACAATCTTGAACTTGATGACGATGCTGAATATACTGTTATGGCCCACAACAAG	0	0	0	unknown	0	UNKNOWN		0.951	1		Unknown	0	1790566121	snp_FZNWKMO01COR2U_201-0_T_F_1790566121
snp_FZNWKMO01DF7TS_111	GCATCTATGGAGCCGGCTGTCTGATCACAGAGGGTTGCCGTGGCGAGGGAGGAATCCT[T/C]ATCAACAGTGAGGGTGAGCGCTTTATGGAACGCTACGCTCCTAACGCCAAGGACCTGG	0	0	0	unknown	0	UNKNOWN		0.738	1		Unknown	0	1790566122	snp_FZNWKMO01DF7TS_111-0_B_U_1790566122
snp_GAY7CUQ01A02RB_105	GACTTCATCCCCGAGGCTCTGTTCGGTCTGCTAGGCTTCCTGGACGACTTCTTCATCATC[T/C]TGCTTCTGTTCATCTATATCTCTATCATGTATAGAGAGGTGGTGACCCAGAGACTGGC	0	0	0	unknown	0	UNKNOWN		0.916	1		Unknown	0	1790566124	snp_GAY7CUQ01A02RB_105-0_B_U_1790566124
snp_GAY7CUQ01A5Q43_293	GTACTCTGCCATCTTGTTTTTGACAGCATCCATCTTGGTGAGGTTGGTGATGTGGTC[A/T]CCCAGCTTCTTAATGGCCTCCACCTGCTCATTCAGGTAATGGGTCTCCAGGAAGTGAC	0	0	0	unknown	0	UNKNOWN		0.835	1		Unknown	0	1790566129	snp_GAY7CUQ01A5Q43_293-0_B_F_1790566129
snp_GAY7CUQ01AEWHO_235	GGCCCGTGACAATAAGAAGTCGCGCATTGCTCCACGGCACATTCAACTAGCTGT[A/G]CGGAACGACGAGGAGTTGAACACGCTGCTGGGTGCTGTCACCATATCGGAGGGTGGTG	0	0	0	unknown	0	UNKNOWN		0.823	1		Unknown	0	1781938270	snp_GAY7CUQ01AEWHO_235-0_B_F_1781938270
snp_GAY7CUQ01AEWHO_301	AGGAGCTGCAGTCTACCTCGCTGCCATACTGGAGTATCTCTGCGCTGAAGTCCTGGAGCT[C/G]TCGGGTAACGCGGCCCGTGACAATAAGAAGTCGCGCATTGCTCCACGGCACATTC	0	0	0	unknown	0	UNKNOWN		0.612	1		Unknown	0	1781936893	snp_GAY7CUQ01AEWHO_301-0_T_U_1781936893
snp_GAY7CUQ01AFEH8_251	CTACGCCAGTGTGGAGGTGAGTAAGCTGAAGAGACACATCCGCTCCCATACAGGCGA[A/G]AGGCCCTTCCAGTGCAGTCTGTGCAGCTACGCCAGCCGAGATACCTACAAACTGAAGAGA	0	0	0	unknown	0	UNKNOWN		0.641	1		Unknown	0	1790566133	snp_GAY7CUQ01AFEH8_251-0_B_F_1790566133
snp_GAY7CUQ01AJKEJ_112	TTTGGTGCACCTGCACACGGAGATCTTCGGCACCGAGGGGAAGCCGGCCATCGCTCA[T/C]CGAGACCTGAAGAGCAAGAATATACTGGTGACCAAGGAGCTACGCTGTTGCATAGCTGAT	0	0	0	unknown	0	UNKNOWN		0.884	1		Unknown	0	1790566140	snp_GAY7CUQ01AJKEJ_112-0_B_U_1790566140
snp_GAY7CUQ01AJPHL_48	TGCCTGGCTGGTGCCCCTGGGTGTATGGGGTTTCCTGACCTGGAGGCAGAGGGAGGAG[A/C]GGCAGCAGAGTGGTTACTCCTTCCTGGAGACAGTGTGTGTCTACGGCTACTCCCTC	0	0	0	unknown	0	UNKNOWN		0.878	1		Unknown	0	1790566142	snp_GAY7CUQ01AJPHL_48-0_T_U_1790566142
snp_GAY7CUQ01ALTNX_188	GGAGTCCAGAAGCAGGTTATCAGGTTTGATGTCTCTGTGGATGAAGCCCAGCTGGTGGAT[A/G]GAGTCGATGGCCAGGACAGTCTCAGCTATGTAGAACTGGGTAGCCTCTTCAGACAGGGT	0	0	0	unknown	0	UNKNOWN		0.699	1		Unknown	0	1790566148	snp_GAY7CUQ01ALTNX_188-0_T_U_1790566148
snp_GAY7CUQ01APR2B_197	AGGCCAGAAGAGGAAGATGTGTCTATTTGCTGGGTACCAGCGGAAGGCTGTGGTGGTCTG[T/C]CCCTCAGACGACGACTACAAGGAGAGGGCCCAGAAGAAAGCAGAGAGCGACGGCAAAGAC	0	0	0	unknown	0	UNKNOWN		0.883	1		Unknown	0	1790566150	snp_GAY7CUQ01APR2B_197-0_B_U_1790566150
snp_GAY7CUQ01AWR5Y_177	CCACATGAGGCCCTTTGGGGAAGAGGTCCTGGAAGTGGATCATCTCCACCATGACGTT[A/G]ACGTTCTCCCTGACAGCAGAACAAAGGTTGTGTTTGACGTAGCACTCTCTCTGCAGCTGG	0	0	0	unknown	0	UNKNOWN		0.85	1		Unknown	0	1790566157	snp_GAY7CUQ01AWR5Y_177-0_B_F_1790566157
snp_GAY7CUQ01AXWRD_26	CATGCGTGTCATCCTGGTGGACTGGCTGGTGGAGGTCGGCCAGGAGTACAAGCTGTGTGG[T/G]GAGACGATCTACCTGGCTGTCAACTACATGGACCGCTTCCTCTCCTGCATGTCTGTACTC	0	0	0	unknown	0	UNKNOWN		0.898	1		Unknown	0	1790566158	snp_GAY7CUQ01AXWRD_26-0_B_U_1790566158
snp_GAY7CUQ01AYNX5_433	TGTCATCGATCGAAAGCCACATCCAGAAGATGACAGCCTTTTGGAAGTGAAGTTCGCCAC[T/C]ACCCCCATTATGTCCACATACCTTGTAGCGTTCGTCATCGGCGAATACGACTTTGTAGAA	0	0	0	unknown	0	UNKNOWN		0.883	1		Unknown	0	1790566160	snp_GAY7CUQ01AYNX5_433-0_B_U_1790566160
snp_GAY7CUQ01BDPGN_316	TGAGGAATGAGAACTCCAATGAGAACTTCACCACAGATTTCATCTACCAGCTGTACTC[T/C]GAGGAGGGGAAAGGAGTGTTCGACTGCAGGAAGAATGTCCTTGGACATATGCAGCAGGG	0	0	0	unknown	0	UNKNOWN		0.983	1		Unknown	0	1790566171	snp_GAY7CUQ01BDPGN_316-0_T_F_1790566171
snp_GAY7CUQ01BEYH8_286	CCAGTGCACGAAGGCTCTCTTGGCATACATCAGGTCAAACTTGTGGTCCAGACGACTCCA[A/G]GCCTCAGCGATGGCTGTGGTGTTACTCAGCATACACACAGCCCTCTGGACCTTGGCC	0	0	0	unknown	0	UNKNOWN		0.686	1		Unknown	0	1790566173	snp_GAY7CUQ01BEYH8_286-0_B_F_1790566173
snp_GAY7CUQ01BFJ3E_38	CCTTCTCTGATCCCATGCTAGGACACTTCCAATTGTACAGATAATACTGTAGATTCCC[A/G]TCTCCGATGCCAAACTTGAGCTTCTCAAGGAAAGTCTTATTCTCCATCAGGTCCAGTGC	0	0	0	unknown	0	UNKNOWN		0.837	1		Unknown	0	1790566175	snp_GAY7CUQ01BFJ3E_38-0_B_F_1790566175
snp_GAY7CUQ01BMMML_287	GGCCAGGAGAAGAAGGGCTACTTCGAGGACCGCCGCCCATCTGCCAACTGTGACCC[A/G]TACGCCGTGACTGAGGCTATAATCCGCACCTGTTTGCTTAGCGAGGAAGGAGATGA	0	0	0	unknown	0	UNKNOWN		0.754	1		Unknown	0	1790566191	snp_GAY7CUQ01BMMML_287-0_B_F_1790566191
snp_GAY7CUQ01BP6GR_428	TCCTCCTCGTCCATGTGCTGCGTGGCCTTGGCCTCCAGGATGCGCCGCTTGATGCTCTC[A/G]TAGATGACAAAGTGGATCACAGTCTCTGAGATTCCAGCGTAGGACGCTGACATTCCC	0	0	0	unknown	0	UNKNOWN		0.917	1		Unknown	0	1790566192	snp_GAY7CUQ01BP6GR_428-0_T_U_1790566192
snp_GAY7CUQ01BRIBV_254	CGGTGCGTCACATCGAGTCTATGATCCGCATGGCGGAGGCCCACGCCAGGATGCACCT[C/G]CGAGACTACGTAGTGGAGGATGATGTCAACATGGCCATCAGAGTCATGCTGGAGAGCT	0	0	0	unknown	0	UNKNOWN		0.926	1		Unknown	0	1790566194	snp_GAY7CUQ01BRIBV_254-0_T_U_1790566194
snp_GAY7CUQ01BRYXK_93	TCGAGCAGTACATCCATGACCTGGACAACAACTCGTTTGAGCTGGACCTGCTGTTCTC[T/C]GAGGAGGAGAAGCAGCTGCTGCTGGACAAACAGACGAGTGGAAACCCCTGGCACCAGT	0	0	0	unknown	0	UNKNOWN		0.796	1		Unknown	0	1790566197	snp_GAY7CUQ01BRYXK_93-0_T_F_1790566197
snp_GAY7CUQ01BWSUJ_17	AAGTCCTTTGAGCAGTACCTGGACGAGTACTATAAGCTGGACTATGAGGACATCATAGA[T/C]GACATCCCCTGCAGGTTTCGCTACAGGCAGGTCCTGGCCAATGACTTTGGCCTGTCCA	0	0	0	unknown	0	UNKNOWN		0.943	1		Unknown	0	1790566201	snp_GAY7CUQ01BWSUJ_17-0_T_F_1790566201
snp_GAY7CUQ01CDF5T_168	AGGAGGAAGGACCTCTTGTCACCGTCCTCCACCCACACCACCTTCTGGGTGATGTTCTC[A/G]GAGGTGGAGCCCACACGTCCCACCGCCAGGAAGATGTACTCCTCCAGGAAGTCACGCGCC	0	0	0	unknown	0	UNKNOWN		0.848	1		Unknown	0	1790566213	snp_GAY7CUQ01CDF5T_168-0_B_F_1790566213
snp_GAY7CUQ01CLD88_248	CGACAAGATGTCACCAGCACCCCCTGTTGGATAGAAGTTCATCTTCACGGCCCTCTGCA[A/G]TGGCTGGATAAAGTGCTGACACAAATGGGCTCTCCTCTCAACCCCATCTCTTCAGTGTC	0	0	0	unknown	0	UNKNOWN		0.817	1		Unknown	0	1790566214	snp_GAY7CUQ01CLD88_248-0_T_U_1790566214
snp_GAY7CUQ01CRQDX_13	AGACCCTGGGAGCGAATGCCCAGACTCTGACCATCCTGGCTACAGTCTGCCTGGAGGA[T/C]CCTGTTACCCAGGAGAAGGCCAAAACCCTGCTGGACAAGGCGCTAGCTCAGAGGCCTG	0	0	0	unknown	0	UNKNOWN		0.644	1		Unknown	0	1790566225	snp_GAY7CUQ01CRQDX_13-0_T_F_1790566225
snp_GAY7CUQ01CWEIP_349	TCATCAACTTCACTGAGGACTGTCCCAAGTCCCTCCTGATCCCCTATCTGGACAGC[T/C]TGGTCCAGCACCTACATGTCATCATGGTGGCCAAACTACAGGAGCTGATCCAGAAGGG	0	0	0	unknown	0	UNKNOWN		0.892	1		Unknown	0	1790566237	snp_GAY7CUQ01CWEIP_349-0_T_F_1790566237
snp_GAY7CUQ01CXDBC_139	GGCCAGACCCAGGTTGCCTACACGTCCAGTACGGCCAATACGGTGGACGTACTCCTCTAT[A/G]TCGCTGGGCAGGTCAAAGTTGATGACATGCTTGACATTGGAGATGTCCAGGCCACGGGC	0	0	0	unknown	0	UNKNOWN		0.666	1		Unknown	0	1790566240	snp_GAY7CUQ01CXDBC_139-0_T_U_1790566240
snp_GAY7CUQ01D82SS_254	GCCTCGAAGTTTGAAGAGATCTACCCCCCAGAGGTGGCAGAGTTCGTTTATATCACGGA[T/C]GACACCTACACAAAAAAGCAAGTGTTGCGAATGGAGCATCTGGTGCTTAAAGTGCTCTCC	0	0	0	unknown	0	UNKNOWN		0.966	1		Unknown	0	1790566242	snp_GAY7CUQ01D82SS_254-0_B_U_1790566242
snp_GAY7CUQ01DFIKL_146	AGGCCTCCACCAAGCTGGCCCTCTTTGCCCCCAAGAAGATGCTGGGGGACGGGCAGGT[A/G]CCCATCATTGAGTGGTGGGACTCGTACATCCTCCCCTCCAACATTGACCTATCCACAG	0	0	0	unknown	0	UNKNOWN		0.635	1		Unknown	0	1790566248	snp_GAY7CUQ01DFIKL_146-0_T_U_1790566248
snp_GAY7CUQ01DG1CD_238	TCTCCACCATCGGTCGCTGTGAATACGAGAAGACCTGTGCCCTATTGGTCCAGCTCTT[T/C]GACCAATCAGCACAGACCTACCAGGAACTACTGCAGTCTACCAACTCTAGTACCATCGAC	0	0	0	unknown	0	UNKNOWN		0.906	1		Unknown	0	1790566250	snp_GAY7CUQ01DG1CD_238-0_B_U_1790566250
snp_GAY7CUQ01DPLTJ_46	CACCACAGACCTGGGCAAGCACCAGCACATGCACGACCGCGACGACCTGTACGCCGAGCA[A/G]ATGGAGAGGGAGATGAGACACAAGCTCAAGTCTGCCTTCAAGAACTTCATCGAGAAGGT	0	0	0	unknown	0	UNKNOWN		0.842	1		Unknown	0	1790566254	snp_GAY7CUQ01DPLTJ_46-0_T_U_1790566254
snp_GAY7CUQ01E06XX_137	AAAGTCTTTGACCGGCACTCCAGCCTGGCGGGCTGTCAAATCATCAACTACCGCACTGA[T/C]GCCAAGCAGAGATGGCTGCTGCTCATTGGCATCTCCGCACAGCAAAACCGTGTGGTGGG	0	0	0	unknown	0	UNKNOWN		0.904	1		Unknown	0	1790566261	snp_GAY7CUQ01E06XX_137-0_T_F_1790566261
snp_GAY7CUQ01E8V9G_380	CTTGGCAGAGGCAGAGCGTCTGGATGTGACTGCCATGGGACCGCTGATCCTGAGCGAACT[A/G]CTGTTTGACGAAAACATCCGTGACCAGATAAAGAAATACAAACGCCATTTCCTTCGCTT	0	0	0	unknown	0	UNKNOWN		0.818	1		Unknown	0	1790566278	snp_GAY7CUQ01E8V9G_380-0_T_U_1790566278
snp_GAY7CUQ01EC7R0_184	GGACTCTGAGGCTGTCCTCGCCGCTGACTTTGAGATCGGCCACTTCATCCG[A/C]GAGCGTATCGTCCCCAGGGCTGTGCTGTACTTCACGGGGGAGGCCATCGAGGATGA	0	0	0	unknown	0	UNKNOWN		0.657	1		Unknown	0	1790566281	snp_GAY7CUQ01EC7R0_184-0_B_F_1790566281
snp_GAY7CUQ01ED5JR_196	CTGCGCAGAGCACGGCAGCTTCGATGGAGGAGACCAGGGGGTCTTGAATGGCTTCTTC[A/G]GTAACTGGGCAACAGCAGATATATCAAAACACCTCCCCTTCATCTACAACCTCAGCAGCA	0	0	0	unknown	0	UNKNOWN		0.961	1		Unknown	0	1790566282	snp_GAY7CUQ01ED5JR_196-0_T_U_1790566282
snp_GAY7CUQ01EKP4F_113	TGACGGACTCCCTGGTGTCTAAAGCCGGGATCATTGCAGGGTCTCGCGCCGGAGAGAC[T/C]CGCTTCACAGACACACGCAAAGACGAGCAGGAGCGGTGTATTACCATCAAGTCCACGGC	0	0	0	unknown	0	UNKNOWN		0.689	1		Unknown	0	1790566286	snp_GAY7CUQ01EKP4F_113-0_B_U_1790566286
snp_GAY7CUQ01EZHB2_151	CCGTGGCCAAGCTGGCAGGCTTCCTGGACATGACAGAGCAGGAATTCCGCATCCAGCT[T/G]CTGGTCTTCAAACACAAGATGAAGAACCTGGTATGGACCAGTGGCATCTCTGCCTT	0	0	0	unknown	0	UNKNOWN		0.93	1		Unknown	0	1790566294	snp_GAY7CUQ01EZHB2_151-0_B_U_1790566294
snp_GAY7CUQ02GFR06_31	TGTCCGCCACTGCTACAGCAGCGGGGTAGTTCACAGAGATATCAAAGATGAAAATCTGCT[T/G]GTAGACCTACGCACTGGGGAGCTCACGCTTATTGACTTTGGTTCAGGGGCGATTCTCAAG	0	0	0	unknown	0	UNKNOWN		0.992	1		Unknown	0	1790566311	snp_GAY7CUQ02GFR06_31-0_T_F_1790566311
snp_GAY7CUQ02GVP0D_151	CCTGGGTATCGTGCAGGTGTTCTGGGGTCTGGATAAGAAGCTGGCCCAGAGGAAGCACTT[T/C]CCGTCAGTCAACTGGCTGATCAGCTACAGTAAGTACACGCGGGCGCTGGACGAGTACTA	0	0	0	unknown	0	UNKNOWN		0.809	1		Unknown	0	1790566320	snp_GAY7CUQ02GVP0D_151-0_B_U_1790566320
snp_GAY7CUQ02H5OMZ_129	GTAAGGCCCAGGACTTCATGAAGCGGTTTAACCAGGTGTTAGGAGAAGATGAGAAGCTC[A/C]GAGTCCAGCTGGATACTCTCATCAGCCCAACCTGCTCCTGTAAACAGGCTGAACTCTGTG	0	0	0	unknown	0	UNKNOWN		0.949	1		Unknown	0	1790566323	snp_GAY7CUQ02H5OMZ_129-0_B_F_1790566323
snp_GAY7CUQ02HIWN2_375	ACTGTGAGGTGACCAACCTGAACGACTACAGGGAGAGTGTGTTCAAGCTGCTCCCTCA[A/G]CTCACCTACCTGGACGGGTACGACGCGGAGGACCGGGAGGCGACCGACTCGGACGGAG	0	0	0	unknown	0	UNKNOWN		0.787	1		Unknown	0	1790566329	snp_GAY7CUQ02HIWN2_375-0_B_F_1790566329
snp_GAY7CUQ02HRJWR_389	TACCTAGACTCCAGCGTCAGGAACAGCAAGTCTCTGAAGAGTGACTTCTACCGCTACGA[T/C]GTCGACGCCAACACCTGGACACTGCTCAGCGAGGACACGTCAGCCGACGGCGGGCCCAAG	0	0	0	unknown	0	UNKNOWN		0.924	1		Unknown	0	1790566331	snp_GAY7CUQ02HRJWR_389-0_T_F_1790566331
snp_GAY7CUQ02HXDBV_169	TCAGTAGTGCCCATTCCGTCCATCTCCACCAGCAGTTGATTGAGGGTCTGCTCTTCCTC[T/G]GTGTTCGAGAAGCCAGACATGTTATTGGAACGCTTCTTTCCCACAGCATCAATCTCATC	0	0	0	unknown	0	UNKNOWN		0.851	1		Unknown	0	1790566335	snp_GAY7CUQ02HXDBV_169-0_T_F_1790566335
snp_GAY7CUQ02ICDBI_184	GCTCAGGAGCTGGACTTTGAGAATGAGGCCAGGAACTCTGAGAGATGTGCAGAGGAACT[A/G]AAACACTTCAAATTTGTCGTCGTGCCAAAAGTTTACTGGGACCAAACCAGCAAGAGAG	0	0	0	unknown	0	UNKNOWN		0.897	1		Unknown	0	1790566341	snp_GAY7CUQ02ICDBI_184-0_B_F_1790566341
snp_GAY7CUQ02IE53I_77	CACCTCTCGGAGACAGCTGGTCTGGACGGGAAGGCAGTCAGACAGCTCCATACAGTTCTC[A/G]TCGAAGGACAGCAGCCGTACTCCGTACCCGTAGGGGGAGCAGATGAGCCGCCCGTCAGGA	0	0	0	unknown	0	UNKNOWN		0.973	1		Unknown	0	1790566343	snp_GAY7CUQ02IE53I_77-0_B_F_1790566343
snp_GAY7CUQ02JEA1Z_406	CCTGTCAGACCAGCTCATCCCGCCCGTCATGATGAAGCAACTGTACGAGCTGTCGCCGGC[A/G]CGGACTAAACGTCTGGCCATCTTCTCTGAGGGCACACACAACGACACATGGCAGTGCCAG	0	0	0	unknown	0	UNKNOWN		0.767	1		Unknown	0	1790566352	snp_GAY7CUQ02JEA1Z_406-0_T_U_1790566352
snp_GAY7CUQ02JHDE0_419	TATGATGGTGGATCTGGAGGAGGACGAGGAGTGGTCTATGGCTGATGAGCTGGAGGA[T/C]GATGACTTTGACAGCAATGCAGTTGCAGGAGAGAGCGCTCTGGACAGAATGGCCTGTGG	0	0	0	unknown	0	UNKNOWN		0.869	1		Unknown	0	1790566354	snp_GAY7CUQ02JHDE0_419-0_B_U_1790566354
snp_GAY7CUQ02JPKV8_332	CGTCCTAGAGCGCGCCGTGGACTGGATCTTCTCCCACCTGGATGATCTAGAGTCCATGGA[A/G]GTTTCGGAGGGGGGCCGCTCGGCCGCCGAGAGCGAGGGGTCCAGGGAGCCCCCTCCTG	0	0	0	unknown	0	UNKNOWN		0.786	1		Unknown	0	1790566357	snp_GAY7CUQ02JPKV8_332-0_B_F_1790566357
snp_GB5RBPX01AMB69_95	CGTGCATCCCTCTGACGTGCTGGACATGCCAGTGGACCCCAATGAGCCCACCTACTGC[T/C]TGTGTCACCAGGTGTCCTATGGAGAGATGATTGGCTGTGACAACACAGATTGTTCCATC	0	0	0	unknown	0	UNKNOWN		0.766	1		Unknown	0	1790566363	snp_GB5RBPX01AMB69_95-0_T_F_1790566363
snp_GB5RBPX01B5WBV_166	CCACATGAAGACCCTGCTGCTGTATGAGTGTGAGAAACACCCGAGAGAGACCGACTGGGA[T/C]GAGTCCTGCCTCGGAGATCGAATCAACGGAATTCTGCTGCAGCTCATCTCGTGTTTGCAG	0	0	0	unknown	0	UNKNOWN		0.721	1		Unknown	0	1790566368	snp_GB5RBPX01B5WBV_166-0_B_U_1790566368
snp_GB5RBPX01B5WBV_91	GAAAAGATGCCTCTCGGTCCTGAAGACTCTCCGCGACCGTCATCTCGAGCTACCCGGTCA[A/G]CCACTCCAGAGCTACCACATGAAGACCCTGCTGCTGTATGAGTGTGAGAAACACCCGAGA	0	0	0	unknown	0	UNKNOWN		0.895	1		Unknown	0	1790566370	snp_GB5RBPX01B5WBV_91-0_T_U_1790566370
snp_GB5RBPX01BO76Q_9	GTTTACCATGATCCAGGTCTGGCCAGTGCGACAGATTCGCCCGGTCACAGAGAAGCT[A/G]CCTGCCAATCACCCCCTGCTTACTGGCCAGAGAGTGTTGGATGCTCTCTTCCCGTGTGT	0	0	0	unknown	0	UNKNOWN		0.602	1		Unknown	0	1790566376	snp_GB5RBPX01BO76Q_9-0_T_U_1790566376
snp_GB5RBPX01BXNGW_229	GGACAGATTGGGATGATCCAGGCTCTGGGAGGGTTCTTCTCCTACTTTGTGATCCTGGC[A/G]GAGAACGGTTTCCTTCCCTCTTTATTGGTGGGCATCAGGCTAAACTGGGACGACCGTTCG	0	0	0	unknown	0	UNKNOWN		0.796	1		Unknown	0	1790566380	snp_GB5RBPX01BXNGW_229-0_T_U_1790566380
snp_GB5RBPX01CNCW7_284	CAATGTCGAAGGTGACCTCAATCTGAGGAACACCGCGAGGTGCAGGGGGGATTCCAGTCA[A/G]CTCAAACTTGCCCAACAGGTTGTTGTCCTTGGTCATGGCCCTCTCACCCTCATACACCTG	0	0	0	unknown	0	UNKNOWN		0.731	1		Unknown	0	1790566384	snp_GB5RBPX01CNCW7_284-0_T_U_1790566384
snp_GBPNQUD01A5QVF_390	GTTTCTGCCTATCTCGAGGAGCACTACAAGGTGAAGATCAACCCCAACTCCATGTT[T/C]GACGTTCAAGTCAAGAGGATCCACGAGTACAAGAGGCAGCTGCTTAACTGCCTGCACATC	0	0	0	unknown	0	UNKNOWN		0.893	1		Unknown	0	1781938533	snp_GBPNQUD01A5QVF_390-0_B_U_1781938533
snp_GBPNQUD01A98P4_215	ACAGACTCCACCATCCAGCTCTCAGGGGTGTTGAGGTTGAGTGTGAAGAGGGGAGTTTG[A/G]GGCATGTCCAGGAACTTAGCCAGGGGACCAGGGGAGAAACTACCGTCAGTCTGGAACA	0	0	0	unknown	0	UNKNOWN		0.91	1		Unknown	0	1790566399	snp_GBPNQUD01A98P4_215-0_B_F_1790566399
snp_GBPNQUD01AG2WO_222	ATACCTGGTCAACAGCAGACATTTCCAAACACCTGCCTTTCATCTACAACCTCAGCAGCA[T/C]CGCTATATACACCTATCTACCAGCCTTCAAACAGTATGGTCATGAGGCTAAGGTGGTC	0	0	0	unknown	0	UNKNOWN		0.963	1		Unknown	0	1790566400	snp_GBPNQUD01AG2WO_222-0_B_U_1790566400
snp_GBPNQUD01ALF2N_185	ATACGACGCTGAGGACCTGGAGGAGTTCTGCTTCAAGTTCTGTGTGAACCACCTGACAG[A/C]GGTGACCCAGACTGCAGCCTTCTGGCAGATCGATGGCAACATGCTCAAAGAGTTCATCTG	0	0	0	unknown	0	UNKNOWN		0.832	1		Unknown	0	1790566405	snp_GBPNQUD01ALF2N_185-0_B_F_1790566405
snp_GBPNQUD01AUJFY_224	CTTCAGCATCTCAGTAGGCGCCTCGGGCAGGAAGTAGGCCAGGACGTGCTCCCTGG[A/C]CGCTAGGTCCTCGTAGTTCACCACCAGACTCTCCTTGTTCTCTTTACACATGTCGCT	0	0	0	unknown	0	UNKNOWN		0.856	1		Unknown	0	1790566406	snp_GBPNQUD01AUJFY_224-0_T_U_1790566406
snp_GBPNQUD01B1XOR_304	GCAGTACTCCAGCTTCAACCCTTTCGGCCCCCACATGAACCTGGACATTTGGAACTC[T/C]TCATCCAACCGCAGCTCAAACTCGCAGCTGTCCAATGACTCGGGCTACTGTGGTGACAT	0	0	0	unknown	0	UNKNOWN		0.899	1		Unknown	0	1790566409	snp_GBPNQUD01B1XOR_304-0_T_F_1790566409
snp_GBPNQUD01B3JBD_347	GGCGTTCAGACGAGACAACAATGAGTTGCTGCTGTTCATCCTGAAGCAGCTGGTGTC[A/C]GAGCAGGTGGCGTATCAGAGGAACCGGTACGGAGCACAGCAGGACACCATCGAGATCCC	0	0	0	unknown	0	UNKNOWN		0.787	1		Unknown	0	1790566411	snp_GBPNQUD01B3JBD_347-0_B_F_1790566411
snp_GBPNQUD01B4H6C_81	GGCCTTTTTCTTAGAGTTGTCGTCACACCAAGTCTCACACCAGAGCCACTCCTGAGG[T/C]AGAGACTTGATAGGCACCTGGTGGATCATATTATTAGGCAGATCCTGGTCGAGGTTGGA	0	0	0	unknown	0	UNKNOWN		0.768	1		Unknown	0	1790566412	snp_GBPNQUD01B4H6C_81-0_B_U_1790566412
snp_GBPNQUD01BM0MP_183	GGCAGACTACTTCAGCTGCATCGCCACCATAGTGTACATCCGTAAGGAGAACTGTCTGTA[T/C]CAGGCGTGCCCTAGTCAGGACTGCAATAAGAAGGTGGTGGACCAGCAGAACGGCATGTTC	0	0	0	unknown	0	UNKNOWN		0.955	1		Unknown	0	1790566437	snp_GBPNQUD01BM0MP_183-0_T_F_1790566437
snp_GBPNQUD01BSB8Z_20	AAGCCCTCCTTGGTTACAGAGACTAGGGTTTTACCGTCAAACTCCTTCAGCTG[T/C]TGGACGCAGTATTCGTCGATGGGCTCGGTCATGTACAGGACCTCGAAGCCACGCTT	0	0	0	unknown	0	UNKNOWN		0.843	1		Unknown	0	1790566443	snp_GBPNQUD01BSB8Z_20-0_T_F_1790566443
snp_GBPNQUD01BTDRE_37	CAGAATGCATGAACAGCAGTTCACACATCATGCACTGCTGGTCCTCAATAACTTTGGCTC[A/G]GAGGGCATGCATGTCAAACTTATGGCCACCATGTTCCAAAACATGTTCCCTTCCATCAA	0	0	0	unknown	0	UNKNOWN		0.903	1		Unknown	0	1790566445	snp_GBPNQUD01BTDRE_37-0_B_F_1790566445
snp_GBPNQUD01BTTCT_137	CTGTAAGACCCAGAGCGGCCAGGTGTACATGTGGGGCCAGTGTAGGGGTCAGTCCATCGT[A/G]CTGCCACACCTCACACACTTCTCCTGCACTGACGACGTCTTCGCCTGCTTCGCTACTCCG	0	0	0	unknown	0	UNKNOWN		0.777	1		Unknown	0	1790566446	snp_GBPNQUD01BTTCT_137-0_T_U_1790566446
snp_GBPNQUD01CNICZ_255	CCAACTCCCCTGTGGCGGACATCGCTGTGGTCTGGGCCAAGTGTGACGATGGGAAGGTG[A/T]GTGGCTTCATCCTGGAGCGCGGTATGAAGGGCTTCACCACACCCAAGATCGAGGGCAAG	0	0	0	unknown	0	UNKNOWN		0.778	1		Unknown	0	1790566451	snp_GBPNQUD01CNICZ_255-0_B_F_1790566451
snp_GBPNQUD01COPDO_169	TTAGGAAAATGTATGAGAAGAGCTCCCGGTTCATGAAGGAGGGCTATGAGAGGGACTT[T/C]CTGCGCTACCTGCAGTCTCTCCTGGCCGAGGTGGAGAGGAGGATCCGCAGGGGCCACGCC	0	0	0	unknown	0	UNKNOWN		0.844	1		Unknown	0	1790566453	snp_GBPNQUD01COPDO_169-0_T_F_1790566453
snp_GBPNQUD01DA5MH_40	ACCCTCCATGACCAGCTGGTGAGCTCTGGAGACCAGGGTGAGTCCGTTAGCATGGTTGAA[A/G]GTCTCTGAGATGTCCTGTCCAAAGGTGTAGCCGGCACCGCGGGGAGAGATGCCCCAG	0	0	0	unknown	0	UNKNOWN		0.817	1		Unknown	0	1790566457	snp_GBPNQUD01DA5MH_40-0_B_F_1790566457
snp_GBPNQUD02FPE1L_396	TTCCTCAACGACAAGGTGGAGGATCGTTTGGAGAAATATCTGGACTCTTATGACATCGTC[T/C]TGGTAAAGGACGAGACTCTAGAAGTGCCCAATTCCATCCTTCAGAAGATCCTATAACT	0	0	0	unknown	0	UNKNOWN		0.915	1		Unknown	0	1790566467	snp_GBPNQUD02FPE1L_396-0_T_F_1790566467
snp_GBPNQUD02G5JLC_269	GTTCTCTGTCTACTGCAACTTCATCTCCAACGTGGAGAAGAACCTGGTCGTCGCTGGAAC[A/G]TCTCAGCTTTACGTCTACAGGATCATTCACGATGTGGAGAATGCTTCAAAGACAGACA	0	0	0	unknown	0	UNKNOWN		0.97	1		Unknown	0	1790566468	snp_GBPNQUD02G5JLC_269-0_T_U_1790566468
snp_GBPNQUD02G6J96_221	CTTTGCCAAACGGCAGCTGGTGACGCTGTTCTCAGCTCCCAACTACTGCGGGGAGTTTGA[T/C]AACGCTGGGGGCATGATGAGCGTGGATGAGTCCCTCATGTGTTCCTTTCAGATTTT	0	0	0	unknown	0	UNKNOWN		0.767	1		Unknown	0	1790566475	snp_GBPNQUD02G6J96_221-0_T_F_1790566475
snp_GBPNQUD02GO1A0_72	GGCCCAGTCTCTGAGGAAAGAGTTCGACAGCCCTGAGACGGCCGACCTCAAGTTCAG[T/C]GTGGACGGGAAATACATCCACGTACACAAGGCCGTGCTCAAGATCCGGTGTGAACACTTC	0	0	0	unknown	0	UNKNOWN		0.748	1		Unknown	0	1790566480	snp_GBPNQUD02GO1A0_72-0_B_U_1790566480
snp_GBPNQUD02H4Y8C_180	TGGGGCTGGAGCTCTGGTCCATGACCTCAGAGATCTACTTCGACAACTTCATCATCAC[T/G]TCATATAAAGAGGTGGCCGATCGCTGGGCTGGAGACAGCTGGGGACTCAAGAAACTGGT	0	0	0	unknown	0	UNKNOWN		0.842	1		Unknown	0	1790566483	snp_GBPNQUD02H4Y8C_180-0_T_F_1790566483
snp_GBPNQUD02HL7CH_260	GTAGACAGTTTCCTGGTGGGAGAGGAGCTCTATGTGGTGATGGAGTATTTGGCTGGTGG[T/C]TCGCTGACTGATGTGGTGACAGAGACCTGCATGGACGAGGCTCAGATAGCTGCTGTCTG	0	0	0	unknown	0	UNKNOWN		0.867	1		Unknown	0	1790566485	snp_GBPNQUD02HL7CH_260-0_T_F_1790566485
snp_GD3412002F89LL_113	GGCAAAAGGAGAGCTGGTGTACCATAGCCTACAGTTGATAGCGTTTGCAGTGCTGGC[A/G]ATGCTCATCATGCGTCTCAAGCTCTTCCTCACGCCCCACATGTGCATCATGGCCTCCT	0	0	0	unknown	0	UNKNOWN		0.725	1		Unknown	0	1790566487	snp_GD3412002F89LL_113-0_B_F_1790566487
snp_GD3412002FOBZ7_130	AGGGAACTTTGCCACCAAGTGTATCCGCGTGTCCTCCACGGCCACCACTCAGGATGTCAT[T/C]GAGACGCTGGCCGAGAAGTTCCGGCCCGACATGAGGATGCTCTCCTCGCCCAAATACTCC	0	0	0	unknown	0	UNKNOWN		0.758	1		Unknown	0	1790566489	snp_GD3412002FOBZ7_130-0_T_F_1790566489
snp_GE827503_299	ACACTCAGCTTGGTCCCCCTTATCACATCCTGGTCGACACCAATTTCATTAACTTCTC[T/C]ATCAAGGCTAAACTGGACATAGTTCAGTCAATGATGGACTGCCTGTATGCCAAGTGT	0	0	0	unknown	0	UNKNOWN		0.903	1		Unknown	0	1790566494	snp_GE827503_299-0_B_U_1790566494
snp_GE829106_36	CCGCTCCTTTATCTCTAGCACCTCCTTTGAGAGGCCACAGAAAGCCTGCGTTATCTCATG[A/T]ACCAGCTGCCTGTAGTGGTCAAAGTCATAGTGGGGCCCTGTCCTCAAGTATGCTTCATGG	0	0	0	unknown	0	UNKNOWN		0.911	1		Unknown	0	1790566497	snp_GE829106_36-0_T_F_1790566497
snp_GBPNQUD02G6CGM_92	TACAGAATCAAAATGAGTTTACCACTGAATCCCAAACCGTTCCTGAACGGTCTGACTGG[A/C]AAGCCCGTGATGGTGAAGCTGAAGTGGGGCATGGAATACAAAGGATACCTGGTGTCCGT	0	0	0	unknown	0	UNKNOWN		0.839	1		Unknown	0	1790566471	snp_GBPNQUD02G6CGM_92-0_B_F_1790566471
snp_F6VG15V01EBERB_265	TTGGGATGGGCCAGAAAGACAGCTACGTGGGAGACGAGGCTCAGAGCAAGAGGGG[T/C]ATCCTGACTCTGAAGTACCCCATCGAGCACGGCATCGTCACCAACTGGGACGACATGG	0	0	0	unknown	0	UNKNOWN		0.882	1		Unknown	0	1790565244	snp_F6VG15V01EBERB_265-0_B_U_1790565244
snp_GBPNQUD01BD89S_268	TCGTCAGTGTTCTCCACAAGCTGATGCACAGACAGGGTGGCATTGTAGGGCTCCACCAC[A/G]GTGTCTGACACTTTGGGAGAGGGCACCACACTGAAGGTGTTCATGATGCGGTCAGGGT	0	0	0	unknown	0	UNKNOWN		0.897	1		Unknown	0	1790566426	snp_GBPNQUD01BD89S_268-0_T_U_1790566426
snp_GBPNQUD01BD89S_177	GGTGGTTGAGGTCCCCGTAAGTGGGAGTCGTCAGCTTCAGAGTGCGAAAGCAGATGTC[A/G]TACAAGGCCTCGTTGTCAATGCAATAAGTCTCGTCAGTGTTCTCCACAAGCTGATGCA	0	0	0	unknown	0	UNKNOWN		0.846	1		Unknown	0	1781938352	snp_GBPNQUD01BD89S_177-0_B_F_1781938352
snp_GBPNQUD01C2VFV_445	AGCGGCCATCTTGAGTCCGCGGGGTGGGATGTCGCAGACTGCGGTCTTGACATTGTTGGG[A/G]ATCCATTCGACGAAGTAGCTGCTGTTCTTGTTCTGCACGTTCAGCATCTGCTCGTCCACC	0	0	0	unknown	0	UNKNOWN		0.833	1		Unknown	0	1790566448	snp_GBPNQUD01C2VFV_445-0_T_U_1790566448
snp_F0DLFKL01BYB8X_265	TGTTCTTGTGGATGGTCATCCGTATCAATGAGATGTTGGACACCAAGAATCCAAG[A/G]CAGTTCTATATTGGTGTGCTTGACATTGCCGGGTTTGAGATCTTTGATTACAACAGC	0	0	0	unknown	0	UNKNOWN		0.982	1		Unknown	0	1781939101	snp_F0DLFKL01BYB8X_265-0_T_U_1781939101
snp_F0DLFKL01B4751_256	GCGTGAGGAGGACGTGGGAACCGGCGCTGGCCTGTTTGAGATCAAGAAGATTGGAGA[T/C]GAGTACTTCACCTTTGTCACAGAGTGCAAAGACCCCAAAGCCTGCACCATCCTGC	0	0	0	unknown	0	UNKNOWN		0.917	1		Unknown	0	1790563606	snp_F0DLFKL01B4751_256-0_B_U_1790563606
snp_F3GS49K01AQL1U_365	CACCTCTCTCAGTTCACGGATCTGCTCGGCCAAGCCACCAATCTCTGAGTAGGAGAT[A/G]CTGCCTGGGTCTTCATGGGACATGTTGTACACCGAGGGGGTCGACTTCTCTGGGCAGA	0	0	0	unknown	0	UNKNOWN		0.932	1		Unknown	0	1790563981	snp_F3GS49K01AQL1U_365-0_B_F_1790563981
snp_F0DLFKL01EAGS3_325	TGGTACTGGCATCGTGTCTGCCCCTGTGCCCAAGAAGCTGCTCACAATGGCTGGTATCGA[T/C]GATTGCTACACCTCGGCCAGGGGCTGCACTGCCACTCTAGGCAACTTCGCCAAGGCTAC	0	0	0	unknown	0	UNKNOWN		0.807	1		Unknown	0	1790563733	snp_F0DLFKL01EAGS3_325-0_T_F_1790563733
snp_F0DLFKL01AP5GV_164	TCGCAGAAGACATGAAGGAGCAGGCAGCCATGGTGGAGCGCAGAAACGGCCTGATG[T/G]TGGCTGAAATCGAGGAGCTGAGAGTTGCTCTGGAGCAGACAGAGAGAGGCCGCAAAGT	0	0	0	unknown	0	UNKNOWN		0.681	1		Unknown	0	1790563570	snp_F0DLFKL01AP5GV_164-0_B_U_1790563570
snp_F0DLFKL01AVN9Z_61	TGCAGACGACTTCAGAACCAAGTATGAGAACGAGCTGGCCATGCGTCAGTCAGTGGAGGC[A/G]GACATCGCCGGGCTGAAGAGGATGCTGGACGAGATGACCATGGCCAGATCTGACCTGGAG	0	0	0	unknown	0	UNKNOWN		0.683	1		Unknown	0	1790563583	snp_F0DLFKL01AVN9Z_61-0_B_F_1790563583
snp_GB5RBPX01A8YTH_183	GTGCTGTGTCTGACCATCGGGGCGTCGGCCCTCATGGTGCTGCTGCTATTCATGATCA[T/C]CGTCTGCTTCGCCAAGAAGCTCCACGTGCTCAAGACCGAGAACAGCAAGCTGCGCAAACG	0	0	0	unknown	0	UNKNOWN		0.879	1		Unknown	0	1790566359	snp_GB5RBPX01A8YTH_183-0_T_F_1790566359
snp_DV199942_457	CTTCTCTCCTCCCAGGCCGTCCAGCTGTCTGCGCAGGTTGGCGATATAGGCCTCGAACAT[T/G]GCATCGATGTTGGAGCGTGTGGTGGTCTGGTCCTGCAGGAGGCTCCACTTGGTCTCCAGC	0	0	0	unknown	0	UNKNOWN		0.764	1		Unknown	0	1790563507	snp_DV199942_457-0_T_F_1790563507
snp_CB492917_572	TGTGTAGGGACCCAGCTGGGACTGCATCTCCTTCACACTCTGCTCCAGACTCCCCTTCAG[T/C]TCCTCACTCTTCTGAAGCAGGGTGGCCCTCAGGGCCTCAGAGTCCAGGGACTCTGCATAG	0	0	0	unknown	0	UNKNOWN		0.875	1		Unknown	0	1781939083	snp_CB492917_572-0_B_U_1781939083
snp_F3GS49K01AVSG4_291	TGACAGTGCCAAGCACTCTCCTAACCTGGTCCCAACAGCCACCAAGCCTGACACCGT[A/G]CAGACAGAGTCCCTGTCCTACTCACAGTACCTCAGCATGATCAAGTCGCAGATCTCCTG	0	0	0	unknown	0	UNKNOWN		0.944	1		Unknown	0	1790564030	snp_F3GS49K01AVSG4_291-0_T_U_1790564030
snp_CA370991_105	TCGTCAGTTCACCTATGAGAAGGTGAACCTGAGCAACATCAATGCCATGCTGAACAGCAA[T/C]GACGTCAGCGAGTATCTTAAGATCTCTCCTAGTGGACTCGAGGCGCGCTGCGACGCGTC	0	0	0	unknown	0	UNKNOWN		0.982	1		Unknown	0	1790562984	snp_CA370991_105-0_B_U_1790562984
snp_F3GS49K01BMDAY_369	TTACAGCAGCAGCAGAAGCCGCACTGGCAGGGATAAGTACGGGCCACCTGTCCGTAC[T/C]GAGTACCGGCTGATCGTTGAGAATCTGTCCAGCCGCTGCAGCTGGCAGGATCTGAAG	0	0	0	unknown	0	UNKNOWN		0.753	1		Unknown	0	1790564194	snp_F3GS49K01BMDAY_369-0_B_U_1790564194
snp_F3GS49K01BUJ89_8	TACGCTGACGCCCACAAGGAGCGTACCAACGAGGGTGTCATCGAGTTCGGCTCACG[T/C]TCGGACATGAGGAGGGCCCTGGACAAGCTGGACGGCACAGACATCAACGGGAGGAAGAT	0	0	0	unknown	0	UNKNOWN		0.701	1		Unknown	0	1790564245	snp_F3GS49K01BUJ89_8-0_T_F_1790564245
snp_BX076845_524	AACATCCCCATCCTGTCCTACAGCGACTGTGACAACTCCTACCCTGGCATGATCACCAA[T/C]GCCATGTTCTGCGCTGGATACCTGGAGGGAGGCAAGGACTCTTGCCAGGGTGACTCTGGT	0	0	0	unknown	0	UNKNOWN		0.671	1		Unknown	0	1790562290	snp_BX076845_524-0_B_U_1790562290
snp_F3GS49K01DX9KR_217	TACCAGAACATCGGTGCCAAGCTGGTCCAGGACGTGGCCAACAACACAAACGAGGAAGC[A/G]GGAGATGGCACCACCACTGCCACCGTGCTGGCCAGAGCCATCGCCAAGGAGGGCTTTGA	0	0	0	unknown	0	UNKNOWN		0.873	1		Unknown	0	1790564489	snp_F3GS49K01DX9KR_217-0_B_F_1790564489
snp_BX885550_191	TCAGGGCACCACAGAGGCCCACGAAGGCCACAAATAACAGGAAGATGCCCACACCAATGA[T/C]TCCAGCCACCACCCGAAAACTTGAGACCAGGCCAAACCATTTCCCCCAAGCAGCTACTCC	0	0	0	unknown	0	UNKNOWN		0.695	1		Unknown	0	1790562645	snp_BX885550_191-0_T_F_1790562645
snp_F6VG15V02GTQC6_93	TGAGTTCATCTGCAAGACTATTGGCACCAAGCCCATCGCCCACATTGATCAGTTCCTTCC[T/C]GAGATGATGGGCACCGCCGAGCTGGCAGAGGAGGTCAGCCTGGATGGCTCTGGCAAG	0	0	0	unknown	0	UNKNOWN		0.854	1		Unknown	0	1790565305	snp_F6VG15V02GTQC6_93-0_T_F_1790565305
snp_BX072639_470	CATCCGTAATGACATTGCCCTTATCAAACTGGAGACTCCCGTCACCTTCACTGACTCCAT[T/C]ATGGCGGCCTGTCTTCCCGAGGCTGGCTTCATCCTGCCCCACAACGAGTCCTGCTATGTC	0	0	0	unknown	0	UNKNOWN		0.781	1		Unknown	0	1790562213	snp_BX072639_470-0_T_F_1790562213
snp_CX037643_320	ACCATTGACAACATTGGTGCAGGTGTCATCCAACCGGGCAGGGGATTCGTGCTTTACCC[A/T]GTCAAGTACAAGGCTATTGTTTTCCGTCCATTCAAAGGCGAGGTGGTAGATGCCGTGGTT	0	0	0	unknown	0	UNKNOWN		0.994	1		Unknown	0	1790563362	snp_CX037643_320-0_B_U_1790563362
snp_DV201596_362	TGGAGGATGAGGAGGAGATGAATGCTGAGTTGACTGCCAAGAAGAGGAAGCTGGAGGA[T/C]GAGTGCTCTGAGCTGAAGAAGGACATTGATGACCTGGAGCTCACCTTGGCCAAAGT	0	0	0	unknown	0	UNKNOWN		0.908	1		Unknown	0	1790563536	snp_DV201596_362-0_B_U_1790563536
snp_CA341872_52	CTCAACGTGCAGACCAAAACAGTGGAACCCCTAGTGGAGGGAGGAGCACAGGTGCAGCA[A/G]GTCATCAATATCGAGTGTCTGACCGACTTCATTGATGCTCCGCTGCTCAACATCAAGTTC	0	0	0	unknown	0	UNKNOWN		0.948	1		Unknown	0	1790562704	snp_CA341872_52-0_T_U_1790562704
snp_F0DLFKL01B7IOD_166	CTGCTCAGCTGCAAGGAGGTGGGCCGCAAGCCCCCCACCTTTACCGACGCTTCCATCGT[T/C]GCCACAGAGCTGCTCAACATGGGCTTCGAGTTTGACCAGGGTGCTGTCATCTACAACAG	0	0	0	unknown	0	UNKNOWN		0.811	1		Unknown	0	1790563610	snp_F0DLFKL01B7IOD_166-0_B_U_1790563610
snp_CX041139_614	AGGCCTGAGAACACTCACAAGGGGGCGAAGGCAGGTTACCACACAGACATCAACCAG[T/C]TGTACTGGAGTGACGAGGAAGTGACAGTCAACATGTCAGAGGTGTTGGGCCGGTGTCGTG	0	0	0	unknown	0	UNKNOWN		0.926	1		Unknown	0	1790563382	snp_CX041139_614-0_B_U_1790563382
snp_BX073972_377	GTCACCACCGCTGAGAGAGAGATTGTGCGTGACATCAAGGAGAAGCTGTGCTACGTGGC[T/C]CTGGACTTTGAGAATGAGATGGCCACCGCTGCCTCCTCCTCCTCTCTGGAGAAGTCCTA	0	0	0	unknown	0	UNKNOWN		0.921	1		Unknown	0	1790562262	snp_BX073972_377-0_B_U_1790562262
snp_F3GS49K02HB6S8_59	CGATGAAATGATTTCCTTCAAAGACGAAGGGGAGCAGGAGGAAAAAATTTCGGAGAA[T/C]TTATCAGCAGAAAGGGATTTAGCGGATGTCAAATCTTCTCTTGTAAATGAATCAGAAA	0	0	0	unknown	0	UNKNOWN		0.944	1		Unknown	0	1790564836	snp_F3GS49K02HB6S8_59-0_B_U_1790564836
snp_BX909856_74	GATGAGATCATCCCTGAGCACCCCAACAACAGCAACATCCGCTGCAGTCCCCAGGACAA[A/G]CGCTGCATTCAGAAGACCCTGGCCCGCCACCCTGCCAAATCCACCAATCAGAGAAGCAAT	0	0	0	unknown	0	UNKNOWN		0.778	1		Unknown	0	1790562670	snp_BX909856_74-0_T_U_1790562670
snp_F3GS49K01BP45N_292	GGCGGACGAGCCCTTCACCAGCCAGGACGAGGCCCTGCTGTGCAACGACTGCTACTGCAA[T/C]GAGTTCTCGTCCAAGTGTGTGGCCTGTGACAAGACTGTCATGCCAGGCACAAGGAAGTT	0	0	0	unknown	0	UNKNOWN		0.908	1		Unknown	0	1790564214	snp_F3GS49K01BP45N_292-0_B_U_1790564214
snp_BT073007_629	ACAATAGTGCCGCGGCCGTGTCCATGCTGAAGCAGGACTTCAAAGAAGGAGAGATG[T/G]CTCTGTCCTCTGCCCTGGCTCTGGCCGTCAAAGTGCTCAACAAGACTATGGACGTC	0	0	0	unknown	0	UNKNOWN		0.975	1		Unknown	0	1790562197	snp_BT073007_629-0_T_F_1790562197
snp_F3GS49K02F6VIO_190	ACACGGCTGCCCCCTGGCTCCTGCTGTCTGAAGACCTCACCAGTGTGAGGGACAGCGA[T/C]GACAAACGGAAGCTTCCAGACAACCCCGAGAGGTTTGACCCTGACACAGGCGTACTGGGC	0	0	0	unknown	0	UNKNOWN		0.797	1		Unknown	0	1790564652	snp_F3GS49K02F6VIO_190-0_B_U_1790564652
snp_F3GS49K01BAUNG_254	CGGTCTTGACATTGTTGGGGATCCATTCGACGAAGTAGCTGCTGTTCTTGTTCTGCAC[A/G]TTCAGCATCTGCTCGTCCACCTCCTTCATGGACATGCGGCCACGGAAGATGGCGGCCAC	0	0	0	unknown	0	UNKNOWN		0.836	1		Unknown	0	1790564127	snp_F3GS49K01BAUNG_254-0_B_F_1790564127
snp_CA350190_63	AGCCTCAACACCAACACCAACTACCTAATCTCCAACACCTGTGGGGTCTGCTCCATGCT[T/C]ATACTGAGGGTTGGACCCAAGGACACTGGAGAGTACAAAATCATCGCAGAGAACCACC	0	0	0	unknown	0	UNKNOWN		0.754	1		Unknown	0	1781936869	snp_CA350190_63-0_B_U_1781936869
snp_F3GS49K01AXK0Y_369	GAGCAGCTCATCACTGGTAAAGAGGATGCCGCCAACAACTTCGCCCGAGGCCACTACAC[A/C]ATTGGCAAGGAGATCGTCGACCTGGTGCTGGACCGAGTTCGCAAACTGTCGGACCAGTG	0	0	0	unknown	0	UNKNOWN		0.634	1		Unknown	0	1790564052	snp_F3GS49K01AXK0Y_369-0_T_U_1790564052
snp_CX261976_325	GATGTGTCAACTACGAGGGAGCCGACCGGATTGAGTTTGTAATTGAGACTGCCCGACAG[T/C]TGAAGAGGGCTCATGGCTTCCAGGACGGGAGATCTCCCGGGCCAGGCAAACCTCAGCA	0	0	0	unknown	0	UNKNOWN		0.829	1		Unknown	0	1790563451	snp_CX261976_325-0_T_F_1790563451
snp_BX079474_547	TGTACAGGCGGTCCTGGCGCTGGCAGCCTCATGGACCTCCAGACAATTGGGCGAGAGGAC[A/C]CTGACAGGGACGGTGATTGACAGCGGTGACGGGGTCACCCACGTCATCCCAGTGGCAGAA	0	0	0	unknown	0	UNKNOWN		0.688	1		Unknown	0	1781939043	snp_BX079474_547-0_T_U_1781939043
snp_BX072690_591	GCCGTACCACAGGTATTGTGCTGGACGCTGGCGATGGTGTGACCCACAACGTGCCCGT[A/G]TATGAGGGTTATGCCTTGCCCCATGCCATCATGAGACTGGACTTGGCTGGCAGAGACCT	0	0	0	unknown	0	UNKNOWN		0.717	1		Unknown	0	1790562222	snp_BX072690_591-0_T_U_1790562222
snp_F3GS49K02IM9QQ_263	CTTCTCAAGATCTTTGACGAGGTACTGTTGGTGGATGTGTTGGACAGTGGAGACGCAGCT[A/C]ACCTGGACCTGATGAAGAGACCTGACCTGGGAGTCACCTTCACCAAGCTACACTGCTGG	0	0	0	unknown	0	UNKNOWN		0.883	1		Unknown	0	1790564930	snp_F3GS49K02IM9QQ_263-0_T_U_1790564930
snp_BX079777_151	GCTTTTCTTCAGCTGTCCCACCTCAGCGTCGGTCAGGGTCATATTGATCACGCTGCCCAC[T/G]CCGTTGCTGTTCAGCACACATGGCAGGGACAGGAACACCTCCTCGCCAATACCATACACG	0	0	0	unknown	0	UNKNOWN		0.713	1		Unknown	0	1790562325	snp_BX079777_151-0_T_F_1790562325
snp_FYV3OTN01A5XWF_246	CTGGAGACTGGCTAGGCCACTCCAGGACCTTGAAATGCTTCTTACGAAGCCACTCCTTC[A/G]TTGCCCGGGCGGTGTGTTTGGGATCATTGTCATGCTGAAAGACCCAGCCACGTTTCA	0	0	0	unknown	0	UNKNOWN		0.745	1		Unknown	0	1781937728	snp_FYV3OTN01A5XWF_246-0_B_F_1781937728
snp_BX073152_676	ACCCAGGTAAAGAACGTGATCATCTGGGGCAACCATTCGTCCACCCAGTACCCAGACGT[T/C]CACCACTGCAAGGTCAACATGGCGGGCAGCGACCTGGCCTGCTTCGACGCTGTTAAGGAC	0	0	0	unknown	0	UNKNOWN		0.831	1		Unknown	0	1790562234	snp_BX073152_676-0_B_U_1790562234
snp_F3GS49K01BPAQ1_232	AGAAGGTGTGATGCCAGATCTTCTCCATGTCGTCCCAGTTGGTGACGATGCC[A/G]TGCTCAATGGGGTACTTCAGGGTCAGGATGCCCCTCTTGCTCTGAGCCTCGTCTC	0	0	0	unknown	0	UNKNOWN		0.821	1		Unknown	0	1790564218	snp_F3GS49K01BPAQ1_232-0_T_U_1790564218
snp_F0DLFKL02JSA2V_379	TCCTTGGCTGTAAACTGTAAGGTCCTTGACCGCCCTGGACCATCCTCTGGACCATTGGC[A/G]GTCACTGGTCTGACAGCAGAGAAGTGCACTTTGACCTGGGGACCACCTCAAGAAAATGG	0	0	0	unknown	0	UNKNOWN		0.87	1		Unknown	0	1790563836	snp_F0DLFKL02JSA2V_379-0_T_U_1790563836
snp_GAY7CUQ02GP09X_17	ACTCTTGAGCTCCTCTTTGTTCTTCTCACTAGCAGCATTGTCGACACGGAGAGCCCGGCC[A/G]CTGAACTCTCTTCCGTTCAGGTTCCGCATGGCACTGAGGGCCGTCTCCTGGTCCTGATAC	0	0	0	unknown	0	UNKNOWN		0.764	1		Unknown	0	1790566314	snp_GAY7CUQ02GP09X_17-0_T_U_1790566314
snp_BX082576_420	GCCTACAAGATCAAATACCCAGAGAACTTCTTCCTCCTCAGGGGCAACCACGAGTGTGC[T/C]TCCATCAACCGCATCTACGGCTTCTACGACGAGTGTAAGCGCAGATTCAACATAAAGCT	0	0	0	unknown	0	UNKNOWN		0.662	1		Unknown	0	1790562350	snp_BX082576_420-0_B_U_1790562350
snp_F3GS49K01EII2P_213	GGTTTCATCGAGGACAATGAGATCTTCGACAACGCCATGGCGGGCGTGTGGATTAAGAC[T/G]GACAGCAACCCCACGCTGCGGCGCAACAAGATCCACGACGGGAGAGACGGAGGCATCTGT	0	0	0	unknown	0	UNKNOWN		0.629	1		Unknown	0	1790564549	snp_F3GS49K01EII2P_213-0_T_F_1790564549
snp_F6VG15V01CKS7F_60	AGGAAAGTGCACCAACTTTGTGGAGGATGAGGCTTCCAAAGCTAAAGTAGCCATTGCCAG[T/C]GGGATCATTTTCATCGTGGCTGGCGTCCTCATCCTCGTCCCTGTCTGCTGGTCTGCCAA	0	0	0	unknown	0	UNKNOWN		0.877	1		Unknown	0	1790565167	snp_F6VG15V01CKS7F_60-0_T_F_1790565167
snp_FYV3OTN01AZJ7P_175	CATGTCGGACACCACTTTCAAAGCCTTGCGCCGCCAGCTTCCCGTGACGCGCACCAAGAT[T/C]GACTGGAACAAGATCCTGAGCTACAAGATCGGCAAGGAGATGCAGAACGCTTAAAAC	0	0	0	unknown	0	UNKNOWN		0.88	1		Unknown	0	1790565514	snp_FYV3OTN01AZJ7P_175-0_B_U_1790565514
snp_FYV3OTN01A1X04_22	GTCACCTGCACAGTGGTCAGCTCTGGTCTTTGTGTTGCTGACTTCAGAAAAGGAGCTGGA[T/C]GTGTTTGACCTGAAGAAATACTCCAGATCAGAGGAAGGTCTTCTGAGGCTGCTGCC	0	0	0	unknown	0	UNKNOWN		0.963	1		Unknown	0	1790565372	snp_FYV3OTN01A1X04_22-0_B_U_1790565372
snp_CR373682_484	ACATCAGCTTCCTGGACAACTGCCTGAAGGACTGCATGCTGACCAACCCAGAGCTGCT[T/C]AAGATCTTTTCCAAGCTCATGTCCGTGTGTGTCATGTTCACCAACTGCATGCAGCGCT	0	0	0	unknown	0	UNKNOWN		0.943	1		Unknown	0	1790563200	snp_CR373682_484-0_B_U_1790563200
snp_F6VG15V02F4PO3_144	TCCTCATCCTTGTACCAGGATAGTGACTCTGCGGTCAGGATGAACCAGTACTCCTTGGA[A/G]CCTCCCTTCATGATGCTGATGTTGATGGTGAGCCAGCCTTTGCGGATGACCTGGTTTGGA	0	0	0	unknown	0	UNKNOWN		0.903	1		Unknown	0	1790565267	snp_F6VG15V02F4PO3_144-0_B_F_1790565267
snp_F3GS49K01DG4QX_130	CCACAATCTTCTGGAAGGCCTTCATGAAGTGGATGTTGTCATAGCAGTACTCCTGGAT[T/C]TTCACCAGCAGAATGATCTCAGAGGCTCCCTGGGAAGTAAATGCCTTCAGGAGAGGAC	0	0	0	unknown	0	UNKNOWN		0.93	1		Unknown	0	1790564445	snp_F3GS49K01DG4QX_130-0_T_F_1790564445
snp_BX074688_296	AACGGGGGCGTTTGACCGTGACGCCCTGCTGGATCACTTAGAGAAAACAGCTCTGGAGCA[T/C]GAGGACAGGGACGACCTAGTGCCTTTTACTGGCGAGAAGAAAGGGAGAGCGTTTGTT	0	0	0	unknown	0	UNKNOWN		0.951	1		Unknown	0	1790562275	snp_BX074688_296-0_T_F_1790562275
snp_CA363166_244	TCCAGTGTCGCAGGCTCGACAGGTCTGCCCACTTCAGCACCTTGGCCATCAAGCAGAA[T/C]CCTATGCTTGCTGAGGCCTACTCCAACCTGGGCAACGTGTACAAGGAGCGCGGCCAGTTG	0	0	0	unknown	0	UNKNOWN		0.875	1		Unknown	0	1790562922	snp_CA363166_244-0_B_U_1790562922
snp_FYV3OTN02H94VM_394	GGTGCTGTTTCTGGTACCAGTGTTCAGCCTGTTCGCTGTGCTCACTGTGTCCATCCTGCT[T/G]GTCATGGAAGGGCTCTCAGCGTTCCTCCATGCCCTCCGGCTGCACTGGGTGGAGTTCC	0	0	0	unknown	0	UNKNOWN		0.797	1		Unknown	0	1790565989	snp_FYV3OTN02H94VM_394-0_T_F_1790565989
snp_FYV3OTN01AZVOT_309	AATACATAGAACAGCTAGGCTCTTATGACCCCCTGCCAAACATCTACAATGAGAAACT[T/G]GTCAGCATCAACTCTGACAGGATCAAGTACTGGATGGGCTGTGGTGCACATCCAACG	0	0	0	unknown	0	UNKNOWN		0.936	1		Unknown	0	1790565517	snp_FYV3OTN01AZVOT_309-0_T_F_1790565517
snp_FYV3OTN01BPAD6_281	GTGTGGAGCAGAGGGCGACTACAACGTGATGGTGATGGAGCTGCTAGGCCCCAGTCTGGA[A/G]GACCTGTTCAACTTCTGCTCCCGCAAGTTCAGCCTCAAGACTGTCCTGCTGCTGGCTGAC	0	0	0	unknown	0	UNKNOWN		0.882	1		Unknown	0	1790565624	snp_FYV3OTN01BPAD6_281-0_T_U_1790565624
snp_FYV3OTN01BPAD6_158	TGATCAGCCGTATTGAGTACATCCACTCTAAGAACTTCATCCACAGAGACGTGAAGCC[A/T]GACAACTTCCTGATGGGCCTGGGCAAGAAGGGCAACCTGGTGTACATCATCGACTTT	0	0	0	unknown	0	UNKNOWN		0.84	1		Unknown	0	1790565621	snp_FYV3OTN01BPAD6_158-0_T_F_1790565621
snp_FYV3OTN01AYGLS_461	CAAGAACCAGTCTGCAGAGAAGGAGGAGTTTGAGCACCACCAGAAGGAGCTGGAGAAGGT[C/G]TGTAACCCAATCATCACCAAGCTGTACCAGGGTGCAGGGGGCATGCCCGGGGGGATGC	0	0	0	unknown	0	UNKNOWN		0.909	1		Unknown	0	1790565506	snp_FYV3OTN01AYGLS_461-0_B_U_1790565506
snp_CA354793_462	GAGGAATCTGGCACAACGATGCCAAAAGCTTCTTGGTCTGGGTGAATGAGGAGGATCAC[T/C]TGCGTGTCATCTCCATGGAGAAGGGTGGCAACATGAAGGAGGTCTTCAGACGCTTCTGC	0	0	0	unknown	0	UNKNOWN		0.787	1		Unknown	0	1790562823	snp_CA354793_462-0_T_F_1790562823
snp_BX077978_824	CATTGATGACTGTGAGCTGGTGGATGGCTTAGTGTTGACCCAGAAGGTGGTCAACTCC[A/G]GCGTGTCCCGTGTGGAGAAGGCCAAGATCGCCCTCATCCAGTTCTGCTTGTCCCCGCCG	0	0	0	unknown	0	UNKNOWN		0.799	1		Unknown	0	1790562307	snp_BX077978_824-0_B_F_1790562307
snp_CA342698_287	ACTCCTCAGGGAGGTCATCCCTACCGACAAGGTGGAAGTGGGCTTCAAGGATCTGGA[T/C]GCCGCCATCTTGGTTGGCTCTATGCCCAGGAAGGAGGGCATGGAGAGGAAGGACCTCCT	0	0	0	unknown	0	UNKNOWN		0.672	1		Unknown	0	1790562718	snp_CA342698_287-0_B_U_1790562718
snp_F6VG15V02GLSIM_292	TAAAAGCATGAACAACAATCTGCAGAATGTCTTTCATCTCTGTGGAGTTCTCCATGGC[A/G]ATGTTGATGATAGTGACATCACTGAGTCCAATCACCAGTGTTGCCAGTTCATTGTCATG	0	0	0	unknown	0	UNKNOWN		0.993	1		Unknown	0	1781938551	snp_F6VG15V02GLSIM_292-0_T_U_1781938551
snp_F6VG15V01BUFQY_313	GCAATGTTGATGATAGTGACATCACTGAGTCCAATCACCAGTGTTGCCAGTTCATTGTC[A/G]TGTTCATGGCTATCATCTAGTTGAGCCAACTCTGGTGATTTCAACCCCTCTGTGT	0	0	0	unknown	0	UNKNOWN		0.988	1		Unknown	0	1790565132	snp_F6VG15V01BUFQY_313-0_T_U_1790565132
snp_CA342173_434	ACTGCTCCATCCCGAGAGGTTTGTCAACCTGGGTATTGAGCCCCCGAAGGGGGTTCTG[T/C]TGTTCGGCCCACCTGGTACAGGTAAAACCCTGTGTGCCAGAGCCGTGGCCAACCGCA	0	0	0	unknown	0	UNKNOWN		0.623	1		Unknown	0	1790562708	snp_CA342173_434-0_B_U_1790562708
snp_F0DLFKL01CFL9B_188	AGCAAGCTTATCATCCTGGCCAGCGGTGGGCCCCAGGCCCTGGTCAACATCATGAGGAC[A/G]TACACATATGAAAAGCTGTTGTGGACTACCAGTAGAGTTCTCAAAGTGCTCTCTGTCTG	0	0	0	unknown	0	UNKNOWN		0.984	1		Unknown	0	1790563654	snp_F0DLFKL01CFL9B_188-0_T_U_1790563654
snp_BX308070_424	TCGACGACCTGTCCTTCACCTCGCCCTTCTGCCTGCAGGTGAAGAGGAATGATTACAT[T/C]CACGCCCTCGTCACCTACTTCAACATCGAGTTCACTCGCTGTCACAAGAGGACGGGCT	0	0	0	unknown	0	UNKNOWN		0.969	1		Unknown	0	1790562439	snp_BX308070_424-0_T_F_1790562439
snp_CX247212_147	GTGACCCACGTCACGGCAAGTACATGGCCTGCTGTCTGCTGTACCGTGGCGACGTTGT[T/G]CCCAAAGATGTTAACGCTGCCATTGCCACCATCAAAACAAAACGCTCCATCCAGTTTGT	0	0	0	unknown	0	UNKNOWN		0.82	1		Unknown	0	1790563434	snp_CX247212_147-0_B_U_1790563434
snp_F6VG15V01AT2B0_40	CCCTTTCCCAGCACCCGCAGCAGTTCAAAACACTCCGGCCTGATGTTCTCTGTTCCTTG[A/G]TTGACGTTGTCCTCAGATATCTCAATCTTCTCACAGTCGTCCATATTGAATTCAAAGCCG	0	0	0	unknown	0	UNKNOWN		0.972	1		Unknown	0	1790565072	snp_F6VG15V01AT2B0_40-0_T_U_1790565072
snp_CA349351_208	CTCTGCACTCCAGGCAACGCGTGCCCTGATGATTGTGGGCATCATTGTGACCGTGGCTGG[A/G]CTGGGTGTGGCCACCATGGGAATGAAGTGCACCAACTGTGGGGGAGATGACAAAAACAAG	0	0	0	unknown	0	UNKNOWN		0.643	1		Unknown	0	1790562775	snp_CA349351_208-0_B_F_1790562775
snp_F3GS49K01C67R6_300	TCTGCCTTCGTCCAGACGCAGCAGCTCGGCGCTGCCATGGCCGACACATTCCTGGAGCAC[A/C]TGTGCCTGCTGGACATCGACTCTGAGCCCACCACAGCCCGCAACACTGGCATCATCTG	0	0	0	unknown	0	UNKNOWN		0.664	1		Unknown	0	1790564297	snp_F3GS49K01C67R6_300-0_B_F_1790564297
snp_BX314641_418	AGTCACACCGGAGAGAAACCGTACACCTGTGAACAGTGTGGCAGGAGTTTTACCAAGCA[A/G]TGCAACCTGATCAGACATGCTGTGGTCCACAGCGGAGAGAAGCCCTACAAGTGCACACA	0	0	0	unknown	0	UNKNOWN		0.827	1		Unknown	0	1781936960	snp_BX314641_418-0_B_F_1781936960
snp_F3GS49K02JDNQL_125	GATCTTCATGTCCCGTACCTACGATGCTACCACCCACTTCGAGACCACTTGCGACGACAT[T/C]AAGGACATCTACAAGAGGATGACGGGTACAGAATTTGACTTTGCAGAGATGGAGCGCAA	0	0	0	unknown	0	UNKNOWN		0.972	1		Unknown	0	1790564976	snp_F3GS49K02JDNQL_125-0_B_U_1790564976
snp_F3GS49K01BZKKH_193	CTCCCCAATGACAGACCCCAGCATGCTGACAGACATGATGAAAGGCAATGTGACCAATGT[A/T]CTTCCCATGATCCTCATCGGAGGCTGGATTAACTGGACCTTCTCGGGGTTTGTCACAACC	0	0	0	unknown	0	UNKNOWN		0.835	1		Unknown	0	1790564265	snp_F3GS49K01BZKKH_193-0_B_F_1790564265
snp_FYV3OTN01AW4ON_290	AGGGTAGCACTGCTGTTTTCAGAAGGCTTCTCAAAGCCCTTGTAGATGTACTTCATGAG[A/C]AGGTCAACTCCGTTCTTATCCAGAGACTGTACAGCTTTCTCAATGTCACTGCTCTTGAA	0	0	0	unknown	0	UNKNOWN		0.932	1		Unknown	0	1790565485	snp_FYV3OTN01AW4ON_290-0_B_F_1790565485
snp_BX314903_119	ATCTAAACAACAGGCATGGCGGCGATTCGTAAGAAGCTGGTGATCGTGGGAGATGGTGC[T/C]TGTGGGAAGACCTGTCTGTTGATAGTCTTCAGCAAAGACCAGTTCCCTGAGGTCTACGTA	0	0	0	unknown	0	UNKNOWN		0.844	1		Unknown	0	1790562464	snp_BX314903_119-0_B_U_1790562464
snp_F3GS49K02IRXHW_82	GTCACTGTCAGGGAAATCGTCGTTGGAAGCAACATGGACAAGATCTACATTGTGATGAA[T/C]TACGTGGAGCACGACCTGAAGAGCTTGATGGAGACCATGAAGCAGCCTTTCCTGC	0	0	0	unknown	0	UNKNOWN		0.99	1		Unknown	0	1790564955	snp_F3GS49K02IRXHW_82-0_T_F_1790564955
snp_F3GS49K01D501Q_276	CTGGTCAATGTTAAGAAGGGGACATACCTGCCCCAGACCTACATTATCCAGGAGGAGATG[T/G]TTGTGACAGGGAGGGTTCACAACATGCGCCAGCTGGGGCCCTTCATCTACCGCCTGTGTA	0	0	0	unknown	0	UNKNOWN		0.985	1		Unknown	0	1790564387	snp_F3GS49K01D501Q_276-0_T_F_1790564387
snp_FYV3OTN01AJW0D_88	TTCATTGCACATACTGTCCTTCAGGTGCTTGGCCTTGACCTGGGTCATCTGTCCACTGGA[A/G]AAGTCAAAGACCTCCTCACTTAGCAGCTTGAGGATGATCATGTTGTTCTGACACAGGCTC	0	0	0	unknown	0	UNKNOWN		0.962	1		Unknown	0	1790565428	snp_FYV3OTN01AJW0D_88-0_T_U_1790565428
snp_FYV3OTN01BG6KS_256	GGAGAAGTCAAAGACCTCCTCACTTAGCAGCTTGAGGATGATCATGTTGTTCTGACACAG[A/G]CTCTCGCTGGTGCGGCTAGCACCCACGATGTCACTGATGAAGGTAGGCCAGTGCTTGGG	0	0	0	unknown	0	UNKNOWN		0.945	1		Unknown	0	1790565603	snp_FYV3OTN01BG6KS_256-0_B_F_1790565603
snp_FYV3OTN01B0VU0_231	AGATTATCACATCTTCTACCAGATCCTGTCCCAAAAGAAACCAGAACTGCTGGAGATGCT[T/C]CTCATCACCAGCAATCCCTATGACTACGCCTTCATCTCCCAAGGAGAGATTAAAGTAAC	0	0	0	unknown	0	UNKNOWN		0.86	1		Unknown	0	1790565522	snp_FYV3OTN01B0VU0_231-0_B_U_1790565522
snp_F0DLFKL01CTRRZ_76	TGTGCGTATGATCAGCCTGTCATACTCTCGTATATCCCTGGCAGACATCGCTCAGAAGCT[C/G]CAGCTGGACAGTTCAGAGGATGCTGAGTTCATAGTGGCCAAGGCTATCCGTGATGGAG	0	0	0	unknown	0	UNKNOWN		0.902	1		Unknown	0	1790563674	snp_F0DLFKL01CTRRZ_76-0_T_U_1790563674
snp_F0DLFKL02GVC66_217	CTGAAAAAACTGAAGGAGTATGGAGAGAGGTTGCGGCCGATGGTTCGGGATGGAGTCTA[T/C]TACATGTACGAGGCTCTTCATGGACCCCCAAAGAAAATTCTGGTGGAAGGGGCCAATGCT	0	0	0	unknown	0	UNKNOWN		0.917	1		Unknown	0	1790563780	snp_F0DLFKL02GVC66_217-0_B_U_1790563780
snp_CX151025_515	CAATGAGTTCAAGGAGCTGTTTGCTGCCCTGAGTAGCTGGAAGCAGAACTTCATGATGTT[T/C]GACCAGGACCGGAGTGGCACGGTGGAACCCCATGAGATGACCCAGTCCATCTCCGCTATG	0	0	0	unknown	0	UNKNOWN		0.894	1		Unknown	0	1790563425	snp_CX151025_515-0_T_F_1790563425
snp_FYV3OTN01C6NWE_310	GCTTCTCTTATCCCAGCATCCCTTTCTGCCTCTGCCACACCGATGTCTGCATCCCTCTG[A/G]ACTGCTGCTGTCTGAGTCTTCCCCAGTGAGCTCAGGTAGTCCACTTTATCATAGACATCC	0	0	0	unknown	0	UNKNOWN		0.903	1		Unknown	0	1790565666	snp_FYV3OTN01C6NWE_310-0_T_U_1790565666
snp_GAY7CUQ02GDE2M_432	CCAAGAGCACACCTACAGAGGCTGGCGGAGTGTATCCGCTGGTCGTATGGAGCAGGCAT[T/C]GTGTTGCGTCTCGGGAACATCGCCAGGCTGGAGCTCAACTACTGCATTCCCATGGGGGTT	0	0	0	unknown	0	UNKNOWN		0.661	1		Unknown	0	1790566303	snp_GAY7CUQ02GDE2M_432-0_T_F_1790566303
snp_FYV3OTN02F99UC_94	CTGCTCAAATCTCAGATCTGTGACAACGCTGCTCTTTACGCCCAGAAGTACGATGAAGA[A/G]TTCCAGCCTTACCTGCCTCGCTTTGTCACTGCTATCTGGAACCTGCTGGTCTCCGCTGGC	0	0	0	unknown	0	UNKNOWN		0.834	1		Unknown	0	1790565905	snp_FYV3OTN02F99UC_94-0_B_F_1790565905
snp_F0DLFKL01E3JHP_164	CCCGCCCCGCGGTCTCAAGATGTCCGCCACCTTCATCGGGAACAACACGGCCATCCA[A/G]GAGCTGTTCAAGCGCATCTCCGAGCAGTTCACCGCCATGTTTCGCCGCAAGGCGTTCC	0	0	0	unknown	0	UNKNOWN		0.726	1		Unknown	0	1790563720	snp_F0DLFKL01E3JHP_164-0_T_U_1790563720
snp_BX303985_472	GGAAGTGATCCACCAGGCGGGCATGCTGAAGAGGAACTGCTTCGCCTCTGTATTTGAGAA[A/G]TACTTCAAGTTCCAGGAGGAGGGCAAGGAGGGAGAGACGAGGGCCGTGGTCCACTACAG	0	0	0	unknown	0	UNKNOWN		0.898	1		Unknown	0	1790562418	snp_BX303985_472-0_T_U_1790562418
snp_BX879447_629	GGATGCTATCAAGAAAGGTTATGATGATCTTCAGTCCATAGTGCCCACCTGCCAGCAGCA[A/G]TCTGAGTTTGCCGTGGGGACACAGAAGATCAGCAAGGCCACAGTGCTGCAGAAAACTA	0	0	0	unknown	0	UNKNOWN		0.635	1		Unknown	0	1790562631	snp_BX879447_629-0_B_F_1790562631
snp_CA365712_31	GGCTGGTGAGTGTGTGTTTTGGTAGCCCACTGGGCTGGGTGCCACCTGATGGTAACTCTG[A/G]GGACTGGGGCTGGGCTGGTACGAGCCCTGTGGGGAGGGGGCAGCGTACGGCGAGTACTGT	0	0	0	unknown	0	UNKNOWN		0.785	1		Unknown	0	1790562953	snp_CA365712_31-0_B_F_1790562953
snp_FYV3OTN02JMD0H_158	GGCCATCTCTGCTCAGTCGGTTTTCAGGGAGAAGAAGGAGAACATGGTCATCCCGGTGCC[T/G]GAGGCAGAGAGCAACATCACTTACTACGACCGCCTCTACAAAGGAGAGCTCAGGATCC	0	0	0	unknown	0	UNKNOWN		0.745	1		Unknown	0	1790566064	snp_FYV3OTN02JMD0H_158-0_B_U_1790566064
snp_F3GS49K01ALDBC_47	ATGTCCCACAGCTTAATGGAGGCGTCACAGGCTCCGGACACAAAGGTGCGGAAGTCTGG[A/G]GACAGAGACAGGCTCATGACGTCACCGCTGTGGCCCGAAAACACTGTGGTCTGCTGGCT	0	0	0	unknown	0	UNKNOWN		0.82	1		Unknown	0	1790563950	snp_F3GS49K01ALDBC_47-0_T_U_1790563950
snp_FYV3OTN02H1Z9L_222	AAATTCCTAGCCCTTGGTGATTCTGGAGTGGGGAAAACCAGCTTTCTGTACCAGTACAC[A/C]GACAAAAAGTTTAACTCCAAATTCATCACTACAGTGGGCATTGATTTCAGAGAAAAACGA	0	0	0	unknown	0	UNKNOWN		0.883	1		Unknown	0	1790565980	snp_FYV3OTN02H1Z9L_222-0_T_U_1790565980
snp_GBPNQUD01BLY15_225	CATCTGGAGGAGCTTGGGGTTGATAGCCTGGTTAGCTTCGCGGAGCACAGCTATGAG[A/G]TCACTGGCCTGTTTCATGTTGTTGGGGGTGAAGAAGGTGTAGGCGGTGCCTGTTTTTTGA	0	0	0	unknown	0	UNKNOWN		0.823	1		Unknown	0	1790566434	snp_GBPNQUD01BLY15_225-0_T_U_1790566434
snp_F3GS49K01AW6GD_183	CCGCTTCCCTGGCCAGCTCAACGCTGACCTCCGTAAACTGGCTGTCAACATGGTGCC[T/C]TTCCCCCGTCTCCACTTCTTCATGCCTGGCTTTGCACCTCTTACCAGCAGGGGAAGC	0	0	0	unknown	0	UNKNOWN		0.712	1		Unknown	0	1790564047	snp_F3GS49K01AW6GD_183-0_T_F_1790564047
snp_DV195163_267	TGGTTGAGGCTGTGACCATTGTGGAGACGCCTCCCATGGTTGTGGTGGGTGTTGTGGG[T/C]TATGTCGAGACCCCCCGTGGCCTGCGTTCCTTCAAGACCATCTTCGCTGAGCACATCA	0	0	0	unknown	0	UNKNOWN		0.647	1		Unknown	0	1790563479	snp_DV195163_267-0_T_F_1790563479
snp_FYV3OTN01ALS53_16	ATATGCTGAGCCCCGTCTTTCCATCTATGGCTGTAATCCTAACGAGTGGACCAAGCTCTC[A/C]GGCTGGTTCAACAAGCACAGAGTCTTCTCCCCTCAACTCAAGTGGATGATTCAAGTGCC	0	0	0	unknown	0	UNKNOWN		0.888	1		Unknown	0	1790565443	snp_FYV3OTN01ALS53_16-0_B_F_1790565443
snp_BX913668_561	AACCCTATCGGTGGTCGCTACGACCCGTCTCTGACCTTCTCTGAGAACGTGGATCTGAC[T/C]GAGCCTATCGTGTCTCGTTTTGACATCCTGTGTGTGGTCAGAGATACTGTGGATCCAG	0	0	0	unknown	0	UNKNOWN		0.884	1		Unknown	0	1790562691	snp_BX913668_561-0_T_F_1790562691
snp_FYV3OTN01DZG3X_9	GAAAATTTACGAGAACATGTTCCTCTGGATGGTGATAAGAATCAACCTTACACTGGACAC[T/G]AAGAACGCTCGCCAGCACTACATTGGTGTGCTGGACATTGCTGGCTTTGAGATCTTTGAT	0	0	0	unknown	0	UNKNOWN		0.976	1		Unknown	0	1790565833	snp_FYV3OTN01DZG3X_9-0_T_F_1790565833
snp_FYV3OTN01C8UYV_252	ATCTGGGCAAAAATGCATGCTTCCAGAAGCCTAGGATTATTAAGGGTAGACCAGAGGC[A/C]CATTTCTCCCTGGTTCACTATGCTGGCATTGTTGACTACAACATTGGTAACTGGCTGGTG	0	0	0	unknown	0	UNKNOWN		0.97	1		Unknown	0	1790565675	snp_FYV3OTN01C8UYV_252-0_B_F_1790565675
snp_F0DLFKL01BYGBD_143	CATACTTGCGGTCGGCCTCCTCAGCGATGTGCTTGGCCTCCTTCAGCTGGATCTCCTGCA[T/C]CTCCATCTTCTCCTCATCCTTGGAAGCCCTATTCTCAATCACCTTCATACCCC	0	0	0	unknown	0	UNKNOWN		0.904	1		Unknown	0	1790563640	snp_F0DLFKL01BYGBD_143-0_B_U_1790563640
snp_F0DLFKL01C0F1F_292	TGGTGACAACAAGGGAACCGCAGTGGCCATCTGCCGTCGTATTGGCATCTTCACAGA[A/G]GACGAGGATGTGACTGGAAAGGCCTTCACTGGCCGTGAGTTCGACGACCTGCCCTCA	0	0	0	unknown	0	UNKNOWN		0.89	1		Unknown	0	1781939028	snp_F0DLFKL01C0F1F_292-0_B_F_1781939028
snp_BX311026_454	GTATGTTCTCTACTGGTTGTGGTAGCAGCTATGCGTACGGAGTGATGGACAGCGGCTACC[A/G]CGAGGACATGACGGTAGAGGAGGCGTACGAGCTGGGCCGCCGTGGCATCACCCACGCCAC	0	0	0	unknown	0	UNKNOWN		0.875	1		Unknown	0	1790562450	snp_BX311026_454-0_T_U_1790562450
snp_FYV3OTN01EU4II_83	GAAGATGTACAGTCTGCTGCTGGAGGTGCAGGACTTTGAGAAGCGCTTCATGCAGACGCC[A/G]GAGGAGCAGAGAGAGGCCCTGCTGGAGCAGCACAAAACCCACACGCTGCAGCTCTACG	0	0	0	unknown	0	UNKNOWN		0.646	1		Unknown	0	1790565889	snp_FYV3OTN01EU4II_83-0_B_F_1790565889
snp_F0DLFKL01CILTK_359	CCGAAGTCGATGAAGCTCCACTCGATGCCCTCCCTCTGGTACTCTTCCTGCTCCAGGA[T/C]GAACATGGTGTGGTTGAACAGCTGCTGCAGCTTCTCGTTGGTGTAGTTGATGCACAGCTG	0	0	0	unknown	0	UNKNOWN		0.896	1		Unknown	0	1781937503	snp_F0DLFKL01CILTK_359-0_B_U_1781937503
snp_F3GS49K02HEQAM_3	ATGGATGAGGCAGACAAGCTGCTGTCTCAGGACTTTGTGGTCCTGATCGAAGACATCAT[T/C]AGCTTCCTGGCTAAGGGTCGTCAGATCCTACTCTACTCTGCCACCTTCCCCATCAGTGTG	0	0	0	unknown	0	UNKNOWN		0.842	1		Unknown	0	1790564867	snp_F3GS49K02HEQAM_3-0_T_F_1790564867
snp_GAY7CUQ01CU1BA_412	GGTGGTTGACTTCGGTCAGGACTTCCTTCTCGTTGTGGACGTGCTGCTCCTGCTT[C/G]AGCCGGATCACGTCAGGGATCTTCATAGCCTTTAGAGCGTAGAACGCCCTGCTCTTCTTG	0	0	0	unknown	0	UNKNOWN		0.689	1		Unknown	0	1790566228	snp_GAY7CUQ01CU1BA_412-0_T_U_1790566228
snp_GBPNQUD01BE0OX_64	ACCTCCGCTCTGCTTGGCATCTTAAGGCCACCGTACTTCTTCCAGTACATCCAGCACGA[C/G]ACACACAGGCGACATTGCATGTTGGGTGGCCCCCACGAGTACCACTGGGCTGATTG	0	0	0	unknown	0	UNKNOWN		0.805	1		Unknown	0	1790566429	snp_GBPNQUD01BE0OX_64-0_T_F_1790566429
snp_F3GS49K01EZ8HP_386	GTGGTCACCATCTTCAGCATCATCCTGCTCTCTATCGGCATCCTTTACGTGCGCATCTAC[T/C]TGATTGTGCGCTCCAGCCACCAGGAGGCCACCAACTCTCCGGCCTACGCCCTGCTGAAGA	0	0	0	unknown	0	UNKNOWN		0.8	1		Unknown	0	1790564607	snp_F3GS49K01EZ8HP_386-0_T_F_1790564607
snp_F3GS49K02JPP0J_416	GCCAGATTGTCTCCTCCATCACAGCCTCTCTCCGCTTCGATGGTGCCCTTAACGTGGAC[T/C]TGACAGAGTTCCAGACCAACCTGGTGCCTTACCCCCGCATCCACTTTCCCCT	0	0	0	unknown	0	UNKNOWN		0.893	1		Unknown	0	1790565004	snp_F3GS49K02JPP0J_416-0_B_U_1790565004
snp_CX037367_118	GCGGACAGGTACCTACCGCCAGCTGTTTCACCCCGAGCAGCTGATCTCAGGGAAGGAGGA[T/C]GCAGCCAATAACTATGCCCGTGGCCACTACACTATCGGCAAGGAGATCATCGACCAAGTG	0	0	0	unknown	0	UNKNOWN		0.825	1		Unknown	0	1790563359	snp_CX037367_118-0_T_F_1790563359
snp_F3GS49K01BGAI0_87	TGTCTGAGTACACTCACATAGAGGCAGAGTGCCCCTTCATGACCTATGAGGACCTACTG[A/T]GCAGACTGGAGGATCTGGTGTGTGACGTGGTGGACAGAGTCCTGAAGTCACCTGCTGCTT	0	0	0	unknown	0	UNKNOWN		0.987	1		Unknown	0	1790564159	snp_F3GS49K01BGAI0_87-0_B_F_1790564159
snp_F3GS49K01A033X_279	GTCTGTGAGCAGCTTGTCCTGTCCAAACCCTGCGTTGACGAAGCCGTTGACAAATGAGGA[T/G]GCCAGGTTCATACGAGCAGAGTCCACCTGGGAACCACTTCCTCCAAACCTGTTGTTCTC	0	0	0	unknown	0	UNKNOWN		0.78	1		Unknown	0	1790563845	snp_F3GS49K01A033X_279-0_T_F_1790563845
snp_F3GS49K02FZUY5_508	TTGGTAGCGAAGGATAATCCTCTACCAGTTTCGAGGTCTGAGGAACCCATACGACCAGC[A/G]GCTCTGAGCTATGCAAACTCCAGCCAGATGAATCCATTTCTGAACGGGTTTCATTCCAGC	0	0	0	unknown	0	UNKNOWN		0.911	1		Unknown	0	1790564722	snp_F3GS49K02FZUY5_508-0_T_U_1790564722
snp_F3GS49K02GUAYP_141	ACACCGAAGAGGTGTTTTACCATAGAATCGTTGGTAGCGAAGGATAATCCTCTACCAGT[T/G]TCGAGGTCTGAGGAACCCATACGACCAGCGGCTCTGAGCTATGCAAACTCCAGCCAGATG	0	0	0	unknown	0	UNKNOWN		0.704	1		Unknown	0	1790564806	snp_F3GS49K02GUAYP_141-0_B_U_1790564806
snp_F6VG15V02JHG8W_220	CGGTAATGTACGAGAGCCTGCGGCAGTTGATCCGTCACTCTCAGGCTGGAGAGGCAGA[C/G]GCTGTGTTTGCAGCCATGGACCTGGCCTTTGCCATAGACTTGTGTAAGGAGGAAGGGGCT	0	0	0	unknown	0	UNKNOWN		0.672	1		Unknown	0	1790565346	snp_F6VG15V02JHG8W_220-0_T_U_1790565346
snp_FYV3OTN01E00EZ_171	GAGAGGTCTAAGGTAGATGATCTGAGAGGGACTCCCATGTCAGTGGGGAACCTGGA[A/G]GAGATCATTGATGACAACCACGCCATCGTTTCCACGTCTGTGGGCTCTGAGCACTATGT	0	0	0	unknown	0	UNKNOWN		0.887	1		Unknown	0	1790565836	snp_FYV3OTN01E00EZ_171-0_T_U_1790565836
snp_CB488782_624	CAAAAGACTGGCACAGCCTACACCTTCTTCACCCCCAACAACATGAGGCAGGCCAG[T/C]GACCTTGTTGCTGTGCTCCGTGAGGCCAACCAGGCCATCAACCCTAAACTCCTCCAGA	0	0	0	unknown	0	UNKNOWN		0.737	1		Unknown	0	1790563120	snp_CB488782_624-0_B_U_1790563120
snp_FYV3OTN02H0BQF_9	CACGTTTGGGGCCAACAACCCTCTGACCAACCTGGTTCCCAACATGAATGAGGTGGACC[T/C]TGACGATGCCTTCTCCTCTGTCCCCTACGAGAAGGGTTTCGCTCTTCTCTACCACCTGGA	0	0	0	unknown	0	UNKNOWN		0.84	1		Unknown	0	1790565977	snp_FYV3OTN02H0BQF_9-0_T_F_1790565977
snp_F3GS49K02HFY77_83	CTTCGTTGGCCTAATGTCCATGATTGACCCTCCCCGTGCTGCTGTGCCTGACGCTGT[A/G]GGAAAGTGCAGGAGTGCTGGAATCAAGGTTATCATGGTCACTGGTGATCATCCCAT	0	0	0	unknown	0	UNKNOWN		0.739	1		Unknown	0	1790564874	snp_F3GS49K02HFY77_83-0_T_U_1790564874
snp_F3GS49K01ECAJ6_213	AGGCGCGGATGGCTGGCATGAGGGGCTCCAGCAGCTCAGACTCCTTCAACTTGCACAG[A/G]AAGCGCAGGGTGGATCCACGGATGAACTCGTTGGGGTGCTGCAAGTCCTTTCTGTAGGCG	0	0	0	unknown	0	UNKNOWN		0.873	1		Unknown	0	1790564519	snp_F3GS49K01ECAJ6_213-0_B_F_1790564519
snp_GAY7CUQ01E5A0Q_402	CTGGCAGGACATCCAGAACGATGTGAAGTACGCCATTCTCAATGAGCCCTTCAAGGCTGA[A/G]ATGAACCGAGGCAACTTCCTGGAGATCAAAAACAAGTTTCTGGCCAGGAGGTTCAAGCT	0	0	0	unknown	0	UNKNOWN		0.696	1		Unknown	0	1790566263	snp_GAY7CUQ01E5A0Q_402-0_B_F_1790566263
snp_FYV3OTN02FSMFR_43	AGAAACTCTCTGTCAGTGAGGCTGTGAAGGAAGGCCTGATCGGACCTGAACTGCACAACA[A/C]AATGCTGTCTGCTGAGAGAGCTGTCACTGGTTACAAAGACCCTTACACCAGTAACAAGAT	0	0	0	unknown	0	UNKNOWN		0.848	1		Unknown	0	1790565916	snp_FYV3OTN02FSMFR_43-0_T_U_1790565916
snp_BX081982_548	ATCTCCGGAACACTGGGCAAGGCGTTTGGCTGTGTTGGAGGCTACATCGCCAGTACCG[A/C]CGCCCTGGTGGACACGGTGCGTAGTTACGCTGCCGGCTTCATATTCACCACGTCTCTGCC	0	0	0	unknown	0	UNKNOWN		0.724	1		Unknown	0	1790562339	snp_BX081982_548-0_B_F_1790562339
snp_AJ427867_850	ATCGAGGGACTGAAGGAGGAGCTCATCTATCTCAAGAAGAACCATGAGGAGGAGCT[A/G]CTGGCCATGAGGACACAGATGACTGGACAGATCAACGTGGAGGTGGACGCAGCACC	0	0	0	unknown	0	UNKNOWN		0.835	1		Unknown	0	1790562171	snp_AJ427867_850-0_B_F_1790562171
snp_DV198712_550	GAGCTGGCCATGCGTCAGTCAGTGGAGGCGGACATCGCCGGGCTGAAGAGGATGCTGGA[T/C]GAGATGACCATGGCCAGATCTGACCTGGAGATGCAGATTGAGGGACTGAAGGAGGAGC	0	0	0	unknown	0	UNKNOWN		0.787	1		Unknown	0	1790563494	snp_DV198712_550-0_B_U_1790563494
snp_F3GS49K01EELE9_439	TGTCGGTGCAGCCAGCCTCTCTCTGGGTTTAGCGCGCGATGCCTGGAGGATGAGAGCATG[T/C]TGCAGGCCATCAGCAAAGCCAATCACAACAGCCGATTTGTCTACGTCATGGATACCAGGC	0	0	0	unknown	0	UNKNOWN		0.734	1		Unknown	0	1790564529	snp_F3GS49K01EELE9_439-0_T_F_1790564529
snp_F3GS49K01B4YGY_212	CAACTCCCTTCAGCCCCTTGAAGAACTGTTTGGTGATGGCGACTGCATCTTGGGGGTTGA[T/C]GAGGTCACTTCCTCTCACCCTCTTCCCTCCATACTCCACCATGGACGTTACCATCCTG	0	0	0	unknown	0	UNKNOWN		0.851	1		Unknown	0	1790564096	snp_F3GS49K01B4YGY_212-0_B_U_1790564096
snp_F6VG15V01DJ4MO_133	GCGCTTGAGTGGTCATTCTGGCAGGCCAGCTCCTGCTCCAGCTCTGACACCTCCATCAG[C/G]TGCCTCTCGCTCACCAGGCGAGACAGCTCGCCCACCACAGTCACGTGCTTCGACACTGTG	0	0	0	unknown	0	UNKNOWN		0.781	1		Unknown	0	1790565209	snp_F6VG15V01DJ4MO_133-0_T_F_1790565209
snp_F3GS49K02JRC42_425	CAGCGCGGTGATTGAGCACACCAACCGTGTGATCTTCCTGGAGGATGATGACGTGGCAGC[A/G]GTGACGGCCGGACGGCTCACCATCCACCGCATCAAGCGTACAGCCGGAGACCACCCT	0	0	0	unknown	0	UNKNOWN		0.616	1		Unknown	0	1790565015	snp_F3GS49K02JRC42_425-0_B_F_1790565015
snp_CA345022_100	GAAGGTGTTGTCCCAGCAGAAGGGGACGTTCCGCAGTAACTGCATGGACTGTCTGGACCG[T/C]ACCAACGTCATCCAGAGCATGCTGGCCCGCCGTTCCATACAGTCCCAGCTACAGAGGAT	0	0	0	unknown	0	UNKNOWN		0.734	1		Unknown	0	1790562739	snp_CA345022_100-0_T_F_1790562739
snp_F0DLFKL01C0P3P_226	AGCCAACGCCAACCGCAGGAAACTGCAAAGGGAGCTGGAGGACGCCACTGAGTCAGCCGA[T/C]GCCATGAACCGTGAGGTCAGCACCCTCAAGAGCAAGCTCAGGCGTGGGGACCTCCCCT	0	0	0	unknown	0	UNKNOWN		0.682	1		Unknown	0	1790563644	snp_F0DLFKL01C0P3P_226-0_B_U_1790563644
snp_F3GS49K02H126N_7	CAGCAGTTGATTGAGGGTCTGCTCTTCCTCGGTGTTCGAGAAGCCAGACATGTTATTGGA[A/G]CGCTTCTTTCCCACAGCATCAATCTCATCTATGTAGACGATGCAGGGGGCTCGAGCACG	0	0	0	unknown	0	UNKNOWN		0.938	1		Unknown	0	1790564815	snp_F3GS49K02H126N_7-0_B_F_1790564815
snp_FYV3OTN02H1IFJ_119	ACAGGTGCACACGTTCTACGAGGCGGTGGGCTACATGATTGGGGCCCAGACGGACCAGGC[T/C]GTGCAAGAGCACCTCATCGAGAAGTACATGCTGCTACCCAACCAGGTGTGGGACAGCAT	0	0	0	unknown	0	UNKNOWN		0.66	1		Unknown	0	1790565978	snp_FYV3OTN02H1IFJ_119-0_B_U_1790565978
snp_CA378222_488	TCGTTCGGGGGTGAACCCATCTGAAGCCTTCCGTTTCCTGGTAGAGGAGAGGATCGT[C/G]TGTCAGCAGTCACAGAAAGCAAAGTACACGCAGAGGGTGGACTACATCCTCCAGCTACC	0	0	0	unknown	0	UNKNOWN		0.859	1		Unknown	0	1790563024	snp_CA378222_488-0_B_U_1790563024
snp_CA357530_162	AGAAGCTCTCCCCCCTGAAGCCCAACGCAGGAGAGGAGTCTGTGGCCAACCTGGACAAG[T/C]TGAGGTTTGCTGATGGCAACATGAGGACCTCTGAGATCAGAGTGAACATGCAGAAGA	0	0	0	unknown	0	UNKNOWN		0.748	1		Unknown	0	1790562846	snp_CA357530_162-0_B_U_1790562846
snp_CA357530_372	CTTCGACAGAGGTATTGTGTGGAACACTGACCTGGTGGAGACCCTGGAGCTGCAGAACCT[T/C]ATGCTGAATGCTGTGCAGACCATCAACTCTGCCGAGCAGCGCCAGGAGAGCAGGGGAGCC	0	0	0	unknown	0	UNKNOWN		0.725	1		Unknown	0	1790562850	snp_CA357530_372-0_B_U_1790562850
snp_CR373648_327	TCAACAGGAGGCTCTGTTGCTGGAGCTGTGAAGCTGAACAAACAGCAGACAGACATTGC[T/C]ATTAACTGGGCTGGAGGCCTCCATCACGCCAAGAAGTCTGAGGCGTCAGGTTTCTGCT	0	0	0	unknown	0	UNKNOWN		0.943	1		Unknown	0	1790563199	snp_CR373648_327-0_T_F_1790563199
snp_F3GS49K01A4MP3_77	AGGCGAAGGGATGCAGGCCAGAGGACCACCATTTACAAGAGGGACCCAGACAAGCAGTA[T/C]GGCCTGAAGATGAAGACATCCAGGAGTTTCTTCAGCGAGGTGGAGAGACGCTTCGATG	0	0	0	unknown	0	UNKNOWN		0.877	1		Unknown	0	1790563874	snp_F3GS49K01A4MP3_77-0_B_U_1790563874
snp_CU065113_846	GTACTTCTCAGCCTCCTGGACCATGCGCTCAATGTCCTCCTTGCTCAGGCGACCTTTGTC[A/G]TTGGTGATGGTGATCTTATTCTCCTTGCCAGTGCTCTTATCAACGGCAGAGACATTGAGG	0	0	0	unknown	0	UNKNOWN		0.974	1		Unknown	0	1790563266	snp_CU065113_846-0_T_U_1790563266
snp_F3GS49K01ESDFN_81	TGGCCAGCGGGATGATTCTGGTCATGACCTTCTTCCTCATCACCTACACCTTCCACTC[C/G]ACCTGGGTGACCAGCGAGGCCTACTCCTCCCCCTCCATCGTCCTGTCAGCCCGCGGC	0	0	0	unknown	0	UNKNOWN		0.899	1		Unknown	0	1790564573	snp_F3GS49K01ESDFN_81-0_T_F_1790564573
snp_CA354561_166	TCCAAGATGTTGACTTTGAAATGCGCCCCCTCCAGTGGAAAGGCAAACGTCAGCGACGTG[A/G]TTCTGATTAACTTAGCCTATGTGTCTGAGGTGGACATCATTAATGACCGCACTGAAACTC	0	0	0	unknown	0	UNKNOWN		0.943	1		Unknown	0	1790562814	snp_CA354561_166-0_T_U_1790562814
snp_F3GS49K01BH4SF_12	GTCTGTCATGGCTGACTTCCTGGGTGCCATCGGTTCGGGTACTGGAATCCTATTGGCCGT[C/G]ACCATCATCTACCAGTACTTTGAGATCTTCGTCAAGGAGCAGAGTGAAATGGGCAGCATG	0	0	0	unknown	0	UNKNOWN		0.996	1		Unknown	0	1790564160	snp_F3GS49K01BH4SF_12-0_B_U_1790564160
snp_DV200719_196	GAGAGGCTGGAGGAGGCCGGAGGCGCCACTGCTGCTCAGATTGAGATGAACAAGAAGCG[T/C]GAGGCTGAGTTCCAGAAGCTGCGTCGTGATCTTGAAGAGTCCACCCTGCAGCATGAGGCC	0	0	0	unknown	0	UNKNOWN		0.978	1		Unknown	0	1781937948	snp_DV200719_196-0_T_F_1781937948
snp_CT569332_82	GTGGACGACCTTGAGGGTTCTCTGGAGCAAGAGAAGAAGCTCCGTATGGACCTTGAGAGA[T/G]CCAAGAGAAAGCTGGAGGGAGATCTGAAACTGGCCCAGGAGTCCATAATGGACCTGGAGA	0	0	0	unknown	0	UNKNOWN		0.887	1		Unknown	0	1781938478	snp_CT569332_82-0_T_F_1781938478
snp_BX872714_392	CTGGAGTGGATAGCCGGGGGGACGTGGACCCCGTCAGCGCTGAAGTATGCCTACGACCAC[T/C]TGATCAAGGACAGCCGCCGAGCTAAAGCCAACGTCACCGTGGTGGTCATCACAGACGGAC	0	0	0	unknown	0	UNKNOWN		0.844	1		Unknown	0	1790562611	snp_BX872714_392-0_T_F_1790562611
snp_CT962641_371	GAGTTGGCTCAACTAGATGATAGCCATGAACATGACAATGAACTGGCCACACTGGTGAT[A/T]GGACTCAGTGATGTCACTATCATCAACATCGCCATGGAGAACTCCACAGAGATGAAAG	0	0	0	unknown	0	UNKNOWN		0.841	1		Unknown	0	1781938003	snp_CT962641_371-0_T_U_1781938003
snp_F3GS49K02JXFII_31	GGTGGGTGCCATGCAGCTGTACTCTGTGGACAGGAAGGTGTCACAGCCCATCGAGGGCCA[T/C]GCCGCAGGCTTCGCACAGTTTAAGATGGAGGGCAACACAGAGGAGTCCACACTGTTCTGC	0	0	0	unknown	0	UNKNOWN		0.631	1		Unknown	0	1790565020	snp_F3GS49K02JXFII_31-0_B_U_1790565020
snp_F6VG15V01D8X5K_305	CCTGGTGATTGGTCGGGGTGGCGAGAACGTCAAGGCCATCAACCAGCAGACGGGGGCTTT[T/C]GTGGAGATCTCGCGTCAGCCGCCGCCCAACGGGGACCCCAACTTCAAACTGTTCATCAT	0	0	0	unknown	0	UNKNOWN		0.631	1		Unknown	0	1790565184	snp_F6VG15V01D8X5K_305-0_B_U_1790565184
snp_F3GS49K02JQW6H_61	CGCAGATGCACCAATGAAGCCGAAGATGTCTCTGATGGAGGGGACGAAGATAACCAGACA[A/G]TTTGTGCTGGCCAGCAGAACCACGGTGATGATGGTGTGGCGGATCCAGCTGAA	0	0	0	unknown	0	UNKNOWN		0.838	1		Unknown	0	1790565011	snp_F3GS49K02JQW6H_61-0_B_F_1790565011
snp_F3GS49K01DV842_341	GGTCATCTGCTCCTGGGGGTGGTGAGGATCTACAACAGGAAAGCCAAGTACTTGTTGGC[T/C]GACTGTAACGAGGCTTTCATCAAGATCAAGATGGCCTTCAGACCAGGTGTGGTGGATCT	0	0	0	unknown	0	UNKNOWN		0.92	1		Unknown	0	1790564484	snp_F3GS49K01DV842_341-0_B_U_1790564484
snp_CA356216_36	TGGCCTTCAGACCAGGTGTGGTGGATCTGCCAGAGGAGAACAGAGAAGCTGCCTACAA[T/C]GCCATCACCATGCCAGAAGAGTTCCACGACTTCGACCAACCACTACCAGACCTAGATGAC	0	0	0	unknown	0	UNKNOWN		0.804	1		Unknown	0	1790562837	snp_CA356216_36-0_T_F_1790562837
snp_F3GS49K01BCS9D_53	GCAGAACTCATGGAATACATGGTTGCAGGATAGTCTGTAGGTGTTCTCGATGATTCCCTC[C/G]TCGCTGACGTCGACCAGAATGGGCTGGCCACACACAGCGCAGATACTGTCAGAGAGGTGC	0	0	0	unknown	0	UNKNOWN		0.831	1		Unknown	0	1790564141	snp_F3GS49K01BCS9D_53-0_T_F_1790564141
snp_CA387698_375	GCGCTGTCACAAAGTTGGCACACCAGAAGAACAGGAAGACGTTGTAGAACTGCAGGCC[A/G]ATCAGGTACTTGTGGTAGACCGTCTCTCCACCGTAGAAGGCAAACAGACACTTGGAGTCT	0	0	0	unknown	0	UNKNOWN		0.916	1		Unknown	0	1790563110	snp_CA387698_375-0_T_U_1790563110
snp_F3GS49K01BNQF4_172	CTGGCGCCGCTCTTTGTCTACCTCTTCATCGGCACCTCGTTCCTCCTGGCAGGCTT[T/C]GTGTCTCTGTTCCGGATCAGAACCATCATGAAGCACGACGGCACCAAGACGGAGAAGCT	0	0	0	unknown	0	UNKNOWN		0.802	1		Unknown	0	1790564200	snp_F3GS49K01BNQF4_172-0_B_U_1790564200
snp_F3GS49K02HVS0E_102	CATTTCATCGTAGACCAGCTGGTGTGCGAAGCGTGGACAGGGCTCCTCCTCCTGCAGAGC[T/C]TTACTGGGGTTCTCCTTCACCGCCTGGTCATTCTTATACACACACGACCAGTTGTTGCG	0	0	0	unknown	0	UNKNOWN		0.824	1		Unknown	0	1790564890	snp_F3GS49K02HVS0E_102-0_B_U_1790564890
snp_CR371003_81	CTGCTCTCTGAACAACTGTGCGGCTCACTACACCCCTAACGCCGGAGACCCCACCGT[A/G]CTGCAGTACGACGACGTCTGCAAGATCGACTTCGGAACACACATCAACGGTCGGATCATT	0	0	0	unknown	0	UNKNOWN		0.672	1		Unknown	0	1771460192	snp_CR371003_81-0_T_U_1771460192
snp_CB494396_112	GTCCCAGAACTGGTAGCTGCGTCGGCTTGCCTCCTCCATGGTTTTGGCAGGGCCCTGGCC[A/T]ACAGAGAACAGTTCAATTGCCTTTTGGATCTCCTGCAGCTTATCAGCAGGCAGCGAGTTC	0	0	0	unknown	0	UNKNOWN		0.735	1		Unknown	0	1790563132	snp_CB494396_112-0_B_U_1790563132
snp_F3GS49K02HD6I7_350	GGACCAGACATACGAGGTGAAGATCAACAATGAGAAGGTGGAGTCAGGCACTTTGGAGGA[T/G]GACTGGGACATTCTGCCCGCAAAGACCATCAAGGACCCTGAGGCCAAGAAGCCAGAGGA	0	0	0	unknown	0	UNKNOWN		0.761	1		Unknown	0	1790564853	snp_F3GS49K02HD6I7_350-0_T_F_1790564853
snp_F3GS49K01APJW5_477	AGACACGGGAGCACGCCATGTTGGCCAAAACGGCGGGGGTGAAGCATCTGATCATCCT[T/C]GTCAACAAAATGGACGACCCCACAGTGAACTGGAGCCTAGAGAGGTACGAAGAATGCAAG	0	0	0	unknown	0	UNKNOWN		0.858	1		Unknown	0	1790563977	snp_F3GS49K01APJW5_477-0_T_F_1790563977
snp_GAY7CUQ02FRI11_274	GAGTCCGCCAGAGACTCGCCCTTCTGCGACGAGGAGGTAGCCTCACAGAAATGGACCAC[A/G]GAGCCGCCCAGACGCTGCATGGCCGCCGCAAACGAGCTGCTGGTGCGCGTGCTGACCTC	0	0	0	unknown	0	UNKNOWN		0.685	1		Unknown	0	1790566301	snp_GAY7CUQ02FRI11_274-0_B_F_1790566301
snp_CA365475_293	CCATTTGGTCGTGACCTGCAGAGCTCAGAGGAGCTGTCCACCCACCTCTCTTCCCTGTT[T/C]ACTGAGGACCAGATCTACCGCATAGACCACTACCTGGGCAAGGAGATGGTGCAGAACCTC	0	0	0	unknown	0	UNKNOWN		0.846	1		Unknown	0	1790562942	snp_CA365475_293-0_B_U_1790562942
snp_CA348539_270	GGAGCCACATACTCCGGGGTGCCCAGGATCTCTCGGACTTCTGTCACACTGTCCATGC[T/G]TCTGGACAGGCCAAAGTCCACGATGCGGATATCACCCAGTGGGATGGCACTGGTCAGCA	0	0	0	unknown	0	UNKNOWN		0.951	1		Unknown	0	1790562773	snp_CA348539_270-0_T_F_1790562773
snp_GAY7CUQ02GFR06_175	CGGTACAAGAGTATATAGCCCGCCAGAGTGGATCCGCTTCCATAGATACCACGGGCGCTC[A/G]GCTACGGTGTGGTCGCTAGGGGTGCTGCTGTATGACATGGTCTGTGGAGACATCCCCTT	0	0	0	unknown	0	UNKNOWN		0.761	1		Unknown	0	1790566306	snp_GAY7CUQ02GFR06_175-0_T_U_1790566306
snp_GAY7CUQ01E8V9G_262	CTTCTGTGTGAATAATAAGAAGGCCCAGAAATACCTCCTGGGAGGATTTGAGTGCCTGGT[A/G]AAGCTGCACCAAGCCCAGCTGCTGCCCCGTGTGCCTGTCATACTCAAAGACCTGTAT	0	0	0	unknown	0	UNKNOWN		0.734	1		Unknown	0	1790566277	snp_GAY7CUQ01E8V9G_262-0_B_F_1790566277
snp_F6VG15V01CA6EW_222	CGGTTGCTCCAGGAGTTCAATAAGATCGAACCGCCTCTCATATTTGAATGTAACCTGGC[T/G]TGCTCCTGCTACCGCACTTGCAAGAACAGAGTGGTGCAGGCGGGGATCAAGGTGCGTCT	0	0	0	unknown	0	UNKNOWN		0.982	1		Unknown	0	1790565145	snp_F6VG15V01CA6EW_222-0_T_F_1790565145
snp_CX038113_330	AACATTGTAGACATCAAGCCTGCCAACATGGAGGAACTGACAGAGGTGATCACAGC[T/G]GCTGAGTGCCATCCAAACCAATGCAATGTATTTGTGTACAGCAGTAGCAAAGGCACCA	0	0	0	unknown	0	UNKNOWN		0.958	1		Unknown	0	1790563367	snp_CX038113_330-0_T_F_1790563367
snp_F3GS49K02IO2YJ_153	CTCCTCAGGCTTCTGGATCTCCTCTTCTCCAATCTTCTTACCAATGGCTGTCTCCTCCAC[A/G]CCAAAGATATCAGTACGCCTCTCAGCCAGCTGTTTCAGGCTGCTCTCAATGTCCATGCC	0	0	0	unknown	0	UNKNOWN		0.986	1		Unknown	0	1790564938	snp_F3GS49K02IO2YJ_153-0_T_U_1790564938
snp_CX032999_502	TTACCAATGGCTGTCTCCTCCACGCCAAAGATATCAGTACGCCTCTCAGCCAGCTGTTT[T/C]AGGCTGCTCTCAATGTCCATGCCAGGGGCGTAAACCTCATCCTCTATTTGCCTCTCTCTG	0	0	0	unknown	0	UNKNOWN		0.775	1		Unknown	0	1790563336	snp_CX032999_502-0_B_U_1790563336
snp_GAY7CUQ01BIQUY_13	AGCCACCTCCTCAGCATAGTCTGTGGGCATGTGGATCTGCTTCCCGTTCTCCTTGATGG[A/C]GCTGTTGGAGGCCTCCTCGCTCCAGCCAGGCTTCTGAGACTGCAGCCAGTGCTCATA	0	0	0	unknown	0	UNKNOWN		0.767	1		Unknown	0	1790566183	snp_GAY7CUQ01BIQUY_13-0_B_F_1790566183
snp_CX042676_328	GCAGAAATGCCAAAGCACTCAAAGCCAAGAAGGAGGATGGGAACAAGGCCTTCAAGGA[T/C]GGGAACTATGATGCGGCCTACGAGCTGTACTCGGAGGCCCTGACCATAGACCCCAACAA	0	0	0	unknown	0	UNKNOWN		0.797	1		Unknown	0	1790563386	snp_CX042676_328-0_B_U_1790563386
snp_F6VG15V02HQ347_307	TCAGATCCGTAACACTAAGAAGTCGTCCCAGCGTCTAAAGGATGCCCTGTTGGACCATGA[T/G]CTGGCTCTGCCCCTCTGTCTCCTCATGGCCCAGCAACGCAACGGGGTGGTCTTTCTGGAG	0	0	0	unknown	0	UNKNOWN		0.652	1		Unknown	0	1790565319	snp_F6VG15V02HQ347_307-0_T_F_1790565319
snp_FYV3OTN01AR4XT_434	CCTGCCAACCTGCTGCGGATGTTCTTTGACACGCTGTACGATGAGGACGTGATCAAAGAG[C/G]AGGCCTTCAACAAGTGGGAGTCCAGCAAGGACCCCGCAGAGATGCAGGGTAAGGGTGTGG	0	0	0	unknown	0	UNKNOWN		0.906	1		Unknown	0	1790565467	snp_FYV3OTN01AR4XT_434-0_T_F_1790565467
snp_F0DLFKL01CH5UD_64	TTGAAGAGGAGTGCATGTTCCCCAAGTCTTCAGACACTACCTTCAAGGACAAGCTGTAC[T/G]CCCAGCATCTTGGCAAAACAAAGGCGTTTGAGAAGCCCAAGCCTGCCAAAGGCAAGGCA	0	0	0	unknown	0	UNKNOWN		0.978	1		Unknown	0	1790563657	snp_F0DLFKL01CH5UD_64-0_T_F_1790563657
snp_F3GS49K01A2EVY_269	AAGATCCTATCTCAGGTGGTGGGTGACTGTGACACGTCTCTGCCTCGGGTGCTGGATGAG[T/C]TGGGCATCCACCTGGTCAAAGAGGAGCTGAAGCTCAACATCAGACCTCTACTCAGGCTGG	0	0	0	unknown	0	UNKNOWN		0.622	1		Unknown	0	1790563862	snp_F3GS49K01A2EVY_269-0_B_U_1790563862
snp_BX073512_589	AGTGCTCGTCAACAGGGACCAATCCTGACCAAACATGGGAAGAACCCTGTGATGGAGCT[A/G]AACGAGAAGCGGCGCGGCCTCAAGTATGAGCTCATCTCAGAGACCGGAGGCAGCCACGAC	0	0	0	unknown	0	UNKNOWN		0.696	1		Unknown	0	1790562245	snp_BX073512_589-0_B_F_1790562245
snp_F0DLFKL01D393J_123	GGTTGGAGCCGCCACCACCAAGATGTACTCAGAGAGGGCTCAGCTGAGGGAGGAGATCGA[A/G]GGACCAGGGAGCTTCACCTTTTTCGCTCCCAGCAACCAGGCCTGGGCGGCCCTACCC	0	0	0	unknown	0	UNKNOWN		0.755	1		Unknown	0	1790563686	snp_F0DLFKL01D393J_123-0_T_U_1790563686
snp_F3GS49K01AS4QZ_475	GAGGACCACCATTTACAAGAGGGACCCAGACAAGCAGTATGGCCTGAAGATGAAGAC[A/G]TCCAGGAGTTTCTTCAGCGAGGTGGAGAGACGCTTCGACGCCATGCCTTTCACTCTCAG	0	0	0	unknown	0	UNKNOWN		0.953	1		Unknown	0	1790563993	snp_F3GS49K01AS4QZ_475-0_B_F_1790563993
snp_F3GS49K01AIPCY_11	TTTGTTGACTGGCACCAGAAGTTCCAGGATGCTCTGAATAAGAAGGTGGTGTTGCTGAC[A/G]GGAGAGACTAGCACTGACCTGAAGCTGCTGGGGAAGGGTGACATCATCGTCAGCACCCCG	0	0	0	unknown	0	UNKNOWN		0.947	1		Unknown	0	1790563926	snp_F3GS49K01AIPCY_11-0_T_U_1790563926
snp_FYV3OTN01A91VX_147	CTGCCTTACGGTTTCGCCATCCATCATGCTGGTATGACCAGAGTGGACCGTACGTTGGT[A/G]GAAGATCTCTTTGCTGATCGCCACATCCAGGTGCTGGTGTCCACAGCCACATTGGCCTGG	0	0	0	unknown	0	UNKNOWN		0.889	1		Unknown	0	1790565410	snp_FYV3OTN01A91VX_147-0_T_U_1790565410
snp_BX302151_319	CGGACAGAAGATCTTTCTGTGGAGTCTGAAGGACAACGACCTGACAGGCATGGCCTTCAT[T/C]GACACCCAGCTCTACATCCACCAGATGTTTAGCATCAAGAACTTTATCCTGGCAGCTGA	0	0	0	unknown	0	UNKNOWN		0.86	1		Unknown	0	1790562404	snp_BX302151_319-0_B_U_1790562404
snp_F3GS49K01AS003_145	TGCTAGGGGTATTGAAACCCTTACAGGTGCCTTGTTCCAGCGACCACCACTCATCGCAGC[T/C]GTTAAGCGGCAGTTGAGAGTTAGGACCGTTTATGAAAGCAAACTCATTGAGTATGAC	0	0	0	unknown	0	UNKNOWN		0.872	1		Unknown	0	1790563988	snp_F3GS49K01AS003_145-0_B_U_1790563988
snp_FYV3OTN01C9KQA_80	TTTGCTCACACGGTCATAACCTCCAGTGCTCTGAACAAGGCCAACTCCTCTCAGGAAGT[A/G]TTCTTCGAGGTGGATCTGCCCAAGACCGCCTTCATCACCAACTTCAGCATGGAGATAGAG	0	0	0	unknown	0	UNKNOWN		0.734	1		Unknown	0	1790565678	snp_FYV3OTN01C9KQA_80-0_T_U_1790565678
snp_F3GS49K01AMKI9_282	CGTGGGCTGTTGAAGACCCTGCAGAAGCTGGATGAGTACCTGCGTTCCCCACTGCCTGA[T/C]GAGATCGACCACAACAGCATCGAGGACATCAAAATCTCCACTCGCAAGTTCCTGGACGG	0	0	0	unknown	0	UNKNOWN		0.602	1		Unknown	0	1790563957	snp_F3GS49K01AMKI9_282-0_T_F_1790563957
snp_CA379963_61	TATAGCCACAGAGGATTCCTTCTTCATCCTGCGCTACCTGTCAGAGAAAGTAGCCGCCTC[A/C]CAAGAGAACAACGAGGGAGTGACCGAGGATGGCATCGAAGACGCCTTTGAGGTCCAGGG	0	0	0	unknown	0	UNKNOWN		0.891	1		Unknown	0	1790563044	snp_CA379963_61-0_T_U_1790563044
snp_F0DLFKL01B2L32_208	CAACAGGGATGGCAACGTGTCCTTGCAGGAGTACATGGCCTTCATGATCAGCCGCGA[A/G]ACAGAGAACGTCAAGTCCAGCGAGGAGATTGAGAGCGCCTTCCGAGCCCTCAGC	0	0	0	unknown	0	UNKNOWN		0.808	1		Unknown	0	1790563594	snp_F0DLFKL01B2L32_208-0_T_U_1790563594
snp_F3GS49K01AUPJ4_156	CAGTCCTCCAGAGTAGGAGTGTACCTGGATCACAAGGCAGGTACTCTGTCCTTCTACAG[T/G]GTCTCTGACACAATGACCCTCCTCCACAGAGTCCAGACCACATTCACTCAGCCCCTCTA	0	0	0	unknown	0	UNKNOWN		0.965	1		Unknown	0	1781937378	snp_F3GS49K01AUPJ4_156-0_T_F_1781937378
snp_FZ8DYKY01EC38L_167	CCATGGGCATCAATGACCTGCTATCGTTTGATTTCATGGACGCTCCACCCATGGAGAC[A/G]CTGATCACTGCCATGGAGCAGCTCTACACTCTGGGGTCTCTGGACGATGAAGGGTTGCT	0	0	0	unknown	0	UNKNOWN		0.665	1		Unknown	0	1790566096	snp_FZ8DYKY01EC38L_167-0_T_U_1790566096
snp_F3GS49K01CEBS1_51	CAGATGCTGACAGCCCGACACTGGTCTGGCTTCTTGAGCAGTTTGGAGGCGGCGAG[T/C]GCACACTGTGTCCTCAGCGGTTCGTGGTTCTCCTCGCTGAAGCATTTCGTTCTCTCAAA	0	0	0	unknown	0	UNKNOWN		0.698	1		Unknown	0	1790564310	snp_F3GS49K01CEBS1_51-0_B_U_1790564310
snp_F3GS49K01D6D8U_95	CTGTTCCTGGAGGCGGTCAAACACAAGTCGGACCTGGAGCACTTCATGCTGGTGCGGCG[T/C]GAGGACGTTGGAGAGTTCAAGAAGCTGCGGGACAACATGCTGGACAAGGGCATCAAGGTC	0	0	0	unknown	0	UNKNOWN		0.821	1		Unknown	0	1790564398	snp_F3GS49K01D6D8U_95-0_B_U_1790564398
snp_F3GS49K01DJUBO_267	GGCCGAGGTACTCCGTGTAATTTTGTGTAGAGCCCACATGCGTTGCACACCGGTTCTCC[T/C]TCTGCGTTTCTGCGCCATAAGGTGGTTGTGCTCGTCTGACAGTTGGCGCAGGAGAGGCCG	0	0	0	unknown	0	UNKNOWN		0.666	1		Unknown	0	1790564463	snp_F3GS49K01DJUBO_267-0_T_F_1790564463
snp_F3GS49K01DC460_68	TCATGGGTAGTCTGGTGTACCTGCGGCACGGCATAGAGAACTCTCCCTACCGCTCTCTG[T/C]TAGAGACCAACCAATGGGCTGAGATCTGTAACAGCTTCACCAGGGACGCCTGCGCGCTGC	0	0	0	unknown	0	UNKNOWN		0.892	1		Unknown	0	1790564427	snp_F3GS49K01DC460_68-0_T_F_1790564427
snp_CR369444_199	CCCACTGCAACCCAAACCACCTCAGCTACTTCAAGTTCGTAGGTCGCGTGGTGGCCAA[A/G]GCCGTCTACGACAACCGACTACTGGAGTGCTACTTCACACGCAGCTTCTACAAGCACATC	0	0	0	unknown	0	UNKNOWN		0.762	1		Unknown	0	1790563170	snp_CR369444_199-0_T_U_1790563170
snp_F3GS49K02F4Y79_405	TCCTTCCAGAAATTCCTGGACGAGCTCCATGACCACGGTCAACTCCACTCCATGTCTGC[C/G]TGGATGGAGATGTACCCCACCGTCAGCTCAGACATCCGCTTCGCCAACATGCTGGG	0	0	0	unknown	0	UNKNOWN		0.898	1		Unknown	0	1790564635	snp_F3GS49K02F4Y79_405-0_T_F_1790564635
snp_FYV3OTN02I5F4H_62	AGTGTGTCAGCTGAGAAGTGCACATTGACATGGTTGCCACCAGAAGAGGATGGCGGCTGC[A/G]CAATCAAATCCTACACACTGGAAAAGAGAGAAACAAGCCGTCTTCTCTGGACCA	0	0	0	unknown	0	UNKNOWN		0.948	1		Unknown	0	1790566020	snp_FYV3OTN02I5F4H_62-0_T_U_1790566020
snp_CR370480_363	AGCTGGAGGACGTGCTGCGCATGCATCCCTTCTATTACAAAGCTGCCCGCACCGCCAT[T/C]CAGATCTACCTCGGTCTGCACGACAACCCACTCACCGACGACAACAAGGAACACCAGGCG	0	0	0	unknown	0	UNKNOWN		0.685	1		Unknown	0	1790563183	snp_CR370480_363-0_T_F_1790563183
snp_F3GS49K01C2QKM_273	ACAGCTGCGTAAGGCGGTCATGGATCACGTCTCTGACTCGTTCCTGGAGACCAACGTTCC[T/C]CTGCTGGTTCTGATCGAAGCGGCGAAGAACGGGAACGAGAAGGAGGTGAAGGAATACGC	0	0	0	unknown	0	UNKNOWN		0.793	1		Unknown	0	1790564281	snp_F3GS49K01C2QKM_273-0_T_F_1790564281
snp_F6VG15V01AMMSR_20	CAGACGCAGCTTGGCGTCCTCCGTGGCCTGCAGCTCGTCCTCCAGCTCCTCCAGCTGCAC[A/G]CGCATCTCCTCCAGCTGTTGATCCATGGCCCGCTTCGCTTTCTCCAGCTCGTGGACACT	0	0	0	unknown	0	UNKNOWN		0.741	1		Unknown	0	1790565052	snp_F6VG15V01AMMSR_20-0_T_U_1790565052
snp_GBPNQUD01EMYRH_65	TCTCTGGACACTTTATCGCTGAGCACTACATGTTTCTCAAGGGCCATGAGACCTACTC[A/C]TACTATGGCTCCCTCAACCTGCTCACCTTCAATGTGGGCTACCACAACGAGCACCACG	0	0	0	unknown	0	UNKNOWN		0.838	1		Unknown	0	1790566460	snp_GBPNQUD01EMYRH_65-0_T_U_1790566460
snp_F0DLFKL01CSSZI_13	TCAGGAATAACTCTGTCATCTGCAAGTGGGATCCTCCCATGGATGATGGTGGCAGTGA[T/G]ATCCTGAACTACACCTTGGAAAGGAAGGACAACTCCAAGGTGGAGATCGGATGGATCACC	0	0	0	unknown	0	UNKNOWN		0.929	1		Unknown	0	1790563672	snp_F0DLFKL01CSSZI_13-0_B_U_1790563672
snp_F3GS49K02J4RIL_205	GAGATCCGAGCAGGAGACATGCCACCCCAGGACATTTACCAGATGTCCCCCAGCGA[T/C]GTTAAACAGCTGCTGCTGGACGTCCTTCAGCCACAACAGCACGGCAGGTCCTGGATCAA	0	0	0	unknown	0	UNKNOWN		0.795	1		Unknown	0	1790564972	snp_F3GS49K02J4RIL_205-0_B_U_1790564972
snp_F3GS49K02GSGS8_173	GAGACACTCACTGTTGATGAGGCTGTCCGCAAGGGTGTGGTCGGCCCTGAGATCCA[T/C]GACAGACTTCTGTCAGCTGAGAGAGCGGTCACAGGCTACAAGGACCCTTACAGTGGCA	0	0	0	unknown	0	UNKNOWN		0.918	1		Unknown	0	1790564796	snp_F3GS49K02GSGS8_173-0_B_U_1790564796
snp_FYV3OTN01A1LFI_232	GAAGACCATGGAGTGGTACACGTGTATTGAGCACTACCACCGCACCTGCATCACCATCAC[A/C]GAGCTGGTGGTGGGGAATGAGTACTACTTCAGAATCTACTCTGAGAACATGGTGGGTCTG	0	0	0	unknown	0	UNKNOWN		0.717	1		Unknown	0	1790565368	snp_FYV3OTN01A1LFI_232-0_T_U_1790565368
snp_F6VG15V01DGUR5_299	GCACAGAGACCTGGCAGCCCGGAACGTGCTGGTGTCTGACGACAACATCGCCAAGGTCAG[T/C]GACTTCGGTCTGACCAAGGAGGCCTCGTCCACGCAGGACACTGCCAAACTGCCTGTCAAA	0	0	0	unknown	0	UNKNOWN		0.8	1		Unknown	0	1790565196	snp_F6VG15V01DGUR5_299-0_B_U_1790565196
snp_FYV3OTN01CZ0D4_26	ACAACAAGGAGTTGCCTGCCAGGATCCGCTTCCTGCTGCAGGACACGGTGGAGCTGCG[A/G]GACAACAACTGGGTCCCCCGCAAAGCATTCATCGACAATGGACCAAAGACCATCAACC	0	0	0	unknown	0	UNKNOWN		0.622	1		Unknown	0	1790565738	snp_FYV3OTN01CZ0D4_26-0_T_U_1790565738
snp_FYV3OTN01EQPHZ_40	CTGGTCAAGGGCACAGAGTACCAGTTTAGAGTGCGTGCAGAGAACAAATATGGAGTGAGC[A/G]ATCCTTTGAATTCACCAGACGTGATCGCCCAACACCAGTACATGCCACCAGGTGCACCAG	0	0	0	unknown	0	UNKNOWN		0.952	1		Unknown	0	1790565881	snp_FYV3OTN01EQPHZ_40-0_B_F_1790565881
snp_F3GS49K02HI218_423	GAGAGAGCGCTGTACTACTGGAACAATGAGTACATCATGAGTCTGATCAGTGACAATGC[T/C]GCCAGAATCCTCCCTATCATGTTCCCCTCGCTCTACCGCAACTCCAAGACCCACTGGAA	0	0	0	unknown	0	UNKNOWN		0.972	1		Unknown	0	1790564879	snp_F3GS49K02HI218_423-0_T_F_1790564879
snp_FYV3OTN01DAASK_365	GAGCTGGAGGAAATCCTGGACGTCATCGAACCCTCTGAGTTCGTCAAGGTCATGGAGCC[T/C]CTCTTCAGACAGCTGGCCAAGTGTGTGTCCAGCCCTCACTTCCAGGTGGCAGAGAGAGC	0	0	0	unknown	0	UNKNOWN		0.731	1		Unknown	0	1790565761	snp_FYV3OTN01DAASK_365-0_T_F_1790565761
snp_AB052835_3374	CATCAGGACCCGCTGGAGCTCGTGGAGACAAGGGAGAGGCTGGCGAGGCTGGAGAG[A/C]GAGGCATGAAGGGACATAGAGGATTCACTGGCATGCAGGGACCCTCTGGCCCCTCTGGA	0	0	0	unknown	0	UNKNOWN		0.844	1		Unknown	0	1790562144	snp_AB052835_3374-0_T_U_1790562144
snp_F0DLFKL01A1SNM_148	CAGTGATGCTCTGTACAAGAAGGACTTCCACCAGTCCAAGACCAAGTTCCATCTCCCA[T/G]TGGACATGATGGCCTTTGAGTTGGCCAAGAAGAACCAGATCCAGGTCAACCATGCC	0	0	0	unknown	0	UNKNOWN		0.864	1		Unknown	0	1790563545	snp_F0DLFKL01A1SNM_148-0_T_F_1790563545
snp_FYV3OTN01BBHZ7_7	CACTAATGAGAAGCTGCAGCAGTTCTTCAACCACCACATGTTTGTGCTGGAGCAGGAAGA[A/G]TATAAGAAAGAGGGCATCGTCTGGGAGTTCATTGACTTCGGCATGGACTTGGCTGCCTG	0	0	0	unknown	0	UNKNOWN		0.942	1		Unknown	0	1781937321	snp_FYV3OTN01BBHZ7_7-0_T_U_1781937321
snp_BX318957_87	TTACGAGAACATGTTCCTCTGGATGGTGATAAGAATCAACCTTACTCTGGACACTAAGAA[T/C]GCTCGTCAGCACTACATTGGTGTGCTGGACATTGCTGGCTTTGAGATCTTTGATTTCAA	0	0	0	unknown	0	UNKNOWN		0.849	1		Unknown	0	1790562475	snp_BX318957_87-0_T_F_1790562475
snp_FYV3OTN02GG0DQ_32	TACATTGGCCGTCCAATTCCTCAAATCATGTGGTTCTATGCAAAGAAGCCTCTCAACGC[T/G]TCTGAAAATGTGATCATTGAAAACACTGAGAGTTACACTCATCTGGTTATAAGGAATG	0	0	0	unknown	0	UNKNOWN		0.996	1		Unknown	0	1790565944	snp_FYV3OTN02GG0DQ_32-0_B_U_1790565944
