# Supplementary material for: Development and characterisation of an expressed sequence tags (EST)-derived single nucleotide polymorphisms (SNPs) resource in rainbow trout
Source: BMC Genomics. 2012 Jun 13;13:238. doi: 10.1186/1471-2164-13-238 (PMC3536561; doi:10.1186/1471-2164-13-238)
Supplement: Additional file 3 — SNP allele frequencies. Allele frequencies for both alleles and minor allele frequencies (MAF) were shown for DH clonal lines (worksheet 1), INRA-SY (worksheet 2), INRA-SP (worksheet 3), NCCCWA (worksheet 4), all 3 populations (worksheet 5) and for true SNPs (worksheet 6). Allele frequencies were calculated by direct count in the raw genotype data file, expected heterozygosities per locus (He) were estimated by He = 2pq and PIC values were estimated by PIC = H-2p2q2, where p and q are the allele frequencies of the two alternate alleles. [file 1471-2164-13-238-S3.xls]

## Sheet: 1 DH
Mark	Allele1	Allele1_Freq	Allele2	Allele2_Freq	MAF
snp_F3GS49K01CS0BJ_114	A	0.02	T	0.98	0.02
snp_FYV3OTN01AUVVH_71	A	0.02	C	0.98	0.02		MAF	Number of SNPs
snp_F3GS49K02GKZS3_54	A	0.02	G	0.98	0.02		MAF < 0.05	27
snp_F6VG15V02FYIAW_143	A	0.02	G	0.98	0.02		0.05 >= MAF < 0.1	30
snp_F0DLFKL01E2IE2_371	A	0.02	G	0.98	0.02		0.1 >= MAF < 0.2	58
snp_CU063170_19	A	0.02	G	0.98	0.02		0.2 >= MAF < 0.3	63
snp_BX072665_432	A	0.02	G	0.98	0.02		0.3 >= MAF < 0.4	85
snp_F0DLFKL01EW1GK_177	A	0.02	G	0.98	0.02		0.4 >= MAF < 0.5	81
snp_FYV3OTN02GO72R_343	A	0.04	G	0.96	0.04		MAF = 0.5	262
snp_F3GS49K02JEAL7_320	A	0.04	G	0.96	0.04		MAF = 1.00	352
snp_F3GS49K01BMOQI_50	A	0.04	G	0.96	0.04		Total count	958
snp_F3GS49K02FZFJN_485	A	0.04	G	0.96	0.04
snp_F3GS49K01D3V9V_145	A	0.04	G	0.96	0.04
snp_BX858227_400	A	0.04	G	0.96	0.04
snp_F0DLFKL02FNROW_348	A	0.04	G	0.96	0.04
snp_F0DLFKL01A81SX_48	A	0.04	C	0.96	0.04
snp_CR375032_549	A	0.04	G	0.96	0.04
snp_CX142678_338	A	0.04	G	0.96	0.04
snp_GBPNQUD01BSB8Z_20	A	0.06	G	0.94	0.06
snp_FYV3OTN02GLF2E_158	A	0.06	C	0.94	0.06
snp_GAY7CUQ01A02RB_105	A	0.06	G	0.94	0.06
snp_FYV3OTN01CSV68_226	A	0.06	G	0.94	0.06
snp_FYV3OTN01DU9DW_322	A	0.06	G	0.94	0.06
snp_FYV3OTN01B3ARJ_46	A	0.06	G	0.94	0.06
snp_BX884230_157	A	0.06	G	0.94	0.06
snp_F3GS49K02G6I80_354	A	0.07	G	0.93	0.07
snp_F0DLFKL02J7CSN_360	C	0.07	G	0.93	0.07
snp_FZNWKMO01COR2U_201	A	0.09	T	0.91	0.09
snp_F3GS49K01B5IC2_201	A	0.09	G	0.91	0.09
snp_F3GS49K01DV1YY_244	A	0.09	G	0.91	0.09
snp_F6VG15V01BUAUU_68	A	0.09	G	0.91	0.09
snp_F6VG15V01AY9VK_85	A	0.09	G	0.91	0.09
snp_BX072734_476	C	0.09	G	0.91	0.09
snp_F0DLFKL01A3QK6_38	A	0.09	G	0.91	0.09
snp_DV202614_318	A	0.09	G	0.91	0.09
snp_BX297399_216	A	0.09	C	0.91	0.09
snp_CA383224_51	A	0.09	T	0.91	0.09
snp_CU063283_296	A	0.09	G	0.91	0.09
snp_GAY7CUQ01D82SS_254	A	0.11	G	0.89	0.11
snp_GBPNQUD01C2VFV_445	A	0.11	G	0.89	0.11
snp_FYV3OTN01BQYZK_354	A	0.11	G	0.89	0.11
snp_F6VG15V01BPJ9V_359	A	0.11	G	0.89	0.11
snp_F3GS49K01D8PZO_256	A	0.11	G	0.89	0.11
snp_F3GS49K01BYH4G_235	A	0.11	G	0.89	0.11
snp_CA353913_263	A	0.11	G	0.89	0.11
snp_CX067472_15	A	0.11	G	0.89	0.11
snp_GBPNQUD02G6CGM_92	A	0.13	C	0.87	0.13
snp_F0DLFKL01C0F1F_292	A	0.13	G	0.87	0.13
snp_GBPNQUD01ALF2N_185	A	0.13	C	0.87	0.13
snp_F6VG15V01AU7OC_17	A	0.13	G	0.87	0.13
snp_F6VG15V02HPIH3_334	A	0.13	C	0.87	0.13
snp_F3GS49K01DHVHP_218	A	0.13	G	0.87	0.13
snp_BX088197_319	A	0.13	T	0.87	0.13
snp_BX886696_617	A	0.13	G	0.87	0.13
snp_BX298402_340	A	0.13	G	0.87	0.13
snp_GBPNQUD02HL7CH_260	A	0.15	G	0.85	0.15
snp_FYV3OTN02GYW27_269	A	0.15	G	0.85	0.15
snp_F6VG15V01AMMSR_20	A	0.15	G	0.85	0.15
snp_F3GS49K02IHKNM_422	A	0.15	C	0.85	0.15
snp_F3GS49K01ARX7Z_346	A	0.15	G	0.85	0.15
snp_F3GS49K02FROYO_278	A	0.15	G	0.85	0.15
snp_BX869590_239	A	0.15	G	0.85	0.15
snp_F3GS49K01A37TF_448	A	0.15	G	0.85	0.15
snp_F0DLFKL01ECAEX_72	A	0.15	G	0.85	0.15
snp_F6VG15V02IDBMZ_293	A	0.16	G	0.84	0.16
snp_BX076845_524	A	0.17	G	0.83	0.17
snp_F3GS49K01EDGUQ_55	A	0.17	C	0.83	0.17
snp_F3GS49K02J302J_26	A	0.17	G	0.83	0.17
snp_CA363166_167	A	0.17	G	0.83	0.17
snp_CX039799_641	A	0.17	G	0.83	0.17
snp_FZNWKMO01BDV5C_284	A	0.19	G	0.81	0.19
snp_FYV3OTN01ECEPJ_256	A	0.19	C	0.81	0.19
snp_FZ8DYKY01BRBUV_125	A	0.19	G	0.81	0.19
snp_F3GS49K02GT351_31	A	0.19	G	0.81	0.19
snp_F6VG15V01AHY01_354	A	0.19	G	0.81	0.19
snp_F0DLFKL01EGSTC_35	A	0.19	G	0.81	0.19
snp_F3GS49K01EF9E9_430	A	0.2	G	0.8	0.2
snp_F3GS49K01D1312_26	A	0.21	G	0.79	0.21
snp_F3GS49K01DIUNZ_355	A	0.21	G	0.79	0.21
snp_F6VG15V01DHCOS_214	A	0.21	G	0.79	0.21
snp_BX871779_658	A	0.22	G	0.78	0.22
snp_F0DLFKL01ANGVR_36	A	0.22	G	0.78	0.22
snp_GBPNQUD01B1XOR_304	A	0.23	G	0.77	0.23
snp_F3GS49K01ECLL9_74	A	0.23	C	0.77	0.23
snp_F3GS49K01AHM8G_447	A	0.23	T	0.77	0.23
snp_CA383420_643	A	0.23	G	0.77	0.23
snp_CA370341_669	A	0.23	G	0.77	0.23
snp_CX246307_169	A	0.23	C	0.77	0.23
snp_BX074578_381	A	0.23	G	0.77	0.23
snp_BX082269_110	A	0.23	G	0.77	0.23
snp_F3GS49K01EPYFO_10	A	0.24	G	0.76	0.24
snp_F3GS49K01CB5PQ_393	A	0.24	G	0.76	0.24
snp_BX085507_319	A	0.24	G	0.76	0.24
snp_CA385874_404	A	0.24	G	0.76	0.24
snp_FYV3OTN01CRBC4_132	A	0.26	G	0.74	0.26
snp_F3GS49K01CEXH4_69	C	0.26	G	0.74	0.26
snp_BX913822_253	A	0.26	G	0.74	0.26
snp_BX073163_508	A	0.26	G	0.74	0.26
snp_F3GS49K01AMKI9_282	A	0.27	G	0.73	0.27
snp_FZ8DYKY01EV92C_250	A	0.28	G	0.72	0.28
snp_F3GS49K02JIY4H_390	A	0.28	C	0.72	0.28
snp_F3GS49K02HFY77_296	A	0.28	G	0.72	0.28
snp_F3GS49K01BBMDI_405	C	0.28	G	0.72	0.28
snp_F3GS49K01EXU80_14	A	0.28	G	0.72	0.28
snp_FYV3OTN01C1TMY_37	A	0.28	G	0.72	0.28
snp_F3GS49K01ARLCI_353	A	0.28	G	0.72	0.28
snp_FYV3OTN01BJ2US_336	C	0.28	G	0.72	0.28
snp_CX256862_13	A	0.28	G	0.72	0.28
snp_AF390021_741	A	0.28	G	0.72	0.28
snp_BX887828_147	A	0.28	G	0.72	0.28
snp_BX309691_387	A	0.28	G	0.72	0.28
snp_CA374166_316	A	0.28	C	0.72	0.28
snp_GAY7CUQ01BDPGN_316	A	0.3	G	0.7	0.3
snp_F0DLFKL01D393J_123	A	0.3	G	0.7	0.3
snp_F3GS49K01BTVV2_392	A	0.3	G	0.7	0.3
snp_F3GS49K02GSJTT_358	A	0.3	C	0.7	0.3
snp_F3GS49K01D97LC_209	A	0.3	C	0.7	0.3
snp_F3GS49K02I1YT8_271	A	0.3	C	0.7	0.3
snp_CA355866_156	A	0.3	C	0.7	0.3
snp_CA374166_568	A	0.3	C	0.7	0.3
snp_GAY7CUQ01AWR5Y_177	A	0.32	G	0.68	0.32
snp_GAY7CUQ01AXWRD_26	A	0.32	C	0.68	0.32
snp_F6VG15V01D8X5K_305	A	0.32	G	0.68	0.32
snp_F3GS49K01CM8NL_195	A	0.32	G	0.68	0.32
snp_F3GS49K01B2BA2_176	A	0.32	G	0.68	0.32
snp_F3GS49K01BFA4E_390	A	0.32	G	0.68	0.32
snp_F3GS49K01A9FM4_59	A	0.32	C	0.68	0.32
snp_F6VG15V01D9LQA_300	A	0.32	G	0.68	0.32
snp_F0DLFKL01DOU5K_160	A	0.32	G	0.68	0.32
snp_BX857718_361	A	0.32	G	0.68	0.32
snp_FYV3OTN01D2B8H_321	A	0.33	G	0.67	0.33
snp_F3GS49K01DB8JT_370	A	0.33	G	0.67	0.33
snp_F6VG15V02I7HQC_202	A	0.33	G	0.67	0.33
snp_F6VG15V01DH2W2_383	A	0.33	G	0.67	0.33
snp_F3GS49K02JUVWS_356	A	0.34	G	0.66	0.34
snp_CU065576_143	A	0.34	G	0.66	0.34
snp_BT073851_403	A	0.34	G	0.66	0.34
snp_BX083234_240	C	0.34	G	0.66	0.34
snp_AY319391_1923	A	0.35	G	0.65	0.35
snp_CA356216_36	A	0.36	G	0.64	0.36
snp_GBPNQUD01BTTCT_137	A	0.36	G	0.64	0.36
snp_GAY7CUQ01AYNX5_433	A	0.36	G	0.64	0.36
snp_F3GS49K01E5EXG_309	A	0.36	G	0.64	0.36
snp_F6VG15V02HU9TN_70	A	0.36	G	0.64	0.36
snp_F3GS49K02JE1SV_151	A	0.36	G	0.64	0.36
snp_CA381199_534	A	0.36	G	0.64	0.36
snp_DV199749_487	A	0.36	G	0.64	0.36
snp_CR375394_464	A	0.36	T	0.64	0.36
snp_F0DLFKL01A87VG_312	A	0.36	G	0.64	0.36
snp_BT073514_524	A	0.36	G	0.64	0.36
snp_F3GS49K01AZ5GB_410	A	0.37	C	0.63	0.37
snp_F6VG15V02FY8CY_206	A	0.37	G	0.63	0.37
snp_F0DLFKL02GQM4V_175	A	0.37	G	0.63	0.37
snp_F3GS49K02JPP0J_416	A	0.38	G	0.62	0.38
snp_GAY7CUQ01EC7R0_184	A	0.38	C	0.62	0.38
snp_F3GS49K02JPP0J_208	A	0.38	G	0.62	0.38
snp_F3GS49K01AZ054_24	A	0.38	G	0.62	0.38
snp_F0DLFKL02HP13B_352	A	0.38	G	0.62	0.38
snp_BX865581_374	A	0.38	G	0.62	0.38
snp_F0DLFKL01DITBF_145	A	0.38	G	0.62	0.38
snp_BX855659_100	A	0.39	G	0.61	0.39
snp_CX141145_611	A	0.39	G	0.61	0.39
snp_CX037367_118	A	0.4	G	0.6	0.4
snp_F0DLFKL01EAGS3_325	A	0.4	G	0.6	0.4
snp_F3GS49K01DYHJT_249	A	0.4	G	0.6	0.4
snp_F3GS49K02F90HH_226	A	0.4	G	0.6	0.4
snp_CX032783_254	A	0.4	G	0.6	0.4
snp_CA385534_245	A	0.4	G	0.6	0.4
snp_DV193321_163	A	0.4	G	0.6	0.4
snp_AJ272372_699	A	0.4	G	0.6	0.4
snp_CU072846_507	A	0.4	G	0.6	0.4
snp_BT073697_431	A	0.4	G	0.6	0.4
snp_F3GS49K01C6V24_109	A	0.41	G	0.59	0.41
snp_BT074396_316	A	0.41	G	0.59	0.41
snp_F3GS49K01BGAI0_87	A	0.42	T	0.58	0.42
snp_F3GS49K02FO2FB_145	A	0.42	C	0.58	0.42
snp_CA379963_61	A	0.43	C	0.57	0.43
snp_F3GS49K01CUTTZ_151	A	0.43	G	0.57	0.43
snp_CR369444_38	A	0.43	C	0.57	0.43
snp_BX864660_725	A	0.43	G	0.57	0.43
snp_BX086022_128	C	0.43	G	0.57	0.43
snp_AF390024_548	A	0.43	G	0.57	0.43
snp_GAY7CUQ01AJPHL_48	A	0.45	C	0.55	0.45
snp_GAY7CUQ01EKP4F_113	A	0.45	G	0.55	0.45
snp_F3GS49K02IJW3A_455	A	0.45	G	0.55	0.45
snp_BX080248_389	A	0.45	G	0.55	0.45
snp_F0DLFKL02I0C9Y_213	A	0.45	T	0.55	0.45
snp_BX911608_584	A	0.45	C	0.55	0.45
snp_F0DLFKL02J5QXP_31	A	0.45	G	0.55	0.45
snp_CA351652_430	A	0.45	G	0.55	0.45
snp_BX075908_77	A	0.45	G	0.55	0.45
snp_CA386806_551	A	0.45	G	0.55	0.45
snp_BX315667_820	A	0.45	G	0.55	0.45
snp_F3GS49K01A1YZA_204	A	0.45	G	0.55	0.45
snp_CB492627_166	A	0.45	G	0.55	0.45
snp_F3GS49K02I3USJ_458	A	0.46	G	0.54	0.46
snp_CA350190_63	A	0.47	G	0.53	0.47
snp_F3GS49K02GSSPS_126	A	0.47	G	0.53	0.47
snp_CU064614_109	A	0.47	G	0.53	0.47
snp_CA341693_269	A	0.47	G	0.53	0.47
snp_F0DLFKL01B4751_256	A	0.49	G	0.51	0.49
snp_F6VG15V01DKXYM_332	A	0.49	G	0.51	0.49
snp_AF390022_933	A	0.49	G	0.51	0.49
snp_CA358227_591	A	0.49	G	0.51	0.49
snp_GAY7CUQ01AJKEJ_112	A	0.5	G	0.5	0.5
snp_FYV3OTN01DJBW6_215	A	0.5	G	0.5	0.5
snp_F3GS49K01B4YGY_212	A	0.5	G	0.5	0.5
snp_GAY7CUQ01E8V9G_380	A	0.5	G	0.5	0.5
snp_AB052835_3374	A	0.5	C	0.5	0.5
snp_FYV3OTN01DWXKZ_401	A	0.5	G	0.5	0.5
snp_FYV3OTN01CN683_242	A	0.5	G	0.5	0.5
snp_FYV3OTN02HU2TE_39	A	0.5	G	0.5	0.5
snp_FYV3OTN01DAASK_365	A	0.5	G	0.5	0.5
snp_GAY7CUQ01APR2B_197	A	0.5	G	0.5	0.5
snp_FYV3OTN02I4VEX_406	A	0.5	G	0.5	0.5
snp_F3GS49K01A4MP3_77	A	0.5	G	0.5	0.5
snp_GBPNQUD01BLY15_225	A	0.5	G	0.5	0.5
snp_FYV3OTN02FOYXN_327	A	0.5	G	0.5	0.5
snp_CA370991_105	A	0.5	G	0.5	0.5
snp_F3GS49K01DJUBO_267	A	0.5	G	0.5	0.5
snp_F3GS49K01A2EVY_269	A	0.5	G	0.5	0.5
snp_GAY7CUQ02ICDBI_184	A	0.5	G	0.5	0.5
snp_FYV3OTN02H94VM_308	C	0.5	G	0.5	0.5
snp_FYV3OTN02IWIRC_59	A	0.5	C	0.5	0.5
snp_GB5RBPX01CNCW7_284	A	0.5	G	0.5	0.5
snp_GAY7CUQ02GDE2M_432	A	0.5	G	0.5	0.5
snp_FYV3OTN01A91VX_147	A	0.5	G	0.5	0.5
snp_FYV3OTN02GO72R_100	A	0.5	G	0.5	0.5
snp_FYV3OTN01EBWLL_258	A	0.5	G	0.5	0.5
snp_F3GS49K02JDNQL_125	A	0.5	G	0.5	0.5
snp_F6VG15V01DJ4MO_133	C	0.5	G	0.5	0.5
snp_FYV3OTN01ELLLU_13	A	0.5	C	0.5	0.5
snp_F3GS49K01AIPCY_11	A	0.5	G	0.5	0.5
snp_BX885550_191	A	0.5	G	0.5	0.5
snp_FYV3OTN02JHBHO_83	A	0.5	G	0.5	0.5
snp_GAY7CUQ01BFJ3E_38	A	0.5	G	0.5	0.5
snp_FYV3OTN01DJTSZ_373	A	0.5	G	0.5	0.5
snp_F0DLFKL01CFL9B_188	A	0.5	G	0.5	0.5
snp_F3GS49K01D6D8U_95	A	0.5	G	0.5	0.5
snp_FYV3OTN01CZ0D4_26	A	0.5	G	0.5	0.5
snp_FYV3OTN02GFWDM_452	A	0.5	C	0.5	0.5
snp_FYV3OTN02IKWGP_19	C	0.5	G	0.5	0.5
snp_GAY7CUQ02HXDBV_169	A	0.5	C	0.5	0.5
snp_CT569332_82	A	0.5	C	0.5	0.5
snp_F6VG15V01AT2B0_40	A	0.5	G	0.5	0.5
snp_FYV3OTN01DCSA8_69	A	0.5	G	0.5	0.5
snp_GAY7CUQ01ALTNX_188	A	0.5	G	0.5	0.5
snp_F3GS49K01DG4QX_130	A	0.5	G	0.5	0.5
snp_F3GS49K01EII2P_213	A	0.5	C	0.5	0.5
snp_FYV3OTN02IV0K8_144	A	0.5	T	0.5	0.5
snp_F6VG15V02JHG8W_220	C	0.5	G	0.5	0.5
snp_GD3412002F89LL_113	A	0.5	G	0.5	0.5
snp_GBPNQUD01CNICZ_255	A	0.5	T	0.5	0.5
snp_CX032999_502	A	0.5	G	0.5	0.5
snp_F3GS49K01EZ8HP_386	A	0.5	G	0.5	0.5
snp_GAY7CUQ01BIQUY_13	A	0.5	C	0.5	0.5
snp_FYV3OTN02F99UC_94	A	0.5	G	0.5	0.5
snp_FYV3OTN02FKEZS_36	A	0.5	G	0.5	0.5
snp_FYV3OTN02GRKQP_39	A	0.5	G	0.5	0.5
snp_GAY7CUQ01BWSUJ_17	A	0.5	G	0.5	0.5
snp_GAY7CUQ01DPLTJ_46	A	0.5	G	0.5	0.5
snp_FYV3OTN01E00EZ_171	A	0.5	G	0.5	0.5
snp_FYV3OTN02IFP2W_313	A	0.5	G	0.5	0.5
snp_FYV3OTN01BG6KS_256	A	0.5	G	0.5	0.5
snp_GBPNQUD02G5JLC_269	A	0.5	G	0.5	0.5
snp_GAY7CUQ01CLD88_248	A	0.5	G	0.5	0.5
snp_BX913668_561	A	0.5	G	0.5	0.5
snp_GAY7CUQ02FRI11_274	A	0.5	G	0.5	0.5
snp_FYV3OTN02HR23W_84	A	0.5	G	0.5	0.5
snp_F3GS49K02IM9QQ_263	A	0.5	C	0.5	0.5
snp_FYV3OTN02JMC08_212	A	0.5	G	0.5	0.5
snp_FYV3OTN01C8UYV_252	A	0.5	C	0.5	0.5
snp_BX314903_119	A	0.5	G	0.5	0.5
snp_FZ8DYKY01A73JT_145	A	0.5	G	0.5	0.5
snp_FYV3OTN01EU4II_83	A	0.5	G	0.5	0.5
snp_F3GS49K01DC460_68	A	0.5	G	0.5	0.5
snp_CB494396_112	A	0.5	T	0.5	0.5
snp_FYV3OTN01CPM92_261	A	0.5	G	0.5	0.5
snp_FYV3OTN01EIZX3_64	A	0.5	G	0.5	0.5
snp_FYV3OTN02FSMFR_43	A	0.5	C	0.5	0.5
snp_GAY7CUQ01E06XX_137	A	0.5	G	0.5	0.5
snp_F3GS49K01ALDBC_47	A	0.5	G	0.5	0.5
snp_FYV3OTN02H1Z9L_222	A	0.5	C	0.5	0.5
snp_GAY7CUQ01BRYXK_93	A	0.5	G	0.5	0.5
snp_FYV3OTN01A1LFI_232	A	0.5	C	0.5	0.5
snp_FZ8DYKY01AFOS0_208	A	0.5	G	0.5	0.5
snp_FYV3OTN01DP9D3_200	A	0.5	G	0.5	0.5
snp_F0DLFKL01CILTK_359	A	0.5	G	0.5	0.5
snp_CR373648_327	A	0.5	G	0.5	0.5
snp_GAY7CUQ02GVP0D_151	A	0.5	G	0.5	0.5
snp_GAY7CUQ02GFR06_31	A	0.5	C	0.5	0.5
snp_FYV3OTN01C6NWE_310	A	0.5	G	0.5	0.5
snp_GBPNQUD02G6J96_221	A	0.5	G	0.5	0.5
snp_F3GS49K01BPNHC_279	A	0.5	G	0.5	0.5
snp_F3GS49K01AMW3W_99	A	0.5	G	0.5	0.5
snp_FYV3OTN01B9CYG_470	A	0.5	G	0.5	0.5
snp_F6VG15V01EPBZG_113	A	0.5	C	0.5	0.5
snp_F3GS49K01EYDO3_231	A	0.5	G	0.5	0.5
snp_F3GS49K01CQOIM_100	A	0.5	G	0.5	0.5
snp_F3GS49K02IO2YJ_255	C	0.5	G	0.5	0.5
snp_F3GS49K01B2WCJ_3	A	0.5	C	0.5	0.5
snp_FYV3OTN01AWCII_355	A	0.5	G	0.5	0.5
snp_F6VG15V02H1R8C_402	A	0.5	G	0.5	0.5
snp_F3GS49K01CWTKF_53	A	0.5	C	0.5	0.5
snp_F3GS49K02F6FRK_388	A	0.5	T	0.5	0.5
snp_F3GS49K01B38FA_244	A	0.5	G	0.5	0.5
snp_F6VG15V01AQKX4_432	A	0.5	G	0.5	0.5
snp_F3GS49K02GHENA_204	A	0.5	C	0.5	0.5
snp_F3GS49K01BG958_272	A	0.5	T	0.5	0.5
snp_F3GS49K01BCQDM_233	A	0.5	G	0.5	0.5
snp_FYV3OTN01BI07B_108	A	0.5	G	0.5	0.5
snp_F3GS49K01ASS13_302	A	0.5	G	0.5	0.5
snp_F3GS49K01D8CKQ_146	A	0.5	G	0.5	0.5
snp_F3GS49K01C5K6E_260	A	0.5	C	0.5	0.5
snp_F3GS49K01D4FKK_82	A	0.5	G	0.5	0.5
snp_F6VG15V02JGWRU_456	A	0.5	T	0.5	0.5
snp_F6VG15V01BN8DG_190	A	0.5	G	0.5	0.5
snp_F3GS49K01DIPQL_123	A	0.5	G	0.5	0.5
snp_F3GS49K01DDUJY_79	A	0.5	G	0.5	0.5
snp_F3GS49K01AYKDT_353	A	0.5	C	0.5	0.5
snp_F6VG15V01CD68E_43	A	0.5	G	0.5	0.5
snp_F3GS49K02I7EST_184	A	0.5	G	0.5	0.5
snp_F3GS49K01B38FA_128	A	0.5	G	0.5	0.5
snp_FYV3OTN01ANBU3_204	A	0.5	C	0.5	0.5
snp_F3GS49K02G5R1S_429	A	0.5	G	0.5	0.5
snp_F3GS49K02J2GRO_182	C	0.5	G	0.5	0.5
snp_F3GS49K02IOXWE_283	A	0.5	G	0.5	0.5
snp_F3GS49K01EG5SO_430	C	0.5	G	0.5	0.5
snp_F3GS49K01E48OY_54	A	0.5	C	0.5	0.5
snp_F6VG15V01CFB6Q_46	A	0.5	G	0.5	0.5
snp_F3GS49K01EXPF2_270	A	0.5	G	0.5	0.5
snp_F3GS49K01CNE7G_64	A	0.5	G	0.5	0.5
snp_F3GS49K01BJ6JS_319	A	0.5	G	0.5	0.5
snp_F3GS49K02FJEHX_330	A	0.5	C	0.5	0.5
snp_FYV3OTN01AR120_58	A	0.5	C	0.5	0.5
snp_FYV3OTN01A8494_183	A	0.5	C	0.5	0.5
snp_F3GS49K02FWLG6_103	A	0.5	G	0.5	0.5
snp_F6VG15V01AXN7B_78	A	0.5	G	0.5	0.5
snp_FYV3OTN01C39N1_46	A	0.5	G	0.5	0.5
snp_F3GS49K02HEQAM_156	A	0.5	G	0.5	0.5
snp_F3GS49K02G9INZ_468	A	0.5	G	0.5	0.5
snp_F3GS49K02G3JZG_255	C	0.5	G	0.5	0.5
snp_F3GS49K02FQKSU_29	A	0.5	G	0.5	0.5
snp_F3GS49K02JO3TI_193	A	0.5	T	0.5	0.5
snp_F3GS49K01AFXWA_215	A	0.5	C	0.5	0.5
snp_FYV3OTN01BSH0Y_141	A	0.5	G	0.5	0.5
snp_F3GS49K01C10D4_23	A	0.5	C	0.5	0.5
snp_F6VG15V01C6MDL_173	A	0.5	G	0.5	0.5
snp_F3GS49K02F6THB_136	A	0.5	G	0.5	0.5
snp_FYV3OTN01B75BZ_339	A	0.5	G	0.5	0.5
snp_F3GS49K01C81NO_94	A	0.5	G	0.5	0.5
snp_F3GS49K02F203I_440	A	0.5	G	0.5	0.5
snp_FYV3OTN01B9IO3_37	A	0.5	G	0.5	0.5
snp_F3GS49K01BS7UJ_227	A	0.5	G	0.5	0.5
snp_F6VG15V01A18FB_393	A	0.5	G	0.5	0.5
snp_F3GS49K02H0S9O_477	A	0.5	G	0.5	0.5
snp_FYV3OTN01BHFZV_308	A	0.5	C	0.5	0.5
snp_F3GS49K02FPFP4_146	A	0.5	G	0.5	0.5
snp_F3GS49K02F7OR0_95	A	0.5	G	0.5	0.5
snp_FYV3OTN01AQNJZ_179	A	0.5	G	0.5	0.5
snp_F3GS49K02F69Y8_101	A	0.5	G	0.5	0.5
snp_FYV3OTN01BCLV3_72	A	0.5	G	0.5	0.5
snp_FYV3OTN01B75BZ_274	A	0.5	G	0.5	0.5
snp_F3GS49K01BQQ8E_459	A	0.5	G	0.5	0.5
snp_F3GS49K02HH3AX_253	A	0.5	G	0.5	0.5
snp_F3GS49K01EZ9F5_361	A	0.5	G	0.5	0.5
snp_FYV3OTN01A0N8U_35	A	0.5	G	0.5	0.5
snp_F3GS49K01CIMH2_129	A	0.5	G	0.5	0.5
snp_F3GS49K01D2LMZ_22	A	0.5	G	0.5	0.5
snp_F3GS49K01EP7I6_159	A	0.5	G	0.5	0.5
snp_F3GS49K01DO3H9_385	A	0.5	C	0.5	0.5
snp_F3GS49K01ATJOK_349	A	0.5	C	0.5	0.5
snp_F6VG15V01DJ2ZU_374	A	0.5	G	0.5	0.5
snp_FYV3OTN01BSH0Y_228	A	0.5	G	0.5	0.5
snp_F3GS49K01DO8XD_248	A	0.5	T	0.5	0.5
snp_F3GS49K02H7RMP_116	A	0.5	C	0.5	0.5
snp_FYV3OTN01BI07B_264	A	0.5	G	0.5	0.5
snp_F3GS49K01AG6P6_273	A	0.5	G	0.5	0.5
snp_F6VG15V01E9WTT_413	A	0.5	C	0.5	0.5
snp_F6VG15V02GWA4H_335	A	0.5	G	0.5	0.5
snp_F3GS49K01BG958_185	A	0.5	C	0.5	0.5
snp_FYV3OTN01AR1OB_139	A	0.5	C	0.5	0.5
snp_FYV3OTN01CCCTG_37	A	0.5	C	0.5	0.5
snp_F3GS49K01E5391_205	A	0.5	G	0.5	0.5
snp_F3GS49K01ER35P_245	A	0.5	C	0.5	0.5
snp_F6VG15V02F7AHJ_375	A	0.5	G	0.5	0.5
snp_F3GS49K01ESMDJ_283	A	0.5	T	0.5	0.5
snp_F3GS49K01CZJLD_44	A	0.5	G	0.5	0.5
snp_F3GS49K02JIC5L_367	A	0.5	G	0.5	0.5
snp_F0DLFKL01DMTZG_218	A	0.5	G	0.5	0.5
snp_F0DLFKL01CVIFS_365	A	0.5	G	0.5	0.5
snp_CA384796_629	A	0.5	G	0.5	0.5
snp_CA360419_176	A	0.5	G	0.5	0.5
snp_CA377441_521	C	0.5	G	0.5	0.5
snp_CA343763_414	A	0.5	G	0.5	0.5
snp_CX720369_407	A	0.5	G	0.5	0.5
snp_BX321563_177	A	0.5	C	0.5	0.5
snp_CT570351_270	A	0.5	G	0.5	0.5
snp_BX305856_291	A	0.5	G	0.5	0.5
snp_DV200540_566	A	0.5	G	0.5	0.5
snp_CA358772_487	A	0.5	G	0.5	0.5
snp_BX856591_334	A	0.5	G	0.5	0.5
snp_F0DLFKL01BVK59_55	A	0.5	G	0.5	0.5
snp_CA359548_259	A	0.5	G	0.5	0.5
snp_F0DLFKL01EJ7JY_76	A	0.5	G	0.5	0.5
snp_AY606033_731	A	0.5	G	0.5	0.5
snp_CA365475_413	A	0.5	C	0.5	0.5
snp_CA357683_619	A	0.5	G	0.5	0.5
snp_CT962630_364	A	0.5	G	0.5	0.5
snp_CA354601_543	A	0.5	C	0.5	0.5
snp_CA343233_329	A	0.5	G	0.5	0.5
snp_BX860582_207	A	0.5	G	0.5	0.5
snp_DV199942_390	A	0.5	C	0.5	0.5
snp_CA358532_311	A	0.5	G	0.5	0.5
snp_BX871346_422	A	0.5	G	0.5	0.5
snp_BX072690_480	A	0.5	G	0.5	0.5
snp_CX038840_458	A	0.5	G	0.5	0.5
snp_CA361015_504	A	0.5	G	0.5	0.5
snp_CA349383_71	A	0.5	G	0.5	0.5
snp_CA377179_270	A	0.5	G	0.5	0.5
snp_BX321849_579	A	0.5	C	0.5	0.5
snp_CX721981_386	A	0.5	C	0.5	0.5
snp_BX074012_121	A	0.5	G	0.5	0.5
snp_DV201596_551	A	0.5	G	0.5	0.5
snp_BX074012_187	A	0.5	C	0.5	0.5
snp_F0DLFKL01C00PN_107	A	0.5	C	0.5	0.5
snp_F0DLFKL01BADWF_23	A	0.5	G	0.5	0.5
snp_BX081982_72	A	0.5	G	0.5	0.5
snp_BX073972_185	A	0.5	G	0.5	0.5
snp_BX081537_637	A	0.5	G	0.5	0.5
snp_F3GS49K01A07O3_230	A	0.5	G	0.5	0.5
snp_BX087371_320	A	0.5	G	0.5	0.5
snp_CX257361_302	A	0.5	G	0.5	0.5
snp_F0DLFKL01E5XWB_155	A	0.5	G	0.5	0.5
snp_F0DLFKL01DDA7N_236	A	0.5	G	0.5	0.5
snp_F0DLFKL01BXT5W_348	A	0.5	G	0.5	0.5
snp_CA377819_240	A	0.5	G	0.5	0.5
snp_DV200436_268	A	0.5	G	0.5	0.5
snp_F0DLFKL02I2UDX_33	A	0.5	G	0.5	0.5
snp_CU071667_349	A	0.5	G	0.5	0.5
snp_F0DLFKL01B2364_39	C	0.5	G	0.5	0.5
snp_CX039687_80	A	0.5	T	0.5	0.5
snp_CA356889_206	A	0.5	G	0.5	0.5
snp_CX137214_213	A	0.5	G	0.5	0.5
snp_F0DLFKL01AZ8ZX_216	A	0.5	G	0.5	0.5
snp_BX321056_252	A	0.5	C	0.5	0.5
snp_F0DLFKL01DOWMB_74	A	0.5	G	0.5	0.5
snp_CA387698_484	C	0.5	G	0.5	0.5
snp_F0DLFKL02F10WW_253	A	0.5	C	0.5	0.5
snp_CA372827_324	A	0.5	G	0.5	0.5
snp_CA353969_516	A	0.5	C	0.5	0.5
snp_F0DLFKL01D64UF_121	A	0.5	G	0.5	0.5
snp_CU064043_240	A	0.5	G	0.5	0.5
snp_BX297471_256	A	0.5	G	0.5	0.5
snp_BX858195_107	A	0.5	G	0.5	0.5
snp_CA380781_566	A	0.5	G	0.5	0.5
snp_CA356256_34	A	0.5	C	0.5	0.5
snp_DV194598_432	A	0.5	G	0.5	0.5
snp_CA342539_222	A	0.5	G	0.5	0.5
snp_F0DLFKL01AD57J_164	A	0.5	G	0.5	0.5
snp_BX075413_279	A	0.5	G	0.5	0.5
snp_CA377093_305	A	0.5	G	0.5	0.5
snp_CR374447_586	A	0.5	G	0.5	0.5
snp_DV198642_159	A	0.5	G	0.5	0.5
snp_BT073799_279	A	0.5	C	0.5	0.5
snp_CR367026_399	A	0.5	G	0.5	0.5
snp_GAY7CUQ01CWEIP_349	A	0.51	G	0.49	0.49
snp_BX862526_336	A	0.51	G	0.49	0.49
snp_AB196460_841	A	0.51	G	0.49	0.49
snp_BX884581_412	A	0.51	G	0.49	0.49
snp_CA349351_208	A	0.53	G	0.47	0.47
snp_F3GS49K01DPA4C_153	A	0.53	C	0.47	0.47
snp_F6VG15V01EZIB8_38	A	0.53	G	0.47	0.47
snp_F3GS49K02GH6R0_462	A	0.53	G	0.47	0.47
snp_AY319391_1224	A	0.53	G	0.47	0.47
snp_CR371753_150	A	0.53	G	0.47	0.47
snp_CR370216_725	C	0.53	G	0.47	0.47
snp_GAY7CUQ02H5OMZ_129	A	0.54	C	0.46	0.46
snp_GAY7CUQ01CDF5T_168	A	0.54	G	0.46	0.46
snp_BX078786_199	A	0.54	G	0.46	0.46
snp_FYV3OTN02I991Z_200	A	0.55	G	0.45	0.45
snp_CA354793_462	A	0.55	G	0.45	0.45
snp_F3GS49K02JYICY_220	A	0.55	T	0.45	0.45
snp_F3GS49K01D06XI_10	A	0.55	G	0.45	0.45
snp_CA387137_459	A	0.55	G	0.45	0.45
snp_CA341715_298	A	0.55	G	0.45	0.45
snp_CU063732_221	A	0.55	G	0.45	0.45
snp_FYV3OTN01DEB9J_294	A	0.56	G	0.44	0.44
snp_FYV3OTN01CHZWJ_30	C	0.56	G	0.44	0.44
snp_GBPNQUD01A5QVF_390	A	0.57	G	0.43	0.43
snp_F3GS49K01DN869_46	A	0.57	G	0.43	0.43
snp_F3GS49K01BTSPB_326	A	0.57	G	0.43	0.43
snp_FYV3OTN01ALLJ4_225	A	0.57	G	0.43	0.43
snp_F3GS49K01ASN8T_130	A	0.57	G	0.43	0.43
snp_F3GS49K02JEIBN_251	A	0.57	C	0.43	0.43
snp_BX876513_382	A	0.57	G	0.43	0.43
snp_F3GS49K02GEHOI_74	A	0.59	G	0.41	0.41
snp_GB5RBPX01AMB69_95	A	0.6	G	0.4	0.4
snp_F6VG15V01AU40K_46	C	0.6	G	0.4	0.4
snp_F3GS49K01AHXNF_62	A	0.6	G	0.4	0.4
snp_CA344387_383	A	0.6	G	0.4	0.4
snp_BX859563_367	A	0.6	T	0.4	0.4
snp_F0DLFKL01B4MEX_167	A	0.6	G	0.4	0.4
snp_BX073536_218	A	0.6	G	0.4	0.4
snp_CR374409_146	C	0.6	G	0.4	0.4
snp_F3GS49K02INROD_79	A	0.61	G	0.39	0.39
snp_BX321524_720	A	0.61	T	0.39	0.39
snp_DV199465_267	A	0.61	C	0.39	0.39
snp_CX035368_233	A	0.61	G	0.39	0.39
snp_F3GS49K01BA4C3_72	A	0.62	G	0.38	0.38
snp_CX719996_684	A	0.62	G	0.38	0.38
snp_CX136426_337	A	0.62	G	0.38	0.38
snp_CX142141_101	A	0.62	G	0.38	0.38
snp_BX862101_606	A	0.62	G	0.38	0.38
snp_F3GS49K01ANPFA_211	A	0.63	C	0.37	0.37
snp_FZ8DYKY01ED49F_401	A	0.64	G	0.36	0.36
snp_F3GS49K02FQU0K_480	A	0.64	G	0.36	0.36
snp_F3GS49K02FWLG6_338	A	0.64	T	0.36	0.36
snp_FYV3OTN01C09V5_49	A	0.64	G	0.36	0.36
snp_BX317515_628	A	0.64	G	0.36	0.36
snp_BX299081_412	A	0.64	G	0.36	0.36
snp_FYV3OTN01AXT6B_142	A	0.65	G	0.35	0.35
snp_GD3412002FOBZ7_130	A	0.66	G	0.34	0.34
snp_F3GS49K01DC4VZ_131	A	0.66	G	0.34	0.34
snp_F0DLFKL01D1KEZ_211	A	0.66	G	0.34	0.34
snp_F3GS49K01A17H6_20	A	0.66	G	0.34	0.34
snp_F0DLFKL01AGWHX_50	A	0.66	G	0.34	0.34
snp_AF338347_525	A	0.67	G	0.33	0.33
snp_GAY7CUQ01BRIBV_254	C	0.68	G	0.32	0.32
snp_BT073007_629	A	0.68	C	0.32	0.32
snp_CB492917_572	A	0.68	G	0.32	0.32
snp_F3GS49K01D2VOJ_314	A	0.68	G	0.32	0.32
snp_F3GS49K01AN6YE_36	A	0.68	C	0.32	0.32
snp_F0DLFKL02IZS2C_44	A	0.68	G	0.32	0.32
snp_CA367557_686	A	0.68	G	0.32	0.32
snp_BX878759_221	A	0.68	G	0.32	0.32
snp_F0DLFKL01BARHI_274	A	0.69	G	0.31	0.31
snp_BX311026_454	A	0.7	G	0.3	0.3
snp_FYV3OTN01AZVOT_309	A	0.7	C	0.3	0.3
snp_F3GS49K02F104E_472	A	0.7	G	0.3	0.3
snp_GAY7CUQ02IE53I_77	A	0.71	G	0.29	0.29
snp_F6VG15V01CD5PG_137	A	0.72	G	0.28	0.28
snp_F3GS49K01B4M3R_191	A	0.72	C	0.28	0.28
snp_CT571988_130	A	0.72	G	0.28	0.28
snp_CR943273_390	A	0.72	G	0.28	0.28
snp_BX301814_463	A	0.72	G	0.28	0.28
snp_CX037643_320	A	0.74	T	0.26	0.26
snp_F3GS49K02IFD9A_130	A	0.74	G	0.26	0.26
snp_F3GS49K01BUCU5_91	A	0.74	G	0.26	0.26
snp_F6VG15V02JA194_185	A	0.74	G	0.26	0.26
snp_F3GS49K01B47VZ_184	A	0.74	G	0.26	0.26
snp_BX880452_645	A	0.74	G	0.26	0.26
snp_CF752911_672	A	0.75	G	0.25	0.25
snp_BX868314_314	A	0.76	C	0.24	0.24
snp_CA355712_344	A	0.76	G	0.24	0.24
snp_BX073512_589	A	0.77	G	0.23	0.23
snp_GBPNQUD01COPDO_169	A	0.77	G	0.23	0.23
snp_GBPNQUD01A98P4_215	A	0.77	G	0.23	0.23
snp_FYV3OTN02GML4K_290	A	0.77	G	0.23	0.23
snp_F3GS49K02GF0X1_92	A	0.77	G	0.23	0.23
snp_FYV3OTN01AQJJ3_333	A	0.77	G	0.23	0.23
snp_BX321028_383	A	0.77	G	0.23	0.23
snp_FYV3OTN02F8IA1_295	A	0.78	G	0.22	0.22
snp_FZNWKMO01DF7TS_111	A	0.79	G	0.21	0.21
snp_F3GS49K01C3LD3_330	A	0.79	G	0.21	0.21
snp_CB498321_635	A	0.79	C	0.21	0.21
snp_BX315714_205	A	0.79	G	0.21	0.21
snp_F3GS49K01EYC8Q_283	A	0.81	G	0.19	0.19
snp_F6VG15V01B0YBD_162	A	0.81	G	0.19	0.19
snp_CU075236_233	A	0.81	G	0.19	0.19
snp_FYV3OTN01EKX36_44	A	0.83	G	0.17	0.17
snp_F6VG15V01DQI8Z_163	A	0.83	G	0.17	0.17
snp_BX077965_620	A	0.83	G	0.17	0.17
snp_DV199942_457	A	0.85	C	0.15	0.15
snp_FZ8DYKY01EN2E9_123	C	0.85	G	0.15	0.15
snp_F3GS49K01AXK0Y_369	A	0.85	C	0.15	0.15
snp_F3GS49K02GFUQS_135	A	0.85	G	0.15	0.15
snp_F0DLFKL01B9NN7_96	A	0.85	G	0.15	0.15
snp_BX857040_205	A	0.85	C	0.15	0.15
snp_CA354561_166	A	0.87	G	0.13	0.13
snp_FYV3OTN01AGKLK_142	A	0.87	G	0.13	0.13
snp_BX310147_141	A	0.87	C	0.13	0.13
snp_FZNWKMO01AFXHV_3	A	0.89	C	0.11	0.11
snp_F3GS49K01BR65J_95	A	0.89	G	0.11	0.11
snp_CA372937_542	A	0.89	G	0.11	0.11
snp_BX875913_556	A	0.89	G	0.11	0.11
snp_F0DLFKL01ETC53_51	A	0.89	G	0.11	0.11
snp_F0DLFKL01BYGBD_143	A	0.91	G	0.09	0.09
snp_BX072639_470	A	0.91	G	0.09	0.09
snp_F3GS49K02H6E53_222	A	0.91	G	0.09	0.09
snp_F3GS49K01ATZBV_133	A	0.91	T	0.09	0.09
snp_F3GS49K01AWP8H_16	A	0.91	C	0.09	0.09
snp_FYV3OTN01AJWU5_472	A	0.91	C	0.09	0.09
snp_CA359144_431	A	0.91	C	0.09	0.09
snp_CA367978_269	A	0.93	G	0.07	0.07
snp_DV201780_37	A	0.94	G	0.06	0.06
snp_CU069919_304	A	0.94	G	0.06	0.06
snp_BX909856_74	A	0.96	G	0.04	0.04
snp_FYV3OTN01AYCR7_161	A	0.96	G	0.04	0.04
snp_FYV3OTN01B8PFO_221	A	0.96	G	0.04	0.04
snp_F0DLFKL01ALIAV_493	A	0.96	G	0.04	0.04
snp_BX079777_151	A	0.98	C	0.02	0.02
snp_GB5RBPX01B5WBV_91	A	0.98	G	0.02	0.02
snp_F6VG15V01B231D_191	A	0.98	G	0.02	0.02
snp_FYV3OTN01C6DX0_60	A	0.98	G	0.02	0.02
snp_BX301804_53	A	0.98	G	0.02	0.02
snp_FYV3OTN02F53Q3_196	G	1
snp_F0DLFKL01CSSZI_13	A	1
snp_FYV3OTN01CSETK_237	G	1
snp_F0DLFKL01CTRRZ_76	C	1
snp_F3GS49K02HB6S8_59	A	1
snp_FYV3OTN02HYK0R_369	A	1
snp_F3GS49K01D501Q_276	A	1
snp_FYV3OTN01ALS53_16	A	1
snp_GE827503_299	G	1
snp_GBPNQUD01BD89S_177	A	1
snp_FYV3OTN02H1IFJ_119	G	1
snp_FYV3OTN02GRFJH_166	A	1
snp_FYV3OTN01AR4XT_434	C	1
snp_FYV3OTN01AJW0D_88	A	1
snp_GAY7CUQ01DFIKL_146	G	1
snp_FYV3OTN01D49OI_27	A	1
snp_FZ8DYKY01CHO2H_133	A	1
snp_FYV3OTN01CKCLX_182	G	1
snp_FZ8DYKY01EC38L_167	G	1
snp_FYV3OTN01DQA7D_33	A	1
snp_GBPNQUD01B4H6C_81	G	1
snp_FYV3OTN01A5XWF_246	G	1
snp_F3GS49K01BUJ89_8	G	1
snp_F3GS49K01BP45N_292	A	1
snp_F6VG15V02F4PO3_144	G	1
snp_FYV3OTN01AYGLS_461	C	1
snp_F3GS49K02HI218_423	G	1
snp_F6VG15V01DGUR5_299	G	1
snp_F3GS49K02JRC42_425	A	1
snp_F3GS49K01DX9KR_217	G	1
snp_FYV3OTN02GB4KY_100	C	1
snp_BX082576_420	A	1
snp_CA365475_293	G	1
snp_FYV3OTN02FY9SY_258	A	1
snp_FZNWKMO01ARWML_187	A	1
snp_F0DLFKL01AP5GV_164	C	1
snp_F0DLFKL01C0P3P_226	G	1
snp_GB5RBPX01BXNGW_229	G	1
snp_F3GS49K02J4RIL_205	A	1
snp_BX073972_377	G	1
snp_F3GS49K01A033X_279	C	1
snp_FYV3OTN02GG0DQ_32	A	1
snp_CA378222_488	G	1
snp_CA342698_287	A	1
snp_GAY7CUQ01CU1BA_412	G	1
snp_FYV3OTN01EYZ4D_392	G	1
snp_F3GS49K02IRXHW_82	A	1
snp_GBPNQUD01BE0OX_64	C	1
snp_F6VG15V01EBERB_265	G	1
snp_F6VG15V01CA6EW_222	A	1
snp_CR369444_199	G	1
snp_FYV3OTN01A1X04_22	A	1
snp_CX038113_330	A	1
snp_F3GS49K02F4Y79_405	C	1
snp_CX151025_515	A	1
snp_CA341872_52	A	1
snp_F3GS49K01C2QKM_273	G	1
snp_F0DLFKL01AVN9Z_61	G	1
snp_GAY7CUQ01AEWHO_301	C	1
snp_BX879447_629	G	1
snp_GAY7CUQ01CRQDX_13	G	1
snp_FYV3OTN01D75NX_444	A	1
snp_DV200719_196	A	1
snp_F3GS49K01AUPJ4_156	A	1
snp_FYV3OTN02GWM3I_300	C	1
snp_FYV3OTN02IDDJ9_151	A	1
snp_F3GS49K01CEBS1_51	A	1
snp_FYV3OTN01EAXN5_292	A	1
snp_F0DLFKL01A1SNM_148	A	1
snp_FYV3OTN01AW4ON_290	C	1
snp_GAY7CUQ01EZHB2_151	C	1
snp_FYV3OTN01DUWJ9_15	C	1
snp_GB5RBPX01BO76Q_9	G	1
snp_F3GS49K01AS4QZ_475	A	1
snp_FYV3OTN01BPAD6_281	G	1
snp_BX318957_87	G	1
snp_F3GS49K02JXFII_31	A	1
snp_CX042676_328	G	1
snp_F3GS49K01ECAJ6_213	A	1
snp_GBPNQUD02FPE1L_396	A	1
snp_CA348539_270	A	1
snp_FYV3OTN01DIVQ7_259	C	1
snp_FYV3OTN01DZG3X_9	C	1
snp_CA345022_100	A	1
snp_FZNWKMO01BCF4T_185	A	1
snp_F3GS49K02HD6I7_350	C	1
snp_F3GS49K01DV842_341	A	1
snp_GAY7CUQ02JPKV8_332	G	1
snp_CR373682_484	A	1
snp_F3GS49K01BCS9D_53	G	1
snp_FYV3OTN01B0VU0_231	G	1
snp_F3GS49K01ESDFN_81	C	1
snp_GAY7CUQ01AEWHO_235	G	1
snp_CA387698_375	A	1
snp_F3GS49K01BH4SF_12	G	1
snp_FYV3OTN01D16RZ_230	T	1
snp_CA365712_31	A	1
snp_F3GS49K02HEQAM_3	A	1
snp_FYV3OTN01C9KQA_80	G	1
snp_GAY7CUQ02HIWN2_375	G	1
snp_FYV3OTN02H94VM_394	A	1
snp_GAY7CUQ01A5Q43_293	T	1
snp_GBPNQUD01AUJFY_224	C	1
snp_F3GS49K01AW6GD_183	G	1
snp_F3GS49K02JQW6H_61	G	1
snp_FYV3OTN02G3ZNM_28	G	1
snp_FYV3OTN01CZHUY_303	A	1
snp_BX074688_296	G	1
snp_GAY7CUQ01E8V9G_262	A	1
snp_GAY7CUQ02GP09X_17	G	1
snp_CA357530_372	A	1
snp_FYV3OTN02JMD0H_158	C	1
snp_DV195163_267	A	1
snp_GBPNQUD01BM0MP_183	A	1
snp_CR371003_81	A	1
snp_FYV3OTN01BBHZ7_7	G	1
snp_FYV3OTN02JC9PV_189	A	1
snp_FZ8DYKY01BCN4S_269	A	1
snp_BX077978_824	A	1
snp_BX872714_392	A	1
snp_CA363166_244	G	1
snp_FYV3OTN02G6B10_60	A	1
snp_FYV3OTN02I5F4H_62	G	1
snp_FYV3OTN02JD98J_331	A	1
snp_GE829106_36	A	1
snp_BX081982_548	A	1
snp_FYV3OTN01CLZB4_273	G	1
snp_GAY7CUQ01E5A0Q_402	G	1
snp_FYV3OTN01DWXKZ_223	A	1
snp_F0DLFKL02GVC66_217	A	1
snp_F3GS49K01AQL1U_365	A	1
snp_FYV3OTN01AZJ7P_175	A	1
snp_F3GS49K01BNQF4_172	A	1
snp_FYV3OTN01DSGSH_246	G	1
snp_CR370480_363	A	1
snp_GAY7CUQ01BMMML_287	G	1
snp_F6VG15V01CKS7F_60	A	1
snp_BX303985_472	A	1
snp_F3GS49K01APJW5_477	A	1
snp_F3GS49K02IO2YJ_153	G	1
snp_FYV3OTN02H0BQF_9	G	1
snp_F6VG15V01BUFQY_313	A	1
snp_FYV3OTN01E0CVS_285	C	1
snp_F3GS49K01BHP1N_375	C	1
snp_F3GS49K01BHQE1_143	G	1
snp_FYV3OTN01CFI4Z_116	A	1
snp_F6VG15V02FWH86_251	T	1
snp_FYV3OTN01C1M20_298	A	1
snp_F3GS49K01ELSJU_236	G	1
snp_F3GS49K02FQFKI_53	C	1
snp_FYV3OTN01AZFTL_239	C	1
snp_F6VG15V01A18FB_138	A	1
snp_FYV3OTN01BZ9P4_96	G	1
snp_F3GS49K01CK7J2_228	A	1
snp_FYV3OTN01B0P90_247	G	1
snp_FYV3OTN01AGA2K_270	A	1
snp_FYV3OTN01A4UWZ_260	G	1
snp_F3GS49K02H2RL2_182	G	1
snp_F3GS49K01BIH6N_306	C	1
snp_FYV3OTN01A8SD7_19	G	1
snp_F3GS49K01B1XIL_187	G	1
snp_F3GS49K01E3J45_80	A	1
snp_FYV3OTN01A15Q1_180	A	1
snp_F6VG15V01CKZR3_392	A	1
snp_F3GS49K01BC6LG_422	A	1
snp_FYV3OTN01A3JOW_267	G	1
snp_F3GS49K02G8GAQ_143	G	1
snp_F3GS49K01AGDZW_52	G	1
snp_F3GS49K01B3EAW_327	A	1
snp_F3GS49K02IGP2G_72	A	1
snp_FYV3OTN01APFCX_13	C	1
snp_F3GS49K01BE78I_251	A	1
snp_F3GS49K01BJYIF_28	C	1
snp_FYV3OTN01BEDWZ_83	A	1
snp_F3GS49K02HU8UG_340	A	1
snp_F3GS49K01ASS13_71	G	1
snp_F6VG15V01CKRHO_462	A	1
snp_F6VG15V01DUPUA_172	A	1
snp_F6VG15V02GJWSM_168	C	1
snp_F6VG15V01ARHD2_186	A	1
snp_FYV3OTN01C8KKU_264	A	1
snp_FYV3OTN01CGXG0_66	G	1
snp_F3GS49K01AV4T4_365	A	1
snp_FYV3OTN01C63OX_72	A	1
snp_F3GS49K02JOHDT_400	A	1
snp_F3GS49K02H2H51_331	G	1
snp_FYV3OTN01B1ASP_140	A	1
snp_FYV3OTN01A8HD0_213	A	1
snp_F6VG15V01CDH7C_381	G	1
snp_F3GS49K01B0LL9_132	A	1
snp_F3GS49K01BOJRQ_248	A	1
snp_F3GS49K01ASQCK_148	G	1
snp_FYV3OTN01AKVQS_209	G	1
snp_F3GS49K02GA6B7_260	A	1
snp_FYV3OTN01BBHTS_160	G	1
snp_FYV3OTN01BF3CD_352	G	1
snp_F3GS49K01DXKYU_284	G	1
snp_F3GS49K01EZ8HP_172	A	1
snp_F3GS49K01AYULR_145	A	1
snp_F3GS49K01A5LQ2_101	A	1
snp_F3GS49K01BKLK5_150	A	1
snp_F3GS49K01A9RBK_327	A	1
snp_F3GS49K01C4F5V_114	G	1
snp_F6VG15V01EN52F_338	G	1
snp_FYV3OTN01APOFT_211	A	1
snp_FYV3OTN01CFG05_433	C	1
snp_F6VG15V02JM1DC_198	C	1
snp_FYV3OTN01BQQIU_87	G	1
snp_F3GS49K01AUSST_249	A	1
snp_F3GS49K02GEBB0_348	C	1
snp_F3GS49K01E3W14_64	C	1
snp_F3GS49K01EOWK5_233	C	1
snp_F6VG15V02H1M7A_387	A	1
snp_F3GS49K01D7UST_197	A	1
snp_F6VG15V01DI3BA_409	A	1
snp_F3GS49K01C2FKZ_259	G	1
snp_F3GS49K01A7Q93_445	A	1
snp_F3GS49K02FJ8TF_305	C	1
snp_F6VG15V01AXN7B_162	G	1
snp_FYV3OTN01ALAH4_176	G	1
snp_F3GS49K01EU5R9_343	A	1
snp_F3GS49K02HCEF4_159	A	1
snp_F3GS49K01BINH3_202	G	1
snp_F3GS49K02FRW05_94	A	1
snp_FYV3OTN01ATOFM_114	A	1
snp_FYV3OTN01BEVFM_96	A	1
snp_F3GS49K01B1F7M_94	A	1
snp_FYV3OTN01CIY2X_79	G	1
snp_F3GS49K01BCREG_67	A	1
snp_F6VG15V01DPB45_566	A	1
snp_FYV3OTN01BF3CD_415	A	1
snp_F3GS49K01CNKI8_146	G	1
snp_FYV3OTN01CFJFH_388	G	1
snp_F6VG15V01DPCO9_379	A	1
snp_F3GS49K01B9P9X_70	G	1
snp_F3GS49K01CMTW5_86	A	1
snp_FYV3OTN01CGJTR_298	G	1
snp_F3GS49K01D7SIZ_101	A	1
snp_F3GS49K01ERK8N_19	G	1
snp_F3GS49K01CENN9_84	A	1
snp_F6VG15V01DSQFI_18	G	1
snp_BX075545_570	A	1
snp_BX300615_303	G	1
snp_F3GS49K01A1RCV_116	C	1
snp_F0DLFKL01CNVS7_56	A	1
snp_F0DLFKL01A4ONV_1	A	1
snp_BX858227_598	A	1
snp_F0DLFKL01E3W61_202	G	1
snp_BX295488_274	A	1
snp_CA342846_48	A	1
snp_BX888348_155	A	1
snp_CB494689_227	G	1
snp_CA360228_326	A	1
snp_BX860987_27	A	1
snp_AB052835_277	A	1
snp_CX145240_1	C	1
snp_BX074195_345	C	1
snp_BX319840_668	G	1
snp_BX073596_787	A	1
snp_F0DLFKL02GFCYE_42	A	1
snp_F0DLFKL01B1GPH_23	G	1
snp_CU068686_463	G	1
snp_F0DLFKL02J3UFV_52	G	1
snp_CX721981_275	A	1
snp_CA365375_379	A	1
snp_BX303254_177	A	1
snp_F0DLFKL02IHWOE_78	A	1
snp_BX872675_361	C	1
snp_BT073320_230	A	1
snp_CN210900_303	A	1
snp_F0DLFKL01CMN5K_185	C	1
snp_F0DLFKL02FPKXE_166	A	1
snp_F3GS49K01A3NDD_168	A	1
snp_F0DLFKL01D9FSE_242	A	1
snp_F0DLFKL01AX0AK_215	A	1
snp_CA360228_185	G	1
snp_F0DLFKL01EJJRS_307	G	1
snp_BX074081_369	G	1
snp_BX311609_167	G	1
snp_F0DLFKL01DR3SY_87	A	1
snp_F0DLFKL01CC811_279	C	1
snp_F0DLFKL02IKZTA_16	A	1
snp_F0DLFKL02F9RML_78	A	1
snp_BX073131_608	G	1
snp_CA359144_574	A	1
snp_CA384616_339	A	1
snp_BT074176_125	A	1
snp_F0DLFKL01AI0EC_55	A	1
snp_CA373450_239	A	1
snp_CA351682_313	G	1
snp_CA346319_12	A	1
snp_CB487200_50	A	1
snp_CT563344_237	A	1
snp_CB492627_232	A	1
snp_F0DLFKL01D1TBY_30	A	1
snp_F3GS49K01A5G2M_418	G	1
snp_CT571756_146	G	1
snp_BX074524_292	A	1
snp_F0DLFKL01EX4HN_233	C	1
snp_CU065237_12	G	1
snp_BX078807_192	G	1
snp_BX870148_361	A	1
snp_CA346603_528	C	1
snp_BX301770_496	A	1
snp_BX864288_333	A	1
snp_F0DLFKL01AI9UG_20	A	1
snp_CA360416_153	A	1
snp_BX320848_228	A	1
snp_CX147052_1	G	1
snp_F0DLFKL01EIW3R_20	A	1
snp_F0DLFKL01DCP4S_1	A	1
snp_CX041139_379	A	1
snp_F0DLFKL01BT316_124	A	1
snp_AY363111_859	A	1
snp_CA358573_344	A	1
snp_CR374776_145	G	1
snp_F0DLFKL01AVTIJ_135	A	1
snp_CA386016_284	A	1
snp_CX253148_207	G	1
snp_F0DLFKL02JSA2V_462	A	1
snp_F0DLFKL02HZ331_107	A	1
snp_CU065237_210	G	1
snp_F0DLFKL01AOU7F_1	A	1
snp_DV201001_94	G	1
snp_AY614595_1154	A	1
snp_CA368467_435	G	1
snp_CA384760_284	A	1
snp_F0DLFKL01CULHC_262	G	1
snp_CU075090_687	A	1
snp_BT073847_531	G	1
snp_F0DLFKL01EXAQB_71	G	1
snp_BX911541_416	A	1
snp_F0DLFKL01CKLCX_245	G	1
snp_CT569002_326	G	1
snp_CU065960_935	A	1
snp_BX865421_703	A	1
snp_BX082716_468	G	1
snp_BX308056_53	C	1
snp_BX313929_36	A	1
snp_CA385620_563	A	1
snp_F0DLFKL01APPR1_1	A	1
snp_F3GS49K01A2A7K_334	G	1
snp_CT962615_263	G	1
snp_CB496073_559	C	1
snp_CX031152_22	A	1
snp_BX073510_438	C	1
snp_CA352104_494	A	1
snp_F0DLFKL01AOQF3_94	A	1
snp_CA342203_488	C	1
snp_CA387588_253	G	1
snp_CX037511_231	C	1
snp_F0DLFKL01A50FH_314	G	1

## Sheet: 2 Synthetic 
Mark	Allele1	Allele1_Freq	Allele2	Allele2_Freq	MAF
snp_GBPNQUD01BSB8Z_20	A	0.03	G	0.98	0.03
snp_FYV3OTN02GLF2E_158	A	0.03	C	0.98	0.03		MAF	Number of SNPs
snp_F3GS49K01DV1YY_244	A	0.03	G	0.98	0.03		MAF < 0.05	11
snp_F3GS49K01BYH4G_235	A	0.03	G	0.98	0.03		0.05 >= MAF < 0.1	30
snp_FZNWKMO01COR2U_201	A	0.05	T	0.95	0.05		0.1 >= MAF < 0.2	51
snp_F6VG15V01AMMSR_20	A	0.05	G	0.95	0.05		0.2 >= MAF < 0.3	71
snp_GBPNQUD01AUJFY_224	A	0.05	C	0.95	0.05		0.3 >= MAF < 0.4	77
snp_FZ8DYKY01EV92C_250	A	0.05	G	0.95	0.05		0.4 >= MAF < 0.5	82
snp_GBPNQUD01ALF2N_185	A	0.05	C	0.95	0.05		MAF = 0.5	268
snp_F3GS49K02G6I80_354	A	0.05	G	0.95	0.05		MAF = 1.00	367
snp_CX246307_169	A	0.05	C	0.95	0.05		Total count	957
snp_F0DLFKL01A81SX_48	A	0.05	C	0.95	0.05
snp_CX067472_15	A	0.05	G	0.95	0.05
snp_BX297399_216	A	0.05	C	0.95	0.05
snp_BX298402_340	A	0.05	G	0.95	0.05
snp_F0DLFKL01EW1GK_177	A	0.05	G	0.95	0.05
snp_BX858227_400	A	0.08	G	0.93	0.075
snp_BX884230_157	A	0.08	G	0.93	0.075
snp_GBPNQUD01C2VFV_445	A	0.08	G	0.93	0.08
snp_FYV3OTN01DU9DW_322	A	0.08	G	0.93	0.08
snp_F3GS49K01DYHJT_249	A	0.08	G	0.93	0.08
snp_F3GS49K01D97LC_209	A	0.08	C	0.93	0.08
snp_GBPNQUD02G6CGM_92	A	0.1	C	0.9	0.1
snp_FZ8DYKY01BRBUV_125	A	0.1	G	0.9	0.1
snp_F0DLFKL01C0F1F_292	A	0.1	G	0.9	0.1
snp_CA383420_643	A	0.1	G	0.9	0.1
snp_BX869590_239	A	0.1	G	0.9	0.1
snp_F0DLFKL01ECAEX_72	A	0.1	G	0.9	0.1
snp_BX309691_387	A	0.1	G	0.9	0.1
snp_CA370341_669	A	0.13	G	0.88	0.125
snp_F0DLFKL01B1GPH_23	A	0.13	G	0.88	0.125
snp_F0DLFKL02HP13B_352	A	0.13	G	0.88	0.125
snp_GBPNQUD01B1XOR_304	A	0.13	G	0.88	0.13
snp_F6VG15V01D8X5K_305	A	0.13	G	0.88	0.13
snp_F3GS49K02H2RL2_182	A	0.13	G	0.88	0.13
snp_F6VG15V02IDBMZ_293	A	0.13	G	0.88	0.13
snp_GBPNQUD01BTTCT_137	A	0.15	G	0.85	0.15
snp_F3GS49K01CEXH4_69	C	0.15	G	0.85	0.15
snp_F3GS49K01EDGUQ_55	A	0.15	C	0.85	0.15
snp_F3GS49K02GT351_31	A	0.15	G	0.85	0.15
snp_F6VG15V01AHY01_354	A	0.15	G	0.85	0.15
snp_F3GS49K01C4F5V_114	C	0.15	G	0.85	0.15
snp_BX072734_476	C	0.15	G	0.85	0.15
snp_CX142678_338	A	0.15	G	0.85	0.15
snp_CR375032_549	A	0.18	G	0.83	0.175
snp_GAY7CUQ01D82SS_254	A	0.18	G	0.83	0.18
snp_GAY7CUQ01A02RB_105	A	0.18	G	0.83	0.18
snp_FYV3OTN02GYW27_269	A	0.18	G	0.83	0.18
snp_GAY7CUQ01BMMML_287	A	0.18	G	0.83	0.18
snp_F3GS49K01AHM8G_447	A	0.18	T	0.83	0.18
snp_F6VG15V02FYIAW_143	A	0.18	G	0.83	0.18
snp_GBPNQUD02HL7CH_260	A	0.2	G	0.8	0.2
snp_GAY7CUQ01AJPHL_48	A	0.2	C	0.8	0.2
snp_GB5RBPX01AMB69_95	A	0.2	G	0.8	0.2
snp_F6VG15V02HU9TN_70	A	0.2	G	0.8	0.2
snp_F3GS49K01DHVHP_218	A	0.2	G	0.8	0.2
snp_F3GS49K01A37TF_448	A	0.2	G	0.8	0.2
snp_CA381199_534	A	0.23	G	0.78	0.225
snp_F0DLFKL01DOU5K_160	A	0.23	G	0.78	0.225
snp_F0DLFKL01EGSTC_35	A	0.23	G	0.78	0.225
snp_F0DLFKL02I0C9Y_213	A	0.23	T	0.78	0.225
snp_BX315667_820	A	0.23	G	0.78	0.225
snp_CU063283_296	A	0.23	G	0.78	0.225
snp_CX039799_641	A	0.23	G	0.78	0.225
snp_GAY7CUQ01AWR5Y_177	A	0.23	G	0.78	0.23
snp_CA356216_36	A	0.23	G	0.78	0.23
snp_F3GS49K01B5IC2_201	A	0.23	G	0.78	0.23
snp_F3GS49K01B2BA2_176	A	0.23	G	0.78	0.23
snp_F3GS49K01A9FM4_59	A	0.23	C	0.78	0.23
snp_FYV3OTN01CRBC4_132	A	0.25	G	0.75	0.25
snp_F3GS49K01EXU80_14	A	0.25	G	0.75	0.25
snp_F3GS49K01ECLL9_74	A	0.25	C	0.75	0.25
snp_F3GS49K01BFA4E_390	A	0.25	G	0.75	0.25
snp_F3GS49K01D1312_26	A	0.25	G	0.75	0.25
snp_BX865581_374	A	0.25	G	0.75	0.25
snp_BX913822_253	A	0.25	G	0.75	0.25
snp_BX887828_147	A	0.25	G	0.75	0.25
snp_CA383224_51	A	0.25	T	0.75	0.25
snp_CA385874_404	A	0.25	G	0.75	0.25
snp_BX871779_658	A	0.28	G	0.73	0.275
snp_F0DLFKL01A3QK6_38	A	0.28	G	0.73	0.275
snp_CA353913_263	A	0.28	G	0.73	0.275
snp_AJ272372_699	A	0.28	G	0.73	0.275
snp_GAY7CUQ01EKP4F_113	A	0.28	G	0.73	0.28
snp_GAY7CUQ01BRIBV_254	C	0.28	G	0.73	0.28
snp_BX076845_524	A	0.28	G	0.73	0.28
snp_F3GS49K02JIY4H_390	A	0.28	C	0.73	0.28
snp_F6VG15V01BPJ9V_359	A	0.28	G	0.73	0.28
snp_F3GS49K01BBMDI_405	C	0.28	G	0.73	0.28
snp_F3GS49K02JYICY_220	A	0.28	T	0.73	0.28
snp_F3GS49K01D8PZO_256	A	0.28	G	0.73	0.28
snp_F3GS49K01EF9E9_430	A	0.28	G	0.73	0.28
snp_GAY7CUQ01AXWRD_26	A	0.3	C	0.7	0.3
snp_F0DLFKL01D393J_123	A	0.3	G	0.7	0.3
snp_F6VG15V01CD5PG_137	A	0.3	G	0.7	0.3
snp_F3GS49K01ARX7Z_346	A	0.3	G	0.7	0.3
snp_CA355866_156	A	0.3	C	0.7	0.3
snp_F0DLFKL02J7CSN_360	C	0.3	G	0.7	0.3
snp_CR369444_38	A	0.3	C	0.7	0.3
snp_BX074578_381	A	0.33	G	0.68	0.325
snp_CX256862_13	A	0.33	G	0.68	0.325
snp_CA358227_591	A	0.33	G	0.68	0.325
snp_CA379963_61	A	0.33	C	0.68	0.33
snp_GAY7CUQ01EC7R0_184	A	0.33	C	0.68	0.33
snp_F3GS49K02FROYO_278	A	0.33	G	0.68	0.33
snp_F6VG15V01DH2W2_383	A	0.34	G	0.66	0.34
snp_BX886696_617	A	0.34	G	0.66	0.342
snp_FYV3OTN01ECEPJ_256	A	0.35	C	0.65	0.35
snp_F6VG15V01AU7OC_17	A	0.35	G	0.65	0.35
snp_F3GS49K01CM8NL_195	A	0.35	G	0.65	0.35
snp_F3GS49K01DB8JT_370	A	0.35	G	0.65	0.35
snp_F3GS49K02J302J_26	A	0.35	G	0.65	0.35
snp_F6VG15V02FY8CY_206	A	0.35	G	0.65	0.35
snp_F6VG15V01DHCOS_214	A	0.35	G	0.65	0.35
snp_BX857718_361	A	0.35	G	0.65	0.35
snp_BX864660_725	A	0.35	G	0.65	0.35
snp_F0DLFKL02GQM4V_175	A	0.35	G	0.65	0.35
snp_BX859563_367	A	0.35	T	0.65	0.35
snp_CB492627_166	A	0.35	G	0.65	0.35
snp_F3GS49K01BTVV2_392	A	0.36	G	0.64	0.36
snp_CA351652_430	A	0.38	G	0.63	0.375
snp_BX083234_240	C	0.38	G	0.63	0.375
snp_CA385534_245	A	0.38	G	0.63	0.375
snp_AF390021_741	A	0.38	G	0.63	0.375
snp_DV202614_318	A	0.38	G	0.63	0.375
snp_F3GS49K02JPP0J_416	A	0.38	G	0.63	0.38
snp_GAY7CUQ01AYNX5_433	A	0.38	G	0.63	0.38
snp_F3GS49K02IJW3A_455	A	0.38	G	0.63	0.38
snp_F3GS49K01EG5SO_430	C	0.38	G	0.63	0.38
snp_F3GS49K01EPYFO_10	A	0.38	G	0.63	0.38
snp_F6VG15V02I7HQC_202	A	0.38	G	0.63	0.38
snp_GAY7CUQ01BDPGN_316	A	0.4	G	0.6	0.4
snp_FZNWKMO01BDV5C_284	A	0.4	G	0.6	0.4
snp_F3GS49K01ANPFA_211	A	0.4	C	0.6	0.4
snp_F3GS49K02IHKNM_422	A	0.4	C	0.6	0.4
snp_F6VG15V01AY9VK_85	A	0.4	G	0.6	0.4
snp_FYV3OTN01C1TMY_37	A	0.4	G	0.6	0.4
snp_F3GS49K02FO2FB_145	A	0.4	C	0.6	0.4
snp_CR375394_464	A	0.4	T	0.6	0.4
snp_CR371753_150	A	0.4	G	0.6	0.4
snp_BX073163_508	A	0.4	G	0.6	0.4
snp_F3GS49K01E5EXG_309	A	0.42	G	0.58	0.42
snp_F3GS49K01C6V24_109	A	0.42	G	0.58	0.42
snp_CR374409_146	C	0.43	G	0.58	0.425
snp_CR370216_725	C	0.43	G	0.58	0.425
snp_BX088197_319	A	0.43	T	0.58	0.425
snp_CU065576_143	A	0.43	G	0.58	0.425
snp_CA374166_568	A	0.43	C	0.58	0.425
snp_BX082269_110	A	0.43	G	0.58	0.425
snp_CA374166_316	A	0.43	C	0.58	0.425
snp_CX037367_118	A	0.43	G	0.58	0.43
snp_F6VG15V01BN8DG_190	A	0.43	G	0.58	0.43
snp_F3GS49K02I1YT8_271	A	0.43	C	0.58	0.43
snp_F3GS49K02F90HH_226	A	0.43	G	0.58	0.43
snp_F3GS49K01BGAI0_87	A	0.45	T	0.55	0.45
snp_CA350190_63	A	0.45	G	0.55	0.45
snp_F3GS49K02JPP0J_208	A	0.45	G	0.55	0.45
snp_F3GS49K01BA4C3_72	A	0.45	G	0.55	0.45
snp_F3GS49K01D06XI_10	A	0.45	G	0.55	0.45
snp_F3GS49K01DIUNZ_355	A	0.45	G	0.55	0.45
snp_F3GS49K01AZ054_24	A	0.45	G	0.55	0.45
snp_F3GS49K01ARLCI_353	A	0.45	G	0.55	0.45
snp_AY319391_1923	A	0.45	G	0.55	0.45
snp_BX080248_389	A	0.48	G	0.53	0.475
snp_BX855659_100	A	0.48	G	0.53	0.475
snp_BT073851_403	A	0.48	G	0.53	0.475
snp_CA363166_167	A	0.48	G	0.53	0.475
snp_CA386806_551	A	0.48	G	0.53	0.475
snp_GBPNQUD01A5QVF_390	A	0.48	G	0.53	0.48
snp_CA354793_462	A	0.48	G	0.53	0.48
snp_F0DLFKL01EAGS3_325	A	0.48	G	0.53	0.48
snp_GAY7CUQ01CWEIP_349	A	0.48	G	0.53	0.48
snp_F3GS49K01AZ5GB_410	A	0.48	C	0.53	0.48
snp_F3GS49K02FWLG6_338	A	0.48	T	0.53	0.48
snp_FYV3OTN01C09V5_49	A	0.48	G	0.53	0.48
snp_F6VG15V01D9LQA_300	A	0.48	G	0.53	0.48
snp_GAY7CUQ01AJKEJ_112	A	0.5	G	0.5	0.5
snp_FYV3OTN01DJBW6_215	A	0.5	G	0.5	0.5
snp_F3GS49K01B4YGY_212	A	0.5	G	0.5	0.5
snp_GAY7CUQ01E8V9G_380	A	0.5	G	0.5	0.5
snp_AB052835_3374	A	0.5	C	0.5	0.5
snp_FYV3OTN01DWXKZ_401	A	0.5	G	0.5	0.5
snp_FYV3OTN01CN683_242	A	0.5	G	0.5	0.5
snp_FYV3OTN02HU2TE_39	A	0.5	G	0.5	0.5
snp_FYV3OTN01DAASK_365	A	0.5	G	0.5	0.5
snp_GAY7CUQ01APR2B_197	A	0.5	G	0.5	0.5
snp_FYV3OTN02I4VEX_406	A	0.5	G	0.5	0.5
snp_F3GS49K01A4MP3_77	A	0.5	G	0.5	0.5
snp_GBPNQUD01BLY15_225	A	0.5	G	0.5	0.5
snp_FYV3OTN02FOYXN_327	A	0.5	G	0.5	0.5
snp_CA370991_105	A	0.5	G	0.5	0.5
snp_F3GS49K01DJUBO_267	A	0.5	G	0.5	0.5
snp_F3GS49K01A2EVY_269	A	0.5	G	0.5	0.5
snp_GAY7CUQ02ICDBI_184	A	0.5	G	0.5	0.5
snp_FYV3OTN02H94VM_308	C	0.5	G	0.5	0.5
snp_FYV3OTN02IWIRC_59	A	0.5	C	0.5	0.5
snp_GB5RBPX01CNCW7_284	A	0.5	G	0.5	0.5
snp_GAY7CUQ02GDE2M_432	A	0.5	G	0.5	0.5
snp_FYV3OTN01A91VX_147	A	0.5	G	0.5	0.5
snp_FYV3OTN02GO72R_100	A	0.5	G	0.5	0.5
snp_FYV3OTN01EBWLL_258	A	0.5	G	0.5	0.5
snp_F3GS49K02JDNQL_125	A	0.5	G	0.5	0.5
snp_FYV3OTN01D2B8H_321	A	0.5	G	0.5	0.5
snp_F6VG15V01DJ4MO_133	C	0.5	G	0.5	0.5
snp_FYV3OTN01ELLLU_13	A	0.5	C	0.5	0.5
snp_F3GS49K01AIPCY_11	A	0.5	G	0.5	0.5
snp_BX885550_191	A	0.5	G	0.5	0.5
snp_FYV3OTN02JHBHO_83	A	0.5	G	0.5	0.5
snp_GAY7CUQ01BFJ3E_38	A	0.5	G	0.5	0.5
snp_FYV3OTN01DJTSZ_373	A	0.5	G	0.5	0.5
snp_F3GS49K01D6D8U_95	A	0.5	G	0.5	0.5
snp_FYV3OTN01CZ0D4_26	A	0.5	G	0.5	0.5
snp_FYV3OTN02GFWDM_452	A	0.5	C	0.5	0.5
snp_FYV3OTN02IKWGP_19	C	0.5	G	0.5	0.5
snp_GAY7CUQ02HXDBV_169	A	0.5	C	0.5	0.5
snp_CT569332_82	A	0.5	C	0.5	0.5
snp_F6VG15V01AT2B0_40	A	0.5	G	0.5	0.5
snp_FYV3OTN01DCSA8_69	A	0.5	G	0.5	0.5
snp_FYV3OTN02F8IA1_295	A	0.5	G	0.5	0.5
snp_GAY7CUQ01ALTNX_188	A	0.5	G	0.5	0.5
snp_F3GS49K01DG4QX_130	A	0.5	G	0.5	0.5
snp_F3GS49K01EII2P_213	A	0.5	C	0.5	0.5
snp_FYV3OTN02IV0K8_144	A	0.5	T	0.5	0.5
snp_F6VG15V02JHG8W_220	C	0.5	G	0.5	0.5
snp_GD3412002F89LL_113	A	0.5	G	0.5	0.5
snp_GBPNQUD01CNICZ_255	A	0.5	T	0.5	0.5
snp_CX032999_502	A	0.5	G	0.5	0.5
snp_F3GS49K01EZ8HP_386	A	0.5	G	0.5	0.5
snp_GAY7CUQ01BIQUY_13	A	0.5	C	0.5	0.5
snp_FYV3OTN02F99UC_94	A	0.5	G	0.5	0.5
snp_FYV3OTN02FKEZS_36	A	0.5	G	0.5	0.5
snp_FYV3OTN02GRKQP_39	A	0.5	G	0.5	0.5
snp_GAY7CUQ01BWSUJ_17	A	0.5	G	0.5	0.5
snp_GAY7CUQ01DPLTJ_46	A	0.5	G	0.5	0.5
snp_FYV3OTN01E00EZ_171	A	0.5	G	0.5	0.5
snp_FYV3OTN02IFP2W_313	A	0.5	G	0.5	0.5
snp_FYV3OTN01BG6KS_256	A	0.5	G	0.5	0.5
snp_GBPNQUD02G5JLC_269	A	0.5	G	0.5	0.5
snp_GAY7CUQ01CLD88_248	A	0.5	G	0.5	0.5
snp_BX913668_561	A	0.5	G	0.5	0.5
snp_GAY7CUQ02FRI11_274	A	0.5	G	0.5	0.5
snp_FYV3OTN02HR23W_84	A	0.5	G	0.5	0.5
snp_F3GS49K02IM9QQ_263	A	0.5	C	0.5	0.5
snp_FYV3OTN02JMC08_212	A	0.5	G	0.5	0.5
snp_FYV3OTN01C8UYV_252	A	0.5	C	0.5	0.5
snp_BX314903_119	A	0.5	G	0.5	0.5
snp_FZ8DYKY01A73JT_145	A	0.5	G	0.5	0.5
snp_FYV3OTN01EU4II_83	A	0.5	G	0.5	0.5
snp_F3GS49K01DC460_68	A	0.5	G	0.5	0.5
snp_CB494396_112	A	0.5	T	0.5	0.5
snp_FYV3OTN01CPM92_261	A	0.5	G	0.5	0.5
snp_FYV3OTN01EIZX3_64	A	0.5	G	0.5	0.5
snp_FYV3OTN02FSMFR_43	A	0.5	C	0.5	0.5
snp_GAY7CUQ01E06XX_137	A	0.5	G	0.5	0.5
snp_F3GS49K01ALDBC_47	A	0.5	G	0.5	0.5
snp_FYV3OTN02H1Z9L_222	A	0.5	C	0.5	0.5
snp_GAY7CUQ01BRYXK_93	A	0.5	G	0.5	0.5
snp_FYV3OTN01A1LFI_232	A	0.5	C	0.5	0.5
snp_FZ8DYKY01AFOS0_208	A	0.5	G	0.5	0.5
snp_FYV3OTN01DP9D3_200	A	0.5	G	0.5	0.5
snp_F0DLFKL01CILTK_359	A	0.5	G	0.5	0.5
snp_CR373648_327	A	0.5	G	0.5	0.5
snp_GAY7CUQ02GVP0D_151	A	0.5	G	0.5	0.5
snp_GAY7CUQ02GFR06_31	A	0.5	C	0.5	0.5
snp_FYV3OTN01C6NWE_310	A	0.5	G	0.5	0.5
snp_GBPNQUD02G6J96_221	A	0.5	G	0.5	0.5
snp_F3GS49K01BPNHC_279	A	0.5	G	0.5	0.5
snp_F3GS49K01AMW3W_99	A	0.5	G	0.5	0.5
snp_FYV3OTN01B9CYG_470	A	0.5	G	0.5	0.5
snp_F6VG15V01EPBZG_113	A	0.5	C	0.5	0.5
snp_F3GS49K01EYDO3_231	A	0.5	G	0.5	0.5
snp_F3GS49K01CQOIM_100	A	0.5	G	0.5	0.5
snp_F3GS49K02IO2YJ_255	C	0.5	G	0.5	0.5
snp_F3GS49K01B2WCJ_3	A	0.5	C	0.5	0.5
snp_FYV3OTN01AWCII_355	A	0.5	G	0.5	0.5
snp_F6VG15V02H1R8C_402	A	0.5	G	0.5	0.5
snp_F3GS49K01CWTKF_53	A	0.5	C	0.5	0.5
snp_F3GS49K02F6FRK_388	A	0.5	T	0.5	0.5
snp_F3GS49K01B38FA_244	A	0.5	G	0.5	0.5
snp_F6VG15V01AQKX4_432	A	0.5	G	0.5	0.5
snp_F3GS49K02GHENA_204	A	0.5	C	0.5	0.5
snp_F3GS49K01BG958_272	A	0.5	T	0.5	0.5
snp_F3GS49K01BCQDM_233	A	0.5	G	0.5	0.5
snp_FYV3OTN01BI07B_108	A	0.5	G	0.5	0.5
snp_F3GS49K01ASS13_302	A	0.5	G	0.5	0.5
snp_F3GS49K01D8CKQ_146	A	0.5	G	0.5	0.5
snp_F3GS49K01C5K6E_260	A	0.5	C	0.5	0.5
snp_F3GS49K01D4FKK_82	A	0.5	G	0.5	0.5
snp_F6VG15V02JGWRU_456	A	0.5	T	0.5	0.5
snp_F3GS49K01DIPQL_123	A	0.5	G	0.5	0.5
snp_F3GS49K01DDUJY_79	A	0.5	G	0.5	0.5
snp_F3GS49K01AYKDT_353	A	0.5	C	0.5	0.5
snp_F6VG15V01CD68E_43	A	0.5	G	0.5	0.5
snp_F3GS49K02I7EST_184	A	0.5	G	0.5	0.5
snp_F3GS49K01B38FA_128	A	0.5	G	0.5	0.5
snp_F3GS49K02HFY77_296	A	0.5	G	0.5	0.5
snp_FYV3OTN01ANBU3_204	A	0.5	C	0.5	0.5
snp_F3GS49K02G5R1S_429	A	0.5	G	0.5	0.5
snp_F3GS49K02J2GRO_182	C	0.5	G	0.5	0.5
snp_F3GS49K02IOXWE_283	A	0.5	G	0.5	0.5
snp_F3GS49K01E48OY_54	A	0.5	C	0.5	0.5
snp_F6VG15V01CFB6Q_46	A	0.5	G	0.5	0.5
snp_F3GS49K01EXPF2_270	A	0.5	G	0.5	0.5
snp_F3GS49K01CNE7G_64	A	0.5	G	0.5	0.5
snp_F3GS49K01BJ6JS_319	A	0.5	G	0.5	0.5
snp_F3GS49K02FJEHX_330	A	0.5	C	0.5	0.5
snp_FYV3OTN01AR120_58	A	0.5	C	0.5	0.5
snp_FYV3OTN01A8494_183	A	0.5	C	0.5	0.5
snp_F3GS49K02FWLG6_103	A	0.5	G	0.5	0.5
snp_F6VG15V01AXN7B_78	A	0.5	G	0.5	0.5
snp_FYV3OTN01C39N1_46	A	0.5	G	0.5	0.5
snp_F3GS49K02HEQAM_156	A	0.5	G	0.5	0.5
snp_F3GS49K02G9INZ_468	A	0.5	G	0.5	0.5
snp_F3GS49K02G3JZG_255	C	0.5	G	0.5	0.5
snp_F3GS49K02FQKSU_29	A	0.5	G	0.5	0.5
snp_F3GS49K02JO3TI_193	A	0.5	T	0.5	0.5
snp_F3GS49K01AFXWA_215	A	0.5	C	0.5	0.5
snp_FYV3OTN01BSH0Y_141	A	0.5	G	0.5	0.5
snp_F3GS49K01C10D4_23	A	0.5	C	0.5	0.5
snp_F6VG15V01C6MDL_173	A	0.5	G	0.5	0.5
snp_F3GS49K02F6THB_136	A	0.5	G	0.5	0.5
snp_FYV3OTN01B75BZ_339	A	0.5	G	0.5	0.5
snp_F3GS49K01C81NO_94	A	0.5	G	0.5	0.5
snp_F3GS49K02F203I_440	A	0.5	G	0.5	0.5
snp_FYV3OTN01B9IO3_37	A	0.5	G	0.5	0.5
snp_F3GS49K01BS7UJ_227	A	0.5	G	0.5	0.5
snp_F6VG15V01A18FB_393	A	0.5	G	0.5	0.5
snp_F3GS49K02H0S9O_477	A	0.5	G	0.5	0.5
snp_F6VG15V01BUAUU_68	A	0.5	G	0.5	0.5
snp_FYV3OTN01BHFZV_308	A	0.5	C	0.5	0.5
snp_F3GS49K02FPFP4_146	A	0.5	G	0.5	0.5
snp_F3GS49K02F7OR0_95	A	0.5	G	0.5	0.5
snp_FYV3OTN01AQNJZ_179	A	0.5	G	0.5	0.5
snp_FYV3OTN01BCLV3_72	A	0.5	G	0.5	0.5
snp_FYV3OTN01B75BZ_274	A	0.5	G	0.5	0.5
snp_F3GS49K01BQQ8E_459	A	0.5	G	0.5	0.5
snp_F6VG15V01EZIB8_38	A	0.5	G	0.5	0.5
snp_F3GS49K02HH3AX_253	A	0.5	G	0.5	0.5
snp_F3GS49K01EZ9F5_361	A	0.5	G	0.5	0.5
snp_FYV3OTN01A0N8U_35	A	0.5	G	0.5	0.5
snp_F3GS49K01CIMH2_129	A	0.5	G	0.5	0.5
snp_F3GS49K01D2LMZ_22	A	0.5	G	0.5	0.5
snp_F3GS49K01EP7I6_159	A	0.5	G	0.5	0.5
snp_F3GS49K01DO3H9_385	A	0.5	C	0.5	0.5
snp_F3GS49K01ATJOK_349	A	0.5	C	0.5	0.5
snp_F6VG15V01DJ2ZU_374	A	0.5	G	0.5	0.5
snp_FYV3OTN01BSH0Y_228	A	0.5	G	0.5	0.5
snp_F3GS49K01DO8XD_248	A	0.5	T	0.5	0.5
snp_F3GS49K02H7RMP_116	A	0.5	C	0.5	0.5
snp_FYV3OTN01BI07B_264	A	0.5	G	0.5	0.5
snp_F3GS49K01AG6P6_273	A	0.5	G	0.5	0.5
snp_F6VG15V01E9WTT_413	A	0.5	C	0.5	0.5
snp_F6VG15V02GWA4H_335	A	0.5	G	0.5	0.5
snp_F3GS49K02JEIBN_251	A	0.5	C	0.5	0.5
snp_F3GS49K01BG958_185	A	0.5	C	0.5	0.5
snp_FYV3OTN01AR1OB_139	A	0.5	C	0.5	0.5
snp_FYV3OTN01CCCTG_37	A	0.5	C	0.5	0.5
snp_F3GS49K01E5391_205	A	0.5	G	0.5	0.5
snp_F3GS49K01ER35P_245	A	0.5	C	0.5	0.5
snp_F6VG15V02F7AHJ_375	A	0.5	G	0.5	0.5
snp_F3GS49K01ESMDJ_283	A	0.5	T	0.5	0.5
snp_F3GS49K01CZJLD_44	A	0.5	G	0.5	0.5
snp_F3GS49K02JIC5L_367	A	0.5	G	0.5	0.5
snp_F0DLFKL01DMTZG_218	A	0.5	G	0.5	0.5
snp_F0DLFKL01CVIFS_365	A	0.5	G	0.5	0.5
snp_CA384796_629	A	0.5	G	0.5	0.5
snp_CA360419_176	A	0.5	G	0.5	0.5
snp_CA377441_521	C	0.5	G	0.5	0.5
snp_CA341693_269	A	0.5	G	0.5	0.5
snp_CA343763_414	A	0.5	G	0.5	0.5
snp_CX720369_407	A	0.5	G	0.5	0.5
snp_BX321563_177	A	0.5	C	0.5	0.5
snp_CA344387_383	A	0.5	G	0.5	0.5
snp_CT570351_270	A	0.5	G	0.5	0.5
snp_BX305856_291	A	0.5	G	0.5	0.5
snp_DV200540_566	A	0.5	G	0.5	0.5
snp_DV199749_487	A	0.5	G	0.5	0.5
snp_CA358772_487	A	0.5	G	0.5	0.5
snp_BX856591_334	A	0.5	G	0.5	0.5
snp_F0DLFKL01BVK59_55	A	0.5	G	0.5	0.5
snp_CA359548_259	A	0.5	G	0.5	0.5
snp_F0DLFKL01EJ7JY_76	A	0.5	G	0.5	0.5
snp_AY606033_731	A	0.5	G	0.5	0.5
snp_CA365475_413	A	0.5	C	0.5	0.5
snp_CA357683_619	A	0.5	G	0.5	0.5
snp_CT962630_364	A	0.5	G	0.5	0.5
snp_CA354601_543	A	0.5	C	0.5	0.5
snp_CA343233_329	A	0.5	G	0.5	0.5
snp_BX860582_207	A	0.5	G	0.5	0.5
snp_DV199942_390	A	0.5	C	0.5	0.5
snp_CA358532_311	A	0.5	G	0.5	0.5
snp_BX871346_422	A	0.5	G	0.5	0.5
snp_BX072690_480	A	0.5	G	0.5	0.5
snp_CX038840_458	A	0.5	G	0.5	0.5
snp_CA361015_504	A	0.5	G	0.5	0.5
snp_CA349383_71	A	0.5	G	0.5	0.5
snp_CA377179_270	A	0.5	G	0.5	0.5
snp_BX321849_579	A	0.5	C	0.5	0.5
snp_CX721981_386	A	0.5	C	0.5	0.5
snp_BX074012_121	A	0.5	G	0.5	0.5
snp_DV201596_551	A	0.5	G	0.5	0.5
snp_BX074012_187	A	0.5	C	0.5	0.5
snp_F0DLFKL01C00PN_107	A	0.5	C	0.5	0.5
snp_F0DLFKL01BADWF_23	A	0.5	G	0.5	0.5
snp_BX081982_72	A	0.5	G	0.5	0.5
snp_BX073972_185	A	0.5	G	0.5	0.5
snp_BX081537_637	A	0.5	G	0.5	0.5
snp_F3GS49K01A07O3_230	A	0.5	G	0.5	0.5
snp_BX087371_320	A	0.5	G	0.5	0.5
snp_CX257361_302	A	0.5	G	0.5	0.5
snp_F0DLFKL01E5XWB_155	A	0.5	G	0.5	0.5
snp_F0DLFKL01BXT5W_348	A	0.5	G	0.5	0.5
snp_CA377819_240	A	0.5	G	0.5	0.5
snp_DV200436_268	A	0.5	G	0.5	0.5
snp_F0DLFKL02I2UDX_33	A	0.5	G	0.5	0.5
snp_CU071667_349	A	0.5	G	0.5	0.5
snp_F0DLFKL01B2364_39	C	0.5	G	0.5	0.5
snp_CX039687_80	A	0.5	T	0.5	0.5
snp_CA356889_206	A	0.5	G	0.5	0.5
snp_CX137214_213	A	0.5	G	0.5	0.5
snp_F0DLFKL01AZ8ZX_216	A	0.5	G	0.5	0.5
snp_BX321056_252	A	0.5	C	0.5	0.5
snp_F0DLFKL01DOWMB_74	A	0.5	G	0.5	0.5
snp_CA387698_484	C	0.5	G	0.5	0.5
snp_CX035368_233	A	0.5	G	0.5	0.5
snp_F0DLFKL02F10WW_253	A	0.5	C	0.5	0.5
snp_CA372827_324	A	0.5	G	0.5	0.5
snp_CA353969_516	A	0.5	C	0.5	0.5
snp_F0DLFKL01D64UF_121	A	0.5	G	0.5	0.5
snp_CU064043_240	A	0.5	G	0.5	0.5
snp_BX297471_256	A	0.5	G	0.5	0.5
snp_BX858195_107	A	0.5	G	0.5	0.5
snp_CA380781_566	A	0.5	G	0.5	0.5
snp_CA356256_34	A	0.5	C	0.5	0.5
snp_DV194598_432	A	0.5	G	0.5	0.5
snp_F3GS49K01A1YZA_204	A	0.5	G	0.5	0.5
snp_CA342539_222	A	0.5	G	0.5	0.5
snp_F0DLFKL01AD57J_164	A	0.5	G	0.5	0.5
snp_BX075413_279	A	0.5	G	0.5	0.5
snp_CA377093_305	A	0.5	G	0.5	0.5
snp_CR374447_586	A	0.5	G	0.5	0.5
snp_DV198642_159	A	0.5	G	0.5	0.5
snp_BT073799_279	A	0.5	C	0.5	0.5
snp_CR367026_399	A	0.5	G	0.5	0.5
snp_BT074396_316	A	0.53	G	0.47	0.468
snp_BX862526_336	A	0.53	G	0.48	0.475
snp_CA341715_298	A	0.53	G	0.48	0.475
snp_F0DLFKL01ANGVR_36	A	0.53	G	0.48	0.475
snp_F3GS49K01A17H6_20	A	0.53	G	0.48	0.475
snp_F3GS49K01AN6YE_36	A	0.53	C	0.48	0.48
snp_F3GS49K02GEHOI_74	A	0.53	G	0.48	0.48
snp_F3GS49K02F69Y8_101	A	0.53	G	0.48	0.48
snp_F3GS49K01ASN8T_130	A	0.53	G	0.48	0.48
snp_FYV3OTN01AXT6B_142	A	0.53	G	0.48	0.48
snp_GAY7CUQ02H5OMZ_129	A	0.55	C	0.45	0.45
snp_CB492917_572	A	0.55	G	0.45	0.45
snp_F3GS49K01DPA4C_153	A	0.55	C	0.45	0.45
snp_F3GS49K02JUVWS_356	A	0.55	G	0.45	0.45
snp_BX876513_382	A	0.55	G	0.45	0.45
snp_BX321524_720	A	0.55	T	0.45	0.45
snp_DV193321_163	A	0.55	G	0.45	0.45
snp_F3GS49K02I3USJ_458	A	0.58	G	0.42	0.42
snp_CX141145_611	A	0.58	G	0.42	0.423
snp_F0DLFKL01BARHI_274	A	0.58	G	0.43	0.425
snp_BT073697_431	A	0.58	G	0.43	0.425
snp_F0DLFKL01CFL9B_188	A	0.58	G	0.43	0.43
snp_CX037643_320	A	0.58	T	0.43	0.43
snp_F3GS49K01DN869_46	A	0.58	G	0.43	0.43
snp_FYV3OTN01CHZWJ_30	C	0.58	G	0.43	0.43
snp_F3GS49K01B4M3R_191	A	0.58	C	0.43	0.43
snp_F3GS49K02F104E_472	A	0.58	G	0.43	0.43
snp_F6VG15V01DKXYM_332	A	0.6	G	0.4	0.4
snp_FYV3OTN01ALLJ4_225	A	0.6	G	0.4	0.4
snp_CX032783_254	A	0.6	G	0.4	0.4
snp_BX868314_314	A	0.6	C	0.4	0.4
snp_F0DLFKL02J5QXP_31	A	0.6	G	0.4	0.4
snp_BX072665_432	A	0.6	G	0.4	0.4
snp_CA387137_459	A	0.6	G	0.4	0.4
snp_BT073514_524	A	0.6	G	0.4	0.4
snp_BX884581_412	A	0.6	G	0.4	0.4
snp_F0DLFKL01AGWHX_50	A	0.6	G	0.4	0.4
snp_CA355712_344	A	0.61	G	0.39	0.388
snp_F0DLFKL01DDA7N_236	A	0.61	G	0.39	0.394
snp_F0DLFKL01D1KEZ_211	A	0.63	G	0.38	0.375
snp_BX911608_584	A	0.63	C	0.38	0.375
snp_BX317515_628	A	0.63	G	0.38	0.375
snp_CU072846_507	A	0.63	G	0.38	0.375
snp_GD3412002FOBZ7_130	A	0.63	G	0.38	0.38
snp_F0DLFKL01B4751_256	A	0.63	G	0.38	0.38
snp_F3GS49K02GH6R0_462	A	0.63	G	0.38	0.38
snp_FYV3OTN02I991Z_200	A	0.65	G	0.35	0.35
snp_F3GS49K02GSJTT_358	A	0.65	C	0.35	0.35
snp_F3GS49K01EYC8Q_283	A	0.65	G	0.35	0.35
snp_F3GS49K02IFD9A_130	A	0.65	G	0.35	0.35
snp_CA367557_686	A	0.65	G	0.35	0.35
snp_CX136426_337	A	0.65	G	0.35	0.35
snp_F3GS49K01CB5PQ_393	A	0.67	G	0.33	0.33
snp_F0DLFKL01DITBF_145	A	0.68	G	0.32	0.321
snp_BX880452_645	A	0.68	G	0.33	0.325
snp_AF390024_548	A	0.68	G	0.33	0.325
snp_BX075908_77	A	0.68	G	0.33	0.325
snp_CF752911_672	A	0.68	G	0.33	0.325
snp_BX301814_463	A	0.68	G	0.33	0.325
snp_BX311026_454	A	0.68	G	0.33	0.33
snp_FZ8DYKY01EN2E9_123	C	0.68	G	0.33	0.33
snp_GAY7CUQ01CDF5T_168	A	0.68	G	0.33	0.33
snp_BX072639_470	A	0.68	G	0.33	0.33
snp_F6VG15V01AU40K_46	C	0.68	G	0.33	0.33
snp_F3GS49K02GSSPS_126	A	0.68	G	0.33	0.33
snp_F3GS49K02INROD_79	A	0.69	G	0.31	0.31
snp_GAY7CUQ02IE53I_77	A	0.7	G	0.3	0.3
snp_F3GS49K02FQU0K_480	A	0.7	G	0.3	0.3
snp_F6VG15V02JA194_185	A	0.7	G	0.3	0.3
snp_AF390022_933	A	0.7	G	0.3	0.3
snp_CU064614_109	A	0.7	G	0.3	0.3
snp_BX086022_128	C	0.7	G	0.3	0.3
snp_CR943273_390	A	0.7	G	0.3	0.3
snp_F0DLFKL01B4MEX_167	A	0.7	G	0.3	0.3
snp_BX078786_199	A	0.7	G	0.3	0.3
snp_F3GS49K01AHXNF_62	A	0.71	G	0.29	0.29
snp_F3GS49K01AMKI9_282	A	0.73	G	0.27	0.27
snp_F0DLFKL01B9NN7_96	A	0.73	G	0.28	0.275
snp_AB196460_841	A	0.73	G	0.28	0.275
snp_F0DLFKL01A87VG_312	A	0.73	G	0.28	0.275
snp_CA349351_208	A	0.73	G	0.28	0.28
snp_BT073007_629	A	0.73	C	0.28	0.28
snp_FYV3OTN01AGKLK_142	A	0.73	G	0.28	0.28
snp_F3GS49K01DC4VZ_131	A	0.73	G	0.28	0.28
snp_F3GS49K01CUTTZ_151	A	0.73	G	0.28	0.28
snp_FYV3OTN02GML4K_290	A	0.74	G	0.26	0.26
snp_F3GS49K01AXK0Y_369	A	0.75	C	0.25	0.25
snp_FZ8DYKY01ED49F_401	A	0.75	G	0.25	0.25
snp_F3GS49K02GF0X1_92	A	0.75	G	0.25	0.25
snp_F3GS49K02JE1SV_151	A	0.75	G	0.25	0.25
snp_CU075236_233	A	0.75	G	0.25	0.25
snp_BX321028_383	A	0.75	G	0.25	0.25
snp_CX142141_101	A	0.75	G	0.25	0.25
snp_BX862101_606	A	0.75	G	0.25	0.25
snp_BX310147_141	A	0.78	C	0.23	0.225
snp_BX073512_589	A	0.78	G	0.23	0.23
snp_FZNWKMO01DF7TS_111	A	0.78	G	0.23	0.23
snp_DV199942_457	A	0.78	C	0.23	0.23
snp_F6VG15V01DQI8Z_163	A	0.78	G	0.23	0.23
snp_FYV3OTN01DEB9J_294	A	0.8	G	0.2	0.2
snp_F3GS49K01D2VOJ_314	A	0.8	G	0.2	0.2
snp_FYV3OTN01AYCR7_161	A	0.8	G	0.2	0.2
snp_BX857040_205	A	0.8	C	0.2	0.2
snp_AY319391_1224	A	0.8	G	0.2	0.2
snp_CX719996_684	A	0.8	G	0.2	0.2
snp_BX299081_412	A	0.83	G	0.18	0.175
snp_GBPNQUD01A98P4_215	A	0.83	G	0.18	0.18
snp_F3GS49K01BUCU5_91	A	0.83	G	0.18	0.18
snp_F3GS49K01B47VZ_184	A	0.85	G	0.15	0.15
snp_DV201780_37	A	0.85	G	0.15	0.15
snp_CU069919_304	A	0.85	G	0.15	0.15
snp_BX077965_620	A	0.85	G	0.15	0.15
snp_F0DLFKL01ETC53_51	A	0.85	G	0.15	0.15
snp_BX878759_221	A	0.85	G	0.15	0.15
snp_CU063732_221	A	0.85	G	0.15	0.15
snp_BX315714_205	A	0.85	G	0.15	0.15
snp_FYV3OTN01BJ2US_336	C	0.86	G	0.14	0.14
snp_BX875913_556	A	0.88	G	0.13	0.125
snp_CT571988_130	A	0.88	G	0.13	0.125
snp_F0DLFKL02IZS2C_44	A	0.88	G	0.13	0.125
snp_DV199465_267	A	0.88	C	0.13	0.125
snp_F3GS49K01AWP8H_16	A	0.89	C	0.11	0.11
snp_F6VG15V01B231D_191	A	0.9	G	0.1	0.1
snp_F3GS49K01BTSPB_326	A	0.9	G	0.1	0.1
snp_F6VG15V01B0YBD_162	A	0.9	G	0.1	0.1
snp_F6VG15V01DPCO9_379	A	0.9	C	0.1	0.1
snp_F3GS49K01C3LD3_330	A	0.9	G	0.1	0.1
snp_CB498321_635	A	0.93	C	0.08	0.075
snp_BX073536_218	A	0.93	G	0.08	0.075
snp_CA354561_166	A	0.93	G	0.08	0.08
snp_GBPNQUD01COPDO_169	A	0.93	G	0.08	0.08
snp_BX909856_74	A	0.93	G	0.08	0.08
snp_FYV3OTN01EKX36_44	A	0.93	G	0.08	0.08
snp_F3GS49K02GFUQS_135	A	0.93	G	0.08	0.08
snp_FYV3OTN01AJWU5_472	A	0.93	C	0.08	0.08
snp_FYV3OTN01AZVOT_309	A	0.95	C	0.05	0.05
snp_F3GS49K02H6E53_222	A	0.95	G	0.05	0.05
snp_FYV3OTN01AQJJ3_333	A	0.95	G	0.05	0.05
snp_CA372937_542	A	0.95	G	0.05	0.05
snp_AF338347_525	A	0.97	G	0.03	0.027
snp_CA359144_431	A	0.98	C	0.03	0.025
snp_CA367978_269	A	0.98	G	0.03	0.025
snp_F0DLFKL01BYGBD_143	A	0.98	G	0.03	0.03
snp_BX079777_151	A	0.98	C	0.03	0.03
snp_F3GS49K01ATZBV_133	A	0.98	T	0.03	0.03
snp_F3GS49K01BR65J_95	A	0.98	G	0.03	0.03
snp_FYV3OTN02F53Q3_196	G	1
snp_F0DLFKL01CSSZI_13	A	1
snp_FYV3OTN01CSETK_237	G	1
snp_F0DLFKL01CTRRZ_76	C	1
snp_F3GS49K02HB6S8_59	A	1
snp_FYV3OTN02HYK0R_369	A	1
snp_F3GS49K01D501Q_276	A	1
snp_FYV3OTN01ALS53_16	A	1
snp_GE827503_299	G	1
snp_GBPNQUD01BD89S_177	A	1
snp_FYV3OTN02H1IFJ_119	G	1
snp_FYV3OTN02GRFJH_166	A	1
snp_FYV3OTN01AR4XT_434	C	1
snp_FYV3OTN01AJW0D_88	A	1
snp_GAY7CUQ01DFIKL_146	G	1
snp_FYV3OTN01D49OI_27	A	1
snp_FZNWKMO01AFXHV_3	A	1
snp_FZ8DYKY01CHO2H_133	A	1
snp_FYV3OTN01CKCLX_182	G	1
snp_FZ8DYKY01EC38L_167	G	1
snp_FYV3OTN01DQA7D_33	A	1
snp_GBPNQUD01B4H6C_81	G	1
snp_FYV3OTN01A5XWF_246	G	1
snp_F3GS49K01BUJ89_8	G	1
snp_F3GS49K01BP45N_292	A	1
snp_F6VG15V02F4PO3_144	G	1
snp_FYV3OTN01AYGLS_461	C	1
snp_F3GS49K02HI218_423	G	1
snp_F6VG15V01DGUR5_299	G	1
snp_F3GS49K02JRC42_425	A	1
snp_F3GS49K01DX9KR_217	G	1
snp_FYV3OTN02GB4KY_100	C	1
snp_BX082576_420	A	1
snp_CA365475_293	G	1
snp_FYV3OTN02FY9SY_258	A	1
snp_FZNWKMO01ARWML_187	A	1
snp_F0DLFKL01AP5GV_164	C	1
snp_F0DLFKL01C0P3P_226	G	1
snp_GB5RBPX01BXNGW_229	G	1
snp_F3GS49K02J4RIL_205	A	1
snp_BX073972_377	G	1
snp_F3GS49K01A033X_279	C	1
snp_FYV3OTN02GG0DQ_32	A	1
snp_CA378222_488	G	1
snp_CA342698_287	A	1
snp_GAY7CUQ01CU1BA_412	G	1
snp_FYV3OTN01EYZ4D_392	G	1
snp_F3GS49K02IRXHW_82	A	1
snp_GBPNQUD01BE0OX_64	C	1
snp_F6VG15V01EBERB_265	G	1
snp_F6VG15V01CA6EW_222	A	1
snp_CR369444_199	G	1
snp_FYV3OTN01A1X04_22	A	1
snp_CX038113_330	A	1
snp_F3GS49K02F4Y79_405	C	1
snp_CX151025_515	A	1
snp_CA341872_52	A	1
snp_F3GS49K01C2QKM_273	G	1
snp_F0DLFKL01AVN9Z_61	G	1
snp_GAY7CUQ01AEWHO_301	C	1
snp_BX879447_629	G	1
snp_GAY7CUQ01CRQDX_13	G	1
snp_FYV3OTN01D75NX_444	A	1
snp_DV200719_196	A	1
snp_F3GS49K01AUPJ4_156	A	1
snp_FYV3OTN02GWM3I_300	C	1
snp_FYV3OTN02IDDJ9_151	A	1
snp_F3GS49K01CEBS1_51	A	1
snp_FYV3OTN01EAXN5_292	A	1
snp_F0DLFKL01A1SNM_148	A	1
snp_FYV3OTN01AW4ON_290	C	1
snp_GAY7CUQ01EZHB2_151	C	1
snp_FYV3OTN01CSV68_226	G	1
snp_FYV3OTN01DUWJ9_15	C	1
snp_GB5RBPX01BO76Q_9	G	1
snp_F3GS49K01AS4QZ_475	A	1
snp_FYV3OTN01BPAD6_281	G	1
snp_BX318957_87	G	1
snp_F3GS49K02JXFII_31	A	1
snp_CX042676_328	G	1
snp_F3GS49K01ECAJ6_213	A	1
snp_GBPNQUD02FPE1L_396	A	1
snp_CA348539_270	A	1
snp_FYV3OTN01DIVQ7_259	C	1
snp_FYV3OTN01DZG3X_9	C	1
snp_CA345022_100	A	1
snp_FZNWKMO01BCF4T_185	A	1
snp_F3GS49K02HD6I7_350	C	1
snp_F3GS49K01DV842_341	A	1
snp_GAY7CUQ02JPKV8_332	G	1
snp_GB5RBPX01B5WBV_91	A	1
snp_CR373682_484	A	1
snp_F3GS49K01BCS9D_53	G	1
snp_FYV3OTN01B0VU0_231	G	1
snp_F3GS49K01ESDFN_81	C	1
snp_GAY7CUQ01AEWHO_235	G	1
snp_CA387698_375	A	1
snp_F3GS49K01BH4SF_12	G	1
snp_FYV3OTN01D16RZ_230	T	1
snp_CA365712_31	A	1
snp_F3GS49K02HEQAM_3	A	1
snp_FYV3OTN01C9KQA_80	G	1
snp_GAY7CUQ02HIWN2_375	G	1
snp_FYV3OTN02H94VM_394	A	1
snp_GAY7CUQ01A5Q43_293	T	1
snp_F3GS49K01AW6GD_183	G	1
snp_F3GS49K02JQW6H_61	G	1
snp_FYV3OTN02G3ZNM_28	G	1
snp_FYV3OTN01CZHUY_303	A	1
snp_FYV3OTN02GO72R_343	G	1
snp_BX074688_296	G	1
snp_GAY7CUQ01E8V9G_262	A	1
snp_GAY7CUQ02GP09X_17	G	1
snp_CA357530_372	A	1
snp_FYV3OTN02JMD0H_158	C	1
snp_DV195163_267	A	1
snp_GBPNQUD01BM0MP_183	A	1
snp_CR371003_81	A	1
snp_FYV3OTN01BBHZ7_7	G	1
snp_FYV3OTN02JC9PV_189	A	1
snp_FZ8DYKY01BCN4S_269	A	1
snp_BX077978_824	A	1
snp_BX872714_392	A	1
snp_CA363166_244	G	1
snp_FYV3OTN02G6B10_60	A	1
snp_FYV3OTN02I5F4H_62	G	1
snp_FYV3OTN02JD98J_331	A	1
snp_GE829106_36	A	1
snp_BX081982_548	A	1
snp_FYV3OTN01CLZB4_273	G	1
snp_GAY7CUQ01E5A0Q_402	G	1
snp_FYV3OTN01DWXKZ_223	A	1
snp_F0DLFKL02GVC66_217	A	1
snp_F3GS49K01AQL1U_365	A	1
snp_FYV3OTN01AZJ7P_175	A	1
snp_F3GS49K01BNQF4_172	A	1
snp_FYV3OTN01DSGSH_246	G	1
snp_CR370480_363	A	1
snp_F6VG15V01CKS7F_60	A	1
snp_BX303985_472	A	1
snp_F3GS49K01APJW5_477	A	1
snp_F3GS49K02IO2YJ_153	G	1
snp_FYV3OTN02H0BQF_9	G	1
snp_F6VG15V01BUFQY_313	A	1
snp_FYV3OTN01E0CVS_285	C	1
snp_F3GS49K01CS0BJ_114	T	1
snp_F3GS49K01BHP1N_375	C	1
snp_F3GS49K01BHQE1_143	G	1
snp_FYV3OTN01CFI4Z_116	A	1
snp_F6VG15V02FWH86_251	T	1
snp_FYV3OTN01C1M20_298	A	1
snp_F3GS49K01ELSJU_236	G	1
snp_FYV3OTN01C6DX0_60	A	1
snp_F3GS49K02FQFKI_53	C	1
snp_FYV3OTN01BQYZK_354	G	1
snp_FYV3OTN01AZFTL_239	C	1
snp_F6VG15V01A18FB_138	A	1
snp_FYV3OTN01BZ9P4_96	G	1
snp_F3GS49K01CK7J2_228	A	1
snp_FYV3OTN01B0P90_247	G	1
snp_FYV3OTN01AGA2K_270	A	1
snp_FYV3OTN01A4UWZ_260	G	1
snp_F3GS49K01BIH6N_306	C	1
snp_FYV3OTN01A8SD7_19	G	1
snp_F3GS49K01B1XIL_187	G	1
snp_F3GS49K01E3J45_80	A	1
snp_FYV3OTN01A15Q1_180	A	1
snp_F6VG15V01CKZR3_392	A	1
snp_F3GS49K01BC6LG_422	A	1
snp_FYV3OTN01A3JOW_267	G	1
snp_F3GS49K02G8GAQ_143	G	1
snp_F3GS49K01AGDZW_52	G	1
snp_F3GS49K01B3EAW_327	A	1
snp_F3GS49K02IGP2G_72	A	1
snp_FYV3OTN01APFCX_13	C	1
snp_F3GS49K01BE78I_251	A	1
snp_F3GS49K01BJYIF_28	C	1
snp_F6VG15V02HPIH3_334	C	1
snp_FYV3OTN01BEDWZ_83	A	1
snp_F3GS49K02HU8UG_340	A	1
snp_F3GS49K01D3V9V_145	G	1
snp_F3GS49K01ASS13_71	G	1
snp_F6VG15V01CKRHO_462	A	1
snp_F6VG15V01DUPUA_172	A	1
snp_F6VG15V02GJWSM_168	C	1
snp_F6VG15V01ARHD2_186	A	1
snp_FYV3OTN01B3ARJ_46	G	1
snp_FYV3OTN01C8KKU_264	A	1
snp_FYV3OTN01CGXG0_66	G	1
snp_F3GS49K01AV4T4_365	A	1
snp_F3GS49K02JEAL7_320	G	1
snp_FYV3OTN01C63OX_72	A	1
snp_F3GS49K02JOHDT_400	A	1
snp_F3GS49K02H2H51_331	G	1
snp_FYV3OTN01B1ASP_140	A	1
snp_F3GS49K01BMOQI_50	G	1
snp_FYV3OTN01A8HD0_213	A	1
snp_F6VG15V01CDH7C_381	G	1
snp_F3GS49K01B0LL9_132	A	1
snp_FYV3OTN01B8PFO_221	A	1
snp_F3GS49K01BOJRQ_248	A	1
snp_F3GS49K01ASQCK_148	G	1
snp_FYV3OTN01AKVQS_209	G	1
snp_F3GS49K02GA6B7_260	A	1
snp_FYV3OTN01BBHTS_160	G	1
snp_FYV3OTN01BF3CD_352	G	1
snp_F3GS49K01DXKYU_284	G	1
snp_F3GS49K01EZ8HP_172	A	1
snp_F3GS49K01AYULR_145	A	1
snp_F3GS49K01A5LQ2_101	A	1
snp_F3GS49K01BKLK5_150	A	1
snp_F3GS49K01A9RBK_327	A	1
snp_F6VG15V01EN52F_338	G	1
snp_FYV3OTN01APOFT_211	A	1
snp_FYV3OTN01CFG05_433	C	1
snp_F6VG15V02JM1DC_198	C	1
snp_FYV3OTN01BQQIU_87	G	1
snp_F3GS49K01AUSST_249	A	1
snp_F3GS49K02GEBB0_348	C	1
snp_F3GS49K01E3W14_64	C	1
snp_F3GS49K01EOWK5_233	C	1
snp_F6VG15V02H1M7A_387	A	1
snp_F3GS49K01D7UST_197	A	1
snp_F6VG15V01DI3BA_409	A	1
snp_F3GS49K01C2FKZ_259	G	1
snp_F3GS49K01A7Q93_445	A	1
snp_F3GS49K02FJ8TF_305	C	1
snp_F6VG15V01AXN7B_162	G	1
snp_FYV3OTN01ALAH4_176	G	1
snp_F3GS49K01EU5R9_343	A	1
snp_F3GS49K02HCEF4_159	A	1
snp_F3GS49K01BINH3_202	G	1
snp_FYV3OTN01AUVVH_71	C	1
snp_F3GS49K02FRW05_94	A	1
snp_FYV3OTN01ATOFM_114	A	1
snp_FYV3OTN01BEVFM_96	A	1
snp_F3GS49K01B1F7M_94	A	1
snp_F3GS49K02GKZS3_54	G	1
snp_F3GS49K02FZFJN_485	G	1
snp_FYV3OTN01CIY2X_79	G	1
snp_F3GS49K01BCREG_67	A	1
snp_F6VG15V01DPB45_566	A	1
snp_FYV3OTN01BF3CD_415	A	1
snp_F3GS49K01CNKI8_146	G	1
snp_FYV3OTN01CFJFH_388	G	1
snp_F3GS49K01B9P9X_70	G	1
snp_F3GS49K01CMTW5_86	A	1
snp_FYV3OTN01CGJTR_298	G	1
snp_F3GS49K01D7SIZ_101	A	1
snp_F3GS49K01ERK8N_19	G	1
snp_F3GS49K01CENN9_84	A	1
snp_F6VG15V01DSQFI_18	G	1
snp_BX075545_570	A	1
snp_BX300615_303	G	1
snp_BX301804_53	A	1
snp_F3GS49K01A1RCV_116	C	1
snp_F0DLFKL01CNVS7_56	A	1
snp_F0DLFKL01A4ONV_1	A	1
snp_BX858227_598	A	1
snp_F0DLFKL01E3W61_202	G	1
snp_F0DLFKL01ALIAV_493	A	1
snp_BX295488_274	A	1
snp_CA342846_48	A	1
snp_BX888348_155	A	1
snp_CB494689_227	G	1
snp_CA360228_326	A	1
snp_BX860987_27	A	1
snp_AB052835_277	A	1
snp_CX145240_1	C	1
snp_BX074195_345	C	1
snp_BX319840_668	G	1
snp_BX073596_787	A	1
snp_F0DLFKL02GFCYE_42	A	1
snp_F0DLFKL01E2IE2_371	G	1
snp_CU068686_463	G	1
snp_F0DLFKL02J3UFV_52	G	1
snp_CX721981_275	A	1
snp_CA365375_379	A	1
snp_BX303254_177	A	1
snp_F0DLFKL02IHWOE_78	A	1
snp_BX872675_361	C	1
snp_CU063170_19	G	1
snp_BT073320_230	A	1
snp_CN210900_303	A	1
snp_F0DLFKL01CMN5K_185	C	1
snp_F0DLFKL02FNROW_348	G	1
snp_F0DLFKL02FPKXE_166	A	1
snp_F3GS49K01A3NDD_168	A	1
snp_F0DLFKL01D9FSE_242	A	1
snp_F0DLFKL01AX0AK_215	A	1
snp_CA360228_185	G	1
snp_F0DLFKL01EJJRS_307	G	1
snp_BX074081_369	G	1
snp_BX311609_167	G	1
snp_F0DLFKL01DR3SY_87	A	1
snp_F0DLFKL01CC811_279	C	1
snp_F0DLFKL02IKZTA_16	A	1
snp_F0DLFKL02F9RML_78	A	1
snp_BX073131_608	G	1
snp_CA359144_574	A	1
snp_CA384616_339	A	1
snp_BT074176_125	A	1
snp_F0DLFKL01AI0EC_55	A	1
snp_CA373450_239	A	1
snp_CA351682_313	G	1
snp_CA346319_12	A	1
snp_CB487200_50	A	1
snp_CT563344_237	A	1
snp_CB492627_232	A	1
snp_F0DLFKL01D1TBY_30	A	1
snp_F3GS49K01A5G2M_418	G	1
snp_CT571756_146	G	1
snp_BX074524_292	A	1
snp_F0DLFKL01EX4HN_233	C	1
snp_CU065237_12	G	1
snp_BX078807_192	G	1
snp_BX870148_361	A	1
snp_CA346603_528	C	1
snp_BX301770_496	A	1
snp_BX864288_333	A	1
snp_F0DLFKL01AI9UG_20	A	1
snp_CA360416_153	A	1
snp_BX320848_228	A	1
snp_CX147052_1	G	1
snp_F0DLFKL01EIW3R_20	A	1
snp_F0DLFKL01DCP4S_1	A	1
snp_CX041139_379	A	1
snp_F0DLFKL01BT316_124	A	1
snp_AY363111_859	A	1
snp_CA358573_344	A	1
snp_CR374776_145	G	1
snp_F0DLFKL01AVTIJ_135	A	1
snp_CA386016_284	A	1
snp_CX253148_207	G	1
snp_F0DLFKL02JSA2V_462	A	1
snp_F0DLFKL02HZ331_107	A	1
snp_CU065237_210	G	1
snp_F0DLFKL01AOU7F_1	A	1
snp_DV201001_94	G	1
snp_AY614595_1154	A	1
snp_CA368467_435	G	1
snp_CA384760_284	A	1
snp_F0DLFKL01CULHC_262	G	1
snp_CU075090_687	A	1
snp_BT073847_531	G	1
snp_F0DLFKL01EXAQB_71	G	1
snp_BX911541_416	A	1
snp_F0DLFKL01CKLCX_245	G	1
snp_CT569002_326	G	1
snp_CU065960_935	A	1
snp_BX085507_319	A	1
snp_BX865421_703	A	1
snp_BX082716_468	G	1
snp_BX308056_53	C	1
snp_BX313929_36	A	1
snp_CA385620_563	A	1
snp_F0DLFKL01APPR1_1	A	1
snp_F3GS49K01A2A7K_334	G	1
snp_CT962615_263	G	1
snp_CB496073_559	C	1
snp_CX031152_22	A	1
snp_CA352104_494	A	1
snp_F0DLFKL01AOQF3_94	A	1
snp_CA342203_488	C	1
snp_CA387588_253	G	1
snp_CX037511_231	C	1
snp_F0DLFKL01A50FH_314	G	1

## Sheet: 3 Spring Spawning
Mark	Allele1	Allele1_Freq	Allele2	Allele2_Freq	MAF
snp_F6VG15V01AMMSR_20	A	0.03	G	0.98	0.03
snp_F3GS49K01BFA4E_390	A	0.03	G	0.98	0.03		MAF	Number of SNPs
snp_BX886696_617	A	0.03	G	0.98	0.03		MAF < 0.05	7
snp_CA356216_36	A	0.05	G	0.95	0.05		0.05 >= MAF < 0.1	33
snp_F6VG15V02HU9TN_70	A	0.05	G	0.95	0.05		0.1 >= MAF < 0.2	55
snp_FYV3OTN01B3ARJ_46	A	0.05	G	0.95	0.05		0.2 >= MAF < 0.3	55
snp_F3GS49K01AZ054_24	A	0.05	G	0.95	0.05		0.3 >= MAF < 0.4	68
snp_F6VG15V02FYIAW_143	A	0.05	G	0.95	0.05		0.4 >= MAF < 0.5	78
snp_CA370341_669	A	0.05	G	0.95	0.05		MAF = 0.5	272
snp_CX032783_254	A	0.05	G	0.95	0.05		MAF = 1.00	390
snp_F3GS49K01A37TF_448	A	0.05	G	0.95	0.05		Total count	958
snp_F0DLFKL02FNROW_348	A	0.05	G	0.95	0.05
snp_F0DLFKL01A81SX_48	A	0.05	C	0.95	0.05
snp_CR375032_549	A	0.05	G	0.95	0.05
snp_BX309691_387	A	0.05	G	0.95	0.05
snp_F3GS49K02JPP0J_416	A	0.08	G	0.93	0.08
snp_GAY7CUQ01BMMML_287	A	0.08	G	0.93	0.08
snp_F3GS49K02GSJTT_358	A	0.08	C	0.93	0.08
snp_F3GS49K02JPP0J_208	A	0.08	G	0.93	0.08
snp_F3GS49K01DHVHP_218	A	0.08	G	0.93	0.08
snp_CA383420_643	A	0.08	G	0.93	0.08
snp_BX871779_658	A	0.08	G	0.93	0.08
snp_CA353913_263	A	0.08	G	0.93	0.08
snp_BX315667_820	A	0.08	G	0.93	0.08
snp_BX298402_340	A	0.08	G	0.93	0.08
snp_GAY7CUQ01D82SS_254	A	0.1	G	0.9	0.1
snp_GBPNQUD01BSB8Z_20	A	0.1	G	0.9	0.1
snp_F3GS49K01CEXH4_69	C	0.1	G	0.9	0.1
snp_F3GS49K01AHM8G_447	A	0.1	T	0.9	0.1
snp_F3GS49K01ARX7Z_346	A	0.1	G	0.9	0.1
snp_F0DLFKL01E2IE2_371	A	0.1	G	0.9	0.1
snp_AJ272372_699	A	0.1	G	0.9	0.1
snp_CA383224_51	A	0.1	T	0.9	0.1
snp_GBPNQUD02G6CGM_92	A	0.13	C	0.88	0.13
snp_GB5RBPX01AMB69_95	A	0.13	G	0.88	0.13
snp_F3GS49K02IJW3A_455	A	0.13	G	0.88	0.13
snp_F3GS49K01B2BA2_176	A	0.13	G	0.88	0.13
snp_F3GS49K02JEIBN_251	A	0.13	C	0.88	0.13
snp_F0DLFKL02J7CSN_360	C	0.13	G	0.88	0.13
snp_BX913822_253	A	0.13	G	0.88	0.13
snp_DV202614_318	A	0.13	G	0.88	0.13
snp_CX142678_338	A	0.13	G	0.88	0.13
snp_CU063283_296	A	0.13	G	0.88	0.13
snp_GAY7CUQ01A02RB_105	A	0.15	G	0.85	0.15
snp_F6VG15V01BUAUU_68	A	0.15	G	0.85	0.15
snp_F6VG15V01D9LQA_300	A	0.15	G	0.85	0.15
snp_F0DLFKL02I0C9Y_213	A	0.15	T	0.85	0.15
snp_F0DLFKL01A3QK6_38	A	0.15	G	0.85	0.15
snp_AB196460_841	A	0.15	G	0.85	0.15
snp_DV193321_163	A	0.15	G	0.85	0.15
snp_F0DLFKL01C0F1F_292	A	0.18	G	0.83	0.18
snp_F3GS49K01DN869_46	A	0.18	G	0.83	0.18
snp_CA381199_534	A	0.18	G	0.83	0.18
snp_BX088197_319	A	0.18	T	0.83	0.18
snp_F0DLFKL01B4MEX_167	A	0.18	G	0.83	0.18
snp_BX887828_147	A	0.18	G	0.83	0.18
snp_GAY7CUQ01AJPHL_48	A	0.2	C	0.8	0.2
snp_FYV3OTN02I991Z_200	A	0.2	G	0.8	0.2
snp_GAY7CUQ01EC7R0_184	A	0.2	C	0.8	0.2
snp_F6VG15V01AHY01_354	A	0.2	G	0.8	0.2
snp_F3GS49K01BMOQI_50	A	0.2	G	0.8	0.2
snp_F6VG15V01AY9VK_85	A	0.2	G	0.8	0.2
snp_F6VG15V02FY8CY_206	A	0.2	G	0.8	0.2
snp_F6VG15V02I7HQC_202	A	0.2	G	0.8	0.2
snp_F0DLFKL01B1GPH_23	A	0.2	G	0.8	0.2
snp_F0DLFKL01EW1GK_177	A	0.2	G	0.8	0.2
snp_CA350190_63	A	0.23	G	0.78	0.23
snp_F3GS49K01BA4C3_72	A	0.23	G	0.78	0.23
snp_F3GS49K02HFY77_296	A	0.23	G	0.78	0.23
snp_F3GS49K01C4F5V_114	C	0.23	G	0.78	0.23
snp_F6VG15V02IDBMZ_293	A	0.23	G	0.78	0.23
snp_F3GS49K01ARLCI_353	A	0.23	G	0.78	0.23
snp_CA355866_156	A	0.23	C	0.78	0.23
snp_F0DLFKL01ECAEX_72	A	0.23	G	0.78	0.23
snp_CA385874_404	A	0.23	G	0.78	0.23
snp_F3GS49K01ASQCK_148	A	0.25	G	0.75	0.25
snp_F3GS49K02IHKNM_422	A	0.25	C	0.75	0.25
snp_CX035368_233	A	0.25	G	0.75	0.25
snp_CX067472_15	A	0.25	G	0.75	0.25
snp_BX085507_319	A	0.25	G	0.75	0.25
snp_F3GS49K02FQU0K_480	A	0.28	G	0.73	0.28
snp_F6VG15V02HPIH3_334	A	0.28	C	0.73	0.28
snp_F3GS49K01DB8JT_370	A	0.28	G	0.73	0.28
snp_FYV3OTN01ALLJ4_225	A	0.28	G	0.73	0.28
snp_F3GS49K02JYICY_220	A	0.28	T	0.72	0.28
snp_CU065576_143	A	0.28	G	0.73	0.28
snp_CR369444_38	A	0.28	C	0.73	0.28
snp_BX878759_221	A	0.28	G	0.73	0.28
snp_BX082269_110	A	0.28	G	0.73	0.28
snp_FYV3OTN01ECEPJ_256	A	0.3	C	0.7	0.3
snp_FZ8DYKY01BRBUV_125	A	0.3	G	0.7	0.3
snp_FYV3OTN02GO72R_343	A	0.3	G	0.7	0.3
snp_F3GS49K01AN6YE_36	A	0.3	C	0.7	0.3
snp_F3GS49K01D06XI_10	A	0.3	G	0.7	0.3
snp_CA341693_269	A	0.3	G	0.7	0.3
snp_CR375394_464	A	0.3	T	0.7	0.3
snp_BX865581_374	A	0.3	G	0.7	0.3
snp_BX857718_361	A	0.3	G	0.7	0.3
snp_F0DLFKL02J5QXP_31	A	0.3	G	0.7	0.3
snp_GBPNQUD01BTTCT_137	A	0.33	G	0.68	0.33
snp_FYV3OTN02GML4K_290	A	0.33	G	0.68	0.33
snp_F3GS49K02I3USJ_458	A	0.33	G	0.68	0.33
snp_F3GS49K01DIUNZ_355	A	0.33	G	0.68	0.33
snp_BX072734_476	C	0.33	G	0.68	0.33
snp_DV199749_487	A	0.33	G	0.68	0.33
snp_BX083234_240	C	0.33	G	0.68	0.33
snp_CB492627_166	A	0.33	G	0.68	0.33
snp_GBPNQUD01B1XOR_304	A	0.35	G	0.65	0.35
snp_GBPNQUD01A5QVF_390	A	0.35	G	0.65	0.35
snp_F6VG15V01D8X5K_305	A	0.35	G	0.65	0.35
snp_FYV3OTN01C1TMY_37	A	0.35	G	0.65	0.35
snp_CR371753_150	A	0.35	G	0.65	0.35
snp_BT073514_524	A	0.35	G	0.65	0.35
snp_CU072846_507	A	0.35	G	0.65	0.35
snp_F3GS49K01A17H6_20	A	0.35	G	0.65	0.35
snp_GBPNQUD02HL7CH_260	A	0.38	G	0.63	0.38
snp_GAY7CUQ02IE53I_77	A	0.38	G	0.63	0.38
snp_GAY7CUQ01EKP4F_113	A	0.38	G	0.63	0.38
snp_F3GS49K01CM8NL_195	A	0.38	G	0.63	0.38
snp_F3GS49K01ANPFA_211	A	0.38	C	0.63	0.38
snp_F3GS49K01DXKYU_284	A	0.38	G	0.63	0.38
snp_F3GS49K02I1YT8_271	A	0.38	C	0.63	0.38
snp_BX080248_389	A	0.38	G	0.63	0.38
snp_F0DLFKL01DOU5K_160	A	0.38	G	0.63	0.38
snp_CX246307_169	A	0.38	C	0.63	0.38
snp_F0DLFKL01EGSTC_35	A	0.38	G	0.63	0.38
snp_CA363166_167	A	0.38	G	0.63	0.38
snp_CX256862_13	A	0.38	G	0.63	0.38
snp_BX859563_367	A	0.38	T	0.63	0.38
snp_FYV3OTN01CRBC4_132	A	0.4	G	0.6	0.4
snp_GAY7CUQ01CWEIP_349	A	0.4	G	0.6	0.4
snp_F3GS49K01EXU80_14	A	0.4	G	0.6	0.4
snp_F3GS49K01AHXNF_62	A	0.4	G	0.6	0.4
snp_F3GS49K01EF9E9_430	A	0.4	G	0.6	0.4
snp_BX073163_508	A	0.4	G	0.6	0.4
snp_FYV3OTN01BJ2US_336	C	0.42	G	0.58	0.42
snp_F3GS49K01CS0BJ_114	A	0.43	T	0.58	0.43
snp_F3GS49K02JIY4H_390	A	0.43	C	0.58	0.43
snp_F3GS49K02GF0X1_92	A	0.43	G	0.58	0.43
snp_F3GS49K01CB5PQ_393	A	0.43	G	0.58	0.43
snp_F6VG15V01DHCOS_214	A	0.43	G	0.58	0.43
snp_CU075236_233	A	0.43	G	0.58	0.43
snp_BT073851_403	A	0.43	G	0.58	0.43
snp_CU064614_109	A	0.43	G	0.58	0.43
snp_CA358227_591	A	0.43	G	0.58	0.43
snp_AF338347_525	A	0.43	G	0.58	0.43
snp_F3GS49K01A1YZA_204	A	0.43	G	0.58	0.43
snp_CX039799_641	A	0.43	G	0.58	0.43
snp_F3GS49K01DPA4C_153	A	0.45	C	0.55	0.45
snp_F6VG15V01BN8DG_190	A	0.45	G	0.55	0.45
snp_F3GS49K01BBMDI_405	C	0.45	G	0.55	0.45
snp_F3GS49K02FZFJN_485	A	0.45	G	0.55	0.45
snp_BX862526_336	A	0.45	G	0.55	0.45
snp_CA374166_568	A	0.45	C	0.55	0.45
snp_CX142141_101	A	0.45	G	0.55	0.45
snp_CA355712_344	A	0.45	G	0.55	0.45
snp_F3GS49K01C6V24_109	A	0.47	G	0.53	0.47
snp_BX076845_524	A	0.48	G	0.53	0.48
snp_F6VG15V01DH2W2_383	A	0.48	G	0.53	0.48
snp_F3GS49K01EPYFO_10	A	0.48	G	0.53	0.48
snp_F3GS49K02FROYO_278	A	0.48	G	0.53	0.48
snp_CA344387_383	A	0.48	G	0.53	0.48
snp_BX321524_720	A	0.48	T	0.53	0.48
snp_CA341715_298	A	0.48	G	0.53	0.48
snp_F0DLFKL01ANGVR_36	A	0.48	G	0.53	0.48
snp_BX884581_412	A	0.48	G	0.53	0.48
snp_GAY7CUQ01AJKEJ_112	A	0.5	G	0.5	0.5
snp_FYV3OTN01DJBW6_215	A	0.5	G	0.5	0.5
snp_F3GS49K01B4YGY_212	A	0.5	G	0.5	0.5
snp_GAY7CUQ01E8V9G_380	A	0.5	G	0.5	0.5
snp_AB052835_3374	A	0.5	C	0.5	0.5
snp_FYV3OTN01DWXKZ_401	A	0.5	G	0.5	0.5
snp_FYV3OTN01CN683_242	A	0.5	G	0.5	0.5
snp_FYV3OTN02HU2TE_39	A	0.5	G	0.5	0.5
snp_FYV3OTN01DAASK_365	A	0.5	G	0.5	0.5
snp_GAY7CUQ01APR2B_197	A	0.5	G	0.5	0.5
snp_FYV3OTN02I4VEX_406	A	0.5	G	0.5	0.5
snp_F3GS49K01A4MP3_77	A	0.5	G	0.5	0.5
snp_GBPNQUD01BLY15_225	A	0.5	G	0.5	0.5
snp_FYV3OTN02FOYXN_327	A	0.5	G	0.5	0.5
snp_CA370991_105	A	0.5	G	0.5	0.5
snp_F3GS49K01DJUBO_267	A	0.5	G	0.5	0.5
snp_F3GS49K01A2EVY_269	A	0.5	G	0.5	0.5
snp_GAY7CUQ02ICDBI_184	A	0.5	G	0.5	0.5
snp_FYV3OTN02H94VM_308	C	0.5	G	0.5	0.5
snp_FYV3OTN02IWIRC_59	A	0.5	C	0.5	0.5
snp_GB5RBPX01CNCW7_284	A	0.5	G	0.5	0.5
snp_GAY7CUQ02GDE2M_432	A	0.5	G	0.5	0.5
snp_FYV3OTN01A91VX_147	A	0.5	G	0.5	0.5
snp_FYV3OTN02GO72R_100	A	0.5	G	0.5	0.5
snp_FYV3OTN01EBWLL_258	A	0.5	G	0.5	0.5
snp_F3GS49K02JDNQL_125	A	0.5	G	0.5	0.5
snp_F6VG15V01DJ4MO_133	C	0.5	G	0.5	0.5
snp_FYV3OTN01ELLLU_13	A	0.5	C	0.5	0.5
snp_F3GS49K01AIPCY_11	A	0.5	G	0.5	0.5
snp_BX885550_191	A	0.5	G	0.5	0.5
snp_FYV3OTN02JHBHO_83	A	0.5	G	0.5	0.5
snp_GAY7CUQ01BFJ3E_38	A	0.5	G	0.5	0.5
snp_FYV3OTN01DJTSZ_373	A	0.5	G	0.5	0.5
snp_F0DLFKL01CFL9B_188	A	0.5	G	0.5	0.5
snp_F3GS49K01D6D8U_95	A	0.5	G	0.5	0.5
snp_F0DLFKL01D393J_123	A	0.5	G	0.5	0.5
snp_FYV3OTN01CZ0D4_26	A	0.5	G	0.5	0.5
snp_FYV3OTN02GFWDM_452	A	0.5	C	0.5	0.5
snp_FYV3OTN02IKWGP_19	C	0.5	G	0.5	0.5
snp_GAY7CUQ02HXDBV_169	A	0.5	C	0.5	0.5
snp_CT569332_82	A	0.5	C	0.5	0.5
snp_F6VG15V01AT2B0_40	A	0.5	G	0.5	0.5
snp_FYV3OTN01DCSA8_69	A	0.5	G	0.5	0.5
snp_GAY7CUQ01ALTNX_188	A	0.5	G	0.5	0.5
snp_F3GS49K01DG4QX_130	A	0.5	G	0.5	0.5
snp_F3GS49K01EII2P_213	A	0.5	C	0.5	0.5
snp_FYV3OTN02IV0K8_144	A	0.5	T	0.5	0.5
snp_F6VG15V02JHG8W_220	C	0.5	G	0.5	0.5
snp_GD3412002F89LL_113	A	0.5	G	0.5	0.5
snp_GBPNQUD01CNICZ_255	A	0.5	T	0.5	0.5
snp_CX032999_502	A	0.5	G	0.5	0.5
snp_F3GS49K01EZ8HP_386	A	0.5	G	0.5	0.5
snp_GAY7CUQ01BIQUY_13	A	0.5	C	0.5	0.5
snp_FYV3OTN02F99UC_94	A	0.5	G	0.5	0.5
snp_FYV3OTN02FKEZS_36	A	0.5	G	0.5	0.5
snp_FYV3OTN02GRKQP_39	A	0.5	G	0.5	0.5
snp_GAY7CUQ01BWSUJ_17	A	0.5	G	0.5	0.5
snp_GAY7CUQ01DPLTJ_46	A	0.5	G	0.5	0.5
snp_FYV3OTN01E00EZ_171	A	0.5	G	0.5	0.5
snp_FYV3OTN02IFP2W_313	A	0.5	G	0.5	0.5
snp_FYV3OTN01BG6KS_256	A	0.5	G	0.5	0.5
snp_GBPNQUD02G5JLC_269	A	0.5	G	0.5	0.5
snp_GAY7CUQ02H5OMZ_129	A	0.5	C	0.5	0.5
snp_GAY7CUQ01CLD88_248	A	0.5	G	0.5	0.5
snp_BX913668_561	A	0.5	G	0.5	0.5
snp_GAY7CUQ02FRI11_274	A	0.5	G	0.5	0.5
snp_FYV3OTN02HR23W_84	A	0.5	G	0.5	0.5
snp_F3GS49K02IM9QQ_263	A	0.5	C	0.5	0.5
snp_FYV3OTN02JMC08_212	A	0.5	G	0.5	0.5
snp_FYV3OTN01C8UYV_252	A	0.5	C	0.5	0.5
snp_BX314903_119	A	0.5	G	0.5	0.5
snp_FZ8DYKY01A73JT_145	A	0.5	G	0.5	0.5
snp_FYV3OTN01EU4II_83	A	0.5	G	0.5	0.5
snp_F3GS49K01DC460_68	A	0.5	G	0.5	0.5
snp_CB494396_112	A	0.5	T	0.5	0.5
snp_FYV3OTN01CPM92_261	A	0.5	G	0.5	0.5
snp_FYV3OTN01EIZX3_64	A	0.5	G	0.5	0.5
snp_FYV3OTN02FSMFR_43	A	0.5	C	0.5	0.5
snp_GAY7CUQ01E06XX_137	A	0.5	G	0.5	0.5
snp_F3GS49K01ALDBC_47	A	0.5	G	0.5	0.5
snp_FYV3OTN02H1Z9L_222	A	0.5	C	0.5	0.5
snp_GAY7CUQ01BRYXK_93	A	0.5	G	0.5	0.5
snp_FYV3OTN01A1LFI_232	A	0.5	C	0.5	0.5
snp_FZ8DYKY01AFOS0_208	A	0.5	G	0.5	0.5
snp_FYV3OTN01DP9D3_200	A	0.5	G	0.5	0.5
snp_F0DLFKL01CILTK_359	A	0.5	G	0.5	0.5
snp_CR373648_327	A	0.5	G	0.5	0.5
snp_GAY7CUQ02GVP0D_151	A	0.5	G	0.5	0.5
snp_GAY7CUQ02GFR06_31	A	0.5	C	0.5	0.5
snp_FYV3OTN01C6NWE_310	A	0.5	G	0.5	0.5
snp_GBPNQUD02G6J96_221	A	0.5	G	0.5	0.5
snp_F3GS49K01BPNHC_279	A	0.5	G	0.5	0.5
snp_F3GS49K01AMW3W_99	A	0.5	G	0.5	0.5
snp_FYV3OTN01B9CYG_470	A	0.5	G	0.5	0.5
snp_F6VG15V01EPBZG_113	A	0.5	C	0.5	0.5
snp_F3GS49K01EYDO3_231	A	0.5	G	0.5	0.5
snp_F3GS49K01CQOIM_100	A	0.5	G	0.5	0.5
snp_F3GS49K02IO2YJ_255	C	0.5	G	0.5	0.5
snp_F3GS49K01B2WCJ_3	A	0.5	C	0.5	0.5
snp_FYV3OTN01AWCII_355	A	0.5	G	0.5	0.5
snp_F6VG15V02H1R8C_402	A	0.5	G	0.5	0.5
snp_F3GS49K01CWTKF_53	A	0.5	C	0.5	0.5
snp_F3GS49K02F6FRK_388	A	0.5	T	0.5	0.5
snp_F3GS49K01B38FA_244	A	0.5	G	0.5	0.5
snp_F6VG15V01AQKX4_432	A	0.5	G	0.5	0.5
snp_F3GS49K02GHENA_204	A	0.5	C	0.5	0.5
snp_F3GS49K01BG958_272	A	0.5	T	0.5	0.5
snp_F3GS49K01BCQDM_233	A	0.5	G	0.5	0.5
snp_FYV3OTN01BI07B_108	A	0.5	G	0.5	0.5
snp_F3GS49K01ASS13_302	A	0.5	G	0.5	0.5
snp_F3GS49K01D8CKQ_146	A	0.5	G	0.5	0.5
snp_F3GS49K01C5K6E_260	A	0.5	C	0.5	0.5
snp_F3GS49K01D4FKK_82	A	0.5	G	0.5	0.5
snp_F6VG15V02JGWRU_456	A	0.5	T	0.5	0.5
snp_F3GS49K01DIPQL_123	A	0.5	G	0.5	0.5
snp_F3GS49K01DDUJY_79	A	0.5	G	0.5	0.5
snp_F3GS49K01AYKDT_353	A	0.5	C	0.5	0.5
snp_F6VG15V01CD68E_43	A	0.5	G	0.5	0.5
snp_F3GS49K02I7EST_184	A	0.5	G	0.5	0.5
snp_F3GS49K01B38FA_128	A	0.5	G	0.5	0.5
snp_FYV3OTN01ANBU3_204	A	0.5	C	0.5	0.5
snp_F3GS49K02G5R1S_429	A	0.5	G	0.5	0.5
snp_F3GS49K02J2GRO_182	C	0.5	G	0.5	0.5
snp_F3GS49K02IOXWE_283	A	0.5	G	0.5	0.5
snp_F3GS49K01EG5SO_430	C	0.5	G	0.5	0.5
snp_F3GS49K01E48OY_54	A	0.5	C	0.5	0.5
snp_F6VG15V01CFB6Q_46	A	0.5	G	0.5	0.5
snp_F3GS49K01EXPF2_270	A	0.5	G	0.5	0.5
snp_F6VG15V01BPJ9V_359	A	0.5	G	0.5	0.5
snp_F3GS49K01CNE7G_64	A	0.5	G	0.5	0.5
snp_F3GS49K01BJ6JS_319	A	0.5	G	0.5	0.5
snp_F3GS49K02FJEHX_330	A	0.5	C	0.5	0.5
snp_FYV3OTN01AR120_58	A	0.5	C	0.5	0.5
snp_FYV3OTN01A8494_183	A	0.5	C	0.5	0.5
snp_F3GS49K02FWLG6_103	A	0.5	G	0.5	0.5
snp_F3GS49K02INROD_79	A	0.5	G	0.5	0.5
snp_F6VG15V01AXN7B_78	A	0.5	G	0.5	0.5
snp_FYV3OTN01C39N1_46	A	0.5	G	0.5	0.5
snp_F3GS49K02HEQAM_156	A	0.5	G	0.5	0.5
snp_F3GS49K02G9INZ_468	A	0.5	G	0.5	0.5
snp_F3GS49K01DYHJT_249	A	0.5	G	0.5	0.5
snp_F3GS49K02G3JZG_255	C	0.5	G	0.5	0.5
snp_F3GS49K02FQKSU_29	A	0.5	G	0.5	0.5
snp_F3GS49K02JO3TI_193	A	0.5	T	0.5	0.5
snp_F3GS49K01AFXWA_215	A	0.5	C	0.5	0.5
snp_FYV3OTN01BSH0Y_141	A	0.5	G	0.5	0.5
snp_F3GS49K01C10D4_23	A	0.5	C	0.5	0.5
snp_F6VG15V01C6MDL_173	A	0.5	G	0.5	0.5
snp_F3GS49K02F6THB_136	A	0.5	G	0.5	0.5
snp_FYV3OTN01B75BZ_339	A	0.5	G	0.5	0.5
snp_F3GS49K01C81NO_94	A	0.5	G	0.5	0.5
snp_F3GS49K02F203I_440	A	0.5	G	0.5	0.5
snp_FYV3OTN01B9IO3_37	A	0.5	G	0.5	0.5
snp_F3GS49K01BS7UJ_227	A	0.5	G	0.5	0.5
snp_F6VG15V01A18FB_393	A	0.5	G	0.5	0.5
snp_F3GS49K02H0S9O_477	A	0.5	G	0.5	0.5
snp_FYV3OTN01BHFZV_308	A	0.5	C	0.5	0.5
snp_F3GS49K02FPFP4_146	A	0.5	G	0.5	0.5
snp_F3GS49K02F7OR0_95	A	0.5	G	0.5	0.5
snp_FYV3OTN01AQNJZ_179	A	0.5	G	0.5	0.5
snp_FYV3OTN01BCLV3_72	A	0.5	G	0.5	0.5
snp_FYV3OTN01B75BZ_274	A	0.5	G	0.5	0.5
snp_F3GS49K01BQQ8E_459	A	0.5	G	0.5	0.5
snp_F6VG15V01EZIB8_38	A	0.5	G	0.5	0.5
snp_F3GS49K02HH3AX_253	A	0.5	G	0.5	0.5
snp_F3GS49K01EZ9F5_361	A	0.5	G	0.5	0.5
snp_FYV3OTN01A0N8U_35	A	0.5	G	0.5	0.5
snp_F3GS49K01CIMH2_129	A	0.5	G	0.5	0.5
snp_F3GS49K01D2LMZ_22	A	0.5	G	0.5	0.5
snp_F3GS49K01EP7I6_159	A	0.5	G	0.5	0.5
snp_F3GS49K01DO3H9_385	A	0.5	C	0.5	0.5
snp_F3GS49K01ATJOK_349	A	0.5	C	0.5	0.5
snp_F6VG15V01DJ2ZU_374	A	0.5	G	0.5	0.5
snp_FYV3OTN01AXT6B_142	A	0.5	G	0.5	0.5
snp_FYV3OTN01BSH0Y_228	A	0.5	G	0.5	0.5
snp_F3GS49K01DO8XD_248	A	0.5	T	0.5	0.5
snp_F3GS49K02H7RMP_116	A	0.5	C	0.5	0.5
snp_FYV3OTN01BI07B_264	A	0.5	G	0.5	0.5
snp_F3GS49K01AG6P6_273	A	0.5	G	0.5	0.5
snp_F6VG15V01E9WTT_413	A	0.5	C	0.5	0.5
snp_F6VG15V02GWA4H_335	A	0.5	G	0.5	0.5
snp_F3GS49K01BG958_185	A	0.5	C	0.5	0.5
snp_FYV3OTN01AR1OB_139	A	0.5	C	0.5	0.5
snp_FYV3OTN01CCCTG_37	A	0.5	C	0.5	0.5
snp_F3GS49K01E5391_205	A	0.5	G	0.5	0.5
snp_F3GS49K01ER35P_245	A	0.5	C	0.5	0.5
snp_F6VG15V02F7AHJ_375	A	0.5	G	0.5	0.5
snp_F3GS49K01ESMDJ_283	A	0.5	T	0.5	0.5
snp_F3GS49K01CZJLD_44	A	0.5	G	0.5	0.5
snp_F3GS49K02JIC5L_367	A	0.5	G	0.5	0.5
snp_F0DLFKL01DMTZG_218	A	0.5	G	0.5	0.5
snp_F0DLFKL01CVIFS_365	A	0.5	G	0.5	0.5
snp_CA384796_629	A	0.5	G	0.5	0.5
snp_CA360419_176	A	0.5	G	0.5	0.5
snp_CA377441_521	C	0.5	G	0.5	0.5
snp_CA343763_414	A	0.5	G	0.5	0.5
snp_CX720369_407	A	0.5	G	0.5	0.5
snp_BX321563_177	A	0.5	C	0.5	0.5
snp_CT570351_270	A	0.5	G	0.5	0.5
snp_BX305856_291	A	0.5	G	0.5	0.5
snp_DV200540_566	A	0.5	G	0.5	0.5
snp_BX855659_100	A	0.5	G	0.5	0.5
snp_CX141145_611	A	0.5	G	0.5	0.5
snp_CA358772_487	A	0.5	G	0.5	0.5
snp_BX856591_334	A	0.5	G	0.5	0.5
snp_F0DLFKL01BVK59_55	A	0.5	G	0.5	0.5
snp_CA359548_259	A	0.5	G	0.5	0.5
snp_F0DLFKL01EJ7JY_76	A	0.5	G	0.5	0.5
snp_AY606033_731	A	0.5	G	0.5	0.5
snp_CA365475_413	A	0.5	C	0.5	0.5
snp_CA357683_619	A	0.5	G	0.5	0.5
snp_CT962630_364	A	0.5	G	0.5	0.5
snp_CA354601_543	A	0.5	C	0.5	0.5
snp_CA343233_329	A	0.5	G	0.5	0.5
snp_BX868314_314	A	0.5	C	0.5	0.5
snp_BX860582_207	A	0.5	G	0.5	0.5
snp_DV199942_390	A	0.5	C	0.5	0.5
snp_CA358532_311	A	0.5	G	0.5	0.5
snp_BX871346_422	A	0.5	G	0.5	0.5
snp_BX072690_480	A	0.5	G	0.5	0.5
snp_CX038840_458	A	0.5	G	0.5	0.5
snp_CA361015_504	A	0.5	G	0.5	0.5
snp_BT074396_316	A	0.5	G	0.5	0.5
snp_CA349383_71	A	0.5	G	0.5	0.5
snp_CA377179_270	A	0.5	G	0.5	0.5
snp_BX321849_579	A	0.5	C	0.5	0.5
snp_CX721981_386	A	0.5	C	0.5	0.5
snp_BX074012_121	A	0.5	G	0.5	0.5
snp_DV201596_551	A	0.5	G	0.5	0.5
snp_BX074012_187	A	0.5	C	0.5	0.5
snp_AF390022_933	A	0.5	G	0.5	0.5
snp_F0DLFKL01C00PN_107	A	0.5	C	0.5	0.5
snp_F0DLFKL01BADWF_23	A	0.5	G	0.5	0.5
snp_BX081982_72	A	0.5	G	0.5	0.5
snp_BX073972_185	A	0.5	G	0.5	0.5
snp_BX081537_637	A	0.5	G	0.5	0.5
snp_F3GS49K01A07O3_230	A	0.5	G	0.5	0.5
snp_BX087371_320	A	0.5	G	0.5	0.5
snp_CX257361_302	A	0.5	G	0.5	0.5
snp_F0DLFKL01E5XWB_155	A	0.5	G	0.5	0.5
snp_F0DLFKL01BXT5W_348	A	0.5	G	0.5	0.5
snp_CA377819_240	A	0.5	G	0.5	0.5
snp_DV200436_268	A	0.5	G	0.5	0.5
snp_F0DLFKL02I2UDX_33	A	0.5	G	0.5	0.5
snp_CU071667_349	A	0.5	G	0.5	0.5
snp_F0DLFKL01B2364_39	C	0.5	G	0.5	0.5
snp_CX039687_80	A	0.5	T	0.5	0.5
snp_CA356889_206	A	0.5	G	0.5	0.5
snp_CX137214_213	A	0.5	G	0.5	0.5
snp_F0DLFKL01AZ8ZX_216	A	0.5	G	0.5	0.5
snp_BX321056_252	A	0.5	C	0.5	0.5
snp_F0DLFKL01DOWMB_74	A	0.5	G	0.5	0.5
snp_CA387698_484	C	0.5	G	0.5	0.5
snp_F0DLFKL02F10WW_253	A	0.5	C	0.5	0.5
snp_CA372827_324	A	0.5	G	0.5	0.5
snp_CA353969_516	A	0.5	C	0.5	0.5
snp_F0DLFKL01D64UF_121	A	0.5	G	0.5	0.5
snp_CU064043_240	A	0.5	G	0.5	0.5
snp_BX297471_256	A	0.5	G	0.5	0.5
snp_BX858195_107	A	0.5	G	0.5	0.5
snp_CA380781_566	A	0.5	G	0.5	0.5
snp_CA356256_34	A	0.5	C	0.5	0.5
snp_DV194598_432	A	0.5	G	0.5	0.5
snp_CA342539_222	A	0.5	G	0.5	0.5
snp_F0DLFKL01AD57J_164	A	0.5	G	0.5	0.5
snp_BX075413_279	A	0.5	G	0.5	0.5
snp_CA377093_305	A	0.5	G	0.5	0.5
snp_CR374447_586	A	0.5	G	0.5	0.5
snp_DV198642_159	A	0.5	G	0.5	0.5
snp_BT073799_279	A	0.5	C	0.5	0.5
snp_CA374166_316	A	0.5	C	0.5	0.5
snp_CR367026_399	A	0.5	G	0.5	0.5
snp_F3GS49K01E5EXG_309	A	0.53	G	0.47	0.47
snp_FYV3OTN01D2B8H_321	A	0.53	G	0.48	0.48
snp_F0DLFKL01EAGS3_325	A	0.53	G	0.48	0.48
snp_CX037643_320	A	0.53	T	0.48	0.48
snp_F3GS49K01AZ5GB_410	A	0.53	C	0.48	0.48
snp_F3GS49K01D8PZO_256	A	0.53	G	0.48	0.48
snp_F3GS49K02GH6R0_462	A	0.53	G	0.48	0.48
snp_F0DLFKL02IZS2C_44	A	0.53	G	0.48	0.48
snp_CX136426_337	A	0.53	G	0.48	0.48
snp_AF390021_741	A	0.53	G	0.48	0.48
snp_F3GS49K01AMKI9_282	A	0.55	G	0.45	0.45
snp_F3GS49K02FWLG6_338	A	0.55	T	0.45	0.45
snp_F3GS49K01D97LC_209	A	0.55	C	0.45	0.45
snp_F3GS49K01D1312_26	A	0.55	G	0.45	0.45
snp_F3GS49K02F90HH_226	A	0.55	G	0.45	0.45
snp_FYV3OTN01C09V5_49	A	0.55	G	0.45	0.45
snp_F3GS49K01BYH4G_235	A	0.55	G	0.45	0.45
snp_F3GS49K01CUTTZ_151	A	0.55	G	0.45	0.45
snp_F0DLFKL02GQM4V_175	A	0.55	G	0.45	0.45
snp_AF390024_548	A	0.55	G	0.45	0.45
snp_BX317515_628	A	0.55	G	0.45	0.45
snp_CF752911_672	A	0.55	G	0.45	0.45
snp_AY319391_1923	A	0.55	G	0.45	0.45
snp_BX315714_205	A	0.55	G	0.45	0.45
snp_BT073697_431	A	0.55	G	0.45	0.45
snp_F0DLFKL01DDA7N_236	A	0.55	G	0.45	0.45
snp_GAY7CUQ01BRIBV_254	C	0.58	G	0.43	0.43
snp_F3GS49K01BUCU5_91	A	0.58	G	0.43	0.43
snp_F3GS49K02JUVWS_356	A	0.58	G	0.43	0.43
snp_F3GS49K02F69Y8_101	A	0.58	G	0.43	0.43
snp_F3GS49K01DV1YY_244	A	0.58	G	0.43	0.43
snp_F3GS49K01DC4VZ_131	A	0.58	G	0.43	0.43
snp_BX074578_381	A	0.58	G	0.43	0.43
snp_BX864660_725	A	0.58	G	0.43	0.43
snp_F0DLFKL01A87VG_312	A	0.58	G	0.43	0.43
snp_BX311026_454	A	0.6	G	0.4	0.4
snp_F6VG15V01DQI8Z_163	A	0.6	G	0.4	0.4
snp_F3GS49K02GSSPS_126	A	0.6	G	0.4	0.4
snp_F3GS49K02JE1SV_151	A	0.6	G	0.4	0.4
snp_AY319391_1224	A	0.6	G	0.4	0.4
snp_F0DLFKL01BARHI_274	A	0.6	G	0.4	0.4
snp_F3GS49K01BTVV2_392	A	0.61	G	0.39	0.39
snp_F3GS49K01BTSPB_326	A	0.63	G	0.37	0.37
snp_CA372937_542	A	0.63	G	0.37	0.37
snp_BT073007_629	A	0.63	C	0.38	0.38
snp_BX876513_382	A	0.63	G	0.38	0.38
snp_CR374409_146	C	0.63	G	0.38	0.38
snp_CA351652_430	A	0.63	G	0.38	0.38
snp_CA387137_459	A	0.63	G	0.38	0.38
snp_F0DLFKL01AGWHX_50	A	0.63	G	0.38	0.38
snp_F0DLFKL01DITBF_145	A	0.63	G	0.38	0.38
snp_FZ8DYKY01EN2E9_123	C	0.65	G	0.35	0.35
snp_CA349351_208	A	0.65	G	0.35	0.35
snp_FYV3OTN01CHZWJ_30	C	0.65	G	0.35	0.35
snp_F3GS49K01A9FM4_59	A	0.65	C	0.35	0.35
snp_CA385534_245	A	0.65	G	0.35	0.35
snp_BX862101_606	A	0.65	G	0.35	0.35
snp_BX075908_77	A	0.65	G	0.35	0.35
snp_BX078786_199	A	0.65	G	0.35	0.35
snp_CA354793_462	A	0.68	G	0.33	0.33
snp_FYV3OTN01EKX36_44	A	0.68	G	0.33	0.33
snp_F6VG15V01AU40K_46	C	0.68	G	0.33	0.33
snp_F3GS49K01ECLL9_74	A	0.68	C	0.33	0.33
snp_F3GS49K02F104E_472	A	0.68	G	0.33	0.33
snp_CA386806_551	A	0.68	G	0.33	0.33
snp_BX072639_470	A	0.7	G	0.3	0.3
snp_F3GS49K02GFUQS_135	A	0.7	G	0.3	0.3
snp_BX321028_383	A	0.7	G	0.3	0.3
snp_CR943273_390	A	0.7	G	0.3	0.3
snp_FYV3OTN02F8IA1_295	A	0.73	G	0.27	0.27
snp_GAY7CUQ01AXWRD_26	A	0.73	C	0.28	0.28
snp_GAY7CUQ01CDF5T_168	A	0.73	G	0.28	0.28
snp_CX719996_684	A	0.73	G	0.28	0.28
snp_CR370216_725	C	0.73	G	0.28	0.28
snp_F0DLFKL01B9NN7_96	A	0.73	G	0.28	0.28
snp_BX086022_128	C	0.73	G	0.28	0.28
snp_CB498321_635	A	0.73	C	0.28	0.28
snp_F3GS49K01AWP8H_16	A	0.74	C	0.26	0.26
snp_GAY7CUQ01AWR5Y_177	A	0.75	G	0.25	0.25
snp_CX037367_118	A	0.75	G	0.25	0.25
snp_FYV3OTN01AQJJ3_333	A	0.75	G	0.25	0.25
snp_F3GS49K02FO2FB_145	A	0.75	C	0.25	0.25
snp_GAY7CUQ01BDPGN_316	A	0.78	G	0.23	0.23
snp_F3GS49K02GEHOI_74	A	0.78	G	0.23	0.23
snp_BX880452_645	A	0.78	G	0.23	0.23
snp_CA367978_269	A	0.78	G	0.23	0.23
snp_F0DLFKL01BYGBD_143	A	0.8	G	0.2	0.2
snp_F3GS49K01D2VOJ_314	A	0.8	G	0.2	0.2
snp_F6VG15V01CD5PG_137	A	0.8	G	0.2	0.2
snp_F3GS49K01B4M3R_191	A	0.8	C	0.2	0.2
snp_BX911608_584	A	0.8	C	0.2	0.2
snp_BX909856_74	A	0.83	G	0.18	0.18
snp_FYV3OTN01DEB9J_294	A	0.83	G	0.18	0.18
snp_F6VG15V01DKXYM_332	A	0.83	G	0.18	0.18
snp_FYV3OTN01AGKLK_142	A	0.83	G	0.18	0.18
snp_F3GS49K02IFD9A_130	A	0.83	G	0.18	0.18
snp_BX073536_218	A	0.83	G	0.18	0.18
snp_BX301814_463	A	0.83	G	0.18	0.18
snp_F3GS49K01BGAI0_87	A	0.85	T	0.15	0.15
snp_F3GS49K01ATZBV_133	A	0.85	T	0.15	0.15
snp_GBPNQUD01COPDO_169	A	0.88	G	0.13	0.13
snp_FZNWKMO01DF7TS_111	A	0.88	G	0.13	0.13
snp_DV199942_457	A	0.88	C	0.13	0.13
snp_GAY7CUQ01AYNX5_433	A	0.88	G	0.13	0.13
snp_F3GS49K02H6E53_222	A	0.88	G	0.13	0.13
snp_F6VG15V02JA194_185	A	0.88	G	0.13	0.13
snp_F3GS49K01B47VZ_184	A	0.88	G	0.13	0.13
snp_F6VG15V01DPCO9_379	A	0.88	C	0.13	0.13
snp_F0DLFKL01D1KEZ_211	A	0.88	G	0.13	0.13
snp_CU063732_221	A	0.88	G	0.13	0.13
snp_BX073512_589	A	0.9	G	0.1	0.1
snp_F3GS49K01BR65J_95	A	0.9	G	0.1	0.1
snp_CA359144_431	A	0.9	C	0.1	0.1
snp_DV199465_267	A	0.9	C	0.1	0.1
snp_BX299081_412	A	0.9	G	0.1	0.1
snp_BX079777_151	A	0.93	C	0.08	0.08
snp_FZ8DYKY01ED49F_401	A	0.93	G	0.08	0.08
snp_CB492917_572	A	0.93	G	0.08	0.08
snp_FYV3OTN01AYCR7_161	A	0.93	G	0.08	0.08
snp_F6VG15V01B0YBD_162	A	0.93	G	0.08	0.08
snp_DV201780_37	A	0.93	G	0.08	0.08
snp_GD3412002FOBZ7_130	A	0.95	G	0.05	0.05
snp_FYV3OTN01AZVOT_309	A	0.95	C	0.05	0.05
snp_F3GS49K01AXK0Y_369	A	0.95	C	0.05	0.05
snp_BX077965_620	A	0.95	G	0.05	0.05
snp_CA367557_686	A	0.95	G	0.05	0.05
snp_F3GS49K01EYC8Q_283	A	0.98	G	0.03	0.03
snp_F0DLFKL01ALIAV_493	A	0.98	G	0.03	0.03
snp_CU069919_304	A	0.98	G	0.03	0.03
snp_F0DLFKL01ETC53_51	A	0.98	G	0.03	0.03
snp_FYV3OTN02F53Q3_196	G	1
snp_F0DLFKL01CSSZI_13	A	1
snp_FYV3OTN01CSETK_237	G	1
snp_F0DLFKL01CTRRZ_76	C	1
snp_F3GS49K02HB6S8_59	A	1
snp_FYV3OTN02HYK0R_369	A	1
snp_F3GS49K01D501Q_276	A	1
snp_FYV3OTN01ALS53_16	A	1
snp_GE827503_299	G	1
snp_CA379963_61	C	1
snp_GBPNQUD01BD89S_177	A	1
snp_FYV3OTN02H1IFJ_119	G	1
snp_FZNWKMO01COR2U_201	T	1
snp_FYV3OTN02GRFJH_166	A	1
snp_FYV3OTN01AR4XT_434	C	1
snp_FYV3OTN01AJW0D_88	A	1
snp_GAY7CUQ01DFIKL_146	G	1
snp_FYV3OTN01D49OI_27	A	1
snp_FZNWKMO01AFXHV_3	A	1
snp_FZ8DYKY01CHO2H_133	A	1
snp_FYV3OTN01CKCLX_182	G	1
snp_FZ8DYKY01EC38L_167	G	1
snp_FYV3OTN01DQA7D_33	A	1
snp_FYV3OTN02GLF2E_158	C	1
snp_GBPNQUD01B4H6C_81	G	1
snp_FYV3OTN01A5XWF_246	G	1
snp_F3GS49K01BUJ89_8	G	1
snp_F3GS49K01BP45N_292	A	1
snp_CA354561_166	A	1
snp_F6VG15V02F4PO3_144	G	1
snp_FYV3OTN01AYGLS_461	C	1
snp_F3GS49K02HI218_423	G	1
snp_F6VG15V01DGUR5_299	G	1
snp_F3GS49K02JRC42_425	A	1
snp_F3GS49K01DX9KR_217	G	1
snp_FYV3OTN02GB4KY_100	C	1
snp_BX082576_420	A	1
snp_CA365475_293	G	1
snp_FYV3OTN02FY9SY_258	A	1
snp_FZNWKMO01ARWML_187	A	1
snp_F0DLFKL01AP5GV_164	C	1
snp_F0DLFKL01C0P3P_226	G	1
snp_GB5RBPX01BXNGW_229	G	1
snp_F3GS49K02J4RIL_205	A	1
snp_BX073972_377	G	1
snp_F3GS49K01A033X_279	C	1
snp_FYV3OTN02GG0DQ_32	A	1
snp_CA378222_488	G	1
snp_CA342698_287	A	1
snp_GAY7CUQ01CU1BA_412	G	1
snp_FYV3OTN01EYZ4D_392	G	1
snp_F3GS49K02IRXHW_82	A	1
snp_GBPNQUD01BE0OX_64	C	1
snp_FYV3OTN02GYW27_269	G	1
snp_F6VG15V01EBERB_265	G	1
snp_F6VG15V01CA6EW_222	A	1
snp_CR369444_199	G	1
snp_FYV3OTN01A1X04_22	A	1
snp_CX038113_330	A	1
snp_F3GS49K02F4Y79_405	C	1
snp_FZNWKMO01BDV5C_284	G	1
snp_CX151025_515	A	1
snp_CA341872_52	A	1
snp_F3GS49K01C2QKM_273	G	1
snp_F0DLFKL01AVN9Z_61	G	1
snp_GAY7CUQ01AEWHO_301	C	1
snp_BX879447_629	G	1
snp_GAY7CUQ01CRQDX_13	G	1
snp_FYV3OTN01D75NX_444	A	1
snp_DV200719_196	A	1
snp_F3GS49K01AUPJ4_156	A	1
snp_FYV3OTN02GWM3I_300	C	1
snp_FYV3OTN02IDDJ9_151	A	1
snp_F3GS49K01CEBS1_51	A	1
snp_FYV3OTN01EAXN5_292	A	1
snp_F0DLFKL01A1SNM_148	A	1
snp_FYV3OTN01AW4ON_290	C	1
snp_GAY7CUQ01EZHB2_151	C	1
snp_FYV3OTN01CSV68_226	G	1
snp_FYV3OTN01DUWJ9_15	C	1
snp_GB5RBPX01BO76Q_9	G	1
snp_F3GS49K01AS4QZ_475	A	1
snp_FYV3OTN01BPAD6_281	G	1
snp_BX318957_87	G	1
snp_F3GS49K02JXFII_31	A	1
snp_CX042676_328	G	1
snp_F3GS49K01ECAJ6_213	A	1
snp_GBPNQUD02FPE1L_396	A	1
snp_CA348539_270	A	1
snp_FYV3OTN01DIVQ7_259	C	1
snp_FYV3OTN01DZG3X_9	C	1
snp_CA345022_100	A	1
snp_FZNWKMO01BCF4T_185	A	1
snp_F3GS49K02HD6I7_350	C	1
snp_F3GS49K01DV842_341	A	1
snp_GAY7CUQ02JPKV8_332	G	1
snp_GB5RBPX01B5WBV_91	A	1
snp_CR373682_484	A	1
snp_F3GS49K01BCS9D_53	G	1
snp_GBPNQUD01C2VFV_445	G	1
snp_F0DLFKL01B4751_256	A	1
snp_FYV3OTN01B0VU0_231	G	1
snp_F3GS49K01ESDFN_81	C	1
snp_GAY7CUQ01AEWHO_235	G	1
snp_CA387698_375	A	1
snp_F3GS49K01BH4SF_12	G	1
snp_FYV3OTN01D16RZ_230	T	1
snp_CA365712_31	A	1
snp_F3GS49K02HEQAM_3	A	1
snp_FYV3OTN01C9KQA_80	G	1
snp_GAY7CUQ02HIWN2_375	G	1
snp_FYV3OTN02H94VM_394	A	1
snp_GAY7CUQ01A5Q43_293	T	1
snp_GBPNQUD01AUJFY_224	C	1
snp_F3GS49K01AW6GD_183	G	1
snp_F3GS49K02JQW6H_61	G	1
snp_FYV3OTN02G3ZNM_28	G	1
snp_FZ8DYKY01EV92C_250	G	1
snp_FYV3OTN01CZHUY_303	A	1
snp_BX074688_296	G	1
snp_GAY7CUQ01E8V9G_262	A	1
snp_GAY7CUQ02GP09X_17	G	1
snp_CA357530_372	A	1
snp_FYV3OTN02JMD0H_158	C	1
snp_DV195163_267	A	1
snp_FYV3OTN01DU9DW_322	G	1
snp_GBPNQUD01BM0MP_183	A	1
snp_CR371003_81	A	1
snp_FYV3OTN01BBHZ7_7	G	1
snp_FYV3OTN02JC9PV_189	A	1
snp_FZ8DYKY01BCN4S_269	A	1
snp_BX077978_824	A	1
snp_BX872714_392	A	1
snp_CA363166_244	G	1
snp_FYV3OTN02G6B10_60	A	1
snp_FYV3OTN02I5F4H_62	G	1
snp_FYV3OTN02JD98J_331	A	1
snp_GE829106_36	A	1
snp_GBPNQUD01A98P4_215	A	1
snp_BX081982_548	A	1
snp_FYV3OTN01CLZB4_273	G	1
snp_GAY7CUQ01E5A0Q_402	G	1
snp_FYV3OTN01DWXKZ_223	A	1
snp_F0DLFKL02GVC66_217	A	1
snp_F3GS49K01AQL1U_365	A	1
snp_FYV3OTN01AZJ7P_175	A	1
snp_F3GS49K01BNQF4_172	A	1
snp_FYV3OTN01DSGSH_246	G	1
snp_CR370480_363	A	1
snp_F6VG15V01CKS7F_60	A	1
snp_BX303985_472	A	1
snp_F3GS49K01APJW5_477	A	1
snp_F3GS49K02IO2YJ_153	G	1
snp_FYV3OTN02H0BQF_9	G	1
snp_F6VG15V01BUFQY_313	A	1
snp_FYV3OTN01E0CVS_285	C	1
snp_GBPNQUD01ALF2N_185	C	1
snp_F3GS49K01BHP1N_375	C	1
snp_F3GS49K01BHQE1_143	G	1
snp_FYV3OTN01CFI4Z_116	A	1
snp_F6VG15V01AU7OC_17	G	1
snp_F6VG15V02FWH86_251	T	1
snp_FYV3OTN01C1M20_298	A	1
snp_F6VG15V01B231D_191	A	1
snp_F3GS49K01ELSJU_236	G	1
snp_FYV3OTN01C6DX0_60	A	1
snp_F3GS49K02FQFKI_53	C	1
snp_FYV3OTN01BQYZK_354	G	1
snp_FYV3OTN01AZFTL_239	C	1
snp_F6VG15V01A18FB_138	A	1
snp_FYV3OTN01BZ9P4_96	G	1
snp_F3GS49K01CK7J2_228	A	1
snp_FYV3OTN01B0P90_247	G	1
snp_FYV3OTN01AGA2K_270	A	1
snp_FYV3OTN01A4UWZ_260	G	1
snp_F3GS49K02H2RL2_182	G	1
snp_F3GS49K01BIH6N_306	C	1
snp_FYV3OTN01A8SD7_19	G	1
snp_F3GS49K01B1XIL_187	G	1
snp_F3GS49K01E3J45_80	A	1
snp_FYV3OTN01A15Q1_180	A	1
snp_F6VG15V01CKZR3_392	A	1
snp_F3GS49K01B5IC2_201	G	1
snp_F3GS49K01BC6LG_422	A	1
snp_FYV3OTN01A3JOW_267	G	1
snp_F3GS49K02G8GAQ_143	G	1
snp_F3GS49K01AGDZW_52	G	1
snp_F3GS49K01B3EAW_327	A	1
snp_F3GS49K02IGP2G_72	A	1
snp_FYV3OTN01APFCX_13	C	1
snp_F3GS49K01BE78I_251	A	1
snp_F3GS49K01BJYIF_28	C	1
snp_FYV3OTN01BEDWZ_83	A	1
snp_F3GS49K02HU8UG_340	A	1
snp_F3GS49K01D3V9V_145	G	1
snp_F3GS49K01ASS13_71	G	1
snp_F3GS49K01EDGUQ_55	C	1
snp_F6VG15V01CKRHO_462	A	1
snp_F6VG15V01DUPUA_172	A	1
snp_F6VG15V02GJWSM_168	C	1
snp_F6VG15V01ARHD2_186	A	1
snp_FYV3OTN01C8KKU_264	A	1
snp_FYV3OTN01CGXG0_66	G	1
snp_F3GS49K01AV4T4_365	A	1
snp_F3GS49K02JEAL7_320	G	1
snp_FYV3OTN01C63OX_72	A	1
snp_F3GS49K02GT351_31	G	1
snp_F3GS49K02JOHDT_400	A	1
snp_F3GS49K02H2H51_331	G	1
snp_FYV3OTN01B1ASP_140	A	1
snp_FYV3OTN01A8HD0_213	A	1
snp_F6VG15V01CDH7C_381	G	1
snp_F3GS49K01B0LL9_132	A	1
snp_FYV3OTN01B8PFO_221	A	1
snp_F3GS49K01BOJRQ_248	A	1
snp_FYV3OTN01AKVQS_209	G	1
snp_F3GS49K02GA6B7_260	A	1
snp_FYV3OTN01BBHTS_160	G	1
snp_FYV3OTN01BF3CD_352	G	1
snp_F3GS49K01EZ8HP_172	A	1
snp_F3GS49K01AYULR_145	A	1
snp_F3GS49K01A5LQ2_101	A	1
snp_F3GS49K01BKLK5_150	A	1
snp_F3GS49K01A9RBK_327	A	1
snp_F6VG15V01EN52F_338	G	1
snp_FYV3OTN01APOFT_211	A	1
snp_FYV3OTN01CFG05_433	C	1
snp_F6VG15V02JM1DC_198	C	1
snp_FYV3OTN01BQQIU_87	G	1
snp_F3GS49K01AUSST_249	A	1
snp_F3GS49K02GEBB0_348	C	1
snp_F3GS49K01E3W14_64	C	1
snp_F3GS49K01EOWK5_233	C	1
snp_F3GS49K02G6I80_354	G	1
snp_F6VG15V02H1M7A_387	A	1
snp_F3GS49K01D7UST_197	A	1
snp_F3GS49K02J302J_26	G	1
snp_F6VG15V01DI3BA_409	A	1
snp_F3GS49K01C2FKZ_259	G	1
snp_F3GS49K01A7Q93_445	A	1
snp_F3GS49K02FJ8TF_305	C	1
snp_F6VG15V01AXN7B_162	G	1
snp_FYV3OTN01ALAH4_176	G	1
snp_F3GS49K01EU5R9_343	A	1
snp_F3GS49K01ASN8T_130	G	1
snp_F3GS49K02HCEF4_159	A	1
snp_F3GS49K01BINH3_202	G	1
snp_FYV3OTN01AUVVH_71	C	1
snp_F3GS49K02FRW05_94	A	1
snp_FYV3OTN01ATOFM_114	A	1
snp_FYV3OTN01BEVFM_96	A	1
snp_F3GS49K01B1F7M_94	A	1
snp_F3GS49K02GKZS3_54	G	1
snp_FYV3OTN01CIY2X_79	G	1
snp_F3GS49K01BCREG_67	A	1
snp_F6VG15V01DPB45_566	A	1
snp_FYV3OTN01BF3CD_415	A	1
snp_F3GS49K01CNKI8_146	G	1
snp_FYV3OTN01CFJFH_388	G	1
snp_FYV3OTN01AJWU5_472	A	1
snp_F3GS49K01B9P9X_70	G	1
snp_F3GS49K01CMTW5_86	A	1
snp_FYV3OTN01CGJTR_298	G	1
snp_F3GS49K01D7SIZ_101	A	1
snp_F3GS49K01ERK8N_19	G	1
snp_F3GS49K01CENN9_84	A	1
snp_F3GS49K01C3LD3_330	A	1
snp_F6VG15V01DSQFI_18	G	1
snp_BX075545_570	A	1
snp_BX300615_303	G	1
snp_BX857040_205	A	1
snp_BX301804_53	A	1
snp_F3GS49K01A1RCV_116	C	1
snp_F0DLFKL01CNVS7_56	A	1
snp_F0DLFKL01A4ONV_1	A	1
snp_BX858227_598	A	1
snp_F0DLFKL01E3W61_202	G	1
snp_BX295488_274	A	1
snp_BX858227_400	G	1
snp_CA342846_48	A	1
snp_BX888348_155	A	1
snp_CB494689_227	G	1
snp_CA360228_326	A	1
snp_BX860987_27	A	1
snp_AB052835_277	A	1
snp_CX145240_1	C	1
snp_BX074195_345	C	1
snp_BX319840_668	G	1
snp_BX073596_787	A	1
snp_F0DLFKL02GFCYE_42	A	1
snp_F0DLFKL02HP13B_352	G	1
snp_CU068686_463	G	1
snp_F0DLFKL02J3UFV_52	G	1
snp_CX721981_275	A	1
snp_CA365375_379	A	1
snp_BX303254_177	A	1
snp_BX875913_556	A	1
snp_F0DLFKL02IHWOE_78	A	1
snp_BX872675_361	C	1
snp_BX869590_239	G	1
snp_CU063170_19	G	1
snp_CT571988_130	A	1
snp_BT073320_230	A	1
snp_CN210900_303	A	1
snp_F0DLFKL01CMN5K_185	C	1
snp_F0DLFKL02FPKXE_166	A	1
snp_F3GS49K01A3NDD_168	A	1
snp_F0DLFKL01D9FSE_242	A	1
snp_F0DLFKL01AX0AK_215	A	1
snp_CA360228_185	G	1
snp_F0DLFKL01EJJRS_307	G	1
snp_BX074081_369	G	1
snp_BX311609_167	G	1
snp_F0DLFKL01DR3SY_87	A	1
snp_F0DLFKL01CC811_279	C	1
snp_F0DLFKL02IKZTA_16	A	1
snp_F0DLFKL02F9RML_78	A	1
snp_BX073131_608	G	1
snp_CA359144_574	A	1
snp_CA384616_339	A	1
snp_BT074176_125	A	1
snp_F0DLFKL01AI0EC_55	A	1
snp_CA373450_239	A	1
snp_CA351682_313	G	1
snp_CA346319_12	A	1
snp_CB487200_50	A	1
snp_CT563344_237	A	1
snp_CB492627_232	A	1
snp_F0DLFKL01D1TBY_30	A	1
snp_F3GS49K01A5G2M_418	G	1
snp_CT571756_146	G	1
snp_BX074524_292	A	1
snp_F0DLFKL01EX4HN_233	C	1
snp_CU065237_12	G	1
snp_BX078807_192	G	1
snp_BX870148_361	A	1
snp_CA346603_528	C	1
snp_BX301770_496	A	1
snp_BX864288_333	A	1
snp_F0DLFKL01AI9UG_20	A	1
snp_CA360416_153	A	1
snp_BX320848_228	A	1
snp_CX147052_1	G	1
snp_F0DLFKL01EIW3R_20	A	1
snp_F0DLFKL01DCP4S_1	A	1
snp_CX041139_379	A	1
snp_F0DLFKL01BT316_124	A	1
snp_BX072665_432	G	1
snp_AY363111_859	A	1
snp_CA358573_344	A	1
snp_CR374776_145	G	1
snp_F0DLFKL01AVTIJ_135	A	1
snp_CA386016_284	A	1
snp_CX253148_207	G	1
snp_F0DLFKL02JSA2V_462	A	1
snp_F0DLFKL02HZ331_107	A	1
snp_CU065237_210	G	1
snp_F0DLFKL01AOU7F_1	A	1
snp_BX884230_157	G	1
snp_BX310147_141	A	1
snp_DV201001_94	G	1
snp_AY614595_1154	A	1
snp_CA368467_435	G	1
snp_CA384760_284	A	1
snp_F0DLFKL01CULHC_262	G	1
snp_CU075090_687	A	1
snp_BT073847_531	G	1
snp_F0DLFKL01EXAQB_71	G	1
snp_BX911541_416	A	1
snp_F0DLFKL01CKLCX_245	G	1
snp_CT569002_326	G	1
snp_CU065960_935	A	1
snp_BX865421_703	A	1
snp_BX297399_216	C	1
snp_BX082716_468	G	1
snp_BX308056_53	C	1
snp_BX313929_36	A	1
snp_CA385620_563	A	1
snp_F0DLFKL01APPR1_1	A	1
snp_F3GS49K01A2A7K_334	G	1
snp_CT962615_263	G	1
snp_CB496073_559	C	1
snp_CX031152_22	A	1
snp_BX073510_438	C	1
snp_CA352104_494	A	1
snp_F0DLFKL01AOQF3_94	A	1
snp_CA342203_488	C	1
snp_CA387588_253	G	1
snp_CX037511_231	C	1
snp_F0DLFKL01A50FH_314	G	1

## Sheet: 4 NCCCWA
Mark	Allele1	Allele1_Freq	Allele2	Allele2_Freq	MAF
snp_FYV3OTN01DU9DW_322	A	0.01	G	0.99	0.01
snp_FYV3OTN01BQYZK_354	A	0.01	G	0.99	0.01
snp_FYV3OTN01AUVVH_71	A	0.01	C	0.99	0.01		MAF	Number of SNPs
snp_F3GS49K01ARX7Z_346	A	0.01	G	0.99	0.01		MAF < 0.05	22
snp_CR375032_549	A	0.01	G	0.99	0.01		0.05 >= MAF < 0.1	36
snp_GBPNQUD01C2VFV_445	A	0.02	G	0.98	0.02		0.1 >= MAF < 0.2	73
snp_F3GS49K02GT351_31	A	0.02	G	0.98	0.02		0.2 >= MAF < 0.3	56
snp_BX309691_387	A	0.02	G	0.98	0.02		0.3 >= MAF < 0.4	67
snp_FZNWKMO01COR2U_201	A	0.03	T	0.97	0.03		0.4 >= MAF < 0.5	87
snp_FYV3OTN02GYW27_269	A	0.03	G	0.97	0.03		MAF = 0.5	266
snp_F6VG15V01AU7OC_17	A	0.03	G	0.97	0.03		MAF = 1.00	351
snp_F3GS49K01C4F5V_114	C	0.03	G	0.97	0.03		Total count	958
snp_F0DLFKL01E2IE2_371	A	0.03	G	0.97	0.03
snp_CU063283_296	A	0.03	G	0.97	0.03
snp_F3GS49K01B5IC2_201	A	0.05	G	0.95	0.05
snp_F3GS49K01BFA4E_390	A	0.05	G	0.95	0.05
snp_CA383224_51	A	0.05	T	0.95	0.05
snp_CA379963_61	A	0.06	C	0.94	0.06
snp_FYV3OTN02GLF2E_158	A	0.06	C	0.94	0.06
snp_F3GS49K02G6I80_354	A	0.06	G	0.94	0.06
snp_F3GS49K02FZFJN_485	A	0.06	G	0.94	0.06
snp_F6VG15V02FY8CY_206	A	0.06	G	0.94	0.06
snp_F0DLFKL02FNROW_348	A	0.06	G	0.94	0.06
snp_F0DLFKL01A81SX_48	A	0.06	C	0.94	0.06
snp_CA385874_404	A	0.06	G	0.94	0.06
snp_F3GS49K02J302J_26	A	0.07	G	0.93	0.07
snp_BX887828_147	A	0.07	G	0.93	0.07
snp_FYV3OTN01CSV68_226	A	0.08	G	0.92	0.08
snp_GBPNQUD01AUJFY_224	A	0.08	C	0.92	0.08
snp_F6VG15V02HU9TN_70	A	0.08	G	0.92	0.08
snp_F3GS49K01CEXH4_69	C	0.08	G	0.92	0.08
snp_BX088197_319	A	0.08	T	0.92	0.08
snp_F0DLFKL02HP13B_352	A	0.08	G	0.92	0.08
snp_CX035368_233	A	0.08	G	0.92	0.08
snp_FYV3OTN02GO72R_343	A	0.09	G	0.91	0.09
snp_GBPNQUD01ALF2N_185	A	0.09	C	0.91	0.09
snp_BX869590_239	A	0.09	G	0.91	0.09
snp_CB492627_166	A	0.09	G	0.91	0.09
snp_F3GS49K01EDGUQ_55	A	0.1	C	0.9	0.1
snp_BX886696_617	A	0.1	G	0.9	0.1
snp_FZNWKMO01BDV5C_284	A	0.11	G	0.89	0.11
snp_CA356216_36	A	0.11	G	0.89	0.11
snp_F6VG15V01DHCOS_214	A	0.11	G	0.89	0.11
snp_F3GS49K01A37TF_448	A	0.11	G	0.89	0.11
snp_CA353913_263	A	0.11	G	0.89	0.11
snp_F3GS49K02JYICY_220	A	0.12	T	0.88	0.12
snp_F3GS49K01CS0BJ_114	A	0.13	T	0.88	0.13
snp_F3GS49K01D3V9V_145	A	0.13	G	0.88	0.13
snp_F3GS49K01D97LC_209	A	0.13	C	0.88	0.13
snp_F0DLFKL01ECAEX_72	A	0.13	G	0.88	0.13
snp_BX072665_432	A	0.13	G	0.88	0.13
snp_BX298402_340	A	0.13	G	0.88	0.13
snp_F0DLFKL01EW1GK_177	A	0.13	G	0.88	0.13
snp_GAY7CUQ01AJPHL_48	A	0.14	C	0.86	0.14
snp_F6VG15V01BPJ9V_359	A	0.14	G	0.86	0.14
snp_F6VG15V01AHY01_354	A	0.14	G	0.86	0.14
snp_F3GS49K01DHVHP_218	A	0.14	G	0.86	0.14
snp_BX858227_400	A	0.14	G	0.86	0.14
snp_F0DLFKL02I0C9Y_213	A	0.14	T	0.86	0.14
snp_GBPNQUD01BSB8Z_20	A	0.15	G	0.85	0.15
snp_GAY7CUQ01A02RB_105	A	0.15	G	0.85	0.15
snp_F3GS49K01BMOQI_50	A	0.15	G	0.85	0.15
snp_BX884230_157	A	0.15	G	0.85	0.15
snp_CX067472_15	A	0.15	G	0.85	0.15
snp_BX085507_319	A	0.15	G	0.85	0.15
snp_F3GS49K02JPP0J_416	A	0.16	G	0.84	0.16
snp_GAY7CUQ01AYNX5_433	A	0.16	G	0.84	0.16
snp_F3GS49K01BA4C3_72	A	0.16	G	0.84	0.16
snp_F3GS49K02JPP0J_208	A	0.16	G	0.84	0.16
snp_F0DLFKL02J7CSN_360	C	0.16	G	0.84	0.16
snp_CU065576_143	A	0.16	G	0.84	0.16
snp_DV202614_318	A	0.16	G	0.84	0.16
snp_GAY7CUQ01D82SS_254	A	0.17	G	0.83	0.17
snp_F6VG15V01BUAUU_68	A	0.17	G	0.83	0.17
snp_F6VG15V01AY9VK_85	A	0.17	G	0.83	0.17
snp_F3GS49K01BYH4G_235	A	0.17	G	0.83	0.17
snp_F3GS49K02FROYO_278	A	0.17	G	0.83	0.17
snp_CA383420_643	A	0.17	G	0.83	0.17
snp_F0DLFKL01A3QK6_38	A	0.17	G	0.83	0.17
snp_GBPNQUD02G6CGM_92	A	0.18	C	0.82	0.18
snp_F6VG15V02HPIH3_334	A	0.18	C	0.82	0.18
snp_F3GS49K01B2BA2_176	A	0.18	G	0.82	0.18
snp_F6VG15V02FYIAW_143	A	0.18	G	0.82	0.18
snp_F3GS49K02JEIBN_251	A	0.18	C	0.82	0.18
snp_F3GS49K02H2RL2_182	A	0.19	G	0.81	0.19
snp_F3GS49K02IHKNM_422	A	0.19	C	0.81	0.19
snp_FZ8DYKY01BRBUV_125	A	0.2	G	0.8	0.2
snp_F3GS49K01ECLL9_74	A	0.2	C	0.8	0.2
snp_F3GS49K01AHM8G_447	A	0.2	T	0.8	0.2
snp_F3GS49K01ARLCI_353	A	0.2	G	0.8	0.2
snp_CX246307_169	A	0.2	C	0.8	0.2
snp_CR375394_464	A	0.2	T	0.8	0.2
snp_F3GS49K01A9FM4_59	A	0.21	C	0.79	0.21
snp_F3GS49K01AN6YE_36	A	0.22	C	0.78	0.22
snp_F3GS49K01BBMDI_405	C	0.22	G	0.78	0.22
snp_F0DLFKL02J5QXP_31	A	0.22	G	0.78	0.22
snp_AJ272372_699	A	0.22	G	0.78	0.22
snp_GAY7CUQ01BMMML_287	A	0.23	G	0.77	0.23
snp_F3GS49K02HFY77_296	A	0.23	G	0.77	0.23
snp_F0DLFKL01B1GPH_23	A	0.23	G	0.77	0.23
snp_GBPNQUD01BTTCT_137	A	0.24	G	0.76	0.24
snp_F3GS49K01D8PZO_256	A	0.24	G	0.76	0.24
snp_CA370341_669	A	0.24	G	0.76	0.24
snp_BX072734_476	C	0.24	G	0.76	0.24
snp_GAY7CUQ01EKP4F_113	A	0.25	G	0.75	0.25
snp_FZ8DYKY01EV92C_250	A	0.25	G	0.75	0.25
snp_F3GS49K01ANPFA_211	A	0.25	C	0.75	0.25
snp_CA355866_156	A	0.25	C	0.75	0.25
snp_FYV3OTN01ECEPJ_256	A	0.27	C	0.73	0.27
snp_CA350190_63	A	0.27	G	0.73	0.27
snp_F3GS49K02JUVWS_356	A	0.27	G	0.73	0.27
snp_F3GS49K01ASN8T_130	A	0.27	G	0.73	0.27
snp_F3GS49K01E5EXG_309	A	0.27	G	0.73	0.27
snp_CR370216_725	C	0.27	G	0.73	0.27
snp_DV199749_487	A	0.27	G	0.73	0.27
snp_GAY7CUQ01EC7R0_184	A	0.28	C	0.72	0.28
snp_F3GS49K02IJW3A_455	A	0.28	G	0.72	0.28
snp_F3GS49K01EXU80_14	A	0.28	G	0.72	0.28
snp_BX076845_524	A	0.3	G	0.7	0.3
snp_F3GS49K02GSJTT_358	A	0.3	C	0.7	0.3
snp_F3GS49K01DB8JT_370	A	0.3	G	0.7	0.3
snp_BX083234_240	C	0.3	G	0.7	0.3
snp_F3GS49K01A1YZA_204	A	0.3	G	0.7	0.3
snp_F0DLFKL01C0F1F_292	A	0.31	G	0.69	0.31
snp_GB5RBPX01AMB69_95	A	0.31	G	0.69	0.31
snp_F6VG15V01D8X5K_305	A	0.31	G	0.69	0.31
snp_F3GS49K01DPA4C_153	A	0.31	C	0.69	0.31
snp_F3GS49K01D06XI_10	A	0.31	G	0.69	0.31
snp_CA344387_383	A	0.31	G	0.69	0.31
snp_BX857718_361	A	0.31	G	0.69	0.31
snp_BT073851_403	A	0.31	G	0.69	0.31
snp_F3GS49K01BTVV2_392	A	0.32	G	0.68	0.32
snp_F3GS49K01CB5PQ_393	A	0.32	G	0.68	0.32
snp_BX321524_720	A	0.32	T	0.68	0.32
snp_BX913822_253	A	0.32	G	0.68	0.32
snp_CX256862_13	A	0.32	G	0.68	0.32
snp_FYV3OTN01CRBC4_132	A	0.33	G	0.67	0.33
snp_F6VG15V02IDBMZ_293	A	0.33	G	0.67	0.33
snp_F3GS49K01DIUNZ_355	A	0.33	G	0.67	0.33
snp_CA341693_269	A	0.33	G	0.67	0.33
snp_F0DLFKL01B4MEX_167	A	0.33	G	0.67	0.33
snp_F6VG15V02I7HQC_202	A	0.34	G	0.66	0.34
snp_BX871779_658	A	0.34	G	0.66	0.34
snp_AY319391_1224	A	0.34	G	0.66	0.34
snp_CU064614_109	A	0.34	G	0.66	0.34
snp_CR371753_150	A	0.34	G	0.66	0.34
snp_F3GS49K02F90HH_226	A	0.35	G	0.65	0.35
snp_CA351652_430	A	0.35	G	0.65	0.35
snp_CA385534_245	A	0.35	G	0.65	0.35
snp_F0DLFKL01DDA7N_236	A	0.35	G	0.65	0.35
snp_F6VG15V01D9LQA_300	A	0.36	G	0.64	0.36
snp_CA386806_551	A	0.36	G	0.64	0.36
snp_GBPNQUD01B1XOR_304	A	0.38	G	0.63	0.38
snp_FYV3OTN01C1TMY_37	A	0.38	G	0.63	0.38
snp_F3GS49K01DV1YY_244	A	0.38	G	0.63	0.38
snp_F3GS49K02I3USJ_458	A	0.38	G	0.62	0.38
snp_BT073514_524	A	0.38	G	0.63	0.38
snp_BX315667_820	A	0.38	G	0.63	0.38
snp_CA341715_298	A	0.39	G	0.61	0.39
snp_GBPNQUD01A5QVF_390	A	0.4	G	0.6	0.4
snp_F6VG15V01BN8DG_190	A	0.4	G	0.6	0.4
snp_F0DLFKL02IZS2C_44	A	0.4	G	0.6	0.4
snp_CR369444_38	A	0.4	C	0.6	0.4
snp_CA363166_167	A	0.4	G	0.6	0.4
snp_BX082269_110	A	0.4	G	0.6	0.4
snp_GAY7CUQ01AWR5Y_177	A	0.41	G	0.59	0.41
snp_F0DLFKL01EGSTC_35	A	0.41	G	0.59	0.41
snp_DV193321_163	A	0.41	G	0.59	0.41
snp_CA355712_344	A	0.41	G	0.59	0.41
snp_CA374166_316	A	0.41	C	0.59	0.41
snp_F3GS49K01EPYFO_10	A	0.42	G	0.58	0.42
snp_CX142141_101	A	0.42	G	0.58	0.42
snp_CU072846_507	A	0.42	G	0.58	0.42
snp_GBPNQUD02HL7CH_260	A	0.43	G	0.57	0.43
snp_GAY7CUQ01AXWRD_26	A	0.43	C	0.57	0.43
snp_F3GS49K01D1312_26	A	0.43	G	0.57	0.43
snp_F3GS49K02JE1SV_151	A	0.43	G	0.57	0.43
snp_FYV3OTN01BJ2US_336	C	0.43	G	0.57	0.43
snp_CX142678_338	A	0.43	G	0.57	0.43
snp_CX039799_641	A	0.43	G	0.57	0.43
snp_F3GS49K01DC4VZ_131	A	0.44	G	0.56	0.44
snp_BX864660_725	A	0.44	G	0.56	0.44
snp_CA374166_568	A	0.44	C	0.56	0.44
snp_F3GS49K01EF9E9_430	A	0.45	G	0.55	0.45
snp_BX080248_389	A	0.45	G	0.55	0.45
snp_FYV3OTN02GML4K_290	A	0.47	G	0.53	0.47
snp_F3GS49K02JIY4H_390	A	0.47	C	0.53	0.47
snp_F3GS49K01DYHJT_249	A	0.47	G	0.53	0.47
snp_BX876513_382	A	0.47	G	0.53	0.47
snp_CX032783_254	A	0.47	G	0.53	0.47
snp_AB196460_841	A	0.47	G	0.53	0.47
snp_F0DLFKL01A87VG_312	A	0.47	G	0.53	0.47
snp_CA349351_208	A	0.48	G	0.52	0.48
snp_BX862526_336	A	0.48	G	0.52	0.48
snp_BX078786_199	A	0.48	G	0.52	0.48
snp_GAY7CUQ01BRIBV_254	C	0.49	G	0.51	0.49
snp_BT073007_629	A	0.49	C	0.51	0.49
snp_BX865581_374	A	0.49	G	0.51	0.49
snp_F0DLFKL02GQM4V_175	A	0.49	G	0.51	0.49
snp_CA358227_591	A	0.49	G	0.51	0.49
snp_BX073163_508	A	0.49	G	0.51	0.49
snp_GAY7CUQ01AJKEJ_112	A	0.5	G	0.5	0.5
snp_FYV3OTN01DJBW6_215	A	0.5	G	0.5	0.5
snp_F3GS49K01B4YGY_212	A	0.5	G	0.5	0.5
snp_GAY7CUQ01E8V9G_380	A	0.5	G	0.5	0.5
snp_AB052835_3374	A	0.5	C	0.5	0.5
snp_FYV3OTN01DWXKZ_401	A	0.5	G	0.5	0.5
snp_FYV3OTN01CN683_242	A	0.5	G	0.5	0.5
snp_FYV3OTN02HU2TE_39	A	0.5	G	0.5	0.5
snp_FYV3OTN01DAASK_365	A	0.5	G	0.5	0.5
snp_GAY7CUQ01APR2B_197	A	0.5	G	0.5	0.5
snp_FYV3OTN02I4VEX_406	A	0.5	G	0.5	0.5
snp_F3GS49K01A4MP3_77	A	0.5	G	0.5	0.5
snp_GBPNQUD01BLY15_225	A	0.5	G	0.5	0.5
snp_FYV3OTN02FOYXN_327	A	0.5	G	0.5	0.5
snp_CA370991_105	A	0.5	G	0.5	0.5
snp_F3GS49K01DJUBO_267	A	0.5	G	0.5	0.5
snp_F3GS49K01A2EVY_269	A	0.5	G	0.5	0.5
snp_GAY7CUQ02ICDBI_184	A	0.5	G	0.5	0.5
snp_FYV3OTN02H94VM_308	C	0.5	G	0.5	0.5
snp_FYV3OTN02IWIRC_59	A	0.5	C	0.5	0.5
snp_GB5RBPX01CNCW7_284	A	0.5	G	0.5	0.5
snp_GAY7CUQ02GDE2M_432	A	0.5	G	0.5	0.5
snp_FYV3OTN01A91VX_147	A	0.5	G	0.5	0.5
snp_FYV3OTN02GO72R_100	A	0.5	G	0.5	0.5
snp_FYV3OTN01EBWLL_258	A	0.5	G	0.5	0.5
snp_F3GS49K02JDNQL_125	A	0.5	G	0.5	0.5
snp_FYV3OTN01D2B8H_321	A	0.5	G	0.5	0.5
snp_F6VG15V01DJ4MO_133	C	0.5	G	0.5	0.5
snp_FYV3OTN01ELLLU_13	A	0.5	C	0.5	0.5
snp_F3GS49K01AIPCY_11	A	0.5	G	0.5	0.5
snp_BX885550_191	A	0.5	G	0.5	0.5
snp_FYV3OTN02JHBHO_83	A	0.5	G	0.5	0.5
snp_GAY7CUQ01BFJ3E_38	A	0.5	G	0.5	0.5
snp_FYV3OTN01DJTSZ_373	A	0.5	G	0.5	0.5
snp_F3GS49K01D6D8U_95	A	0.5	G	0.5	0.5
snp_FYV3OTN01CZ0D4_26	A	0.5	G	0.5	0.5
snp_FYV3OTN02GFWDM_452	A	0.5	C	0.5	0.5
snp_FYV3OTN02IKWGP_19	C	0.5	G	0.5	0.5
snp_GAY7CUQ02HXDBV_169	A	0.5	C	0.5	0.5
snp_CT569332_82	A	0.5	C	0.5	0.5
snp_F6VG15V01AT2B0_40	A	0.5	G	0.5	0.5
snp_FYV3OTN01DCSA8_69	A	0.5	G	0.5	0.5
snp_GAY7CUQ01ALTNX_188	A	0.5	G	0.5	0.5
snp_F3GS49K01DG4QX_130	A	0.5	G	0.5	0.5
snp_F3GS49K01EII2P_213	A	0.5	C	0.5	0.5
snp_FYV3OTN02IV0K8_144	A	0.5	T	0.5	0.5
snp_F6VG15V02JHG8W_220	C	0.5	G	0.5	0.5
snp_GD3412002F89LL_113	A	0.5	G	0.5	0.5
snp_GBPNQUD01CNICZ_255	A	0.5	T	0.5	0.5
snp_CX032999_502	A	0.5	G	0.5	0.5
snp_F3GS49K01EZ8HP_386	A	0.5	G	0.5	0.5
snp_GAY7CUQ01BIQUY_13	A	0.5	C	0.5	0.5
snp_FYV3OTN02F99UC_94	A	0.5	G	0.5	0.5
snp_FYV3OTN02FKEZS_36	A	0.5	G	0.5	0.5
snp_FYV3OTN02GRKQP_39	A	0.5	G	0.5	0.5
snp_GAY7CUQ01BWSUJ_17	A	0.5	G	0.5	0.5
snp_GAY7CUQ01DPLTJ_46	A	0.5	G	0.5	0.5
snp_FYV3OTN01E00EZ_171	A	0.5	G	0.5	0.5
snp_FYV3OTN02IFP2W_313	A	0.5	G	0.5	0.5
snp_FYV3OTN01BG6KS_256	A	0.5	G	0.5	0.5
snp_GBPNQUD02G5JLC_269	A	0.5	G	0.5	0.5
snp_GAY7CUQ02H5OMZ_129	A	0.5	C	0.5	0.5
snp_GAY7CUQ01CLD88_248	A	0.5	G	0.5	0.5
snp_BX913668_561	A	0.5	G	0.5	0.5
snp_GAY7CUQ02FRI11_274	A	0.5	G	0.5	0.5
snp_FYV3OTN02HR23W_84	A	0.5	G	0.5	0.5
snp_F3GS49K02IM9QQ_263	A	0.5	C	0.5	0.5
snp_FYV3OTN02JMC08_212	A	0.5	G	0.5	0.5
snp_FYV3OTN01C8UYV_252	A	0.5	C	0.5	0.5
snp_BX314903_119	A	0.5	G	0.5	0.5
snp_FZ8DYKY01A73JT_145	A	0.5	G	0.5	0.5
snp_FYV3OTN01EU4II_83	A	0.5	G	0.5	0.5
snp_F3GS49K01DC460_68	A	0.5	G	0.5	0.5
snp_CB494396_112	A	0.5	T	0.5	0.5
snp_FYV3OTN01CPM92_261	A	0.5	G	0.5	0.5
snp_FYV3OTN01EIZX3_64	A	0.5	G	0.5	0.5
snp_FYV3OTN02FSMFR_43	A	0.5	C	0.5	0.5
snp_GAY7CUQ01E06XX_137	A	0.5	G	0.5	0.5
snp_F3GS49K01ALDBC_47	A	0.5	G	0.5	0.5
snp_FYV3OTN02H1Z9L_222	A	0.5	C	0.5	0.5
snp_GAY7CUQ01BRYXK_93	A	0.5	G	0.5	0.5
snp_FYV3OTN01A1LFI_232	A	0.5	C	0.5	0.5
snp_FZ8DYKY01AFOS0_208	A	0.5	G	0.5	0.5
snp_FYV3OTN01DP9D3_200	A	0.5	G	0.5	0.5
snp_F0DLFKL01CILTK_359	A	0.5	G	0.5	0.5
snp_CR373648_327	A	0.5	G	0.5	0.5
snp_GAY7CUQ02GVP0D_151	A	0.5	G	0.5	0.5
snp_GAY7CUQ02GFR06_31	A	0.5	C	0.5	0.5
snp_FYV3OTN01C6NWE_310	A	0.5	G	0.5	0.5
snp_GBPNQUD02G6J96_221	A	0.5	G	0.5	0.5
snp_F3GS49K01BPNHC_279	A	0.5	G	0.5	0.5
snp_F3GS49K01AMW3W_99	A	0.5	G	0.5	0.5
snp_FYV3OTN01B9CYG_470	A	0.5	G	0.5	0.5
snp_F6VG15V01EPBZG_113	A	0.5	C	0.5	0.5
snp_F3GS49K01EYDO3_231	A	0.5	G	0.5	0.5
snp_F3GS49K01D2VOJ_314	A	0.5	G	0.5	0.5
snp_F3GS49K01CQOIM_100	A	0.5	G	0.5	0.5
snp_F3GS49K02IO2YJ_255	C	0.5	G	0.5	0.5
snp_F3GS49K01B2WCJ_3	A	0.5	C	0.5	0.5
snp_FYV3OTN01AWCII_355	A	0.5	G	0.5	0.5
snp_F6VG15V02H1R8C_402	A	0.5	G	0.5	0.5
snp_F3GS49K01CWTKF_53	A	0.5	C	0.5	0.5
snp_F3GS49K02F6FRK_388	A	0.5	T	0.5	0.5
snp_F3GS49K01B38FA_244	A	0.5	G	0.5	0.5
snp_F6VG15V01AQKX4_432	A	0.5	G	0.5	0.5
snp_F3GS49K02GHENA_204	A	0.5	C	0.5	0.5
snp_F3GS49K01BG958_272	A	0.5	T	0.5	0.5
snp_F3GS49K01BCQDM_233	A	0.5	G	0.5	0.5
snp_FYV3OTN01BI07B_108	A	0.5	G	0.5	0.5
snp_F3GS49K01ASS13_302	A	0.5	G	0.5	0.5
snp_F3GS49K01D8CKQ_146	A	0.5	G	0.5	0.5
snp_F3GS49K01C5K6E_260	A	0.5	C	0.5	0.5
snp_F3GS49K01D4FKK_82	A	0.5	G	0.5	0.5
snp_F6VG15V02JGWRU_456	A	0.5	T	0.5	0.5
snp_F3GS49K01DIPQL_123	A	0.5	G	0.5	0.5
snp_F3GS49K01DDUJY_79	A	0.5	G	0.5	0.5
snp_F3GS49K01AYKDT_353	A	0.5	C	0.5	0.5
snp_F6VG15V01CD68E_43	A	0.5	G	0.5	0.5
snp_F3GS49K02I7EST_184	A	0.5	G	0.5	0.5
snp_F3GS49K01B38FA_128	A	0.5	G	0.5	0.5
snp_F3GS49K01AZ5GB_410	A	0.5	C	0.5	0.5
snp_FYV3OTN01ANBU3_204	A	0.5	C	0.5	0.5
snp_F3GS49K02G5R1S_429	A	0.5	G	0.5	0.5
snp_F3GS49K02J2GRO_182	C	0.5	G	0.5	0.5
snp_F3GS49K02IOXWE_283	A	0.5	G	0.5	0.5
snp_F3GS49K01E48OY_54	A	0.5	C	0.5	0.5
snp_F6VG15V01CFB6Q_46	A	0.5	G	0.5	0.5
snp_F3GS49K01EXPF2_270	A	0.5	G	0.5	0.5
snp_F3GS49K01CNE7G_64	A	0.5	G	0.5	0.5
snp_F3GS49K01BJ6JS_319	A	0.5	G	0.5	0.5
snp_F3GS49K02FJEHX_330	A	0.5	C	0.5	0.5
snp_FYV3OTN01AR120_58	A	0.5	C	0.5	0.5
snp_FYV3OTN01A8494_183	A	0.5	C	0.5	0.5
snp_F3GS49K02FWLG6_103	A	0.5	G	0.5	0.5
snp_F6VG15V01AXN7B_78	A	0.5	G	0.5	0.5
snp_FYV3OTN01C39N1_46	A	0.5	G	0.5	0.5
snp_F3GS49K02HEQAM_156	A	0.5	G	0.5	0.5
snp_F3GS49K02G9INZ_468	A	0.5	G	0.5	0.5
snp_F3GS49K02G3JZG_255	C	0.5	G	0.5	0.5
snp_F3GS49K02FQKSU_29	A	0.5	G	0.5	0.5
snp_F3GS49K02JO3TI_193	A	0.5	T	0.5	0.5
snp_F3GS49K01AFXWA_215	A	0.5	C	0.5	0.5
snp_FYV3OTN01BSH0Y_141	A	0.5	G	0.5	0.5
snp_F3GS49K01C10D4_23	A	0.5	C	0.5	0.5
snp_F6VG15V01C6MDL_173	A	0.5	G	0.5	0.5
snp_F3GS49K02F6THB_136	A	0.5	G	0.5	0.5
snp_FYV3OTN01B75BZ_339	A	0.5	G	0.5	0.5
snp_F3GS49K01C81NO_94	A	0.5	G	0.5	0.5
snp_F3GS49K02F203I_440	A	0.5	G	0.5	0.5
snp_FYV3OTN01B9IO3_37	A	0.5	G	0.5	0.5
snp_F3GS49K01BS7UJ_227	A	0.5	G	0.5	0.5
snp_F6VG15V01A18FB_393	A	0.5	G	0.5	0.5
snp_F3GS49K02H0S9O_477	A	0.5	G	0.5	0.5
snp_FYV3OTN01BHFZV_308	A	0.5	C	0.5	0.5
snp_F3GS49K02FPFP4_146	A	0.5	G	0.5	0.5
snp_F3GS49K02F7OR0_95	A	0.5	G	0.5	0.5
snp_FYV3OTN01AQNJZ_179	A	0.5	G	0.5	0.5
snp_FYV3OTN01BCLV3_72	A	0.5	G	0.5	0.5
snp_FYV3OTN01B75BZ_274	A	0.5	G	0.5	0.5
snp_F3GS49K01BQQ8E_459	A	0.5	G	0.5	0.5
snp_F6VG15V01EZIB8_38	A	0.5	G	0.5	0.5
snp_F3GS49K02HH3AX_253	A	0.5	G	0.5	0.5
snp_F3GS49K01EZ9F5_361	A	0.5	G	0.5	0.5
snp_F3GS49K02I1YT8_271	A	0.5	C	0.5	0.5
snp_FYV3OTN01A0N8U_35	A	0.5	G	0.5	0.5
snp_F3GS49K01CIMH2_129	A	0.5	G	0.5	0.5
snp_F3GS49K01D2LMZ_22	A	0.5	G	0.5	0.5
snp_F3GS49K01EP7I6_159	A	0.5	G	0.5	0.5
snp_F3GS49K01DO3H9_385	A	0.5	C	0.5	0.5
snp_F3GS49K01ATJOK_349	A	0.5	C	0.5	0.5
snp_F6VG15V01DJ2ZU_374	A	0.5	G	0.5	0.5
snp_FYV3OTN01AXT6B_142	A	0.5	G	0.5	0.5
snp_FYV3OTN01BSH0Y_228	A	0.5	G	0.5	0.5
snp_F3GS49K01DO8XD_248	A	0.5	T	0.5	0.5
snp_F3GS49K02H7RMP_116	A	0.5	C	0.5	0.5
snp_FYV3OTN01BI07B_264	A	0.5	G	0.5	0.5
snp_F3GS49K01AG6P6_273	A	0.5	G	0.5	0.5
snp_F6VG15V01E9WTT_413	A	0.5	C	0.5	0.5
snp_F6VG15V02GWA4H_335	A	0.5	G	0.5	0.5
snp_F3GS49K01BG958_185	A	0.5	C	0.5	0.5
snp_FYV3OTN01AR1OB_139	A	0.5	C	0.5	0.5
snp_FYV3OTN01CCCTG_37	A	0.5	C	0.5	0.5
snp_F3GS49K01E5391_205	A	0.5	G	0.5	0.5
snp_F3GS49K01ER35P_245	A	0.5	C	0.5	0.5
snp_F6VG15V02F7AHJ_375	A	0.5	G	0.5	0.5
snp_F3GS49K01ESMDJ_283	A	0.5	T	0.5	0.5
snp_F3GS49K01CZJLD_44	A	0.5	G	0.5	0.5
snp_F3GS49K02JIC5L_367	A	0.5	G	0.5	0.5
snp_F0DLFKL01DMTZG_218	A	0.5	G	0.5	0.5
snp_F0DLFKL01CVIFS_365	A	0.5	G	0.5	0.5
snp_CA384796_629	A	0.5	G	0.5	0.5
snp_CA360419_176	A	0.5	G	0.5	0.5
snp_CA377441_521	C	0.5	G	0.5	0.5
snp_CA343763_414	A	0.5	G	0.5	0.5
snp_CX720369_407	A	0.5	G	0.5	0.5
snp_BX321563_177	A	0.5	C	0.5	0.5
snp_CT570351_270	A	0.5	G	0.5	0.5
snp_BX305856_291	A	0.5	G	0.5	0.5
snp_DV200540_566	A	0.5	G	0.5	0.5
snp_CA358772_487	A	0.5	G	0.5	0.5
snp_BX856591_334	A	0.5	G	0.5	0.5
snp_F0DLFKL01BVK59_55	A	0.5	G	0.5	0.5
snp_CA359548_259	A	0.5	G	0.5	0.5
snp_F0DLFKL01EJ7JY_76	A	0.5	G	0.5	0.5
snp_AY606033_731	A	0.5	G	0.5	0.5
snp_CA365475_413	A	0.5	C	0.5	0.5
snp_CA357683_619	A	0.5	G	0.5	0.5
snp_CT962630_364	A	0.5	G	0.5	0.5
snp_CA354601_543	A	0.5	C	0.5	0.5
snp_CA343233_329	A	0.5	G	0.5	0.5
snp_BX860582_207	A	0.5	G	0.5	0.5
snp_DV199942_390	A	0.5	C	0.5	0.5
snp_CA358532_311	A	0.5	G	0.5	0.5
snp_BX871346_422	A	0.5	G	0.5	0.5
snp_BX072690_480	A	0.5	G	0.5	0.5
snp_CX038840_458	A	0.5	G	0.5	0.5
snp_CA361015_504	A	0.5	G	0.5	0.5
snp_CA349383_71	A	0.5	G	0.5	0.5
snp_CA377179_270	A	0.5	G	0.5	0.5
snp_BX321849_579	A	0.5	C	0.5	0.5
snp_CX721981_386	A	0.5	C	0.5	0.5
snp_BX074012_121	A	0.5	G	0.5	0.5
snp_DV201596_551	A	0.5	G	0.5	0.5
snp_BX074012_187	A	0.5	C	0.5	0.5
snp_F0DLFKL01C00PN_107	A	0.5	C	0.5	0.5
snp_F0DLFKL01BADWF_23	A	0.5	G	0.5	0.5
snp_BX081982_72	A	0.5	G	0.5	0.5
snp_BX073972_185	A	0.5	G	0.5	0.5
snp_BX081537_637	A	0.5	G	0.5	0.5
snp_F3GS49K01A07O3_230	A	0.5	G	0.5	0.5
snp_BX087371_320	A	0.5	G	0.5	0.5
snp_CX257361_302	A	0.5	G	0.5	0.5
snp_F0DLFKL01E5XWB_155	A	0.5	G	0.5	0.5
snp_F0DLFKL01BXT5W_348	A	0.5	G	0.5	0.5
snp_CA377819_240	A	0.5	G	0.5	0.5
snp_DV200436_268	A	0.5	G	0.5	0.5
snp_F0DLFKL02I2UDX_33	A	0.5	G	0.5	0.5
snp_CU071667_349	A	0.5	G	0.5	0.5
snp_F0DLFKL01B2364_39	C	0.5	G	0.5	0.5
snp_CX039687_80	A	0.5	T	0.5	0.5
snp_CB498321_635	A	0.5	C	0.5	0.5
snp_CA356889_206	A	0.5	G	0.5	0.5
snp_CX137214_213	A	0.5	G	0.5	0.5
snp_F0DLFKL01AZ8ZX_216	A	0.5	G	0.5	0.5
snp_BX321056_252	A	0.5	C	0.5	0.5
snp_F0DLFKL01DOWMB_74	A	0.5	G	0.5	0.5
snp_CA387698_484	C	0.5	G	0.5	0.5
snp_F0DLFKL02F10WW_253	A	0.5	C	0.5	0.5
snp_CA372827_324	A	0.5	G	0.5	0.5
snp_CA353969_516	A	0.5	C	0.5	0.5
snp_F0DLFKL01D64UF_121	A	0.5	G	0.5	0.5
snp_AY319391_1923	A	0.5	G	0.5	0.5
snp_CU064043_240	A	0.5	G	0.5	0.5
snp_BX297471_256	A	0.5	G	0.5	0.5
snp_BX858195_107	A	0.5	G	0.5	0.5
snp_CA380781_566	A	0.5	G	0.5	0.5
snp_CA356256_34	A	0.5	C	0.5	0.5
snp_DV194598_432	A	0.5	G	0.5	0.5
snp_CA342539_222	A	0.5	G	0.5	0.5
snp_F0DLFKL01AD57J_164	A	0.5	G	0.5	0.5
snp_BX075413_279	A	0.5	G	0.5	0.5
snp_CA377093_305	A	0.5	G	0.5	0.5
snp_CR374447_586	A	0.5	G	0.5	0.5
snp_DV198642_159	A	0.5	G	0.5	0.5
snp_BT073799_279	A	0.5	C	0.5	0.5
snp_CR367026_399	A	0.5	G	0.5	0.5
snp_F0DLFKL01EAGS3_325	A	0.51	G	0.49	0.49
snp_BX855659_100	A	0.51	G	0.49	0.49
snp_F0DLFKL01BARHI_274	A	0.51	G	0.49	0.49
snp_AF390021_741	A	0.51	G	0.49	0.49
snp_GAY7CUQ01BDPGN_316	A	0.52	G	0.48	0.48
snp_F6VG15V01DQI8Z_163	A	0.52	G	0.48	0.48
snp_FYV3OTN01ALLJ4_225	A	0.52	G	0.48	0.48
snp_BX074578_381	A	0.52	G	0.48	0.48
snp_BT074396_316	A	0.52	G	0.48	0.48
snp_AF338347_525	A	0.52	G	0.48	0.48
snp_BX884581_412	A	0.52	G	0.48	0.48
snp_F3GS49K01AMKI9_282	A	0.53	G	0.47	0.47
snp_F6VG15V01CD5PG_137	A	0.53	G	0.47	0.47
snp_F0DLFKL01D1KEZ_211	A	0.53	G	0.47	0.47
snp_AF390022_933	A	0.53	G	0.47	0.47
snp_CX141145_611	A	0.54	G	0.46	0.46
snp_BX311026_454	A	0.55	G	0.45	0.45
snp_F3GS49K02FWLG6_338	A	0.55	T	0.45	0.45
snp_F6VG15V01DKXYM_332	A	0.55	G	0.45	0.45
snp_FYV3OTN01C09V5_49	A	0.55	G	0.45	0.45
snp_F3GS49K01AHXNF_62	A	0.55	G	0.45	0.45
snp_F3GS49K01EG5SO_430	C	0.55	G	0.45	0.45
snp_BX878759_221	A	0.55	G	0.45	0.45
snp_GAY7CUQ01CWEIP_349	A	0.56	G	0.44	0.44
snp_F3GS49K02F69Y8_101	A	0.56	G	0.44	0.44
snp_CR374409_146	C	0.56	G	0.44	0.44
snp_F0DLFKL01AGWHX_50	A	0.56	G	0.44	0.44
snp_FZ8DYKY01EN2E9_123	C	0.57	G	0.43	0.43
snp_F0DLFKL01D393J_123	A	0.57	G	0.43	0.43
snp_F3GS49K02FQU0K_480	A	0.57	G	0.43	0.43
snp_F3GS49K02GEHOI_74	A	0.57	G	0.43	0.43
snp_F0DLFKL01DOU5K_160	A	0.57	G	0.43	0.43
snp_BX868314_314	A	0.57	C	0.43	0.43
snp_F3GS49K01CM8NL_195	A	0.58	G	0.42	0.42
snp_F3GS49K02GH6R0_462	A	0.58	G	0.42	0.42
snp_BX317515_628	A	0.58	G	0.42	0.42
snp_F0DLFKL01ANGVR_36	A	0.58	G	0.42	0.42
snp_F0DLFKL01CFL9B_188	A	0.59	G	0.41	0.41
snp_FZ8DYKY01ED49F_401	A	0.59	G	0.41	0.41
snp_CA387137_459	A	0.59	G	0.41	0.41
snp_F3GS49K01A17H6_20	A	0.59	G	0.41	0.41
snp_DV199942_457	A	0.6	C	0.4	0.4
snp_F3GS49K02GF0X1_92	A	0.6	G	0.4	0.4
snp_F6VG15V01DH2W2_383	A	0.6	G	0.4	0.4
snp_CA381199_534	A	0.6	G	0.4	0.4
snp_F3GS49K02FO2FB_145	A	0.61	C	0.39	0.39
snp_CU075236_233	A	0.61	G	0.39	0.39
snp_CF752911_672	A	0.61	G	0.39	0.39
snp_F3GS49K01BGAI0_87	A	0.63	T	0.38	0.38
snp_CX037367_118	A	0.63	G	0.38	0.38
snp_F3GS49K01BUCU5_91	A	0.63	G	0.38	0.38
snp_F0DLFKL01DITBF_145	A	0.63	G	0.38	0.38
snp_BX299081_412	A	0.63	G	0.38	0.38
snp_FYV3OTN02I991Z_200	A	0.64	G	0.36	0.36
snp_F3GS49K01AZ054_24	A	0.64	G	0.36	0.36
snp_F3GS49K01C6V24_109	A	0.64	G	0.36	0.36
snp_FYV3OTN02F8IA1_295	A	0.65	G	0.35	0.35
snp_CA354793_462	A	0.65	G	0.35	0.35
snp_CX037643_320	A	0.65	T	0.35	0.35
snp_BX857040_205	A	0.66	C	0.34	0.34
snp_FYV3OTN01EKX36_44	A	0.67	G	0.33	0.33
snp_F3GS49K02H6E53_222	A	0.67	G	0.33	0.33
snp_F6VG15V01AU40K_46	C	0.67	G	0.33	0.33
snp_BX075908_77	A	0.67	G	0.33	0.33
snp_F3GS49K02GFUQS_135	A	0.68	G	0.32	0.32
snp_F3GS49K01DN869_46	A	0.69	G	0.31	0.31
snp_F3GS49K02F104E_472	A	0.69	G	0.31	0.31
snp_BX859563_367	A	0.69	T	0.31	0.31
snp_BX086022_128	C	0.69	G	0.31	0.31
snp_FYV3OTN01CHZWJ_30	C	0.7	G	0.3	0.3
snp_F3GS49K02GSSPS_126	A	0.7	G	0.3	0.3
snp_F3GS49K01B47VZ_184	A	0.72	G	0.28	0.28
snp_F3GS49K01CUTTZ_151	A	0.72	G	0.28	0.28
snp_BX911608_584	A	0.72	C	0.28	0.28
snp_F3GS49K02IFD9A_130	A	0.73	G	0.27	0.27
snp_CX136426_337	A	0.73	G	0.27	0.27
snp_BT073697_431	A	0.73	G	0.27	0.27
snp_FZNWKMO01DF7TS_111	A	0.75	G	0.25	0.25
snp_BX072639_470	A	0.75	G	0.25	0.25
snp_CA372937_542	A	0.75	G	0.25	0.25
snp_BX321028_383	A	0.75	G	0.25	0.25
snp_F3GS49K01AWP8H_16	A	0.76	C	0.24	0.24
snp_F3GS49K01BTSPB_326	A	0.76	G	0.24	0.24
snp_F6VG15V01B0YBD_162	A	0.76	G	0.24	0.24
snp_AF390024_548	A	0.76	G	0.24	0.24
snp_BX073536_218	A	0.76	G	0.24	0.24
snp_FYV3OTN01DEB9J_294	A	0.77	G	0.23	0.23
snp_CR943273_390	A	0.77	G	0.23	0.23
snp_BX301814_463	A	0.77	G	0.23	0.23
snp_GAY7CUQ02IE53I_77	A	0.78	G	0.22	0.22
snp_CB492917_572	A	0.78	G	0.22	0.22
snp_F3GS49K02INROD_79	A	0.78	G	0.22	0.22
snp_CX719996_684	A	0.78	G	0.22	0.22
snp_BX862101_606	A	0.78	G	0.22	0.22
snp_F0DLFKL01BYGBD_143	A	0.8	G	0.2	0.2
snp_GAY7CUQ01CDF5T_168	A	0.81	G	0.19	0.19
snp_F3GS49K01ATZBV_133	A	0.81	T	0.19	0.19
snp_F6VG15V02JA194_185	A	0.81	G	0.19	0.19
snp_BX880452_645	A	0.81	G	0.19	0.19
snp_DV199465_267	A	0.82	C	0.18	0.18
snp_DV201780_37	A	0.83	G	0.17	0.17
snp_CA359144_431	A	0.83	C	0.17	0.17
snp_F0DLFKL01B9NN7_96	A	0.83	G	0.17	0.17
snp_BX315714_205	A	0.83	G	0.17	0.17
snp_CA367978_269	A	0.83	G	0.17	0.17
snp_GD3412002FOBZ7_130	A	0.84	G	0.16	0.16
snp_BX073512_589	A	0.84	G	0.16	0.16
snp_GBPNQUD01A98P4_215	A	0.84	G	0.16	0.16
snp_F3GS49K01EYC8Q_283	A	0.84	G	0.16	0.16
snp_FYV3OTN01AQJJ3_333	A	0.84	G	0.16	0.16
snp_BX870148_361	A	0.85	G	0.15	0.15
snp_FYV3OTN01AZVOT_309	A	0.86	C	0.14	0.14
snp_F0DLFKL01B4751_256	A	0.86	G	0.14	0.14
snp_FYV3OTN01AYCR7_161	A	0.86	G	0.14	0.14
snp_BX875913_556	A	0.86	G	0.14	0.14
snp_BX909856_74	A	0.88	G	0.13	0.13
snp_F3GS49K01AXK0Y_369	A	0.88	C	0.13	0.13
snp_CA367557_686	A	0.88	G	0.13	0.13
snp_GBPNQUD01COPDO_169	A	0.89	G	0.11	0.11
snp_F6VG15V01B231D_191	A	0.9	G	0.1	0.1
snp_BX077965_620	A	0.91	G	0.09	0.09
snp_FYV3OTN01B8PFO_221	A	0.92	G	0.08	0.08
snp_F3GS49K01BR65J_95	A	0.93	G	0.07	0.07
snp_F3GS49K01C3LD3_330	A	0.93	G	0.07	0.07
snp_F0DLFKL01ALIAV_493	A	0.93	G	0.07	0.07
snp_CU069919_304	A	0.93	G	0.07	0.07
snp_F0DLFKL01CC811_279	C	0.93	G	0.07	0.07
snp_FYV3OTN01AZJ7P_175	A	0.94	G	0.06	0.06
snp_BX079777_151	A	0.95	C	0.05	0.05
snp_CA354561_166	A	0.95	G	0.05	0.05
snp_F3GS49K01B4M3R_191	A	0.95	C	0.05	0.05
snp_CU063732_221	A	0.95	G	0.05	0.05
snp_FYV3OTN01C6DX0_60	A	0.97	G	0.03	0.03
snp_CT571988_130	A	0.97	G	0.03	0.03
snp_F0DLFKL01ETC53_51	A	0.97	G	0.03	0.03
snp_FYV3OTN01AGKLK_142	A	0.98	G	0.02	0.02
snp_FYV3OTN01AJWU5_472	A	0.98	C	0.02	0.02
snp_BX301804_53	A	0.98	G	0.02	0.02
snp_F6VG15V01DPCO9_379	A	0.99	C	0.01	0.01
snp_BX310147_141	A	0.99	C	0.01	0.01
snp_FYV3OTN02F53Q3_196	G	1
snp_F0DLFKL01CSSZI_13	A	1
snp_FYV3OTN01CSETK_237	G	1
snp_F0DLFKL01CTRRZ_76	C	1
snp_F3GS49K02HB6S8_59	A	1
snp_FYV3OTN02HYK0R_369	A	1
snp_F3GS49K01D501Q_276	A	1
snp_FYV3OTN01ALS53_16	A	1
snp_GE827503_299	G	1
snp_GBPNQUD01BD89S_177	A	1
snp_FYV3OTN02H1IFJ_119	G	1
snp_FYV3OTN02GRFJH_166	A	1
snp_FYV3OTN01AR4XT_434	C	1
snp_FYV3OTN01AJW0D_88	A	1
snp_GAY7CUQ01DFIKL_146	G	1
snp_FYV3OTN01D49OI_27	A	1
snp_FZNWKMO01AFXHV_3	A	1
snp_FZ8DYKY01CHO2H_133	A	1
snp_FYV3OTN01CKCLX_182	G	1
snp_FZ8DYKY01EC38L_167	G	1
snp_FYV3OTN01DQA7D_33	A	1
snp_GBPNQUD01B4H6C_81	G	1
snp_FYV3OTN01A5XWF_246	G	1
snp_F3GS49K01BUJ89_8	G	1
snp_F3GS49K01BP45N_292	A	1
snp_F6VG15V02F4PO3_144	G	1
snp_FYV3OTN01AYGLS_461	C	1
snp_F3GS49K02HI218_423	G	1
snp_F6VG15V01DGUR5_299	G	1
snp_F3GS49K02JRC42_425	A	1
snp_F3GS49K01DX9KR_217	G	1
snp_FYV3OTN02GB4KY_100	C	1
snp_BX082576_420	A	1
snp_CA365475_293	G	1
snp_FYV3OTN02FY9SY_258	A	1
snp_FZNWKMO01ARWML_187	A	1
snp_F0DLFKL01AP5GV_164	C	1
snp_F0DLFKL01C0P3P_226	G	1
snp_GB5RBPX01BXNGW_229	G	1
snp_F3GS49K02J4RIL_205	A	1
snp_BX073972_377	G	1
snp_F3GS49K01A033X_279	C	1
snp_FYV3OTN02GG0DQ_32	A	1
snp_CA378222_488	G	1
snp_CA342698_287	A	1
snp_GAY7CUQ01CU1BA_412	G	1
snp_FYV3OTN01EYZ4D_392	G	1
snp_F3GS49K02IRXHW_82	A	1
snp_GBPNQUD01BE0OX_64	C	1
snp_F6VG15V01EBERB_265	G	1
snp_F6VG15V01CA6EW_222	A	1
snp_CR369444_199	G	1
snp_FYV3OTN01A1X04_22	A	1
snp_CX038113_330	A	1
snp_F3GS49K02F4Y79_405	C	1
snp_CX151025_515	A	1
snp_CA341872_52	A	1
snp_F3GS49K01C2QKM_273	G	1
snp_F0DLFKL01AVN9Z_61	G	1
snp_GAY7CUQ01AEWHO_301	C	1
snp_BX879447_629	G	1
snp_F6VG15V01AMMSR_20	G	1
snp_GAY7CUQ01CRQDX_13	G	1
snp_FYV3OTN01D75NX_444	A	1
snp_DV200719_196	A	1
snp_F3GS49K01AUPJ4_156	A	1
snp_FYV3OTN02GWM3I_300	C	1
snp_FYV3OTN02IDDJ9_151	A	1
snp_F3GS49K01CEBS1_51	A	1
snp_FYV3OTN01EAXN5_292	A	1
snp_F0DLFKL01A1SNM_148	A	1
snp_FYV3OTN01AW4ON_290	C	1
snp_GAY7CUQ01EZHB2_151	C	1
snp_FYV3OTN01DUWJ9_15	C	1
snp_GB5RBPX01BO76Q_9	G	1
snp_F3GS49K01AS4QZ_475	A	1
snp_FYV3OTN01BPAD6_281	G	1
snp_BX318957_87	G	1
snp_F3GS49K02JXFII_31	A	1
snp_CX042676_328	G	1
snp_F3GS49K01ECAJ6_213	A	1
snp_GBPNQUD02FPE1L_396	A	1
snp_CA348539_270	A	1
snp_FYV3OTN01DIVQ7_259	C	1
snp_FYV3OTN01DZG3X_9	C	1
snp_CA345022_100	A	1
snp_FZNWKMO01BCF4T_185	A	1
snp_F3GS49K02HD6I7_350	C	1
snp_F3GS49K01DV842_341	A	1
snp_GAY7CUQ02JPKV8_332	G	1
snp_GB5RBPX01B5WBV_91	A	1
snp_CR373682_484	A	1
snp_F3GS49K01BCS9D_53	G	1
snp_FYV3OTN01B0VU0_231	G	1
snp_F3GS49K01ESDFN_81	C	1
snp_GAY7CUQ01AEWHO_235	G	1
snp_CA387698_375	A	1
snp_F3GS49K01BH4SF_12	G	1
snp_FYV3OTN01D16RZ_230	T	1
snp_CA365712_31	A	1
snp_F3GS49K02HEQAM_3	A	1
snp_FYV3OTN01C9KQA_80	G	1
snp_GAY7CUQ02HIWN2_375	G	1
snp_FYV3OTN02H94VM_394	A	1
snp_GAY7CUQ01A5Q43_293	T	1
snp_F3GS49K01AW6GD_183	G	1
snp_F3GS49K02JQW6H_61	G	1
snp_FYV3OTN02G3ZNM_28	G	1
snp_FYV3OTN01CZHUY_303	A	1
snp_BX074688_296	G	1
snp_GAY7CUQ01E8V9G_262	A	1
snp_GAY7CUQ02GP09X_17	G	1
snp_CA357530_372	A	1
snp_FYV3OTN02JMD0H_158	C	1
snp_DV195163_267	A	1
snp_GBPNQUD01BM0MP_183	A	1
snp_CR371003_81	A	1
snp_FYV3OTN01BBHZ7_7	G	1
snp_FYV3OTN02JC9PV_189	A	1
snp_FZ8DYKY01BCN4S_269	A	1
snp_BX077978_824	A	1
snp_BX872714_392	A	1
snp_CA363166_244	G	1
snp_FYV3OTN02G6B10_60	A	1
snp_FYV3OTN02I5F4H_62	G	1
snp_FYV3OTN02JD98J_331	A	1
snp_GE829106_36	A	1
snp_BX081982_548	A	1
snp_FYV3OTN01CLZB4_273	G	1
snp_GAY7CUQ01E5A0Q_402	G	1
snp_FYV3OTN01DWXKZ_223	A	1
snp_F0DLFKL02GVC66_217	A	1
snp_F3GS49K01AQL1U_365	A	1
snp_F3GS49K01BNQF4_172	A	1
snp_FYV3OTN01DSGSH_246	G	1
snp_CR370480_363	A	1
snp_F6VG15V01CKS7F_60	A	1
snp_BX303985_472	A	1
snp_F3GS49K01APJW5_477	A	1
snp_F3GS49K02IO2YJ_153	G	1
snp_FYV3OTN02H0BQF_9	G	1
snp_F6VG15V01BUFQY_313	A	1
snp_FYV3OTN01E0CVS_285	C	1
snp_F3GS49K01BHP1N_375	C	1
snp_F3GS49K01BHQE1_143	G	1
snp_FYV3OTN01CFI4Z_116	A	1
snp_F6VG15V02FWH86_251	T	1
snp_FYV3OTN01C1M20_298	A	1
snp_F3GS49K01ELSJU_236	G	1
snp_F3GS49K02FQFKI_53	C	1
snp_FYV3OTN01AZFTL_239	C	1
snp_F6VG15V01A18FB_138	A	1
snp_FYV3OTN01BZ9P4_96	G	1
snp_F3GS49K01CK7J2_228	A	1
snp_FYV3OTN01B0P90_247	G	1
snp_FYV3OTN01AGA2K_270	A	1
snp_FYV3OTN01A4UWZ_260	G	1
snp_F3GS49K01BIH6N_306	C	1
snp_FYV3OTN01A8SD7_19	G	1
snp_F3GS49K01B1XIL_187	G	1
snp_F3GS49K01E3J45_80	A	1
snp_FYV3OTN01A15Q1_180	A	1
snp_F6VG15V01CKZR3_392	A	1
snp_F3GS49K01BC6LG_422	A	1
snp_FYV3OTN01A3JOW_267	G	1
snp_F3GS49K02G8GAQ_143	G	1
snp_F3GS49K01AGDZW_52	G	1
snp_F3GS49K01B3EAW_327	A	1
snp_F3GS49K02IGP2G_72	A	1
snp_FYV3OTN01APFCX_13	C	1
snp_F3GS49K01BE78I_251	A	1
snp_F3GS49K01BJYIF_28	C	1
snp_FYV3OTN01BEDWZ_83	A	1
snp_F3GS49K02HU8UG_340	A	1
snp_F3GS49K01ASS13_71	G	1
snp_F6VG15V01CKRHO_462	A	1
snp_F6VG15V01DUPUA_172	A	1
snp_F6VG15V02GJWSM_168	C	1
snp_F6VG15V01ARHD2_186	A	1
snp_FYV3OTN01B3ARJ_46	G	1
snp_FYV3OTN01C8KKU_264	A	1
snp_FYV3OTN01CGXG0_66	G	1
snp_F3GS49K01AV4T4_365	A	1
snp_F3GS49K02JEAL7_320	G	1
snp_FYV3OTN01C63OX_72	A	1
snp_F3GS49K02JOHDT_400	A	1
snp_F3GS49K02H2H51_331	G	1
snp_FYV3OTN01B1ASP_140	A	1
snp_FYV3OTN01A8HD0_213	A	1
snp_F6VG15V01CDH7C_381	G	1
snp_F3GS49K01B0LL9_132	A	1
snp_F3GS49K01BOJRQ_248	A	1
snp_F3GS49K01ASQCK_148	G	1
snp_FYV3OTN01AKVQS_209	G	1
snp_F3GS49K02GA6B7_260	A	1
snp_FYV3OTN01BBHTS_160	G	1
snp_FYV3OTN01BF3CD_352	G	1
snp_F3GS49K01DXKYU_284	G	1
snp_F3GS49K01EZ8HP_172	A	1
snp_F3GS49K01AYULR_145	A	1
snp_F3GS49K01A5LQ2_101	A	1
snp_F3GS49K01BKLK5_150	A	1
snp_F3GS49K01A9RBK_327	A	1
snp_F6VG15V01EN52F_338	G	1
snp_FYV3OTN01APOFT_211	A	1
snp_FYV3OTN01CFG05_433	C	1
snp_F6VG15V02JM1DC_198	C	1
snp_FYV3OTN01BQQIU_87	G	1
snp_F3GS49K01AUSST_249	A	1
snp_F3GS49K02GEBB0_348	C	1
snp_F3GS49K01E3W14_64	C	1
snp_F3GS49K01EOWK5_233	C	1
snp_F6VG15V02H1M7A_387	A	1
snp_F3GS49K01D7UST_197	A	1
snp_F6VG15V01DI3BA_409	A	1
snp_F3GS49K01C2FKZ_259	G	1
snp_F3GS49K01A7Q93_445	A	1
snp_F3GS49K02FJ8TF_305	C	1
snp_F6VG15V01AXN7B_162	G	1
snp_FYV3OTN01ALAH4_176	G	1
snp_F3GS49K01EU5R9_343	A	1
snp_F3GS49K02HCEF4_159	A	1
snp_F3GS49K01BINH3_202	G	1
snp_F3GS49K02FRW05_94	A	1
snp_FYV3OTN01ATOFM_114	A	1
snp_FYV3OTN01BEVFM_96	A	1
snp_F3GS49K01B1F7M_94	A	1
snp_F3GS49K02GKZS3_54	G	1
snp_FYV3OTN01CIY2X_79	G	1
snp_F3GS49K01BCREG_67	A	1
snp_F6VG15V01DPB45_566	A	1
snp_FYV3OTN01BF3CD_415	A	1
snp_F3GS49K01CNKI8_146	G	1
snp_FYV3OTN01CFJFH_388	G	1
snp_F3GS49K01B9P9X_70	G	1
snp_F3GS49K01CMTW5_86	A	1
snp_FYV3OTN01CGJTR_298	G	1
snp_F3GS49K01D7SIZ_101	A	1
snp_F3GS49K01ERK8N_19	G	1
snp_F3GS49K01CENN9_84	A	1
snp_F6VG15V01DSQFI_18	G	1
snp_BX075545_570	A	1
snp_BX300615_303	G	1
snp_F3GS49K01A1RCV_116	C	1
snp_F0DLFKL01CNVS7_56	A	1
snp_F0DLFKL01A4ONV_1	A	1
snp_BX858227_598	A	1
snp_F0DLFKL01E3W61_202	G	1
snp_BX295488_274	A	1
snp_CA342846_48	A	1
snp_BX888348_155	A	1
snp_CB494689_227	G	1
snp_CA360228_326	A	1
snp_BX860987_27	A	1
snp_AB052835_277	A	1
snp_CX145240_1	C	1
snp_BX074195_345	C	1
snp_BX319840_668	G	1
snp_BX073596_787	A	1
snp_F0DLFKL02GFCYE_42	A	1
snp_CU068686_463	G	1
snp_F0DLFKL02J3UFV_52	G	1
snp_CX721981_275	A	1
snp_CA365375_379	A	1
snp_BX303254_177	A	1
snp_F0DLFKL02IHWOE_78	A	1
snp_BX872675_361	C	1
snp_CU063170_19	G	1
snp_BT073320_230	A	1
snp_CN210900_303	A	1
snp_F0DLFKL01CMN5K_185	C	1
snp_F0DLFKL02FPKXE_166	A	1
snp_F3GS49K01A3NDD_168	A	1
snp_F0DLFKL01D9FSE_242	A	1
snp_F0DLFKL01AX0AK_215	A	1
snp_CA360228_185	G	1
snp_F0DLFKL01EJJRS_307	G	1
snp_BX074081_369	G	1
snp_BX311609_167	G	1
snp_F0DLFKL01DR3SY_87	A	1
snp_F0DLFKL02IKZTA_16	A	1
snp_F0DLFKL02F9RML_78	A	1
snp_BX073131_608	G	1
snp_CA359144_574	A	1
snp_CA384616_339	A	1
snp_BT074176_125	A	1
snp_F0DLFKL01AI0EC_55	A	1
snp_CA373450_239	A	1
snp_CA351682_313	G	1
snp_CA346319_12	A	1
snp_CB487200_50	A	1
snp_CT563344_237	A	1
snp_CB492627_232	A	1
snp_F0DLFKL01D1TBY_30	A	1
snp_F3GS49K01A5G2M_418	G	1
snp_CT571756_146	G	1
snp_BX074524_292	A	1
snp_F0DLFKL01EX4HN_233	C	1
snp_CU065237_12	G	1
snp_BX078807_192	G	1
snp_CA346603_528	C	1
snp_BX301770_496	A	1
snp_BX864288_333	A	1
snp_F0DLFKL01AI9UG_20	A	1
snp_CA360416_153	A	1
snp_BX320848_228	A	1
snp_CX147052_1	G	1
snp_F0DLFKL01EIW3R_20	A	1
snp_F0DLFKL01DCP4S_1	A	1
snp_CX041139_379	A	1
snp_F0DLFKL01BT316_124	A	1
snp_AY363111_859	A	1
snp_CA358573_344	A	1
snp_CR374776_145	G	1
snp_F0DLFKL01AVTIJ_135	A	1
snp_CA386016_284	A	1
snp_CX253148_207	G	1
snp_F0DLFKL02JSA2V_462	A	1
snp_F0DLFKL02HZ331_107	A	1
snp_CU065237_210	G	1
snp_F0DLFKL01AOU7F_1	A	1
snp_DV201001_94	G	1
snp_AY614595_1154	A	1
snp_CA368467_435	G	1
snp_CA384760_284	A	1
snp_F0DLFKL01CULHC_262	G	1
snp_CU075090_687	A	1
snp_BT073847_531	G	1
snp_F0DLFKL01EXAQB_71	G	1
snp_BX911541_416	A	1
snp_F0DLFKL01CKLCX_245	G	1
snp_CT569002_326	G	1
snp_CU065960_935	A	1
snp_BX865421_703	A	1
snp_BX297399_216	C	1
snp_BX082716_468	G	1
snp_BX308056_53	C	1
snp_BX313929_36	A	1
snp_CA385620_563	A	1
snp_F0DLFKL01APPR1_1	A	1
snp_F3GS49K01A2A7K_334	G	1
snp_CT962615_263	G	1
snp_CB496073_559	C	1
snp_CX031152_22	A	1
snp_BX073510_438	C	1
snp_CA352104_494	A	1
snp_F0DLFKL01AOQF3_94	A	1
snp_CA342203_488	C	1
snp_CA387588_253	G	1
snp_CX037511_231	C	1
snp_F0DLFKL01A50FH_314	G	1

## Sheet: 5 All 3 Populations
Mark	Allele1	Allele1_Freq	Allele2	Allele2_Freq	MAF
snp_FYV3OTN01AUVVH_71	A	0.01	C	0.99	0.01
snp_FYV3OTN01BQYZK_354	A	0.01	G	0.99	0.01
snp_FYV3OTN01B3ARJ_46	A	0.01	G	0.99	0.01		MAF	Number of SNPs
snp_BX297399_216	A	0.01	C	0.99	0.01		MAF < 0.05	21
snp_F6VG15V01AMMSR_20	A	0.02	G	0.98	0.02		0.05 >= MAF < 0.1	26
snp_FYV3OTN01DU9DW_322	A	0.02	G	0.98	0.02		0.1 >= MAF < 0.2	74
snp_FZNWKMO01COR2U_201	A	0.03	T	0.97	0.03		0.2 >= MAF < 0.3	66
snp_GBPNQUD01C2VFV_445	A	0.03	G	0.97	0.03		0.3 >= MAF < 0.4	66
snp_FYV3OTN02GLF2E_158	A	0.04	C	0.96	0.04		0.4 >= MAF < 0.5	97
snp_F0DLFKL02FNROW_348	A	0.04	G	0.96	0.04		MAF = 0.5	262
snp_F0DLFKL01E2IE2_371	A	0.04	G	0.96	0.04		MAF = 1.00	346
snp_FYV3OTN01CSV68_226	A	0.04	G	0.96	0.04		Total count	958
snp_F3GS49K02G6I80_354	A	0.04	G	0.96	0.04
snp_F3GS49K02GT351_31	A	0.05	G	0.95	0.05
snp_BX309691_387	A	0.05	G	0.95	0.05
snp_GBPNQUD01AUJFY_224	A	0.05	C	0.95	0.05
snp_F0DLFKL01A81SX_48	A	0.05	C	0.95	0.05
snp_F3GS49K01ASQCK_148	A	0.06	G	0.94	0.06
snp_GBPNQUD01ALF2N_185	A	0.06	C	0.94	0.06
snp_FYV3OTN02GYW27_269	A	0.06	G	0.94	0.06
snp_CR375032_549	A	0.06	G	0.94	0.06
snp_F3GS49K01D3V9V_145	A	0.07	G	0.93	0.07
snp_BX869590_239	A	0.07	G	0.93	0.07
snp_F0DLFKL02HP13B_352	A	0.07	G	0.93	0.07
snp_F3GS49K01B5IC2_201	A	0.08	G	0.92	0.08
snp_BX858227_400	A	0.09	G	0.91	0.09
snp_F3GS49K01DXKYU_284	A	0.09	G	0.91	0.09
snp_F3GS49K01EDGUQ_55	A	0.09	C	0.91	0.09
snp_F3GS49K01BFA4E_390	A	0.09	G	0.91	0.09
snp_BX884230_157	A	0.1	G	0.9	0.1
snp_BX298402_340	A	0.1	G	0.9	0.1
snp_F3GS49K01ARX7Z_346	A	0.1	G	0.9	0.1
snp_CU063283_296	A	0.1	G	0.9	0.1
snp_F6VG15V01AU7OC_17	A	0.1	G	0.9	0.1
snp_F6VG15V02HU9TN_70	A	0.1	G	0.9	0.1
snp_F3GS49K01CEXH4_69	C	0.1	G	0.9	0.1
snp_CA379963_61	A	0.11	C	0.89	0.11
snp_CA383224_51	A	0.11	T	0.89	0.11
snp_GBPNQUD01BSB8Z_20	A	0.11	G	0.89	0.11
snp_F3GS49K01C4F5V_114	C	0.11	G	0.89	0.11
snp_F3GS49K01A37TF_448	A	0.12	G	0.88	0.12
snp_F3GS49K02J302J_26	A	0.12	G	0.88	0.12
snp_FYV3OTN02GO72R_343	A	0.12	G	0.88	0.12
snp_F3GS49K01BMOQI_50	A	0.13	G	0.88	0.13
snp_CA356216_36	A	0.13	G	0.88	0.13
snp_F0DLFKL01EW1GK_177	A	0.13	G	0.88	0.13
snp_CA383420_643	A	0.13	G	0.87	0.13
snp_F3GS49K02H2RL2_182	A	0.13	G	0.87	0.13
snp_BX887828_147	A	0.14	G	0.86	0.14
snp_F3GS49K02FZFJN_485	A	0.14	G	0.86	0.14
snp_F3GS49K01DHVHP_218	A	0.14	G	0.86	0.14
snp_BX886696_617	A	0.14	G	0.86	0.14
snp_F0DLFKL01ECAEX_72	A	0.14	G	0.86	0.14
snp_FZ8DYKY01EV92C_250	A	0.14	G	0.86	0.14
snp_CA353913_263	A	0.14	G	0.86	0.14
snp_CA385874_404	A	0.14	G	0.86	0.14
snp_GBPNQUD02G6CGM_92	A	0.15	C	0.85	0.15
snp_F6VG15V02FYIAW_143	A	0.15	G	0.85	0.15
snp_CX067472_15	A	0.15	G	0.85	0.15
snp_GAY7CUQ01D82SS_254	A	0.15	G	0.85	0.15
snp_GAY7CUQ01A02RB_105	A	0.15	G	0.85	0.15
snp_FZNWKMO01BDV5C_284	A	0.15	G	0.85	0.15
snp_F6VG15V01AHY01_354	A	0.15	G	0.85	0.15
snp_F6VG15V02HPIH3_334	A	0.16	C	0.84	0.16
snp_F0DLFKL02I0C9Y_213	A	0.16	T	0.84	0.16
snp_F3GS49K01CS0BJ_114	A	0.17	T	0.83	0.17
snp_GAY7CUQ01AJPHL_48	A	0.17	C	0.83	0.17
snp_F6VG15V02FY8CY_206	A	0.17	G	0.83	0.17
snp_CA370341_669	A	0.17	G	0.83	0.17
snp_F3GS49K01AHM8G_447	A	0.17	T	0.83	0.17
snp_GAY7CUQ01BMMML_287	A	0.18	G	0.82	0.18
snp_F3GS49K01B2BA2_176	A	0.18	G	0.82	0.18
snp_F0DLFKL02J7CSN_360	C	0.18	G	0.82	0.18
snp_BX088197_319	A	0.18	T	0.82	0.18
snp_F0DLFKL01A3QK6_38	A	0.19	G	0.81	0.19
snp_F3GS49K02JPP0J_416	A	0.19	G	0.81	0.19
snp_F3GS49K02JYICY_220	A	0.19	T	0.81	0.19
snp_BX085507_319	A	0.19	G	0.81	0.19
snp_F0DLFKL01B1GPH_23	A	0.2	G	0.8	0.2
snp_DV202614_318	A	0.2	G	0.8	0.2
snp_FZ8DYKY01BRBUV_125	A	0.2	G	0.8	0.2
snp_AJ272372_699	A	0.2	G	0.8	0.2
snp_F3GS49K02JPP0J_208	A	0.2	G	0.8	0.2
snp_BX072665_432	A	0.21	G	0.79	0.21
snp_CX246307_169	A	0.21	C	0.79	0.21
snp_CB492627_166	A	0.21	G	0.79	0.21
snp_F3GS49K01D97LC_209	A	0.21	C	0.79	0.21
snp_CX035368_233	A	0.22	G	0.78	0.22
snp_F3GS49K01BYH4G_235	A	0.23	G	0.77	0.23
snp_F0DLFKL01C0F1F_292	A	0.23	G	0.77	0.23
snp_F6VG15V01AY9VK_85	A	0.23	G	0.77	0.23
snp_BX072734_476	C	0.24	G	0.76	0.24
snp_GBPNQUD01BTTCT_137	A	0.24	G	0.76	0.24
snp_GB5RBPX01AMB69_95	A	0.24	G	0.76	0.24
snp_F3GS49K01BA4C3_72	A	0.24	G	0.76	0.24
snp_F6VG15V01BUAUU_68	A	0.24	G	0.76	0.24
snp_F3GS49K02JEIBN_251	A	0.24	C	0.76	0.24
snp_F6VG15V01DHCOS_214	A	0.24	G	0.76	0.24
snp_CU065576_143	A	0.25	G	0.75	0.25
snp_CA355866_156	A	0.26	C	0.74	0.26
snp_F3GS49K02IHKNM_422	A	0.26	C	0.74	0.26
snp_BX913822_253	A	0.26	G	0.74	0.26
snp_F6VG15V01BPJ9V_359	A	0.26	G	0.74	0.26
snp_F6VG15V02IDBMZ_293	A	0.26	G	0.74	0.26
snp_BX871779_658	A	0.26	G	0.74	0.26
snp_F3GS49K01ARLCI_353	A	0.27	G	0.73	0.27
snp_F3GS49K02IJW3A_455	A	0.27	G	0.73	0.27
snp_F3GS49K01ASN8T_130	A	0.27	G	0.73	0.27
snp_BX315667_820	A	0.27	G	0.73	0.27
snp_GAY7CUQ01EC7R0_184	A	0.27	C	0.73	0.27
snp_CR375394_464	A	0.27	T	0.73	0.27
snp_F6VG15V01D8X5K_305	A	0.27	G	0.73	0.27
snp_F3GS49K02FROYO_278	A	0.28	G	0.72	0.28
snp_F3GS49K01BBMDI_405	C	0.29	G	0.71	0.29
snp_GAY7CUQ01EKP4F_113	A	0.29	G	0.71	0.29
snp_F3GS49K02HFY77_296	A	0.29	G	0.71	0.29
snp_CX142678_338	A	0.29	G	0.71	0.29
snp_FYV3OTN01ECEPJ_256	A	0.3	C	0.7	0.3
snp_F3GS49K01EXU80_14	A	0.3	G	0.7	0.3
snp_F3GS49K01DB8JT_370	A	0.3	G	0.7	0.3
snp_CA350190_63	A	0.3	G	0.7	0.3
snp_F3GS49K01AN6YE_36	A	0.31	C	0.69	0.31
snp_GBPNQUD01B1XOR_304	A	0.31	G	0.69	0.31
snp_BX857718_361	A	0.32	G	0.68	0.32
snp_F3GS49K01ANPFA_211	A	0.32	C	0.68	0.32
snp_F6VG15V02I7HQC_202	A	0.32	G	0.68	0.32
snp_F3GS49K01D8PZO_256	A	0.32	G	0.68	0.32
snp_F3GS49K01A9FM4_59	A	0.32	C	0.68	0.32
snp_BX083234_240	C	0.32	G	0.68	0.32
snp_F0DLFKL02J5QXP_31	A	0.33	G	0.67	0.33
snp_FYV3OTN01CRBC4_132	A	0.33	G	0.67	0.33
snp_F3GS49K02GSJTT_358	A	0.33	C	0.67	0.33
snp_F3GS49K01ECLL9_74	A	0.33	C	0.67	0.33
snp_BX076845_524	A	0.33	G	0.67	0.33
snp_CX256862_13	A	0.33	G	0.67	0.33
snp_DV199749_487	A	0.34	G	0.66	0.34
snp_F3GS49K01D06XI_10	A	0.34	G	0.66	0.34
snp_F3GS49K01DV1YY_244	A	0.34	G	0.66	0.34
snp_F6VG15V01D9LQA_300	A	0.34	G	0.66	0.34
snp_CR369444_38	A	0.35	C	0.65	0.35
snp_F0DLFKL01EGSTC_35	A	0.36	G	0.64	0.36
snp_CR371753_150	A	0.36	G	0.64	0.36
snp_F3GS49K01DIUNZ_355	A	0.36	G	0.64	0.36
snp_CA341693_269	A	0.36	G	0.64	0.36
snp_F3GS49K01E5EXG_309	A	0.36	G	0.64	0.36
snp_GBPNQUD02HL7CH_260	A	0.36	G	0.64	0.36
snp_FYV3OTN01C1TMY_37	A	0.38	G	0.63	0.38
snp_BT073851_403	A	0.38	G	0.63	0.38
snp_BX082269_110	A	0.38	G	0.63	0.38
snp_F3GS49K01A1YZA_204	A	0.38	G	0.63	0.38
snp_F3GS49K01CB5PQ_393	A	0.38	G	0.62	0.38
snp_F3GS49K01DYHJT_249	A	0.38	G	0.62	0.38
snp_DV193321_163	A	0.38	G	0.62	0.38
snp_F0DLFKL01B4MEX_167	A	0.38	G	0.62	0.38
snp_GAY7CUQ01AYNX5_433	A	0.38	G	0.62	0.38
snp_CX039799_641	A	0.38	G	0.62	0.38
snp_BX865581_374	A	0.39	G	0.61	0.39
snp_CA344387_383	A	0.39	G	0.61	0.39
snp_F3GS49K01BTVV2_392	A	0.4	G	0.6	0.4
snp_CX032783_254	A	0.4	G	0.6	0.4
snp_F3GS49K01EF9E9_430	A	0.4	G	0.6	0.4
snp_F3GS49K01DPA4C_153	A	0.4	C	0.6	0.4
snp_GBPNQUD01A5QVF_390	A	0.4	G	0.6	0.4
snp_BX321524_720	A	0.41	T	0.59	0.41
snp_CA363166_167	A	0.41	G	0.59	0.41
snp_CA381199_534	A	0.41	G	0.59	0.41
snp_F3GS49K02JIY4H_390	A	0.41	C	0.59	0.41
snp_F3GS49K02JUVWS_356	A	0.41	G	0.59	0.41
snp_F3GS49K02I3USJ_458	A	0.41	G	0.59	0.41
snp_CR370216_725	C	0.42	G	0.58	0.42
snp_F6VG15V01BN8DG_190	A	0.42	G	0.58	0.42
snp_F3GS49K01D1312_26	A	0.42	G	0.58	0.42
snp_F3GS49K02F90HH_226	A	0.42	G	0.58	0.42
snp_CA351652_430	A	0.42	G	0.58	0.42
snp_BT073514_524	A	0.42	G	0.58	0.42
snp_F3GS49K01EPYFO_10	A	0.42	G	0.58	0.42
snp_CA385534_245	A	0.43	G	0.57	0.43
snp_CA358227_591	A	0.43	G	0.57	0.43
snp_CA374166_316	A	0.43	C	0.57	0.43
snp_CA374166_568	A	0.44	C	0.56	0.44
snp_CA341715_298	A	0.44	G	0.56	0.44
snp_BX080248_389	A	0.44	G	0.56	0.44
snp_F0DLFKL01DOU5K_160	A	0.44	G	0.56	0.44
snp_GAY7CUQ01AWR5Y_177	A	0.45	G	0.55	0.45
snp_BX073163_508	A	0.45	G	0.55	0.45
snp_CU064614_109	A	0.45	G	0.55	0.45
snp_F3GS49K02I1YT8_271	A	0.45	C	0.55	0.45
snp_AB196460_841	A	0.45	G	0.55	0.45
snp_BX864660_725	A	0.45	G	0.55	0.45
snp_CU072846_507	A	0.45	G	0.55	0.45
snp_F3GS49K01AZ054_24	A	0.45	G	0.55	0.45
snp_F0DLFKL01DDA7N_236	A	0.46	G	0.54	0.46
snp_GAY7CUQ01BRIBV_254	C	0.46	G	0.54	0.46
snp_CA355712_344	A	0.46	G	0.54	0.46
snp_CA386806_551	A	0.46	G	0.54	0.46
snp_F0DLFKL02GQM4V_175	A	0.47	G	0.53	0.47
snp_GAY7CUQ01AXWRD_26	A	0.47	C	0.53	0.47
snp_F3GS49K01CM8NL_195	A	0.48	G	0.52	0.48
snp_AF390021_741	A	0.48	G	0.52	0.48
snp_BX862526_336	A	0.48	G	0.52	0.48
snp_FYV3OTN01ALLJ4_225	A	0.48	G	0.52	0.48
snp_BX074578_381	A	0.49	G	0.51	0.49
snp_F0DLFKL01D393J_123	A	0.49	G	0.51	0.49
snp_F3GS49K01EG5SO_430	C	0.49	G	0.51	0.49
snp_FYV3OTN02GML4K_290	A	0.49	G	0.51	0.49
snp_F3GS49K01BPNHC_279	A	0.5	G	0.5	0.5
snp_GAY7CUQ01E8V9G_380	A	0.5	G	0.5	0.5
snp_F3GS49K01AMW3W_99	A	0.5	G	0.5	0.5
snp_FYV3OTN01B9CYG_470	A	0.5	G	0.5	0.5
snp_AB052835_3374	A	0.5	C	0.5	0.5
snp_F0DLFKL01DMTZG_218	A	0.5	G	0.5	0.5
snp_FYV3OTN01DWXKZ_401	A	0.5	G	0.5	0.5
snp_F6VG15V01EPBZG_113	A	0.5	C	0.5	0.5
snp_F3GS49K01EYDO3_231	A	0.5	G	0.5	0.5
snp_CA384796_629	A	0.5	G	0.5	0.5
snp_F3GS49K02IO2YJ_255	C	0.5	G	0.5	0.5
snp_CA360419_176	A	0.5	G	0.5	0.5
snp_CA377441_521	C	0.5	G	0.5	0.5
snp_CA343763_414	A	0.5	G	0.5	0.5
snp_CX720369_407	A	0.5	G	0.5	0.5
snp_BX321563_177	A	0.5	C	0.5	0.5
snp_F6VG15V02H1R8C_402	A	0.5	G	0.5	0.5
snp_FYV3OTN01DAASK_365	A	0.5	G	0.5	0.5
snp_F3GS49K01CWTKF_53	A	0.5	C	0.5	0.5
snp_F3GS49K02F6FRK_388	A	0.5	T	0.5	0.5
snp_F3GS49K01B38FA_244	A	0.5	G	0.5	0.5
snp_GBPNQUD01BLY15_225	A	0.5	G	0.5	0.5
snp_FYV3OTN02FOYXN_327	A	0.5	G	0.5	0.5
snp_DV200540_566	A	0.5	G	0.5	0.5
snp_F3GS49K01BCQDM_233	A	0.5	G	0.5	0.5
snp_F3GS49K01DJUBO_267	A	0.5	G	0.5	0.5
snp_F3GS49K01A2EVY_269	A	0.5	G	0.5	0.5
snp_GAY7CUQ02ICDBI_184	A	0.5	G	0.5	0.5
snp_FYV3OTN02H94VM_308	C	0.5	G	0.5	0.5
snp_F3GS49K01ASS13_302	A	0.5	G	0.5	0.5
snp_F3GS49K01D8CKQ_146	A	0.5	G	0.5	0.5
snp_CA358772_487	A	0.5	G	0.5	0.5
snp_BX856591_334	A	0.5	G	0.5	0.5
snp_F3GS49K01C5K6E_260	A	0.5	C	0.5	0.5
snp_F3GS49K01D4FKK_82	A	0.5	G	0.5	0.5
snp_CA359548_259	A	0.5	G	0.5	0.5
snp_AY606033_731	A	0.5	G	0.5	0.5
snp_FYV3OTN01A91VX_147	A	0.5	G	0.5	0.5
snp_FYV3OTN01EBWLL_258	A	0.5	G	0.5	0.5
snp_F6VG15V01CD68E_43	A	0.5	G	0.5	0.5
snp_F3GS49K02I7EST_184	A	0.5	G	0.5	0.5
snp_F3GS49K02JDNQL_125	A	0.5	G	0.5	0.5
snp_FYV3OTN01ELLLU_13	A	0.5	C	0.5	0.5
snp_BX860582_207	A	0.5	G	0.5	0.5
snp_F3GS49K02G5R1S_429	A	0.5	G	0.5	0.5
snp_DV199942_390	A	0.5	C	0.5	0.5
snp_BX885550_191	A	0.5	G	0.5	0.5
snp_F3GS49K01CNE7G_64	A	0.5	G	0.5	0.5
snp_FYV3OTN02JHBHO_83	A	0.5	G	0.5	0.5
snp_GAY7CUQ01BFJ3E_38	A	0.5	G	0.5	0.5
snp_F3GS49K02FJEHX_330	A	0.5	C	0.5	0.5
snp_FYV3OTN01AR120_58	A	0.5	C	0.5	0.5
snp_FYV3OTN01A8494_183	A	0.5	C	0.5	0.5
snp_BX072690_480	A	0.5	G	0.5	0.5
snp_FYV3OTN01DJTSZ_373	A	0.5	G	0.5	0.5
snp_CX038840_458	A	0.5	G	0.5	0.5
snp_CA361015_504	A	0.5	G	0.5	0.5
snp_F6VG15V01AXN7B_78	A	0.5	G	0.5	0.5
snp_FYV3OTN02IKWGP_19	C	0.5	G	0.5	0.5
snp_BX074012_121	A	0.5	G	0.5	0.5
snp_DV201596_551	A	0.5	G	0.5	0.5
snp_F3GS49K02G9INZ_468	A	0.5	G	0.5	0.5
snp_BX074012_187	A	0.5	C	0.5	0.5
snp_FYV3OTN01DCSA8_69	A	0.5	G	0.5	0.5
snp_F3GS49K02FQKSU_29	A	0.5	G	0.5	0.5
snp_GAY7CUQ01ALTNX_188	A	0.5	G	0.5	0.5
snp_F3GS49K01AFXWA_215	A	0.5	C	0.5	0.5
snp_FYV3OTN01BSH0Y_141	A	0.5	G	0.5	0.5
snp_F3GS49K01DG4QX_130	A	0.5	G	0.5	0.5
snp_F0DLFKL01C00PN_107	A	0.5	C	0.5	0.5
snp_F0DLFKL01BADWF_23	A	0.5	G	0.5	0.5
snp_F3GS49K02F6THB_136	A	0.5	G	0.5	0.5
snp_BX081537_637	A	0.5	G	0.5	0.5
snp_F6VG15V02JHG8W_220	C	0.5	G	0.5	0.5
snp_GD3412002F89LL_113	A	0.5	G	0.5	0.5
snp_F3GS49K01A07O3_230	A	0.5	G	0.5	0.5
snp_F3GS49K01C81NO_94	A	0.5	G	0.5	0.5
snp_BX087371_320	A	0.5	G	0.5	0.5
snp_FYV3OTN01B9IO3_37	A	0.5	G	0.5	0.5
snp_F0DLFKL01E5XWB_155	A	0.5	G	0.5	0.5
snp_CX032999_502	A	0.5	G	0.5	0.5
snp_F3GS49K01EZ8HP_386	A	0.5	G	0.5	0.5
snp_GAY7CUQ01BIQUY_13	A	0.5	C	0.5	0.5
snp_F3GS49K02H0S9O_477	A	0.5	G	0.5	0.5
snp_F0DLFKL01BXT5W_348	A	0.5	G	0.5	0.5
snp_CA377819_240	A	0.5	G	0.5	0.5
snp_F3GS49K02FPFP4_146	A	0.5	G	0.5	0.5
snp_F3GS49K02F7OR0_95	A	0.5	G	0.5	0.5
snp_FYV3OTN02F99UC_94	A	0.5	G	0.5	0.5
snp_FYV3OTN02FKEZS_36	A	0.5	G	0.5	0.5
snp_FYV3OTN01B75BZ_274	A	0.5	G	0.5	0.5
snp_GAY7CUQ01DPLTJ_46	A	0.5	G	0.5	0.5
snp_F6VG15V01EZIB8_38	A	0.5	G	0.5	0.5
snp_FYV3OTN02IFP2W_313	A	0.5	G	0.5	0.5
snp_F3GS49K01EZ9F5_361	A	0.5	G	0.5	0.5
snp_CX137214_213	A	0.5	G	0.5	0.5
snp_FYV3OTN01A0N8U_35	A	0.5	G	0.5	0.5
snp_F3GS49K02IM9QQ_263	A	0.5	C	0.5	0.5
snp_F0DLFKL01DOWMB_74	A	0.5	G	0.5	0.5
snp_CA387698_484	C	0.5	G	0.5	0.5
snp_F3GS49K01CIMH2_129	A	0.5	G	0.5	0.5
snp_FYV3OTN01C8UYV_252	A	0.5	C	0.5	0.5
snp_BX314903_119	A	0.5	G	0.5	0.5
snp_F3GS49K01EP7I6_159	A	0.5	G	0.5	0.5
snp_FYV3OTN01EU4II_83	A	0.5	G	0.5	0.5
snp_F3GS49K01DO3H9_385	A	0.5	C	0.5	0.5
snp_F0DLFKL02F10WW_253	A	0.5	C	0.5	0.5
snp_F3GS49K01DC460_68	A	0.5	G	0.5	0.5
snp_F6VG15V01DJ2ZU_374	A	0.5	G	0.5	0.5
snp_CB494396_112	A	0.5	T	0.5	0.5
snp_F0DLFKL01D64UF_121	A	0.5	G	0.5	0.5
snp_AY319391_1923	A	0.5	G	0.5	0.5
snp_FYV3OTN01CPM92_261	A	0.5	G	0.5	0.5
snp_FYV3OTN01BI07B_264	A	0.5	G	0.5	0.5
snp_F6VG15V01E9WTT_413	A	0.5	C	0.5	0.5
snp_BX297471_256	A	0.5	G	0.5	0.5
snp_F6VG15V02GWA4H_335	A	0.5	G	0.5	0.5
snp_GAY7CUQ01CWEIP_349	A	0.5	G	0.5	0.5
snp_F3GS49K01BG958_185	A	0.5	C	0.5	0.5
snp_FYV3OTN02FSMFR_43	A	0.5	C	0.5	0.5
snp_GAY7CUQ01E06XX_137	A	0.5	G	0.5	0.5
snp_GAY7CUQ01BRYXK_93	A	0.5	G	0.5	0.5
snp_FYV3OTN02H1Z9L_222	A	0.5	C	0.5	0.5
snp_FYV3OTN01A1LFI_232	A	0.5	C	0.5	0.5
snp_CA342539_222	A	0.5	G	0.5	0.5
snp_F0DLFKL01AD57J_164	A	0.5	G	0.5	0.5
snp_FYV3OTN01CCCTG_37	A	0.5	C	0.5	0.5
snp_F3GS49K01E5391_205	A	0.5	G	0.5	0.5
snp_BX075413_279	A	0.5	G	0.5	0.5
snp_CR374447_586	A	0.5	G	0.5	0.5
snp_F6VG15V02F7AHJ_375	A	0.5	G	0.5	0.5
snp_FYV3OTN01C6NWE_310	A	0.5	G	0.5	0.5
snp_GBPNQUD02G6J96_221	A	0.5	G	0.5	0.5
snp_GAY7CUQ01AJKEJ_112	A	0.5	G	0.5	0.5
snp_FYV3OTN01DJBW6_215	A	0.5	G	0.5	0.5
snp_F3GS49K01B4YGY_212	A	0.5	G	0.5	0.5
snp_F0DLFKL01CVIFS_365	A	0.5	G	0.5	0.5
snp_F3GS49K01CQOIM_100	A	0.5	G	0.5	0.5
snp_FYV3OTN01CN683_242	A	0.5	G	0.5	0.5
snp_F3GS49K01B2WCJ_3	A	0.5	C	0.5	0.5
snp_FYV3OTN01AWCII_355	A	0.5	G	0.5	0.5
snp_FYV3OTN02HU2TE_39	A	0.5	G	0.5	0.5
snp_GAY7CUQ01APR2B_197	A	0.5	G	0.5	0.5
snp_FYV3OTN02I4VEX_406	A	0.5	G	0.5	0.5
snp_F6VG15V01AQKX4_432	A	0.5	G	0.5	0.5
snp_CT570351_270	A	0.5	G	0.5	0.5
snp_F3GS49K01A4MP3_77	A	0.5	G	0.5	0.5
snp_BX305856_291	A	0.5	G	0.5	0.5
snp_F3GS49K02GHENA_204	A	0.5	C	0.5	0.5
snp_F3GS49K01BG958_272	A	0.5	T	0.5	0.5
snp_CA370991_105	A	0.5	G	0.5	0.5
snp_FYV3OTN01BI07B_108	A	0.5	G	0.5	0.5
snp_FYV3OTN02IWIRC_59	A	0.5	C	0.5	0.5
snp_GB5RBPX01CNCW7_284	A	0.5	G	0.5	0.5
snp_BX855659_100	A	0.5	G	0.5	0.5
snp_F0DLFKL01BVK59_55	A	0.5	G	0.5	0.5
snp_F0DLFKL01EJ7JY_76	A	0.5	G	0.5	0.5
snp_GAY7CUQ02GDE2M_432	A	0.5	G	0.5	0.5
snp_F6VG15V02JGWRU_456	A	0.5	T	0.5	0.5
snp_FYV3OTN02GO72R_100	A	0.5	G	0.5	0.5
snp_CA365475_413	A	0.5	C	0.5	0.5
snp_F3GS49K01DIPQL_123	A	0.5	G	0.5	0.5
snp_F3GS49K01DDUJY_79	A	0.5	G	0.5	0.5
snp_CA357683_619	A	0.5	G	0.5	0.5
snp_CT962630_364	A	0.5	G	0.5	0.5
snp_F3GS49K01AYKDT_353	A	0.5	C	0.5	0.5
snp_CA354601_543	A	0.5	C	0.5	0.5
snp_CA343233_329	A	0.5	G	0.5	0.5
snp_F3GS49K01B38FA_128	A	0.5	G	0.5	0.5
snp_F3GS49K01AZ5GB_410	A	0.5	C	0.5	0.5
snp_F6VG15V01DJ4MO_133	C	0.5	G	0.5	0.5
snp_FYV3OTN01ANBU3_204	A	0.5	C	0.5	0.5
snp_F3GS49K01AIPCY_11	A	0.5	G	0.5	0.5
snp_F3GS49K02J2GRO_182	C	0.5	G	0.5	0.5
snp_F3GS49K02IOXWE_283	A	0.5	G	0.5	0.5
snp_F3GS49K01E48OY_54	A	0.5	C	0.5	0.5
snp_F6VG15V01CFB6Q_46	A	0.5	G	0.5	0.5
snp_F3GS49K01EXPF2_270	A	0.5	G	0.5	0.5
snp_BX871346_422	A	0.5	G	0.5	0.5
snp_CA358532_311	A	0.5	G	0.5	0.5
snp_F3GS49K01BJ6JS_319	A	0.5	G	0.5	0.5
snp_F3GS49K02FWLG6_103	A	0.5	G	0.5	0.5
snp_F3GS49K01D6D8U_95	A	0.5	G	0.5	0.5
snp_FYV3OTN01C39N1_46	A	0.5	G	0.5	0.5
snp_CA349383_71	A	0.5	G	0.5	0.5
snp_BX321849_579	A	0.5	C	0.5	0.5
snp_CA377179_270	A	0.5	G	0.5	0.5
snp_CX721981_386	A	0.5	C	0.5	0.5
snp_FYV3OTN01CZ0D4_26	A	0.5	G	0.5	0.5
snp_FYV3OTN02GFWDM_452	A	0.5	C	0.5	0.5
snp_F3GS49K02HEQAM_156	A	0.5	G	0.5	0.5
snp_GAY7CUQ02HXDBV_169	A	0.5	C	0.5	0.5
snp_F6VG15V01AT2B0_40	A	0.5	G	0.5	0.5
snp_CT569332_82	A	0.5	C	0.5	0.5
snp_F3GS49K02G3JZG_255	C	0.5	G	0.5	0.5
snp_F3GS49K02JO3TI_193	A	0.5	T	0.5	0.5
snp_BX081982_72	A	0.5	G	0.5	0.5
snp_BX073972_185	A	0.5	G	0.5	0.5
snp_F3GS49K01C10D4_23	A	0.5	C	0.5	0.5
snp_F3GS49K01EII2P_213	A	0.5	C	0.5	0.5
snp_FYV3OTN02IV0K8_144	A	0.5	T	0.5	0.5
snp_F6VG15V01C6MDL_173	A	0.5	G	0.5	0.5
snp_FYV3OTN01B75BZ_339	A	0.5	G	0.5	0.5
snp_F3GS49K02F203I_440	A	0.5	G	0.5	0.5
snp_GBPNQUD01CNICZ_255	A	0.5	T	0.5	0.5
snp_F6VG15V01A18FB_393	A	0.5	G	0.5	0.5
snp_F3GS49K01BS7UJ_227	A	0.5	G	0.5	0.5
snp_CX257361_302	A	0.5	G	0.5	0.5
snp_DV200436_268	A	0.5	G	0.5	0.5
snp_FYV3OTN01BHFZV_308	A	0.5	C	0.5	0.5
snp_F0DLFKL02I2UDX_33	A	0.5	G	0.5	0.5
snp_FYV3OTN01AQNJZ_179	A	0.5	G	0.5	0.5
snp_CU071667_349	A	0.5	G	0.5	0.5
snp_F0DLFKL01B2364_39	C	0.5	G	0.5	0.5
snp_CX039687_80	A	0.5	T	0.5	0.5
snp_FYV3OTN02GRKQP_39	A	0.5	G	0.5	0.5
snp_FYV3OTN01BCLV3_72	A	0.5	G	0.5	0.5
snp_GAY7CUQ01BWSUJ_17	A	0.5	G	0.5	0.5
snp_F3GS49K01BQQ8E_459	A	0.5	G	0.5	0.5
snp_FYV3OTN01E00EZ_171	A	0.5	G	0.5	0.5
snp_F3GS49K02HH3AX_253	A	0.5	G	0.5	0.5
snp_FYV3OTN01BG6KS_256	A	0.5	G	0.5	0.5
snp_GBPNQUD02G5JLC_269	A	0.5	G	0.5	0.5
snp_CA356889_206	A	0.5	G	0.5	0.5
snp_GAY7CUQ01CLD88_248	A	0.5	G	0.5	0.5
snp_F0DLFKL01AZ8ZX_216	A	0.5	G	0.5	0.5
snp_BX913668_561	A	0.5	G	0.5	0.5
snp_GAY7CUQ02FRI11_274	A	0.5	G	0.5	0.5
snp_FYV3OTN02HR23W_84	A	0.5	G	0.5	0.5
snp_BX321056_252	A	0.5	C	0.5	0.5
snp_FYV3OTN02JMC08_212	A	0.5	G	0.5	0.5
snp_F3GS49K01D2LMZ_22	A	0.5	G	0.5	0.5
snp_FZ8DYKY01A73JT_145	A	0.5	G	0.5	0.5
snp_F3GS49K01ATJOK_349	A	0.5	C	0.5	0.5
snp_CA372827_324	A	0.5	G	0.5	0.5
snp_CA353969_516	A	0.5	C	0.5	0.5
snp_FYV3OTN01BSH0Y_228	A	0.5	G	0.5	0.5
snp_F3GS49K02H7RMP_116	A	0.5	C	0.5	0.5
snp_F3GS49K01DO8XD_248	A	0.5	T	0.5	0.5
snp_FYV3OTN01EIZX3_64	A	0.5	G	0.5	0.5
snp_CU064043_240	A	0.5	G	0.5	0.5
snp_F3GS49K01AG6P6_273	A	0.5	G	0.5	0.5
snp_BX858195_107	A	0.5	G	0.5	0.5
snp_CA380781_566	A	0.5	G	0.5	0.5
snp_CA356256_34	A	0.5	C	0.5	0.5
snp_DV194598_432	A	0.5	G	0.5	0.5
snp_F3GS49K01ALDBC_47	A	0.5	G	0.5	0.5
snp_FZ8DYKY01AFOS0_208	A	0.5	G	0.5	0.5
snp_FYV3OTN01AR1OB_139	A	0.5	C	0.5	0.5
snp_FYV3OTN01DP9D3_200	A	0.5	G	0.5	0.5
snp_F0DLFKL01CILTK_359	A	0.5	G	0.5	0.5
snp_CA377093_305	A	0.5	G	0.5	0.5
snp_DV198642_159	A	0.5	G	0.5	0.5
snp_F3GS49K01ER35P_245	A	0.5	C	0.5	0.5
snp_CR373648_327	A	0.5	G	0.5	0.5
snp_GAY7CUQ02GVP0D_151	A	0.5	G	0.5	0.5
snp_GAY7CUQ02GFR06_31	A	0.5	C	0.5	0.5
snp_F3GS49K01ESMDJ_283	A	0.5	T	0.5	0.5
snp_BT073799_279	A	0.5	C	0.5	0.5
snp_F3GS49K02JIC5L_367	A	0.5	G	0.5	0.5
snp_F3GS49K01CZJLD_44	A	0.5	G	0.5	0.5
snp_CR367026_399	A	0.5	G	0.5	0.5
snp_FYV3OTN01D2B8H_321	A	0.51	G	0.49	0.49
snp_F0DLFKL01EAGS3_325	A	0.51	G	0.49	0.49
snp_FYV3OTN01AXT6B_142	A	0.51	G	0.49	0.49
snp_CX142141_101	A	0.51	G	0.49	0.49
snp_AY319391_1224	A	0.51	G	0.49	0.49
snp_GAY7CUQ02H5OMZ_129	A	0.51	C	0.49	0.49
snp_F6VG15V01DH2W2_383	A	0.51	G	0.49	0.49
snp_F3GS49K01A17H6_20	A	0.52	G	0.48	0.48
snp_BT074396_316	A	0.52	G	0.48	0.48
snp_BX876513_382	A	0.52	G	0.48	0.48
snp_FYV3OTN01BJ2US_336	C	0.52	G	0.48	0.48
snp_F3GS49K02FQU0K_480	A	0.53	G	0.47	0.47
snp_BX884581_412	A	0.53	G	0.47	0.47
snp_F3GS49K02FWLG6_338	A	0.53	T	0.47	0.47
snp_FYV3OTN01C09V5_49	A	0.53	G	0.47	0.47
snp_BX859563_367	A	0.54	T	0.46	0.46
snp_FYV3OTN02I991Z_200	A	0.54	G	0.46	0.46
snp_CX141145_611	A	0.54	G	0.46	0.46
snp_CR374409_146	C	0.54	G	0.46	0.46
snp_F0DLFKL02IZS2C_44	A	0.54	G	0.46	0.46
snp_F6VG15V01CD5PG_137	A	0.54	G	0.46	0.46
snp_F3GS49K01DC4VZ_131	A	0.54	G	0.46	0.46
snp_F3GS49K01DN869_46	A	0.54	G	0.46	0.46
snp_F0DLFKL01ANGVR_36	A	0.54	G	0.46	0.46
snp_F3GS49K01AHXNF_62	A	0.54	G	0.46	0.46
snp_F0DLFKL01BARHI_274	A	0.55	G	0.45	0.45
snp_F3GS49K02JE1SV_151	A	0.55	G	0.45	0.45
snp_F3GS49K01C6V24_109	A	0.55	G	0.45	0.45
snp_F0DLFKL01A87VG_312	A	0.55	G	0.45	0.45
snp_GAY7CUQ01BDPGN_316	A	0.55	G	0.45	0.45
snp_BX878759_221	A	0.55	G	0.45	0.45
snp_F3GS49K02F69Y8_101	A	0.55	G	0.45	0.45
snp_BX868314_314	A	0.56	C	0.44	0.44
snp_F0DLFKL01CFL9B_188	A	0.57	G	0.43	0.43
snp_AF390022_933	A	0.57	G	0.43	0.43
snp_F3GS49K01AMKI9_282	A	0.57	G	0.43	0.43
snp_BX078786_199	A	0.57	G	0.43	0.43
snp_BT073007_629	A	0.58	C	0.42	0.42
snp_CA349351_208	A	0.58	G	0.42	0.42
snp_F3GS49K02GH6R0_462	A	0.58	G	0.42	0.42
snp_BX317515_628	A	0.58	G	0.42	0.42
snp_F0DLFKL01AGWHX_50	A	0.58	G	0.42	0.42
snp_BX311026_454	A	0.59	G	0.41	0.41
snp_F3GS49K02FO2FB_145	A	0.6	C	0.4	0.4
snp_F3GS49K02GF0X1_92	A	0.6	G	0.4	0.4
snp_AF338347_525	A	0.6	G	0.4	0.4
snp_CU075236_233	A	0.6	G	0.4	0.4
snp_F6VG15V01DQI8Z_163	A	0.6	G	0.4	0.4
snp_CX037643_320	A	0.6	T	0.4	0.4
snp_CA387137_459	A	0.6	G	0.4	0.4
snp_CX037367_118	A	0.61	G	0.39	0.39
snp_F3GS49K02GEHOI_74	A	0.61	G	0.39	0.39
snp_FZ8DYKY01EN2E9_123	C	0.61	G	0.39	0.39
snp_CA354793_462	A	0.61	G	0.39	0.39
snp_CF752911_672	A	0.61	G	0.39	0.39
snp_FYV3OTN02F8IA1_295	A	0.63	G	0.38	0.38
snp_F6VG15V01DKXYM_332	A	0.63	G	0.38	0.38
snp_F0DLFKL01DITBF_145	A	0.63	G	0.37	0.37
snp_F3GS49K01BGAI0_87	A	0.64	T	0.36	0.36
snp_F0DLFKL01D1KEZ_211	A	0.64	G	0.36	0.36
snp_F3GS49K01D2VOJ_314	A	0.64	G	0.36	0.36
snp_BT073697_431	A	0.65	G	0.35	0.35
snp_CB498321_635	A	0.65	C	0.35	0.35
snp_FYV3OTN01CHZWJ_30	C	0.66	G	0.34	0.34
snp_F3GS49K01BUCU5_91	A	0.66	G	0.34	0.34
snp_CX136426_337	A	0.66	G	0.34	0.34
snp_F3GS49K02F104E_472	A	0.66	G	0.34	0.34
snp_GAY7CUQ02IE53I_77	A	0.67	G	0.33	0.33
snp_BX075908_77	A	0.67	G	0.33	0.33
snp_F3GS49K02GSSPS_126	A	0.67	G	0.33	0.33
snp_F6VG15V01AU40K_46	C	0.67	G	0.33	0.33
snp_F3GS49K01CUTTZ_151	A	0.68	G	0.32	0.32
snp_AF390024_548	A	0.69	G	0.31	0.31
snp_F3GS49K02INROD_79	A	0.7	G	0.3	0.3
snp_BX086022_128	C	0.7	G	0.3	0.3
snp_DV199942_457	A	0.71	C	0.29	0.29
snp_FZ8DYKY01ED49F_401	A	0.71	G	0.29	0.29
snp_BX911608_584	A	0.71	C	0.29	0.29
snp_BX072639_470	A	0.72	G	0.28	0.28
snp_FYV3OTN01EKX36_44	A	0.73	G	0.27	0.27
snp_F3GS49K02IFD9A_130	A	0.73	G	0.27	0.27
snp_CR943273_390	A	0.73	G	0.27	0.27
snp_BX321028_383	A	0.74	G	0.26	0.26
snp_BX299081_412	A	0.74	G	0.26	0.26
snp_F3GS49K02GFUQS_135	A	0.74	G	0.26	0.26
snp_BX862101_606	A	0.74	G	0.26	0.26
snp_GAY7CUQ01CDF5T_168	A	0.76	G	0.24	0.24
snp_BX301814_463	A	0.76	G	0.24	0.24
snp_CB492917_572	A	0.76	G	0.24	0.24
snp_F3GS49K01BTSPB_326	A	0.77	G	0.23	0.23
snp_BX880452_645	A	0.77	G	0.23	0.23
snp_BX315714_205	A	0.77	G	0.23	0.23
snp_CA372937_542	A	0.77	G	0.23	0.23
snp_BX857040_205	A	0.77	C	0.23	0.23
snp_CX719996_684	A	0.77	G	0.23	0.23
snp_F0DLFKL01B9NN7_96	A	0.78	G	0.22	0.22
snp_FZNWKMO01DF7TS_111	A	0.79	G	0.21	0.21
snp_F3GS49K02H6E53_222	A	0.79	G	0.21	0.21
snp_F3GS49K01B47VZ_184	A	0.79	G	0.21	0.21
snp_F3GS49K01AWP8H_16	A	0.79	C	0.21	0.21
snp_FYV3OTN01DEB9J_294	A	0.79	G	0.21	0.21
snp_F6VG15V02JA194_185	A	0.8	G	0.2	0.2
snp_GD3412002FOBZ7_130	A	0.82	G	0.18	0.18
snp_BX073536_218	A	0.82	G	0.18	0.18
snp_F3GS49K01B4M3R_191	A	0.83	C	0.17	0.17
snp_F3GS49K01EYC8Q_283	A	0.83	G	0.17	0.17
snp_F6VG15V01B0YBD_162	A	0.83	G	0.17	0.17
snp_F0DLFKL01BYGBD_143	A	0.84	G	0.16	0.16
snp_CA367557_686	A	0.84	G	0.16	0.16
snp_BX073512_589	A	0.84	G	0.16	0.16
snp_F0DLFKL01B4751_256	A	0.84	G	0.16	0.16
snp_FYV3OTN01AQJJ3_333	A	0.85	G	0.15	0.15
snp_CA367978_269	A	0.85	G	0.15	0.15
snp_DV199465_267	A	0.85	C	0.15	0.15
snp_F3GS49K01ATZBV_133	A	0.86	T	0.14	0.14
snp_DV201780_37	A	0.86	G	0.14	0.14
snp_FYV3OTN01AYCR7_161	A	0.86	G	0.14	0.14
snp_F3GS49K01AXK0Y_369	A	0.86	C	0.14	0.14
snp_GBPNQUD01A98P4_215	A	0.88	G	0.13	0.13
snp_BX909856_74	A	0.88	G	0.13	0.13
snp_CA359144_431	A	0.88	C	0.12	0.12
snp_FYV3OTN01AGKLK_142	A	0.88	G	0.12	0.12
snp_GBPNQUD01COPDO_169	A	0.89	G	0.11	0.11
snp_BX875913_556	A	0.9	G	0.1	0.1
snp_BX870148_361	A	0.9	G	0.1	0.1
snp_BX077965_620	A	0.9	G	0.1	0.1
snp_FYV3OTN01AZVOT_309	A	0.9	C	0.1	0.1
snp_CU063732_221	A	0.91	G	0.09	0.09
snp_F6VG15V01B231D_191	A	0.92	G	0.08	0.08
snp_CU069919_304	A	0.92	G	0.08	0.08
snp_F3GS49K01BR65J_95	A	0.93	G	0.07	0.07
snp_F0DLFKL01ETC53_51	A	0.94	G	0.06	0.06
snp_BX310147_141	A	0.94	C	0.06	0.06
snp_F6VG15V01DPCO9_379	A	0.94	C	0.06	0.06
snp_F3GS49K01C3LD3_330	A	0.94	G	0.06	0.06
snp_BX079777_151	A	0.95	C	0.05	0.05
snp_CT571988_130	A	0.95	G	0.05	0.05
snp_F0DLFKL01CC811_279	C	0.96	G	0.04	0.04
snp_F0DLFKL01ALIAV_493	A	0.96	G	0.04	0.04
snp_CA354561_166	A	0.96	G	0.04	0.04
snp_FYV3OTN01B8PFO_221	A	0.96	G	0.04	0.04
snp_FYV3OTN01AZJ7P_175	A	0.97	G	0.03	0.03
snp_FYV3OTN01AJWU5_472	A	0.97	C	0.03	0.03
snp_FYV3OTN01C6DX0_60	A	0.98	G	0.02	0.02
snp_BX301804_53	A	0.99	G	0.01	0.01
snp_FYV3OTN01CSETK_237	G	1
snp_F3GS49K01A1RCV_116	C	1
snp_F0DLFKL01CTRRZ_76	C	1
snp_F3GS49K02HB6S8_59	A	1
snp_F0DLFKL01CNVS7_56	A	1
snp_FYV3OTN01CFI4Z_116	A	1
snp_FYV3OTN01ALS53_16	A	1
snp_F0DLFKL01A4ONV_1	A	1
snp_GBPNQUD01BD89S_177	A	1
snp_F3GS49K01ELSJU_236	G	1
snp_FYV3OTN02H1IFJ_119	G	1
snp_F3GS49K02FQFKI_53	C	1
snp_F3GS49K01CK7J2_228	A	1
snp_BX888348_155	A	1
snp_FYV3OTN01AGA2K_270	A	1
snp_CB494689_227	G	1
snp_CA360228_326	A	1
snp_BX860987_27	A	1
snp_AB052835_277	A	1
snp_FYV3OTN01A8SD7_19	G	1
snp_BX319840_668	G	1
snp_F0DLFKL02GFCYE_42	A	1
snp_F3GS49K01B1XIL_187	G	1
snp_F3GS49K01E3J45_80	A	1
snp_F6VG15V01CKZR3_392	A	1
snp_CU068686_463	G	1
snp_F0DLFKL02J3UFV_52	G	1
snp_FYV3OTN01AYGLS_461	C	1
snp_F3GS49K01BC6LG_422	A	1
snp_FYV3OTN01A3JOW_267	G	1
snp_F0DLFKL02IHWOE_78	A	1
snp_F6VG15V01DGUR5_299	G	1
snp_F3GS49K02G8GAQ_143	G	1
snp_F3GS49K01B3EAW_327	A	1
snp_F3GS49K01AGDZW_52	G	1
snp_F3GS49K02JRC42_425	A	1
snp_F3GS49K02IGP2G_72	A	1
snp_FYV3OTN01APFCX_13	C	1
snp_F3GS49K01BE78I_251	A	1
snp_F0DLFKL02FPKXE_166	A	1
snp_FYV3OTN02GB4KY_100	C	1
snp_FZNWKMO01ARWML_187	A	1
snp_F3GS49K01A3NDD_168	A	1
snp_FYV3OTN01BEDWZ_83	A	1
snp_F0DLFKL01D9FSE_242	A	1
snp_F3GS49K02J4RIL_205	A	1
snp_F0DLFKL01EJJRS_307	G	1
snp_FYV3OTN02GG0DQ_32	A	1
snp_CA342698_287	A	1
snp_FYV3OTN01EYZ4D_392	G	1
snp_F3GS49K02IRXHW_82	A	1
snp_F0DLFKL01DR3SY_87	A	1
snp_F0DLFKL02F9RML_78	A	1
snp_FYV3OTN01C8KKU_264	A	1
snp_F6VG15V01CA6EW_222	A	1
snp_CA359144_574	A	1
snp_F3GS49K01AV4T4_365	A	1
snp_CR369444_199	G	1
snp_CA346319_12	A	1
snp_CT563344_237	A	1
snp_FYV3OTN01C63OX_72	A	1
snp_CX151025_515	A	1
snp_CB492627_232	A	1
snp_F0DLFKL01D1TBY_30	A	1
snp_CA341872_52	A	1
snp_F3GS49K02H2H51_331	G	1
snp_F3GS49K01A5G2M_418	G	1
snp_CT571756_146	G	1
snp_F6VG15V01CDH7C_381	G	1
snp_BX879447_629	G	1
snp_BX078807_192	G	1
snp_F3GS49K01BOJRQ_248	A	1
snp_CA346603_528	C	1
snp_FYV3OTN01AKVQS_209	G	1
snp_F3GS49K02GA6B7_260	A	1
snp_FYV3OTN01BBHTS_160	G	1
snp_FYV3OTN02IDDJ9_151	A	1
snp_F3GS49K01CEBS1_51	A	1
snp_FYV3OTN01BF3CD_352	G	1
snp_F3GS49K01EZ8HP_172	A	1
snp_F0DLFKL01AI9UG_20	A	1
snp_CA360416_153	A	1
snp_FYV3OTN01DUWJ9_15	C	1
snp_CX147052_1	G	1
snp_F3GS49K01AYULR_145	A	1
snp_GB5RBPX01BO76Q_9	G	1
snp_FYV3OTN01BPAD6_281	G	1
snp_F0DLFKL01DCP4S_1	A	1
snp_BX318957_87	G	1
snp_F3GS49K02JXFII_31	A	1
snp_GBPNQUD02FPE1L_396	A	1
snp_FYV3OTN01DIVQ7_259	C	1
snp_FYV3OTN01DZG3X_9	C	1
snp_AY363111_859	A	1
snp_CA358573_344	A	1
snp_FZNWKMO01BCF4T_185	A	1
snp_FYV3OTN01APOFT_211	A	1
snp_GAY7CUQ02JPKV8_332	G	1
snp_CR374776_145	G	1
snp_F0DLFKL01AVTIJ_135	A	1
snp_CX253148_207	G	1
snp_F6VG15V02JM1DC_198	C	1
snp_CU065237_210	G	1
snp_F0DLFKL01AOU7F_1	A	1
snp_GAY7CUQ01AEWHO_235	G	1
snp_DV201001_94	G	1
snp_AY614595_1154	A	1
snp_F3GS49K01AUSST_249	A	1
snp_FYV3OTN01D16RZ_230	T	1
snp_F3GS49K01E3W14_64	C	1
snp_F3GS49K02HEQAM_3	A	1
snp_F6VG15V02H1M7A_387	A	1
snp_GAY7CUQ02HIWN2_375	G	1
snp_F3GS49K01AW6GD_183	G	1
snp_F6VG15V01DI3BA_409	A	1
snp_CU075090_687	A	1
snp_BT073847_531	G	1
snp_F3GS49K02FJ8TF_305	C	1
snp_F3GS49K01A7Q93_445	A	1
snp_FYV3OTN02G3ZNM_28	G	1
snp_FYV3OTN01ALAH4_176	G	1
snp_F0DLFKL01CKLCX_245	G	1
snp_BX074688_296	G	1
snp_GAY7CUQ01E8V9G_262	A	1
snp_F3GS49K01BINH3_202	G	1
snp_GAY7CUQ02GP09X_17	G	1
snp_FYV3OTN02JMD0H_158	C	1
snp_CT569002_326	G	1
snp_GBPNQUD01BM0MP_183	A	1
snp_CU065960_935	A	1
snp_FYV3OTN02JC9PV_189	A	1
snp_F3GS49K02FRW05_94	A	1
snp_FZ8DYKY01BCN4S_269	A	1
snp_FYV3OTN01ATOFM_114	A	1
snp_BX872714_392	A	1
snp_F3GS49K02GKZS3_54	G	1
snp_F3GS49K01B1F7M_94	A	1
snp_FYV3OTN01CIY2X_79	G	1
snp_BX082716_468	G	1
snp_FYV3OTN02JD98J_331	A	1
snp_F6VG15V01DPB45_566	A	1
snp_GE829106_36	A	1
snp_FYV3OTN01BF3CD_415	A	1
snp_FYV3OTN01CFJFH_388	G	1
snp_GAY7CUQ01E5A0Q_402	G	1
snp_F3GS49K01B9P9X_70	G	1
snp_F3GS49K01CMTW5_86	A	1
snp_F3GS49K01A2A7K_334	G	1
snp_FYV3OTN01DSGSH_246	G	1
snp_F3GS49K01D7SIZ_101	A	1
snp_F3GS49K01ERK8N_19	G	1
snp_BX303985_472	A	1
snp_F3GS49K01APJW5_477	A	1
snp_F3GS49K02IO2YJ_153	G	1
snp_F0DLFKL01AOQF3_94	A	1
snp_CA342203_488	C	1
snp_F3GS49K01CENN9_84	A	1
snp_CX037511_231	C	1
snp_BX075545_570	A	1
snp_BX300615_303	G	1
snp_F3GS49K01BHP1N_375	C	1
snp_FYV3OTN02F53Q3_196	G	1
snp_F0DLFKL01CSSZI_13	A	1
snp_F3GS49K01BHQE1_143	G	1
snp_FYV3OTN02HYK0R_369	A	1
snp_F3GS49K01D501Q_276	A	1
snp_F6VG15V02FWH86_251	T	1
snp_GE827503_299	G	1
snp_BX858227_598	A	1
snp_F0DLFKL01E3W61_202	G	1
snp_FYV3OTN01C1M20_298	A	1
snp_BX295488_274	A	1
snp_FYV3OTN02GRFJH_166	A	1
snp_FYV3OTN01AR4XT_434	C	1
snp_FYV3OTN01AZFTL_239	C	1
snp_F6VG15V01A18FB_138	A	1
snp_FYV3OTN01BZ9P4_96	G	1
snp_CA342846_48	A	1
snp_FYV3OTN01B0P90_247	G	1
snp_FYV3OTN01A4UWZ_260	G	1
snp_FYV3OTN01AJW0D_88	A	1
snp_GAY7CUQ01DFIKL_146	G	1
snp_FYV3OTN01D49OI_27	A	1
snp_F3GS49K01BIH6N_306	C	1
snp_BX074195_345	C	1
snp_CX145240_1	C	1
snp_FZNWKMO01AFXHV_3	A	1
snp_FZ8DYKY01CHO2H_133	A	1
snp_BX073596_787	A	1
snp_FYV3OTN01CKCLX_182	G	1
snp_FZ8DYKY01EC38L_167	G	1
snp_FYV3OTN01DQA7D_33	A	1
snp_FYV3OTN01A15Q1_180	A	1
snp_GBPNQUD01B4H6C_81	G	1
snp_FYV3OTN01A5XWF_246	G	1
snp_CX721981_275	A	1
snp_F3GS49K01BP45N_292	A	1
snp_F3GS49K01BUJ89_8	G	1
snp_F6VG15V02F4PO3_144	G	1
snp_CA365375_379	A	1
snp_BX303254_177	A	1
snp_F3GS49K02HI218_423	G	1
snp_BX872675_361	C	1
snp_CU063170_19	G	1
snp_BT073320_230	A	1
snp_F3GS49K01DX9KR_217	G	1
snp_CN210900_303	A	1
snp_F0DLFKL01CMN5K_185	C	1
snp_F3GS49K01BJYIF_28	C	1
snp_BX082576_420	A	1
snp_CA365475_293	G	1
snp_FYV3OTN02FY9SY_258	A	1
snp_F0DLFKL01AP5GV_164	C	1
snp_F0DLFKL01C0P3P_226	G	1
snp_GB5RBPX01BXNGW_229	G	1
snp_F3GS49K02HU8UG_340	A	1
snp_F0DLFKL01AX0AK_215	A	1
snp_CA360228_185	G	1
snp_BX073972_377	G	1
snp_F3GS49K01ASS13_71	G	1
snp_BX074081_369	G	1
snp_F3GS49K01A033X_279	C	1
snp_F6VG15V01CKRHO_462	A	1
snp_CA378222_488	G	1
snp_F6VG15V01DUPUA_172	A	1
snp_BX311609_167	G	1
snp_GAY7CUQ01CU1BA_412	G	1
snp_F6VG15V02GJWSM_168	C	1
snp_F6VG15V01ARHD2_186	A	1
snp_GBPNQUD01BE0OX_64	C	1
snp_F0DLFKL02IKZTA_16	A	1
snp_F6VG15V01EBERB_265	G	1
snp_BX073131_608	G	1
snp_FYV3OTN01CGXG0_66	G	1
snp_CA384616_339	A	1
snp_BT074176_125	A	1
snp_F0DLFKL01AI0EC_55	A	1
snp_CA373450_239	A	1
snp_F3GS49K02JEAL7_320	G	1
snp_CA351682_313	G	1
snp_FYV3OTN01A1X04_22	A	1
snp_CX038113_330	A	1
snp_F3GS49K02F4Y79_405	C	1
snp_CB487200_50	A	1
snp_F3GS49K01C2QKM_273	G	1
snp_F3GS49K02JOHDT_400	A	1
snp_F0DLFKL01AVN9Z_61	G	1
snp_FYV3OTN01B1ASP_140	A	1
snp_BX074524_292	A	1
snp_CU065237_12	G	1
snp_F0DLFKL01EX4HN_233	C	1
snp_FYV3OTN01A8HD0_213	A	1
snp_GAY7CUQ01AEWHO_301	C	1
snp_F3GS49K01B0LL9_132	A	1
snp_GAY7CUQ01CRQDX_13	G	1
snp_FYV3OTN01D75NX_444	A	1
snp_DV200719_196	A	1
snp_BX301770_496	A	1
snp_F3GS49K01AUPJ4_156	A	1
snp_FYV3OTN02GWM3I_300	C	1
snp_BX864288_333	A	1
snp_FYV3OTN01EAXN5_292	A	1
snp_FYV3OTN01AW4ON_290	C	1
snp_F0DLFKL01A1SNM_148	A	1
snp_GAY7CUQ01EZHB2_151	C	1
snp_BX320848_228	A	1
snp_F0DLFKL01EIW3R_20	A	1
snp_F3GS49K01A5LQ2_101	A	1
snp_F3GS49K01AS4QZ_475	A	1
snp_CX041139_379	A	1
snp_CX042676_328	G	1
snp_F3GS49K01ECAJ6_213	A	1
snp_F3GS49K01BKLK5_150	A	1
snp_F0DLFKL01BT316_124	A	1
snp_CA348539_270	A	1
snp_F3GS49K01A9RBK_327	A	1
snp_F6VG15V01EN52F_338	G	1
snp_CA345022_100	A	1
snp_F3GS49K02HD6I7_350	C	1
snp_F3GS49K01DV842_341	A	1
snp_CA386016_284	A	1
snp_F0DLFKL02HZ331_107	A	1
snp_F0DLFKL02JSA2V_462	A	1
snp_FYV3OTN01CFG05_433	C	1
snp_GB5RBPX01B5WBV_91	A	1
snp_CR373682_484	A	1
snp_F3GS49K01BCS9D_53	G	1
snp_FYV3OTN01B0VU0_231	G	1
snp_F3GS49K01ESDFN_81	C	1
snp_FYV3OTN01BQQIU_87	G	1
snp_CA387698_375	A	1
snp_CA368467_435	G	1
snp_F3GS49K01BH4SF_12	G	1
snp_F3GS49K02GEBB0_348	C	1
snp_CA365712_31	A	1
snp_F3GS49K01EOWK5_233	C	1
snp_FYV3OTN01C9KQA_80	G	1
snp_CA384760_284	A	1
snp_F0DLFKL01CULHC_262	G	1
snp_F3GS49K01D7UST_197	A	1
snp_GAY7CUQ01A5Q43_293	T	1
snp_FYV3OTN02H94VM_394	A	1
snp_F3GS49K02JQW6H_61	G	1
snp_F3GS49K01C2FKZ_259	G	1
snp_F6VG15V01AXN7B_162	G	1
snp_BX911541_416	A	1
snp_F0DLFKL01EXAQB_71	G	1
snp_F3GS49K01EU5R9_343	A	1
snp_FYV3OTN01CZHUY_303	A	1
snp_F3GS49K02HCEF4_159	A	1
snp_CA357530_372	A	1
snp_DV195163_267	A	1
snp_CR371003_81	A	1
snp_FYV3OTN01BBHZ7_7	G	1
snp_BX865421_703	A	1
snp_BX077978_824	A	1
snp_FYV3OTN01BEVFM_96	A	1
snp_CA363166_244	G	1
snp_FYV3OTN02G6B10_60	A	1
snp_F3GS49K01BCREG_67	A	1
snp_FYV3OTN02I5F4H_62	G	1
snp_BX081982_548	A	1
snp_BX308056_53	C	1
snp_FYV3OTN01CLZB4_273	G	1
snp_F3GS49K01CNKI8_146	G	1
snp_BX313929_36	A	1
snp_FYV3OTN01DWXKZ_223	A	1
snp_F0DLFKL02GVC66_217	A	1
snp_CA385620_563	A	1
snp_F3GS49K01AQL1U_365	A	1
snp_F0DLFKL01APPR1_1	A	1
snp_FYV3OTN01CGJTR_298	G	1
snp_F3GS49K01BNQF4_172	A	1
snp_CT962615_263	G	1
snp_CR370480_363	A	1
snp_F6VG15V01CKS7F_60	A	1
snp_CB496073_559	C	1
snp_CX031152_22	A	1
snp_BX073510_438	C	1
snp_CA352104_494	A	1
snp_FYV3OTN02H0BQF_9	G	1
snp_FYV3OTN01E0CVS_285	C	1
snp_F6VG15V01BUFQY_313	A	1
snp_CA387588_253	G	1
snp_F0DLFKL01A50FH_314	G	1
snp_F6VG15V01DSQFI_18	G	1

## Sheet: 6 True SNPs
Mark	Allele1	Allele1_Freq	Allele2	Allele2_Freq	MAF	heterozygosity	PIC
snp_FYV3OTN01AUVVH_71	A	0.01	C	0.99	0.01	0.0198	0.019604
snp_FYV3OTN01BQYZK_354	A	0.01	G	0.99	0.01	0.0198	0.019604			MAF	Heterozygosity	PIC
snp_FYV3OTN01B3ARJ_46	A	0.01	G	0.99	0.01	0.0198	0.019604		Mean	0.271657	0.354917	0.282076
snp_BX297399_216	A	0.01	C	0.99	0.01	0.0198	0.019604		Standard deviation	0.14333	0.140618	0.098515
snp_F6VG15V01AMMSR_20	A	0.02	G	0.98	0.02	0.0392	0.0384317
snp_FYV3OTN01DU9DW_322	A	0.02	G	0.98	0.02	0.0392	0.0384317
snp_FZNWKMO01COR2U_201	A	0.03	T	0.97	0.03	0.0582	0.0565064
snp_GBPNQUD01C2VFV_445	A	0.03	G	0.97	0.03	0.0582	0.0565064
snp_FYV3OTN02GLF2E_158	A	0.04	C	0.96	0.04	0.0768	0.0738509
snp_F0DLFKL02FNROW_348	A	0.04	G	0.96	0.04	0.0768	0.0738509
snp_F0DLFKL01E2IE2_371	A	0.04	G	0.96	0.04	0.0768	0.0738509
snp_FYV3OTN01CSV68_226	A	0.04	G	0.96	0.04	0.0768	0.0738509
snp_F3GS49K02G6I80_354	A	0.04	G	0.96	0.04	0.0768	0.0738509
snp_F3GS49K02GT351_31	A	0.05	G	0.95	0.05	0.095	0.0904875
snp_BX309691_387	A	0.05	G	0.95	0.05	0.095	0.0904875
snp_GBPNQUD01AUJFY_224	A	0.05	C	0.95	0.05	0.095	0.0904875
snp_F0DLFKL01A81SX_48	A	0.05	C	0.95	0.05	0.095	0.0904875
snp_F3GS49K01ASQCK_148	A	0.06	G	0.94	0.06	0.1128	0.106438
snp_GBPNQUD01ALF2N_185	A	0.06	C	0.94	0.06	0.1128	0.106438
snp_FYV3OTN02GYW27_269	A	0.06	G	0.94	0.06	0.1128	0.106438
snp_CR375032_549	A	0.06	G	0.94	0.06	0.1128	0.106438
snp_F3GS49K01D3V9V_145	A	0.07	G	0.93	0.07	0.1302	0.121724
snp_BX869590_239	A	0.07	G	0.93	0.07	0.1302	0.121724
snp_F0DLFKL02HP13B_352	A	0.07	G	0.93	0.07	0.1302	0.121724
snp_F3GS49K01B5IC2_201	A	0.08	G	0.92	0.08	0.1472	0.136366
snp_BX858227_400	A	0.09	G	0.91	0.09	0.1638	0.150385
snp_F3GS49K01DXKYU_284	A	0.09	G	0.91	0.09	0.1638	0.150385
snp_F3GS49K01EDGUQ_55	A	0.09	C	0.91	0.09	0.1638	0.150385
snp_F3GS49K01BFA4E_390	A	0.09	G	0.91	0.09	0.1638	0.150385
snp_BX884230_157	A	0.1	G	0.9	0.1	0.18	0.1638
snp_BX298402_340	A	0.1	G	0.9	0.1	0.18	0.1638
snp_F3GS49K01ARX7Z_346	A	0.1	G	0.9	0.1	0.18	0.1638
snp_CU063283_296	A	0.1	G	0.9	0.1	0.18	0.1638
snp_F6VG15V01AU7OC_17	A	0.1	G	0.9	0.1	0.18	0.1638
snp_F6VG15V02HU9TN_70	A	0.1	G	0.9	0.1	0.18	0.1638
snp_F3GS49K01CEXH4_69	C	0.1	G	0.9	0.1	0.18	0.1638
snp_CA379963_61	A	0.11	C	0.89	0.11	0.1958	0.176631
snp_CA383224_51	A	0.11	T	0.89	0.11	0.1958	0.176631
snp_GBPNQUD01BSB8Z_20	A	0.11	G	0.89	0.11	0.1958	0.176631
snp_F3GS49K01C4F5V_114	C	0.11	G	0.89	0.11	0.1958	0.176631
snp_F3GS49K01A37TF_448	A	0.12	G	0.88	0.12	0.2112	0.188897
snp_F3GS49K02J302J_26	A	0.12	G	0.88	0.12	0.2112	0.188897
snp_FYV3OTN02GO72R_343	A	0.12	G	0.88	0.12	0.2112	0.188897
snp_F3GS49K01BMOQI_50	A	0.13	G	0.88	0.13	0.2288	0.202625
snp_CA356216_36	A	0.13	G	0.88	0.13	0.2288	0.202625
snp_F0DLFKL01EW1GK_177	A	0.13	G	0.88	0.13	0.2288	0.202625
snp_CA383420_643	A	0.13	G	0.87	0.13	0.2262	0.200617
snp_F3GS49K02H2RL2_182	A	0.13	G	0.87	0.13	0.2262	0.200617
snp_BX887828_147	A	0.14	G	0.86	0.14	0.2408	0.211808
snp_F3GS49K02FZFJN_485	A	0.14	G	0.86	0.14	0.2408	0.211808
snp_F3GS49K01DHVHP_218	A	0.14	G	0.86	0.14	0.2408	0.211808
snp_BX886696_617	A	0.14	G	0.86	0.14	0.2408	0.211808
snp_F0DLFKL01ECAEX_72	A	0.14	G	0.86	0.14	0.2408	0.211808
snp_FZ8DYKY01EV92C_250	A	0.14	G	0.86	0.14	0.2408	0.211808
snp_CA353913_263	A	0.14	G	0.86	0.14	0.2408	0.211808
snp_CA385874_404	A	0.14	G	0.86	0.14	0.2408	0.211808
snp_GBPNQUD02G6CGM_92	A	0.15	C	0.85	0.15	0.255	0.222488
snp_F6VG15V02FYIAW_143	A	0.15	G	0.85	0.15	0.255	0.222488
snp_CX067472_15	A	0.15	G	0.85	0.15	0.255	0.222488
snp_GAY7CUQ01D82SS_254	A	0.15	G	0.85	0.15	0.255	0.222488
snp_GAY7CUQ01A02RB_105	A	0.15	G	0.85	0.15	0.255	0.222488
snp_FZNWKMO01BDV5C_284	A	0.15	G	0.85	0.15	0.255	0.222488
snp_F6VG15V01AHY01_354	A	0.15	G	0.85	0.15	0.255	0.222488
snp_F6VG15V02HPIH3_334	A	0.16	C	0.84	0.16	0.2688	0.232673
snp_F0DLFKL02I0C9Y_213	A	0.16	T	0.84	0.16	0.2688	0.232673
snp_F3GS49K01CS0BJ_114	A	0.17	T	0.83	0.17	0.2822	0.242382
snp_GAY7CUQ01AJPHL_48	A	0.17	C	0.83	0.17	0.2822	0.242382
snp_F6VG15V02FY8CY_206	A	0.17	G	0.83	0.17	0.2822	0.242382
snp_CA370341_669	A	0.17	G	0.83	0.17	0.2822	0.242382
snp_F3GS49K01AHM8G_447	A	0.17	T	0.83	0.17	0.2822	0.242382
snp_GAY7CUQ01BMMML_287	A	0.18	G	0.82	0.18	0.2952	0.251628
snp_F3GS49K01B2BA2_176	A	0.18	G	0.82	0.18	0.2952	0.251628
snp_F0DLFKL02J7CSN_360	C	0.18	G	0.82	0.18	0.2952	0.251628
snp_BX088197_319	A	0.18	T	0.82	0.18	0.2952	0.251628
snp_F0DLFKL01A3QK6_38	A	0.19	G	0.81	0.19	0.3078	0.26043
snp_F3GS49K02JPP0J_416	A	0.19	G	0.81	0.19	0.3078	0.26043
snp_F3GS49K02JYICY_220	A	0.19	T	0.81	0.19	0.3078	0.26043
snp_BX085507_319	A	0.19	G	0.81	0.19	0.3078	0.26043
snp_F0DLFKL01B1GPH_23	A	0.2	G	0.8	0.2	0.32	0.2688
snp_DV202614_318	A	0.2	G	0.8	0.2	0.32	0.2688
snp_FZ8DYKY01BRBUV_125	A	0.2	G	0.8	0.2	0.32	0.2688
snp_AJ272372_699	A	0.2	G	0.8	0.2	0.32	0.2688
snp_F3GS49K02JPP0J_208	A	0.2	G	0.8	0.2	0.32	0.2688
snp_BX072665_432	A	0.21	G	0.79	0.21	0.3318	0.276754
snp_CX246307_169	A	0.21	C	0.79	0.21	0.3318	0.276754
snp_CB492627_166	A	0.21	G	0.79	0.21	0.3318	0.276754
snp_F3GS49K01D97LC_209	A	0.21	C	0.79	0.21	0.3318	0.276754
snp_CX035368_233	A	0.22	G	0.78	0.22	0.3432	0.284307
snp_F3GS49K01BYH4G_235	A	0.23	G	0.77	0.23	0.3542	0.291471
snp_F0DLFKL01C0F1F_292	A	0.23	G	0.77	0.23	0.3542	0.291471
snp_F6VG15V01AY9VK_85	A	0.23	G	0.77	0.23	0.3542	0.291471
snp_BX072734_476	C	0.24	G	0.76	0.24	0.3648	0.29826
snp_GBPNQUD01BTTCT_137	A	0.24	G	0.76	0.24	0.3648	0.29826
snp_GB5RBPX01AMB69_95	A	0.24	G	0.76	0.24	0.3648	0.29826
snp_F3GS49K01BA4C3_72	A	0.24	G	0.76	0.24	0.3648	0.29826
snp_F6VG15V01BUAUU_68	A	0.24	G	0.76	0.24	0.3648	0.29826
snp_F3GS49K02JEIBN_251	A	0.24	C	0.76	0.24	0.3648	0.29826
snp_F6VG15V01DHCOS_214	A	0.24	G	0.76	0.24	0.3648	0.29826
snp_CU065576_143	A	0.25	G	0.75	0.25	0.375	0.304688
snp_CA355866_156	A	0.26	C	0.74	0.26	0.3848	0.310764
snp_F3GS49K02IHKNM_422	A	0.26	C	0.74	0.26	0.3848	0.310764
snp_BX913822_253	A	0.26	G	0.74	0.26	0.3848	0.310764
snp_F6VG15V01BPJ9V_359	A	0.26	G	0.74	0.26	0.3848	0.310764
snp_F6VG15V02IDBMZ_293	A	0.26	G	0.74	0.26	0.3848	0.310764
snp_BX871779_658	A	0.26	G	0.74	0.26	0.3848	0.310764
snp_F3GS49K01ARLCI_353	A	0.27	G	0.73	0.27	0.3942	0.316503
snp_F3GS49K02IJW3A_455	A	0.27	G	0.73	0.27	0.3942	0.316503
snp_F3GS49K01ASN8T_130	A	0.27	G	0.73	0.27	0.3942	0.316503
snp_BX315667_820	A	0.27	G	0.73	0.27	0.3942	0.316503
snp_GAY7CUQ01EC7R0_184	A	0.27	C	0.73	0.27	0.3942	0.316503
snp_CR375394_464	A	0.27	T	0.73	0.27	0.3942	0.316503
snp_F6VG15V01D8X5K_305	A	0.27	G	0.73	0.27	0.3942	0.316503
snp_F3GS49K02FROYO_278	A	0.28	G	0.72	0.28	0.4032	0.321915
snp_F3GS49K01BBMDI_405	C	0.29	G	0.71	0.29	0.4118	0.32701
snp_GAY7CUQ01EKP4F_113	A	0.29	G	0.71	0.29	0.4118	0.32701
snp_F3GS49K02HFY77_296	A	0.29	G	0.71	0.29	0.4118	0.32701
snp_CX142678_338	A	0.29	G	0.71	0.29	0.4118	0.32701
snp_FYV3OTN01ECEPJ_256	A	0.3	C	0.7	0.3	0.42	0.3318
snp_F3GS49K01EXU80_14	A	0.3	G	0.7	0.3	0.42	0.3318
snp_F3GS49K01DB8JT_370	A	0.3	G	0.7	0.3	0.42	0.3318
snp_CA350190_63	A	0.3	G	0.7	0.3	0.42	0.3318
snp_F3GS49K01AN6YE_36	A	0.31	C	0.69	0.31	0.4278	0.336294
snp_GBPNQUD01B1XOR_304	A	0.31	G	0.69	0.31	0.4278	0.336294
snp_BX857718_361	A	0.32	G	0.68	0.32	0.4352	0.3405
snp_F3GS49K01ANPFA_211	A	0.32	C	0.68	0.32	0.4352	0.3405
snp_F6VG15V02I7HQC_202	A	0.32	G	0.68	0.32	0.4352	0.3405
snp_F3GS49K01D8PZO_256	A	0.32	G	0.68	0.32	0.4352	0.3405
snp_F3GS49K01A9FM4_59	A	0.32	C	0.68	0.32	0.4352	0.3405
snp_BX083234_240	C	0.32	G	0.68	0.32	0.4352	0.3405
snp_F0DLFKL02J5QXP_31	A	0.33	G	0.67	0.33	0.4422	0.34443
snp_FYV3OTN01CRBC4_132	A	0.33	G	0.67	0.33	0.4422	0.34443
snp_F3GS49K02GSJTT_358	A	0.33	C	0.67	0.33	0.4422	0.34443
snp_F3GS49K01ECLL9_74	A	0.33	C	0.67	0.33	0.4422	0.34443
snp_BX076845_524	A	0.33	G	0.67	0.33	0.4422	0.34443
snp_CX256862_13	A	0.33	G	0.67	0.33	0.4422	0.34443
snp_DV199749_487	A	0.34	G	0.66	0.34	0.4488	0.348089
snp_F3GS49K01D06XI_10	A	0.34	G	0.66	0.34	0.4488	0.348089
snp_F3GS49K01DV1YY_244	A	0.34	G	0.66	0.34	0.4488	0.348089
snp_F6VG15V01D9LQA_300	A	0.34	G	0.66	0.34	0.4488	0.348089
snp_CR369444_38	A	0.35	C	0.65	0.35	0.455	0.351487
snp_F0DLFKL01EGSTC_35	A	0.36	G	0.64	0.36	0.4608	0.354632
snp_CR371753_150	A	0.36	G	0.64	0.36	0.4608	0.354632
snp_F3GS49K01DIUNZ_355	A	0.36	G	0.64	0.36	0.4608	0.354632
snp_CA341693_269	A	0.36	G	0.64	0.36	0.4608	0.354632
snp_F3GS49K01E5EXG_309	A	0.36	G	0.64	0.36	0.4608	0.354632
snp_GBPNQUD02HL7CH_260	A	0.36	G	0.64	0.36	0.4608	0.354632
snp_FYV3OTN01C1TMY_37	A	0.38	G	0.63	0.38	0.4788	0.364175
snp_BT073851_403	A	0.38	G	0.63	0.38	0.4788	0.364175
snp_BX082269_110	A	0.38	G	0.63	0.38	0.4788	0.364175
snp_F3GS49K01A1YZA_204	A	0.38	G	0.63	0.38	0.4788	0.364175
snp_F3GS49K01CB5PQ_393	A	0.38	G	0.62	0.38	0.4712	0.360185
snp_F3GS49K01DYHJT_249	A	0.38	G	0.62	0.38	0.4712	0.360185
snp_DV193321_163	A	0.38	G	0.62	0.38	0.4712	0.360185
snp_F0DLFKL01B4MEX_167	A	0.38	G	0.62	0.38	0.4712	0.360185
snp_GAY7CUQ01AYNX5_433	A	0.38	G	0.62	0.38	0.4712	0.360185
snp_CX039799_641	A	0.38	G	0.62	0.38	0.4712	0.360185
snp_BX865581_374	A	0.39	G	0.61	0.39	0.4758	0.362607
snp_CA344387_383	A	0.39	G	0.61	0.39	0.4758	0.362607
snp_F3GS49K01BTVV2_392	A	0.4	G	0.6	0.4	0.48	0.3648
snp_CX032783_254	A	0.4	G	0.6	0.4	0.48	0.3648
snp_F3GS49K01EF9E9_430	A	0.4	G	0.6	0.4	0.48	0.3648
snp_F3GS49K01DPA4C_153	A	0.4	C	0.6	0.4	0.48	0.3648
snp_GBPNQUD01A5QVF_390	A	0.4	G	0.6	0.4	0.48	0.3648
snp_BX321524_720	A	0.41	T	0.59	0.41	0.4838	0.366769
snp_CA363166_167	A	0.41	G	0.59	0.41	0.4838	0.366769
snp_CA381199_534	A	0.41	G	0.59	0.41	0.4838	0.366769
snp_F3GS49K02JIY4H_390	A	0.41	C	0.59	0.41	0.4838	0.366769
snp_F3GS49K02JUVWS_356	A	0.41	G	0.59	0.41	0.4838	0.366769
snp_F3GS49K02I3USJ_458	A	0.41	G	0.59	0.41	0.4838	0.366769
snp_CR370216_725	C	0.42	G	0.58	0.42	0.4872	0.368518
snp_F6VG15V01BN8DG_190	A	0.42	G	0.58	0.42	0.4872	0.368518
snp_F3GS49K01D1312_26	A	0.42	G	0.58	0.42	0.4872	0.368518
snp_F3GS49K02F90HH_226	A	0.42	G	0.58	0.42	0.4872	0.368518
snp_CA351652_430	A	0.42	G	0.58	0.42	0.4872	0.368518
snp_BT073514_524	A	0.42	G	0.58	0.42	0.4872	0.368518
snp_F3GS49K01EPYFO_10	A	0.42	G	0.58	0.42	0.4872	0.368518
snp_CA385534_245	A	0.43	G	0.57	0.43	0.4902	0.370052
snp_CA358227_591	A	0.43	G	0.57	0.43	0.4902	0.370052
snp_CA374166_316	A	0.43	C	0.57	0.43	0.4902	0.370052
snp_CA374166_568	A	0.44	C	0.56	0.44	0.4928	0.371374
snp_CA341715_298	A	0.44	G	0.56	0.44	0.4928	0.371374
snp_BX080248_389	A	0.44	G	0.56	0.44	0.4928	0.371374
snp_F0DLFKL01DOU5K_160	A	0.44	G	0.56	0.44	0.4928	0.371374
snp_GAY7CUQ01AWR5Y_177	A	0.45	G	0.55	0.45	0.495	0.372488
snp_BX073163_508	A	0.45	G	0.55	0.45	0.495	0.372488
snp_CU064614_109	A	0.45	G	0.55	0.45	0.495	0.372488
snp_F3GS49K02I1YT8_271	A	0.45	C	0.55	0.45	0.495	0.372488
snp_AB196460_841	A	0.45	G	0.55	0.45	0.495	0.372488
snp_BX864660_725	A	0.45	G	0.55	0.45	0.495	0.372488
snp_CU072846_507	A	0.45	G	0.55	0.45	0.495	0.372488
snp_F3GS49K01AZ054_24	A	0.45	G	0.55	0.45	0.495	0.372488
snp_F0DLFKL01DDA7N_236	A	0.46	G	0.54	0.46	0.4968	0.373395
snp_GAY7CUQ01BRIBV_254	C	0.46	G	0.54	0.46	0.4968	0.373395
snp_CA355712_344	A	0.46	G	0.54	0.46	0.4968	0.373395
snp_CA386806_551	A	0.46	G	0.54	0.46	0.4968	0.373395
snp_F0DLFKL02GQM4V_175	A	0.47	G	0.53	0.47	0.4982	0.374098
snp_GAY7CUQ01AXWRD_26	A	0.47	C	0.53	0.47	0.4982	0.374098
snp_F3GS49K01CM8NL_195	A	0.48	G	0.52	0.48	0.4992	0.3746
snp_AF390021_741	A	0.48	G	0.52	0.48	0.4992	0.3746
snp_BX862526_336	A	0.48	G	0.52	0.48	0.4992	0.3746
snp_FYV3OTN01ALLJ4_225	A	0.48	G	0.52	0.48	0.4992	0.3746
snp_BX074578_381	A	0.49	G	0.51	0.49	0.4998	0.3749
snp_F0DLFKL01D393J_123	A	0.49	G	0.51	0.49	0.4998	0.3749
snp_F3GS49K01EG5SO_430	C	0.49	G	0.51	0.49	0.4998	0.3749
snp_FYV3OTN02GML4K_290	A	0.49	G	0.51	0.49	0.4998	0.3749
snp_FYV3OTN01D2B8H_321	A	0.51	G	0.49	0.49	0.4998	0.3749
snp_F0DLFKL01EAGS3_325	A	0.51	G	0.49	0.49	0.4998	0.3749
snp_FYV3OTN01AXT6B_142	A	0.51	G	0.49	0.49	0.4998	0.3749
snp_CX142141_101	A	0.51	G	0.49	0.49	0.4998	0.3749
snp_AY319391_1224	A	0.51	G	0.49	0.49	0.4998	0.3749
snp_GAY7CUQ02H5OMZ_129	A	0.51	C	0.49	0.49	0.4998	0.3749
snp_F6VG15V01DH2W2_383	A	0.51	G	0.49	0.49	0.4998	0.3749
snp_F3GS49K01A17H6_20	A	0.52	G	0.48	0.48	0.4992	0.3746
snp_BT074396_316	A	0.52	G	0.48	0.48	0.4992	0.3746
snp_BX876513_382	A	0.52	G	0.48	0.48	0.4992	0.3746
snp_FYV3OTN01BJ2US_336	C	0.52	G	0.48	0.48	0.4992	0.3746
snp_F3GS49K02FQU0K_480	A	0.53	G	0.47	0.47	0.4982	0.374098
snp_BX884581_412	A	0.53	G	0.47	0.47	0.4982	0.374098
snp_F3GS49K02FWLG6_338	A	0.53	T	0.47	0.47	0.4982	0.374098
snp_FYV3OTN01C09V5_49	A	0.53	G	0.47	0.47	0.4982	0.374098
snp_BX859563_367	A	0.54	T	0.46	0.46	0.4968	0.373395
snp_FYV3OTN02I991Z_200	A	0.54	G	0.46	0.46	0.4968	0.373395
snp_CX141145_611	A	0.54	G	0.46	0.46	0.4968	0.373395
snp_CR374409_146	C	0.54	G	0.46	0.46	0.4968	0.373395
snp_F0DLFKL02IZS2C_44	A	0.54	G	0.46	0.46	0.4968	0.373395
snp_F6VG15V01CD5PG_137	A	0.54	G	0.46	0.46	0.4968	0.373395
snp_F3GS49K01DC4VZ_131	A	0.54	G	0.46	0.46	0.4968	0.373395
snp_F3GS49K01DN869_46	A	0.54	G	0.46	0.46	0.4968	0.373395
snp_F0DLFKL01ANGVR_36	A	0.54	G	0.46	0.46	0.4968	0.373395
snp_F3GS49K01AHXNF_62	A	0.54	G	0.46	0.46	0.4968	0.373395
snp_F0DLFKL01BARHI_274	A	0.55	G	0.45	0.45	0.495	0.372488
snp_F3GS49K02JE1SV_151	A	0.55	G	0.45	0.45	0.495	0.372488
snp_F3GS49K01C6V24_109	A	0.55	G	0.45	0.45	0.495	0.372488
snp_F0DLFKL01A87VG_312	A	0.55	G	0.45	0.45	0.495	0.372488
snp_GAY7CUQ01BDPGN_316	A	0.55	G	0.45	0.45	0.495	0.372488
snp_BX878759_221	A	0.55	G	0.45	0.45	0.495	0.372488
snp_F3GS49K02F69Y8_101	A	0.55	G	0.45	0.45	0.495	0.372488
snp_BX868314_314	A	0.56	C	0.44	0.44	0.4928	0.371374
snp_F0DLFKL01CFL9B_188	A	0.57	G	0.43	0.43	0.4902	0.370052
snp_AF390022_933	A	0.57	G	0.43	0.43	0.4902	0.370052
snp_F3GS49K01AMKI9_282	A	0.57	G	0.43	0.43	0.4902	0.370052
snp_BX078786_199	A	0.57	G	0.43	0.43	0.4902	0.370052
snp_BT073007_629	A	0.58	C	0.42	0.42	0.4872	0.368518
snp_CA349351_208	A	0.58	G	0.42	0.42	0.4872	0.368518
snp_F3GS49K02GH6R0_462	A	0.58	G	0.42	0.42	0.4872	0.368518
snp_BX317515_628	A	0.58	G	0.42	0.42	0.4872	0.368518
snp_F0DLFKL01AGWHX_50	A	0.58	G	0.42	0.42	0.4872	0.368518
snp_BX311026_454	A	0.59	G	0.41	0.41	0.4838	0.366769
snp_F3GS49K02FO2FB_145	A	0.6	C	0.4	0.4	0.48	0.3648
snp_F3GS49K02GF0X1_92	A	0.6	G	0.4	0.4	0.48	0.3648
snp_AF338347_525	A	0.6	G	0.4	0.4	0.48	0.3648
snp_CU075236_233	A	0.6	G	0.4	0.4	0.48	0.3648
snp_F6VG15V01DQI8Z_163	A	0.6	G	0.4	0.4	0.48	0.3648
snp_CX037643_320	A	0.6	T	0.4	0.4	0.48	0.3648
snp_CA387137_459	A	0.6	G	0.4	0.4	0.48	0.3648
snp_CX037367_118	A	0.61	G	0.39	0.39	0.4758	0.362607
snp_F3GS49K02GEHOI_74	A	0.61	G	0.39	0.39	0.4758	0.362607
snp_FZ8DYKY01EN2E9_123	C	0.61	G	0.39	0.39	0.4758	0.362607
snp_CA354793_462	A	0.61	G	0.39	0.39	0.4758	0.362607
snp_CF752911_672	A	0.61	G	0.39	0.39	0.4758	0.362607
snp_FYV3OTN02F8IA1_295	A	0.63	G	0.38	0.38	0.4788	0.364175
snp_F6VG15V01DKXYM_332	A	0.63	G	0.38	0.38	0.4788	0.364175
snp_F0DLFKL01DITBF_145	A	0.63	G	0.37	0.37	0.4662	0.357529
snp_F3GS49K01BGAI0_87	A	0.64	T	0.36	0.36	0.4608	0.354632
snp_F0DLFKL01D1KEZ_211	A	0.64	G	0.36	0.36	0.4608	0.354632
snp_F3GS49K01D2VOJ_314	A	0.64	G	0.36	0.36	0.4608	0.354632
snp_BT073697_431	A	0.65	G	0.35	0.35	0.455	0.351487
snp_CB498321_635	A	0.65	C	0.35	0.35	0.455	0.351487
snp_FYV3OTN01CHZWJ_30	C	0.66	G	0.34	0.34	0.4488	0.348089
snp_F3GS49K01BUCU5_91	A	0.66	G	0.34	0.34	0.4488	0.348089
snp_CX136426_337	A	0.66	G	0.34	0.34	0.4488	0.348089
snp_F3GS49K02F104E_472	A	0.66	G	0.34	0.34	0.4488	0.348089
snp_GAY7CUQ02IE53I_77	A	0.67	G	0.33	0.33	0.4422	0.34443
snp_BX075908_77	A	0.67	G	0.33	0.33	0.4422	0.34443
snp_F3GS49K02GSSPS_126	A	0.67	G	0.33	0.33	0.4422	0.34443
snp_F6VG15V01AU40K_46	C	0.67	G	0.33	0.33	0.4422	0.34443
snp_F3GS49K01CUTTZ_151	A	0.68	G	0.32	0.32	0.4352	0.3405
snp_AF390024_548	A	0.69	G	0.31	0.31	0.4278	0.336294
snp_F3GS49K02INROD_79	A	0.7	G	0.3	0.3	0.42	0.3318
snp_BX086022_128	C	0.7	G	0.3	0.3	0.42	0.3318
snp_DV199942_457	A	0.71	C	0.29	0.29	0.4118	0.32701
snp_FZ8DYKY01ED49F_401	A	0.71	G	0.29	0.29	0.4118	0.32701
snp_BX911608_584	A	0.71	C	0.29	0.29	0.4118	0.32701
snp_BX072639_470	A	0.72	G	0.28	0.28	0.4032	0.321915
snp_FYV3OTN01EKX36_44	A	0.73	G	0.27	0.27	0.3942	0.316503
snp_F3GS49K02IFD9A_130	A	0.73	G	0.27	0.27	0.3942	0.316503
snp_CR943273_390	A	0.73	G	0.27	0.27	0.3942	0.316503
snp_BX321028_383	A	0.74	G	0.26	0.26	0.3848	0.310764
snp_BX299081_412	A	0.74	G	0.26	0.26	0.3848	0.310764
snp_F3GS49K02GFUQS_135	A	0.74	G	0.26	0.26	0.3848	0.310764
snp_BX862101_606	A	0.74	G	0.26	0.26	0.3848	0.310764
snp_GAY7CUQ01CDF5T_168	A	0.76	G	0.24	0.24	0.3648	0.29826
snp_BX301814_463	A	0.76	G	0.24	0.24	0.3648	0.29826
snp_CB492917_572	A	0.76	G	0.24	0.24	0.3648	0.29826
snp_F3GS49K01BTSPB_326	A	0.77	G	0.23	0.23	0.3542	0.291471
snp_BX880452_645	A	0.77	G	0.23	0.23	0.3542	0.291471
snp_BX315714_205	A	0.77	G	0.23	0.23	0.3542	0.291471
snp_CA372937_542	A	0.77	G	0.23	0.23	0.3542	0.291471
snp_BX857040_205	A	0.77	C	0.23	0.23	0.3542	0.291471
snp_CX719996_684	A	0.77	G	0.23	0.23	0.3542	0.291471
snp_F0DLFKL01B9NN7_96	A	0.78	G	0.22	0.22	0.3432	0.284307
snp_FZNWKMO01DF7TS_111	A	0.79	G	0.21	0.21	0.3318	0.276754
snp_F3GS49K02H6E53_222	A	0.79	G	0.21	0.21	0.3318	0.276754
snp_F3GS49K01B47VZ_184	A	0.79	G	0.21	0.21	0.3318	0.276754
snp_F3GS49K01AWP8H_16	A	0.79	C	0.21	0.21	0.3318	0.276754
snp_FYV3OTN01DEB9J_294	A	0.79	G	0.21	0.21	0.3318	0.276754
snp_F6VG15V02JA194_185	A	0.8	G	0.2	0.2	0.32	0.2688
snp_GD3412002FOBZ7_130	A	0.82	G	0.18	0.18	0.2952	0.251628
snp_BX073536_218	A	0.82	G	0.18	0.18	0.2952	0.251628
snp_F3GS49K01B4M3R_191	A	0.83	C	0.17	0.17	0.2822	0.242382
snp_F3GS49K01EYC8Q_283	A	0.83	G	0.17	0.17	0.2822	0.242382
snp_F6VG15V01B0YBD_162	A	0.83	G	0.17	0.17	0.2822	0.242382
snp_F0DLFKL01BYGBD_143	A	0.84	G	0.16	0.16	0.2688	0.232673
snp_CA367557_686	A	0.84	G	0.16	0.16	0.2688	0.232673
snp_BX073512_589	A	0.84	G	0.16	0.16	0.2688	0.232673
snp_F0DLFKL01B4751_256	A	0.84	G	0.16	0.16	0.2688	0.232673
snp_FYV3OTN01AQJJ3_333	A	0.85	G	0.15	0.15	0.255	0.222488
snp_CA367978_269	A	0.85	G	0.15	0.15	0.255	0.222488
snp_DV199465_267	A	0.85	C	0.15	0.15	0.255	0.222488
snp_F3GS49K01ATZBV_133	A	0.86	T	0.14	0.14	0.2408	0.211808
snp_DV201780_37	A	0.86	G	0.14	0.14	0.2408	0.211808
snp_FYV3OTN01AYCR7_161	A	0.86	G	0.14	0.14	0.2408	0.211808
snp_F3GS49K01AXK0Y_369	A	0.86	C	0.14	0.14	0.2408	0.211808
snp_GBPNQUD01A98P4_215	A	0.88	G	0.13	0.13	0.2288	0.202625
snp_BX909856_74	A	0.88	G	0.13	0.13	0.2288	0.202625
snp_CA359144_431	A	0.88	C	0.12	0.12	0.2112	0.188897
snp_FYV3OTN01AGKLK_142	A	0.88	G	0.12	0.12	0.2112	0.188897
snp_GBPNQUD01COPDO_169	A	0.89	G	0.11	0.11	0.1958	0.176631
snp_BX875913_556	A	0.9	G	0.1	0.1	0.18	0.1638
snp_BX870148_361	A	0.9	G	0.1	0.1	0.18	0.1638
snp_BX077965_620	A	0.9	G	0.1	0.1	0.18	0.1638
snp_FYV3OTN01AZVOT_309	A	0.9	C	0.1	0.1	0.18	0.1638
snp_CU063732_221	A	0.91	G	0.09	0.09	0.1638	0.150385
snp_F6VG15V01B231D_191	A	0.92	G	0.08	0.08	0.1472	0.136366
snp_CU069919_304	A	0.92	G	0.08	0.08	0.1472	0.136366
snp_F3GS49K01BR65J_95	A	0.93	G	0.07	0.07	0.1302	0.121724
snp_F0DLFKL01ETC53_51	A	0.94	G	0.06	0.06	0.1128	0.106438
snp_BX310147_141	A	0.94	C	0.06	0.06	0.1128	0.106438
snp_F6VG15V01DPCO9_379	A	0.94	C	0.06	0.06	0.1128	0.106438
snp_F3GS49K01C3LD3_330	A	0.94	G	0.06	0.06	0.1128	0.106438
snp_BX079777_151	A	0.95	C	0.05	0.05	0.095	0.0904875
snp_CT571988_130	A	0.95	G	0.05	0.05	0.095	0.0904875
snp_F0DLFKL01CC811_279	C	0.96	G	0.04	0.04	0.0768	0.0738509
snp_F0DLFKL01ALIAV_493	A	0.96	G	0.04	0.04	0.0768	0.0738509
snp_CA354561_166	A	0.96	G	0.04	0.04	0.0768	0.0738509
snp_FYV3OTN01B8PFO_221	A	0.96	G	0.04	0.04	0.0768	0.0738509
snp_FYV3OTN01AZJ7P_175	A	0.97	G	0.03	0.03	0.0582	0.0565064
snp_FYV3OTN01AJWU5_472	A	0.97	C	0.03	0.03	0.0582	0.0565064
snp_FYV3OTN01C6DX0_60	A	0.98	G	0.02	0.02	0.0392	0.0384317
snp_BX301804_53	A	0.99	G	0.01	0.01	0.0198	0.019604
					0.271657	0.354917	0.282076	Mean MAF
					0.14333	0.140618	0.098515	Standard deviation
