# Supplementary material for: Development and characterisation of an expressed sequence tags (EST)-derived single nucleotide polymorphisms (SNPs) resource in rainbow trout
Source: BMC Genomics. 2012 Jun 13;13:238. doi: 10.1186/1471-2164-13-238 (PMC3536561; doi:10.1186/1471-2164-13-238)
Supplement: Additional file 4 — Best k analysis. Results were shown for the five independent runs using a bur-in of 50,000 and 200,000 iterations. The best K value was determined using the non parametric test as previously described [29]. [file 1471-2164-13-238-S4.xls]

## Sheet: Delta K
Runs of 50,000 - 200,000 iterations						Runs of 50,000 - 200,000 iterations						Runs of 50,000 - 200,000 iterations
K = 1	5 replicates					K = 2	5 replicates					K = 3	5 replicates
parameter	Run Name	K	ln P(D)			parameter	Run Name	K	ln P(D)			parameter	Run Name	K	ln P(D)
200000	200 000_run1	1	-31008.7			200000	200 000_run1	2	-30372			200000	200 000_run1	3	-29924.1
200000	200 000_run2	1	-31009.7			200000	200 000_run2	2	-30373.4			200000	200 000_run2	3	-29925.7
200000	200 000_run3	1	-31009.5			200000	200 000_run3	2	-30369.3			200000	200 000_run3	3	-29923
200000	200 000_run4	1	-31008.5			200000	200 000_run4	2	-30367.5			200000	200 000_run4	3	-29927.4
200000	200 000_run5	1	-31008.7			200000	200 000_run5	2	-30368.6			200000	200 000_run5	3	-29922.1
			-31009	0.54037					-30370.2	2.45622					-29924.5	2.12203
			Mean	Stdev					Mean	Stdev					Mean	Stdev
Runs of 50,000 - 200,000 iterations						Runs of 50,000 - 200,000 iterations
K = 4	5 replicates					K = 5	5 replicates					Inference of best K using the delta K method
parameter	Run Name	K	ln P(D)			parameter	Run Name	K	ln P(D)			K	L(K)	Stdev	L'(K)	L"(K)	[L"(K)]	Delta K
200000	200 000_run1	4	-29802.6			200000	200 000_run1	5	-29741.2			1	-31009	0.54037	-	-	-	-
200000	200 000_run2	4	-29789.8			200000	200 000_run2	5	-29735.3			2	-30370.2	2.45622	638.86	-193.16	193.16	78.6413
200000	200 000_run3	4	-29795.3			200000	200 000_run3	5	-29773.6			3	-29924.5	2.12203	445.7	-322.26	322.26	151.864
200000	200 000_run4	4	-29811			200000	200 000_run4	5	-29728.5			4	-29801	8.50952	123.44	-64.2	64.2	7.54449
200000	200 000_run5	4	-29806.4			200000	200 000_run5	5	-29730.3			5	-29741.8	18.4593	59.24	-59.24	59.24	3.20922
			-29801	8.50952					-29741.8	18.4593
			Mean	Stdev					Mean	Stdev		Legend
												L(K) : average of 10 replicates of Ln P(D) for each K
												L'(K) : L(K)i - L(K)i-1
												L''(K) : L'(K)i - L'(K)i-1
												[L''(K)] : absolute value of L''(K)
												Delta K : [L''(K)] / Stdev
