# Supplementary material for: Development and characterisation of an expressed sequence tags (EST)-derived single nucleotide polymorphisms (SNPs) resource in rainbow trout
Source: BMC Genomics. 2012 Jun 13;13:238. doi: 10.1186/1471-2164-13-238 (PMC3536561; doi:10.1186/1471-2164-13-238)
Supplement: Additional file 5 — SNP functional annotations. BlastX search results using EST contig (workseet 1) and SNP (worksheet 2) sequences as well as synonymous/non-synonymous SNP prediction results (workseet 3) were summerized. [file 1471-2164-13-238-S5.xls]

## Sheet: 1 Ctg blastX
SNP Name	contig id	Zebrafish Gene	% identity	alignment length	mismatches	gap openings	q start	q end	s start	s end	e-value	Zebrafish Chr	Zebrafish Gene Name	Zebrafish gene Description
snp_CX067472_15	AB008798.s.om.10	ENSDARG00000020527	55.62	525	211	14	252	1760	10	506	3e-92	14	NUP62CL	nucleoporin 62kDa C-terminal like [Source:HGNC Symbol;Acc:25960]
snp_FYV3OTN01CHZWJ_30	AY009125.s.om.10	ENSDARG00000071433	90.96	1726	155	1	710	5884	214	1939	0	24	smyhc2	slow myosin heavy chain 2 [Source:ZFIN;Acc:ZDB-GENE-070822-12]
snp_CB492627_166	BG360577.s.om.10	ENSDARG00000058953	79.2	553	114	2	8	1663	783	1327	0	6	abcc4	ATP-binding cassette, sub-family C (CFTR/MRP), member 4 [Source:ZFIN;Acc:ZDB-GENE-030616-511]
snp_F3GS49K02HFY77_296	BU993926.s.om.10	ENSDARG00000002791	92.65	612	43	1	47	1876	417	1028	0	1	atp1a1	ATPase, Na+/K+ transporting, alpha 1 polypeptide [Source:ZFIN;Acc:ZDB-GENE-001212-1]
snp_F0DLFKL01C0F1F_292	BX072631.s.om.10	ENSDARG00000035458	86	600	84	1	3	1802	36	634	0	12	atp2a1l	ATPase, Ca++ transporting, cardiac muscle, fast twitch 1 like [Source:ZFIN;Acc:ZDB-GENE-041229-2]
snp_F0DLFKL01C0F1F_292	BX072631.s.om.10	ENSDARG00000035458	86	600	84	1	3	1802	109	707	0	12	atp2a1l	ATPase, Ca++ transporting, cardiac muscle, fast twitch 1 like [Source:ZFIN;Acc:ZDB-GENE-041229-2]
snp_F0DLFKL02J5QXP_31	BX072631.s.om.10	ENSDARG00000035458	86	600	84	1	3	1802	36	634	0	12	atp2a1l	ATPase, Ca++ transporting, cardiac muscle, fast twitch 1 like [Source:ZFIN;Acc:ZDB-GENE-041229-2]
snp_F0DLFKL02J5QXP_31	BX072631.s.om.10	ENSDARG00000035458	86	600	84	1	3	1802	109	707	0	12	atp2a1l	ATPase, Ca++ transporting, cardiac muscle, fast twitch 1 like [Source:ZFIN;Acc:ZDB-GENE-041229-2]
snp_BX072734_476	BX072734.s.om.10	ENSDARG00000079274	79.08	239	50	0	6	722	1	239	5e-114	16	zgc:66382	zgc:66382 [Source:ZFIN;Acc:ZDB-GENE-030131-1173]
snp_BX072734_476	BX072734.s.om.10	ENSDARG00000079274	79.08	239	50	0	6	722	9	247	5e-114	16	zgc:66382	zgc:66382 [Source:ZFIN;Acc:ZDB-GENE-030131-1173]
snp_BX073163_508	BX073163.s.om.10	ENSDARG00000038066	81	542	101	3	244	1863	6	546	0	3	kpna2	karyopherin alpha 2 (RAG cohort 1, importin alpha 1) [Source:ZFIN;Acc:ZDB-GENE-040718-22]
snp_DV199749_487	BX073214.s.om.10	ENSDARG00000040565	89.74	380	39	0	1296	2435	1	380	0	15	ckmb	creatine kinase, muscle b [Source:ZFIN;Acc:ZDB-GENE-040426-2128]
snp_AY319391_1224	BX073241.s.om.10	ENSDARG00000019856	80.25	567	111	3	1529	3226	461	1025	0	9	atp1a1b	ATPase, Na+/K+ transporting, alpha 1b polypeptide [Source:ZFIN;Acc:ZDB-GENE-001212-5]
snp_F3GS49K01BR65J_95	BX073477.s.om.10	ENSDARG00000018178	78.01	614	134	3	2470	632	1	611	0	1	pgm2	phosphoglucomutase 2 [Source:ZFIN;Acc:ZDB-GENE-040426-2218]
snp_BX073536_218	BX073536.s.om.10	ENSDARG00000041182	84.05	232	37	0	860	165	113	344	3e-98	18	rpl4	ribosomal protein L4 [Source:ZFIN;Acc:ZDB-GENE-030131-9034]
snp_F3GS49K01B2BA2_176	BX073713.s.om.10	ENSDARG00000020711	85.16	337	50	1	301	1311	1	336	8e-177	20	rrm2	ribonucleotide reductase M2 polypeptide [Source:ZFIN;Acc:ZDB-GENE-990415-25]
snp_F3GS49K01B2BA2_176	BX073713.s.om.10	ENSDARG00000078069	85.16	337	50	1	301	1311	1	336	8e-177	19	RRM2 (1 of 2)	ribonucleotide reductase M2 [Source:HGNC Symbol;Acc:10452]
snp_GAY7CUQ01AXWRD_26	BX074399.s.om.10	ENSDARG00000043236	60.15	404	160	5	221	1429	1	389	2e-129	10	ccna1	cyclin A1 [Source:ZFIN;Acc:ZDB-GENE-040311-2]
snp_F3GS49K02JUVWS_356	BX076125.s.om.10	ENSDARG00000026985	97.5	200	5	0	127	726	1	200	0	11	lims1	LIM and senescent cell antigen-like domains 1 [Source:ZFIN;Acc:ZDB-GENE-050522-236]
snp_F0DLFKL01BARHI_274	BX076402.s.om.10	ENSDARG00000057114	68	350	112	4	69	1118	5	347	3e-130	1	C1H4orf27	chromosome 4 open reading frame 27 [Source:HGNC Symbol;Acc:26051]
snp_F3GS49K01CEXH4_69	BX076578.s.om.10	ENSDARG00000033184	84.91	212	30	2	1172	1801	1	212	5e-161	8	prkar2aa	protein kinase, cAMP-dependent, regulatory, type II, alpha A [Source:ZFIN;Acc:ZDB-GENE-030131-1007]
snp_FYV3OTN01DEB9J_294	BX077881.s.om.10	ENSDARG00000027464	78.39	472	102	0	280	1695	33	504	0	10	gnsb	glucosamine (N-acetyl)-6-sulfatase (Sanfilippo disease IIID), b [Source:ZFIN;Acc:ZDB-GENE-030131-5846]
snp_BX077965_620	BX077965.s.om.10	ENSDARG00000054292	58.13	203	85	2	298	906	1	192	3e-61	2	C2H14orf119	chromosome 14 open reading frame 119 [Source:HGNC Symbol;Acc:20270]
snp_BX077965_620	BX077965.s.om.10	ENSDARG00000054292	58.13	203	85	2	298	906	2	193	3e-61	2	C2H14orf119	chromosome 14 open reading frame 119 [Source:HGNC Symbol;Acc:20270]
snp_BX078786_199	BX078786.s.om.10	ENSDARG00000015978	81.75	126	23	0	12	389	1	126	1e-59	10	COX5B (1 of 3)	cytochrome c oxidase subunit Vb [Source:HGNC Symbol;Acc:2269]
snp_BX079777_151	BX079777.s.om.10	ENSDARG00000019644	80.15	136	27	0	964	557	199	334	7e-61	4	ldhba	lactate dehydrogenase Ba [Source:ZFIN;Acc:ZDB-GENE-991026-6]
snp_F3GS49K01ARLCI_353	BX079794.s.om.10	ENSDARG00000015208	92.42	422	31	1	1831	569	1	422	0	11	rbb4l	retinoblastoma binding protein 4, like [Source:ZFIN;Acc:ZDB-GENE-030131-848]
snp_BX080248_389	BX080248.s.om.10	ENSDARG00000077070	89.57	115	11	1	287	628	1	115	5e-50	5	ssna1	Sjogren syndrome nuclear autoantigen 1 [Source:ZFIN;Acc:ZDB-GENE-081104-255]
snp_F3GS49K01EPYFO_10	BX080484.s.om.10	ENSDARG00000037283	84.47	515	78	3	2065	527	1	511	0	1	plrg1	pleiotropic regulator 1 [Source:ZFIN;Acc:ZDB-GENE-040426-2787]
snp_F3GS49K01EF9E9_430	BX080690.s.om.10	ENSDARG00000017841	93.81	711	44	2	45	2177	523	1230	0	4	cand1	cullin-associated and neddylation-dissociated 1 [Source:ZFIN;Acc:ZDB-GENE-040426-2872]
snp_F3GS49K02GFUQS_135	BX082612.s.om.10	ENSDARG00000041397	88.99	318	35	0	113	1066	1	318	2e-154	20	eif2b2	eukaryotic translation initiation factor 2B, subunit 2 beta [Source:ZFIN;Acc:ZDB-GENE-040426-2605]
snp_F6VG15V01BN8DG_190	BX083855.s.om.10	ENSDARG00000009782	88.49	1972	224	2	7123	1217	3	1974	0	6	myh11a	myosin, heavy polypeptide 11, smooth muscle a [Source:ZFIN;Acc:ZDB-GENE-050531-1]
snp_FYV3OTN01BJ2US_336	BX083855.s.om.10	ENSDARG00000009782	88.49	1972	224	2	7123	1217	3	1974	0	6	myh11a	myosin, heavy polypeptide 11, smooth muscle a [Source:ZFIN;Acc:ZDB-GENE-050531-1]
snp_CB492917_572	BX084001.s.om.10	ENSDARG00000020866	69.23	143	44	0	733	305	109	251	3e-51	16	zgc:194131	zgc:194131 [Source:ZFIN;Acc:ZDB-GENE-030131-3143]
snp_CX141145_611	BX084001.s.om.10	ENSDARG00000020866	69.23	143	44	0	733	305	109	251	3e-51	16	zgc:194131	zgc:194131 [Source:ZFIN;Acc:ZDB-GENE-030131-3143]
snp_CX037643_320	BX084508.s.om.10	ENSDARG00000056127	98.84	172	2	0	96	611	1	172	3e-88	14	polr2gl	polymerase (RNA) II (DNA directed) polypeptide G-like [Source:ZFIN;Acc:ZDB-GENE-030131-2808]
snp_F3GS49K01C4F5V_114	BX085706.s.om.10	ENSDARG00000055283	86.25	80	11	0	451	690	58	137	4e-59	17	id2a	inhibitor of DNA binding 2, dominant negative helix-loop-helix protein, a [Source:ZFIN;Acc:ZDB-GENE-020910-1]
snp_BX086022_128	BX086022.s.om.10	ENSDARG00000052010	51.26	119	58	1	505	861	40	155	3e-30	7	fam96b	family with sequence similarity 96, member B [Source:ZFIN;Acc:ZDB-GENE-040718-148]
snp_CX142678_338	BX086207.s.om.10	ENSDARG00000054645	67.58	182	59	0	288	833	48	229	6e-138	3	BX936343.1	Uncharacterized protein [Source:UniProtKB/TrEMBL;Acc:F1R0J5]
snp_F3GS49K02GF0X1_92	BX086533.s.om.10	ENSDARG00000015831	80.91	351	65	3	402	1448	1	335	5e-154	3	dnajb1a	DnaJ (Hsp40) homolog, subfamily B, member 1a [Source:ZFIN;Acc:ZDB-GENE-040801-90]
snp_BX857718_361	BX087043.s.om.10	ENSDARG00000011961	89.58	192	20	0	302	877	1	192	1e-90	4	csrp2	cysteine and glycine-rich protein 2 [Source:ZFIN;Acc:ZDB-GENE-040426-1863]
snp_BX297399_216	BX087415.s.om.10	ENSDARG00000019949	84.48	406	63	1	1146	2363	1	405	0	15	hsp47	heat shock protein 47 [Source:ZFIN;Acc:ZDB-GENE-990415-93]
snp_CX142141_101	BX087901.s.om.10	ENSDARG00000007576	88.24	221	25	1	9	668	15	235	7e-117	14	crybb1l1	crystallin, beta B1, like 1 [Source:ZFIN;Acc:ZDB-GENE-100112-3]
snp_F3GS49K01ECLL9_74	BX296834.s.om.10	ENSDARG00000007250	82.1	257	45	1	22	789	2	258	1e-111	22	use1	unconventional SNARE in the ER 1 homolog (S. cerevisiae) [Source:ZFIN;Acc:ZDB-GENE-040426-1015]
snp_GAY7CUQ01A02RB_105	BX298450.s.om.10	ENSDARG00000028476	78.26	253	55	1	204	962	17	266	2e-94	5	rnf170	ring finger protein 170 [Source:ZFIN;Acc:ZDB-GENE-040426-2572]
snp_BX301804_53	BX301804.s.om.10	ENSDARG00000052348	91.87	504	41	1	8	1519	516	1018	0	1	smarca5	SWI/SNF related, matrix associated, actin dependent regulator of chromatin, subfamily a, member 5 [Source:ZFIN;Acc:ZDB-GENE-021125-1]
snp_BX301804_53	BX301804.s.om.10	ENSDARG00000052348	91.87	504	41	1	8	1519	523	1025	0	1	smarca5	SWI/SNF related, matrix associated, actin dependent regulator of chromatin, subfamily a, member 5 [Source:ZFIN;Acc:ZDB-GENE-021125-1]
snp_F3GS49K01D1312_26	BX301847.s.om.10	ENSDARG00000004173	88.39	422	48	1	2035	773	803	1224	0	2	copa	coatomer protein complex, subunit alpha [Source:ZFIN;Acc:ZDB-GENE-020905-2]
snp_F3GS49K01D1312_26	BX301847.s.om.10	ENSDARG00000004173	88.39	422	48	1	2035	773	804	1225	0	2	copa	coatomer protein complex, subunit alpha [Source:ZFIN;Acc:ZDB-GENE-020905-2]
snp_BX909856_74	BX305759.s.om.10	ENSDARG00000014947	33.33	177	109	4	3	506	85	256	1e-21	20	igfbp1a	insulin-like growth factor binding protein 1a [Source:ZFIN;Acc:ZDB-GENE-021231-1]
snp_BX315667_820	BX306354.s.om.10	ENSDARG00000031985	87.96	324	39	0	11	982	1	324	2e-170	5	ppp2r4	protein phosphatase 2A activator, regulatory subunit 4 [Source:ZFIN;Acc:ZDB-GENE-040801-11]
snp_F3GS49K01A17H6_20	BX307272.s.om.10	ENSDARG00000015460	77.34	353	78	5	1935	883	301	648	3e-154	23	racgap1	Rac GTPase-activating protein 1 [Source:ZFIN;Acc:ZDB-GENE-030131-1917]
snp_CU065576_143	BX307956.s.om.10	ENSDARG00000037855	96.33	109	4	0	1627	1301	98	206	6e-57	23	taf11	TAF11 RNA polymerase II, TATA box binding protein (TBP)-associated factor [Source:ZFIN;Acc:ZDB-GENE-040718-283]
snp_BX309691_387	BX309691.s.om.10	ENSDARG00000032459	81.72	186	30	2	20	565	804	988	3e-78	12	med24	mediator complex subunit 24 [Source:ZFIN;Acc:ZDB-GENE-030131-2341]
snp_FYV3OTN01AZVOT_309	BX309855.s.om.10	ENSDARG00000091610	77.88	113	25	1	140	478	1	111	2e-48	Zv9_NA192	MRPS16	mitochondrial ribosomal protein S16 [Source:HGNC Symbol;Acc:14048]
snp_F0DLFKL01ALIAV_493	BX311759.s.om.10	ENSDARG00000041306	81.4	172	32	0	93	608	1	172	1e-79	8	mrps25	mitochondrial ribosomal protein S25 [Source:ZFIN;Acc:ZDB-GENE-050417-52]
snp_BX911608_584	BX312659.s.om.10	ENSDARG00000007745	81.68	273	50	0	68	886	1	273	3e-123	7	uqcrfs1	ubiquinol-cytochrome c reductase, Rieske iron-sulfur polypeptide 1 [Source:ZFIN;Acc:ZDB-GENE-040426-2060]
snp_BX911608_584	BX312659.s.om.10	ENSDARG00000077402	81.68	273	50	0	68	886	1	273	3e-123	7	UQCRFS1 (2 of 2)	ubiquinol-cytochrome c reductase, Rieske iron-sulfur polypeptide 1 [Source:HGNC Symbol;Acc:12587]
snp_BX876513_382	BX312901.s.om.10	ENSDARG00000054530	89.47	190	20	0	112	681	472	661	1e-97	21	rars	arginyl-tRNA synthetase [Source:ZFIN;Acc:ZDB-GENE-030131-9014]
snp_FYV3OTN01AGKLK_142	BX313837.s.om.10	ENSDARG00000059791	82.3	113	20	0	616	278	1	113	1e-49	2	dad1	defender against cell death 1 [Source:ZFIN;Acc:ZDB-GENE-060503-233]
snp_GAY7CUQ01BRIBV_254	BX315929.s.om.10	ENSDARG00000015911	94.26	488	28	0	1	1464	389	876	0	Zv9_NA237	mcm2	MCM2 minichromosome maintenance deficient 2, mitotin (S. cerevisiae) [Source:ZFIN;Acc:ZDB-GENE-020419-24]
snp_GAY7CUQ01BRIBV_254	BX315929.s.om.10	ENSDARG00000015911	94.26	488	28	0	1	1464	397	884	0	Zv9_NA237	mcm2	MCM2 minichromosome maintenance deficient 2, mitotin (S. cerevisiae) [Source:ZFIN;Acc:ZDB-GENE-020419-24]
snp_GAY7CUQ01BRIBV_254	BX315929.s.om.10	ENSDARG00000015911	94.26	488	28	0	1	1464	402	889	0	Zv9_NA237	mcm2	MCM2 minichromosome maintenance deficient 2, mitotin (S. cerevisiae) [Source:ZFIN;Acc:ZDB-GENE-020419-24]
snp_CU064614_109	BX857071.s.om.10	ENSDARG00000057770	82.79	122	21	0	1543	1178	1	122	6e-96	14	plp1a	proteolipid protein 1a [Source:ZFIN;Acc:ZDB-GENE-001202-1]
snp_F3GS49K02IJW3A_455	BX857217.s.om.10	ENSDARG00000011594	96.21	343	9	1	39	1055	12	354	0	21	smarcb1b	SWI/SNF related, matrix associated, actin dependent regulator of chromatin, subfamily b, member 1b [Source:ZFIN;Acc:ZDB-GENE-991008-16]
snp_F3GS49K02JIY4H_390	BX859942.s.om.10	ENSDARG00000036190	96.48	142	5	0	204	629	1	142	2e-79	19	txnl4a	thioredoxin-like 4A [Source:ZFIN;Acc:ZDB-GENE-041010-25]
snp_BT073007_629	BX862589.s.om.10	ENSDARG00000045928	97.5	240	6	0	132	851	1	240	2e-125	25	psma4	proteasome (prosome, macropain) subunit, alpha type, 4 [Source:ZFIN;Acc:ZDB-GENE-040426-1932]
snp_DV199465_267	BX864408.s.om.10	ENSDARG00000016015	78.82	642	135	4	135	2057	23	658	0	5	ddx54	DEAD (Asp-Glu-Ala-Asp) box polypeptide 54 [Source:ZFIN;Acc:ZDB-GENE-021220-2]
snp_F3GS49K01BGAI0_87	BX865132.s.om.10	ENSDARG00000061100	90.18	550	54	0	124	1773	7	556	0	21	nars	asparaginyl-tRNA synthetase [Source:ZFIN;Acc:ZDB-GENE-030131-1016]
snp_F3GS49K01BGAI0_87	BX865132.s.om.10	ENSDARG00000061100	90.18	550	54	0	124	1773	54	603	0	21	nars	asparaginyl-tRNA synthetase [Source:ZFIN;Acc:ZDB-GENE-030131-1016]
snp_F3GS49K01C3LD3_330	BX867020.s.om.10	ENSDARG00000057624	84.07	339	49	3	167	1168	1	333	6e-140	24	cops5	COP9 constitutive photomorphogenic homolog subunit 5 [Source:ZFIN;Acc:ZDB-GENE-040426-1686]
snp_F3GS49K02FQU0K_480	BX867297.s.om.10	ENSDARG00000063177	91.86	86	7	0	338	595	95	180	6e-58	22	manf	mesencephalic astrocyte-derived neurotrophic factor [Source:ZFIN;Acc:ZDB-GENE-060929-640]
snp_GBPNQUD01COPDO_169	BX867490.s.om.10	ENSDARG00000014366	86.92	130	16	1	558	944	124	253	1e-113	3	LUC7L3	LUC7-like 3 (S. cerevisiae) [Source:HGNC Symbol;Acc:24309]
snp_BX871779_658	BX867509.s.om.10	ENSDARG00000003191	83.4	536	89	0	40	1647	70	605	0	25	pkm2b	pyruvate kinase, muscle, b [Source:ZFIN;Acc:ZDB-GENE-040801-230]
snp_FZ8DYKY01ED49F_401	BX867509.s.om.10	ENSDARG00000003191	83.4	536	89	0	40	1647	70	605	0	25	pkm2b	pyruvate kinase, muscle, b [Source:ZFIN;Acc:ZDB-GENE-040801-230]
snp_BX868314_314	BX868314.s.om.10	ENSDARG00000022599	88.55	166	19	0	69	566	1	166	2e-95	6	dnpep	aspartyl aminopeptidase [Source:ZFIN;Acc:ZDB-GENE-040426-852]
snp_CX256862_13	BX868818.s.om.10	ENSDARG00000076143	93.43	639	42	1	1	1917	256	893	0	7	PPIP5K1 (1 of 2)	diphosphoinositol pentakisphosphate kinase 1 [Source:HGNC Symbol;Acc:29023]
snp_F3GS49K02IFD9A_130	BX875249.s.om.10	ENSDARG00000022410	68.28	722	222	6	1	2145	509	1226	0	13	rrp12	ribosomal RNA processing 12 homolog (S. cerevisiae) [Source:ZFIN;Acc:ZDB-GENE-050706-182]
snp_FYV3OTN01DU9DW_322	BX877954.s.om.10	ENSDARG00000020377	87.01	462	60	0	78	1463	412	873	0	7	eif4g2a	eukaryotic translation initiation factor 4, gamma 2a [Source:ZFIN;Acc:ZDB-GENE-030131-2173]
snp_F3GS49K02FO2FB_145	BX879398.s.om.10	ENSDARG00000010978	76.87	549	117	3	3	1619	118	665	0	11	TRMT1	TRM1 tRNA methyltransferase 1 homolog (S. cerevisiae) [Source:HGNC Symbol;Acc:25980]
snp_F3GS49K01BYH4G_235	BX882526.s.om.10	ENSDARG00000018491	83.33	510	85	0	20	1549	133	642	0	24	pdia4	protein disulfide isomerase associated 4 [Source:ZFIN;Acc:ZDB-GENE-030131-5493]
snp_FYV3OTN02GLF2E_158	BX910174.s.om.10	ENSDARG00000071433	88.67	653	74	0	216	2174	1286	1938	0	24	smyhc2	slow myosin heavy chain 2 [Source:ZFIN;Acc:ZDB-GENE-070822-12]
snp_F3GS49K01CUTTZ_151	BX910536.s.om.10	ENSDARG00000034823	90.62	256	24	0	1	768	618	873	2e-122	4	copg2	coatomer protein complex, subunit gamma 2 [Source:ZFIN;Acc:ZDB-GENE-000208-8]
snp_F3GS49K02I3USJ_458	BX910536.s.om.10	ENSDARG00000034823	90.62	256	24	0	1	768	618	873	2e-122	4	copg2	coatomer protein complex, subunit gamma 2 [Source:ZFIN;Acc:ZDB-GENE-000208-8]
snp_F6VG15V01BUAUU_68	BX910702.s.om.10	ENSDARG00000008383	96.39	194	7	0	254	835	1	194	0	3	arpc1a	actin related protein 2/3 complex, subunit 1A [Source:ZFIN;Acc:ZDB-GENE-040116-1]
snp_BX913822_253	BX911281.s.om.10	ENSDARG00000042874	78.68	136	29	0	171	578	1	136	1e-56	25	phlda2	pleckstrin homology-like domain, family A, member 2 [Source:ZFIN;Acc:ZDB-GENE-050522-73]
snp_CA341693_269	CA341693.s.om.10	ENSDARG00000040245	92.49	1065	80	0	79	3273	1	1065	0	1	kpnb3	karyopherin (importin) beta 3 [Source:ZFIN;Acc:ZDB-GENE-030424-2]
snp_F3GS49K01BFA4E_390	CA341693.s.om.10	ENSDARG00000040245	92.49	1065	80	0	79	3273	1	1065	0	1	kpnb3	karyopherin (importin) beta 3 [Source:ZFIN;Acc:ZDB-GENE-030424-2]
snp_F3GS49K01CB5PQ_393	CA341693.s.om.10	ENSDARG00000040245	92.49	1065	80	0	79	3273	1	1065	0	1	kpnb3	karyopherin (importin) beta 3 [Source:ZFIN;Acc:ZDB-GENE-030424-2]
snp_CA341715_298	CA341715.s.om.10	ENSDARG00000089981	66.27	252	61	5	182	865	35	280	1e-85	23	rnf146	ring finger protein 146 [Source:ZFIN;Acc:ZDB-GENE-030131-5997]
snp_F0DLFKL01DDA7N_236	CA342097.s.om.10	ENSDARG00000003016	91.97	585	47	0	2	1756	274	858	0	2	eef2b	eukaryotic translation elongation factor 2b [Source:ZFIN;Acc:ZDB-GENE-030131-5128]
snp_FYV3OTN01AYCR7_161	CA342109.s.om.10	ENSDARG00000046048	72.25	209	57	1	116	739	1	209	3e-85	2	vapal	VAMP (vesicle-associated membrane protein)-associated protein A, like [Source:ZFIN;Acc:ZDB-GENE-040718-281]
snp_CU063283_296	CA342135.s.om.10	ENSDARG00000053684	83.79	364	57	1	148	1233	1	364	1e-163	14	aldob	aldolase b, fructose-bisphosphate [Source:ZFIN;Acc:ZDB-GENE-030131-383]
snp_BX886696_617	CA342173.s.om.10	ENSDARG00000020101	97.93	434	9	1	100	1401	1	433	0	4	psmc2	proteasome (prosome, macropain) 26S subunit, ATPase 2 [Source:ZFIN;Acc:ZDB-GENE-040426-1327]
snp_FYV3OTN01ALLJ4_225	CA342293.s.om.10	ENSDARG00000007377	88.68	371	42	0	448	1560	10	380	0	17	odc1	ornithine decarboxylase 1 [Source:ZFIN;Acc:ZDB-GENE-010816-1]
snp_F6VG15V02FYIAW_143	CA342509.s.om.10	ENSDARG00000077505	82.29	192	34	0	81	656	1	192	2e-97	12	rbp4	retinol binding protein 4, plasma [Source:ZFIN;Acc:ZDB-GENE-000210-19]
snp_BX299081_412	CA342596.s.om.10	ENSDARG00000038300	79.02	367	71	3	210	1292	1	363	6e-146	8	RNF34 (2 of 2)	ring finger protein 34 [Source:HGNC Symbol;Acc:17297]
snp_F3GS49K01ASQCK_148	CA342757.s.om.10	ENSDARG00000045399	91.68	541	45	0	179	1801	1	541	0	24	cct5	chaperonin containing TCP1, subunit 5 (epsilon) [Source:ZFIN;Acc:ZDB-GENE-030131-977]
snp_F6VG15V01AU7OC_17	CA342910.s.om.10	ENSDARG00000004748	59.79	286	115	1	136	993	14	297	5e-91	3	zgc:100868	zgc:100868 [Source:ZFIN;Acc:ZDB-GENE-040801-33]
snp_F0DLFKL01D393J_123	CA343005.s.om.10	ENSDARG00000071586	77.32	679	149	3	95	2116	13	690	0	14	tgfbi	transforming growth factor, beta-induced [Source:ZFIN;Acc:ZDB-GENE-030131-73]
snp_FYV3OTN01D2B8H_321	CA343137.s.om.10	ENSDARG00000019360	92.04	766	61	0	152	2449	1	766	0	6	sec23b	Sec23 homolog B (S. cerevisiae) [Source:ZFIN;Acc:ZDB-GENE-030131-5479]
snp_BX085507_319	CA343231.s.om.10	ENSDARG00000037229	77.25	211	38	3	161	763	1	208	2e-76	10	denr	density-regulated protein [Source:ZFIN;Acc:ZDB-GENE-040718-450]
snp_BX311026_454	CA343243.s.om.10	ENSDARG00000001303	85.61	271	35	1	241	1041	1	271	7e-130	19	psmb8	proteasome (prosome, macropain) subunit, beta type, 8 [Source:ZFIN;Acc:ZDB-GENE-990415-141]
snp_CA344387_383	CA343369.s.om.10	ENSDARG00000044182	77.09	707	162	11	306	2426	2	689	0	6	stau1	staufen, RNA binding protein, homolog 1 (Drosophila) [Source:ZFIN;Acc:ZDB-GENE-030131-6372]
snp_F0DLFKL02I0C9Y_213	CA343369.s.om.10	ENSDARG00000044182	77.09	707	162	11	306	2426	2	689	0	6	stau1	staufen, RNA binding protein, homolog 1 (Drosophila) [Source:ZFIN;Acc:ZDB-GENE-030131-6372]
snp_F3GS49K01AHM8G_447	CA343667.s.om.10	ENSDARG00000019181	90.22	317	31	1	117	1067	1	308	6e-149	6	rpsa	ribosomal protein SA [Source:ZFIN;Acc:ZDB-GENE-040426-811]
snp_F3GS49K01CS0BJ_114	CA343711.s.om.10	ENSDARG00000040041	91.78	718	59	0	4	2157	128	845	0	24	mcm4	MCM4 minichromosome maintenance deficient 4, mitotin (S. cerevisiae) [Source:ZFIN;Acc:ZDB-GENE-030131-9544]
snp_F3GS49K02F90HH_226	CA343711.s.om.10	ENSDARG00000040041	91.78	718	59	0	4	2157	128	845	0	24	mcm4	MCM4 minichromosome maintenance deficient 4, mitotin (S. cerevisiae) [Source:ZFIN;Acc:ZDB-GENE-030131-9544]
snp_F6VG15V01AHY01_354	CA343904.s.om.10	ENSDARG00000059682	75.31	490	121	4	1691	222	9	491	3e-176	1	slc43a3a	solute carrier family 43, member 3a [Source:ZFIN;Acc:ZDB-GENE-110208-8]
snp_CA383224_51	CA343960.s.om.10	ENSDARG00000032768	52.2	318	148	9	152	1093	1	277	2e-80	21	irf11	interferon regulatory factor 11 [Source:ZFIN;Acc:ZDB-GENE-041114-13]
snp_F3GS49K02F69Y8_101	CA344378.s.om.10	ENSDARG00000089242	89.72	467	48	0	8	1408	253	719	0	3	trap1	TNF receptor-associated protein 1 [Source:ZFIN;Acc:ZDB-GENE-030131-4257]
snp_BX321524_720	CA344435.s.om.10	ENSDARG00000075132	75.96	470	104	2	43	1425	1	470	0	12	fh	fumarate hydratase [Source:ZFIN;Acc:ZDB-GENE-010724-6]
snp_F3GS49K01D8PZO_256	CA344827.s.om.10	ENSDARG00000033738	95.3	149	7	0	80	526	3	151	5e-79	23	zgc:153867	zgc:153867 [Source:ZFIN;Acc:ZDB-GENE-030131-9170]
snp_F3GS49K01D8PZO_256	CA344827.s.om.10	ENSDARG00000033738	95.3	149	7	0	80	526	49	197	5e-79	23	zgc:153867	zgc:153867 [Source:ZFIN;Acc:ZDB-GENE-030131-9170]
snp_CA379963_61	CA345119.s.om.10	ENSDARG00000038743	93.83	875	54	1	139	2763	1	869	0	2	copb2	coatomer protein complex, subunit beta 2 [Source:ZFIN;Acc:ZDB-GENE-010724-7]
snp_BX859563_367	CA345181.s.om.10	ENSDARG00000052104	81.48	378	70	3	2748	1615	1	375	4e-168	6	atg4b	ATG4 autophagy related 4 homolog B (S. cerevisiae) [Source:ZFIN;Acc:ZDB-GENE-040917-3]
snp_F3GS49K01DV1YY_244	CA345201.s.om.10	ENSDARG00000015566	87.32	355	29	2	1111	95	336	688	0	17	dnmt6	DNA (cytosine-5-)-methyltransferase 6 [Source:ZFIN;Acc:ZDB-GENE-050314-3]
snp_F3GS49K01DV1YY_244	CA345201.s.om.10	ENSDARG00000015566	87.32	355	29	2	1111	95	583	935	0	17	dnmt6	DNA (cytosine-5-)-methyltransferase 6 [Source:ZFIN;Acc:ZDB-GENE-050314-3]
snp_AJ272372_699	CA345214.s.om.10	ENSDARG00000044975	77.92	317	70	0	543	1493	88	404	2e-136	11	zgc:153629	zgc:153629 [Source:ZFIN;Acc:ZDB-GENE-061027-116]
snp_CR371753_150	CA345429.s.om.10	ENSDARG00000070674	94.09	389	23	1	147	1313	1	386	0	11	psmd6	proteasome (prosome, macropain) 26S subunit, non-ATPase, 6 [Source:ZFIN;Acc:ZDB-GENE-040426-1038]
snp_BT073851_403	CA345480.s.om.10	ENSDARG00000035557	95.9	122	5	0	1150	1515	1	122	5e-63	5	gabarapa	GABA(A) receptor-associated protein a [Source:ZFIN;Acc:ZDB-GENE-030131-5174]
snp_F6VG15V02I7HQC_202	CA345533.s.om.10	ENSDARG00000060679	97	566	17	0	935	2632	250	815	0	17	kdm1a	lysine (K)-specific demethylase 1a [Source:ZFIN;Acc:ZDB-GENE-030131-7828]
snp_BX301814_463	CA346303.s.om.10	ENSDARG00000035573	89.17	157	17	0	282	752	18	174	6e-82	5	zgc:86811	zgc:86811 [Source:ZFIN;Acc:ZDB-GENE-040625-113]
snp_BX875913_556	CA346323.s.om.10	ENSDARG00000021257	95.44	526	22	1	111	1682	1	526	0	3	eif3d	eukaryotic translation initiation factor 3, subunit D [Source:ZFIN;Acc:ZDB-GENE-030131-8442]
snp_BX083234_240	CA346496.s.om.10	ENSDARG00000037284	80.5	159	31	0	452	928	1	159	1e-63	23	ptges3a	prostaglandin E synthase 3a (cytosolic) [Source:ZFIN;Acc:ZDB-GENE-040426-2200]
snp_CF752911_672	CA346887.s.om.10	ENSDARG00000036118	94.36	887	50	1	467	3127	31	907	0	24	CTNNA1 (2 of 2)	catenin (cadherin-associated protein), alpha 1, 102kDa [Source:HGNC Symbol;Acc:2509]
snp_F6VG15V01DH2W2_383	CA346887.s.om.10	ENSDARG00000036118	94.36	887	50	1	467	3127	31	907	0	24	CTNNA1 (2 of 2)	catenin (cadherin-associated protein), alpha 1, 102kDa [Source:HGNC Symbol;Acc:2509]
snp_CR369444_38	CA347020.s.om.10	ENSDARG00000016782	96.72	580	19	0	1165	2904	3990	4569	0	23	huwe1	HECT, UBA and WWE domain containing 1 [Source:ZFIN;Acc:ZDB-GENE-081104-387]
snp_F3GS49K01DXKYU_284	CA347047.s.om.10	ENSDARG00000008292	98.52	472	7	0	17	1432	1	472	0	24	eif2s3	eukaryotic translation initiation factor 2, subunit 3 gamma [Source:ZFIN;Acc:ZDB-GENE-030131-5552]
snp_F0DLFKL01CC811_279	CA347436.s.om.10	ENSDARG00000075445	86.72	271	36	2	68	880	1	268	1e-126	2	psmb5	proteasome (prosome, macropain) subunit, beta type, 5 [Source:ZFIN;Acc:ZDB-GENE-990415-215]
snp_F0DLFKL01ECAEX_72	CA347464.s.om.10	ENSDARG00000021265	72.55	889	227	6	271	2886	217	1092	0	24	mybpc2b	myosin binding protein C, fast type b [Source:ZFIN;Acc:ZDB-GENE-050320-80]
snp_F0DLFKL01ECAEX_72	CA347464.s.om.10	ENSDARG00000021265	72.55	889	227	6	271	2886	236	1111	0	24	mybpc2b	myosin binding protein C, fast type b [Source:ZFIN;Acc:ZDB-GENE-050320-80]
snp_FYV3OTN01CRBC4_132	CA347464.s.om.10	ENSDARG00000021265	72.55	889	227	6	271	2886	217	1092	0	24	mybpc2b	myosin binding protein C, fast type b [Source:ZFIN;Acc:ZDB-GENE-050320-80]
snp_FYV3OTN01CRBC4_132	CA347464.s.om.10	ENSDARG00000021265	72.55	889	227	6	271	2886	236	1111	0	24	mybpc2b	myosin binding protein C, fast type b [Source:ZFIN;Acc:ZDB-GENE-050320-80]
snp_BX862101_606	CA347511.s.om.10	ENSDARG00000036577	97.39	153	4	0	282	740	1	153	2e-62	24	atp6v0cb	ATPase, H+ transporting, lysosomal, V0 subunit c, b [Source:ZFIN;Acc:ZDB-GENE-030131-4127]
snp_BX864660_725	CA347568.s.om.10	ENSDARG00000007959	91.82	220	18	0	366	1025	108	327	4e-151	16	hibadhb	3-hydroxyisobutyrate dehydrogenase b [Source:ZFIN;Acc:ZDB-GENE-040426-1582]
snp_CA367557_686	CA347714.s.om.10	ENSDARG00000016889	89	291	32	2	48	920	8	293	1e-147	3	eif3g	eukaryotic translation initiation factor 3, subunit G [Source:ZFIN;Acc:ZDB-GENE-040426-1076]
snp_F3GS49K01AZ054_24	CA348337.s.om.10	ENSDARG00000023323	88.84	242	27	0	274	999	1	242	8e-119	17	ywhaqb	tyrosine 3-monooxygenase/tryptophan 5-monooxygenase activation protein, theta polypeptide b [Source:ZFIN;Acc:ZDB-GENE-030131-7135]
snp_CA383420_643	CA348390.s.om.10	ENSDARG00000058044	94.53	201	11	0	233	835	1	201	1e-107	7	RAB1B (1 of 2)	RAB1B, member RAS oncogene family [Source:HGNC Symbol;Acc:18370]
snp_GBPNQUD01A98P4_215	CA348570.s.om.10	ENSDARG00000054746	84.1	1421	219	3	5388	1147	134	1554	0	2	UGGT1	UDP-glucose glycoprotein glucosyltransferase 1 [Source:HGNC Symbol;Acc:15663]
snp_BX072665_432	CA349228.s.om.10	ENSDARG00000042993	78.35	231	50	0	301	993	17	247	5e-103	16	try	trypsin [Source:ZFIN;Acc:ZDB-GENE-010131-7]
snp_CA349351_208	CA349351.s.om.10	ENSDARG00000014047	76.06	188	40	1	369	917	28	215	7e-84	10	cldn7b	claudin 7b [Source:ZFIN;Acc:ZDB-GENE-001103-5]
snp_FYV3OTN01CSV68_226	CA349383.s.om.10	ENSDARG00000045516	68.85	671	199	7	1	1983	277	943	0	4	itih2	inter-alpha (globulin) inhibitor H2 [Source:ZFIN;Acc:ZDB-GENE-040426-1942]
snp_GAY7CUQ01D82SS_254	CA349929.s.om.10	ENSDARG00000043236	62.61	238	89	0	932	1645	153	390	5e-84	10	ccna1	cyclin A1 [Source:ZFIN;Acc:ZDB-GENE-040311-2]
snp_CA350190_63	CA350190.s.om.10	ENSDARG00000005526	81.55	103	19	0	6	314	432	534	6e-47	6
snp_AF390022_933	CA351011.s.om.10	ENSDARG00000069054	90.84	371	34	0	105	1217	1	371	0	2	glula	glutamate-ammonia ligase (glutamine synthase) a [Source:ZFIN;Acc:ZDB-GENE-030131-688]
snp_F3GS49K01BTSPB_326	CA351137.s.om.10	ENSDARG00000070433	88.54	672	77	0	3	2018	193	864	0	20	vps18	vacuolar protein sorting protein 18 [Source:ZFIN;Acc:ZDB-GENE-020419-33]
snp_CA351652_430	CA351652.s.om.10	ENSDARG00000045888	86.59	343	46	0	84	1112	1	343	3e-180	10	acat1	acetyl-Coenzyme A acetyltransferase 1 (acetoacetyl Coenzyme A thiolase) [Source:ZFIN;Acc:ZDB-GENE-040808-68]
snp_GBPNQUD01AUJFY_224	CA351792.s.om.10	ENSDARG00000015911	93.11	392	27	0	1177	2	164	555	0	Zv9_NA237	mcm2	MCM2 minichromosome maintenance deficient 2, mitotin (S. cerevisiae) [Source:ZFIN;Acc:ZDB-GENE-020419-24]
snp_BX072639_470	CA352181.s.om.10	ENSDARG00000056765	73.95	261	67	1	78	857	4	264	7e-118	8	ela2l	elastase 2 like [Source:ZFIN;Acc:ZDB-GENE-040511-1]
snp_F6VG15V01D8X5K_305	CA352204.s.om.10	ENSDARG00000026489	71.32	631	173	13	314	2182	30	640	9e-179	1	khsrp	KH-type splicing regulatory protein [Source:ZFIN;Acc:ZDB-GENE-030131-4357]
snp_BX321028_383	CA352247.s.om.10	ENSDARG00000008904	61.67	540	195	9	309	1892	61	558	0	5	smarca2	SWI/SNF related, matrix associated, actin dependent regulator of chromatin, subfamily a, member 2 [Source:ZFIN;Acc:ZDB-GENE-030131-5964]
snp_GAY7CUQ01BDPGN_316	CA352362.s.om.10	ENSDARG00000012801	90.59	202	19	0	426	1031	576	777	5e-143	2	PFKP (2 of 2)	phosphofructokinase, platelet [Source:HGNC Symbol;Acc:8878]
snp_CR943273_390	CA352463.s.om.10	ENSDARG00000020529	73.61	288	76	0	111	974	281	568	1e-138	16	hacl1	2-hydroxyacyl-CoA lyase 1 [Source:ZFIN;Acc:ZDB-GENE-040426-2058]
snp_GAY7CUQ01AYNX5_433	CA352692.s.om.10	ENSDARG00000044943	84.25	730	115	3	67	2256	1	723	0	11	npepps	aminopeptidase puromycin sensitive [Source:ZFIN;Acc:ZDB-GENE-060524-3]
snp_F3GS49K01AHXNF_62	CA352974.s.om.10	ENSDARG00000012987	86.75	551	73	0	135	1787	1	551	0	25	gpia	glucose phosphate isomerase a [Source:ZFIN;Acc:ZDB-GENE-020513-2]
snp_AF390021_741	CA353367.s.om.10	ENSDARG00000069054	90.03	371	37	0	160	1272	1	371	0	2	glula	glutamate-ammonia ligase (glutamine synthase) a [Source:ZFIN;Acc:ZDB-GENE-030131-688]
snp_DV202614_318	CA353367.s.om.10	ENSDARG00000069054	90.03	371	37	0	160	1272	1	371	0	2	glula	glutamate-ammonia ligase (glutamine synthase) a [Source:ZFIN;Acc:ZDB-GENE-030131-688]
snp_F3GS49K01A9FM4_59	CA353450.s.om.10	ENSDARG00000052966	89.36	470	50	1	2707	1298	38	505	0	3	nmt1a	N-myristoyltransferase 1a [Source:ZFIN;Acc:ZDB-GENE-050522-477]
snp_CX136426_337	CA353784.s.om.10	ENSDARG00000032619	84.29	312	49	3	1	936	26	322	1e-129	3	tob1a	transducer of ERBB2, 1a [Source:ZFIN;Acc:ZDB-GENE-031030-4]
snp_FYV3OTN01C1TMY_37	CA353784.s.om.10	ENSDARG00000032619	84.29	312	49	3	1	936	26	322	1e-129	3	tob1a	transducer of ERBB2, 1a [Source:ZFIN;Acc:ZDB-GENE-031030-4]
snp_CA353913_263	CA353913.s.om.10	ENSDARG00000018426	88.7	540	61	0	79	1698	2	541	0	10	aldh7a1	aldehyde dehydrogenase 7 family, member A1 [Source:ZFIN;Acc:ZDB-GENE-030131-6129]
snp_BX878759_221	CA354155.s.om.10	ENSDARG00000012592	97.47	711	16	3	1	2127	409	1117	0	14	polr2b	polymerase (RNA) II (DNA directed) polypeptide B [Source:ZFIN;Acc:ZDB-GENE-041008-1]
snp_CR370216_725	CA354210.s.om.10	ENSDARG00000041155	87.72	334	40	3	111	1109	1	321	1e-162	18	morf4l1	mortality factor 4 like 1 [Source:ZFIN;Acc:ZDB-GENE-040718-348]
snp_F3GS49K02H6E53_222	CA354373.s.om.10	ENSDARG00000007745	80.59	273	53	0	109	927	1	273	1e-117	7	uqcrfs1	ubiquinol-cytochrome c reductase, Rieske iron-sulfur polypeptide 1 [Source:ZFIN;Acc:ZDB-GENE-040426-2060]
snp_F3GS49K02H6E53_222	CA354373.s.om.10	ENSDARG00000077402	80.59	273	53	0	109	927	1	273	1e-117	7	UQCRFS1 (2 of 2)	ubiquinol-cytochrome c reductase, Rieske iron-sulfur polypeptide 1 [Source:HGNC Symbol;Acc:12587]
snp_CA354561_166	CA354561.s.om.10	ENSDARG00000045940	92.35	196	15	0	13	600	1	196	7e-101	12	lsm12	LSM12 homolog (S. cerevisiae) [Source:ZFIN;Acc:ZDB-GENE-040426-2164]
snp_FYV3OTN01AZJ7P_175	CA354705.s.om.10	ENSDARG00000056090	89.01	91	10	0	27	299	196	286	4e-41	8	capza1b	capping protein (actin filament) muscle Z-line, alpha 1b [Source:ZFIN;Acc:ZDB-GENE-031002-24]
snp_AF390024_548	CA354788.s.om.10	ENSDARG00000069054	90.03	371	37	0	106	1218	1	371	0	2	glula	glutamate-ammonia ligase (glutamine synthase) a [Source:ZFIN;Acc:ZDB-GENE-030131-688]
snp_GAY7CUQ01BMMML_287	CA354788.s.om.10	ENSDARG00000069054	90.03	371	37	0	106	1218	1	371	0	2	glula	glutamate-ammonia ligase (glutamine synthase) a [Source:ZFIN;Acc:ZDB-GENE-030131-688]
snp_CA354793_462	CA354793.s.om.10	ENSDARG00000035327	90.81	381	35	0	109	1251	1	381	0	5	ckma	creatine kinase, muscle a [Source:ZFIN;Acc:ZDB-GENE-980526-109]
snp_BX870148_361	CA354800.s.om.10	ENSDARG00000018192	94.46	1138	62	3	5	3415	854	1989	0	16	ubr5	ubiquitin protein ligase E3 component n-recognin 5 [Source:ZFIN;Acc:ZDB-GENE-030131-6559]
snp_BX870148_361	CA354800.s.om.10	ENSDARG00000018192	94.46	1138	62	3	5	3415	875	2010	0	16	ubr5	ubiquitin protein ligase E3 component n-recognin 5 [Source:ZFIN;Acc:ZDB-GENE-030131-6559]
snp_BX870148_361	CA354800.s.om.10	ENSDARG00000018192	94.46	1138	62	3	5	3415	881	2016	0	16	ubr5	ubiquitin protein ligase E3 component n-recognin 5 [Source:ZFIN;Acc:ZDB-GENE-030131-6559]
snp_CX246307_169	CA355176.s.om.10	ENSDARG00000040121	95.73	234	10	0	50	751	1	234	1e-124	16	psma2	proteasome (prosome, macropain) subunit, alpha type, 2 [Source:ZFIN;Acc:ZDB-GENE-050522-479]
snp_CA355712_344	CA355712.s.om.10	ENSDARG00000070866	93.05	187	13	0	27	587	1	187	1e-100	3	tmem11	transmembrane protein 11 [Source:ZFIN;Acc:ZDB-GENE-050417-37]
snp_CA355866_156	CA355866.s.om.10	ENSDARG00000023880	74.06	212	54	1	129	761	1	212	4e-78	6	ABHD14B	abhydrolase domain containing 14B [Source:HGNC Symbol;Acc:28235]
snp_BX073512_589	CA355896.s.om.10	ENSDARG00000029394	68.22	343	105	6	791	1807	321	627	2e-103	3	ilf3b	interleukin enhancer binding factor 3b [Source:ZFIN;Acc:ZDB-GENE-030131-587]
snp_F3GS49K02INROD_79	CA355916.s.om.10	ENSDARG00000078014	66.6	476	110	4	177	1457	16	490	7e-179	4	pacsin2	protein kinase C and casein kinase substrate in neurons 2 [Source:ZFIN;Acc:ZDB-GENE-040426-2596]
snp_F3GS49K02JYICY_220	CA355940.s.om.10	ENSDARG00000057702	88.03	426	35	2	1	1230	628	1051	0	14	ogt.1	O-linked N-acetylglucosamine (GlcNAc) transferase (UDP-N-acetylglucosamine:polypeptide-N-acetylglucosaminyl transferase) 1 [Source:ZFIN;Acc:ZDB-GENE-030131-9631]
snp_F3GS49K02JYICY_220	CA355940.s.om.10	ENSDARG00000057702	88.03	426	35	2	1	1230	638	1061	0	14	ogt.1	O-linked N-acetylglucosamine (GlcNAc) transferase (UDP-N-acetylglucosamine:polypeptide-N-acetylglucosaminyl transferase) 1 [Source:ZFIN;Acc:ZDB-GENE-030131-9631]
snp_FYV3OTN01BQYZK_354	CA355940.s.om.10	ENSDARG00000057702	88.03	426	35	2	1	1230	628	1051	0	14	ogt.1	O-linked N-acetylglucosamine (GlcNAc) transferase (UDP-N-acetylglucosamine:polypeptide-N-acetylglucosaminyl transferase) 1 [Source:ZFIN;Acc:ZDB-GENE-030131-9631]
snp_FYV3OTN01BQYZK_354	CA355940.s.om.10	ENSDARG00000057702	88.03	426	35	2	1	1230	638	1061	0	14	ogt.1	O-linked N-acetylglucosamine (GlcNAc) transferase (UDP-N-acetylglucosamine:polypeptide-N-acetylglucosaminyl transferase) 1 [Source:ZFIN;Acc:ZDB-GENE-030131-9631]
snp_CA370341_669	CA356072.s.om.10	ENSDARG00000054753	72.89	439	119	1	768	2084	219	655	4e-136	17	col10a1	collagen, type X, alpha 1 [Source:ZFIN;Acc:ZDB-GENE-030131-8373]
snp_CA385534_245	CA356168.s.om.10	ENSDARG00000034240	89.16	286	31	0	341	1198	1	286	5e-141	6	capza1a	capping protein (actin filament) muscle Z-line, alpha 1a [Source:ZFIN;Acc:ZDB-GENE-030131-5237]
snp_CA356216_36	CA356216.s.om.10	ENSDARG00000035655	84.09	641	95	8	134	2035	1	637	0	19	RAD21 (1 of 3)	RAD21 homolog (S. pombe) [Source:HGNC Symbol;Acc:9811]
snp_F3GS49K02G6I80_354	CA356371.s.om.10	ENSDARG00000007916	75.86	290	70	1	2	871	244	508	9e-123	3	xpnpep3	X-prolyl aminopeptidase (aminopeptidase P) 3, putative [Source:ZFIN;Acc:ZDB-GENE-040426-2076]
snp_GBPNQUD01ALF2N_185	CA356454.s.om.10	ENSDARG00000036645	85.48	558	81	1	255	1928	1	531	0	1	rcbtb1	regulator of chromosome condensation (RCC1) and BTB (POZ) domain containing protein 1 [Source:ZFIN;Acc:ZDB-GENE-030131-7951]
snp_GBPNQUD01BTTCT_137	CA356454.s.om.10	ENSDARG00000036645	85.48	558	81	1	255	1928	1	531	0	1	rcbtb1	regulator of chromosome condensation (RCC1) and BTB (POZ) domain containing protein 1 [Source:ZFIN;Acc:ZDB-GENE-030131-7951]
snp_F3GS49K01BUCU5_91	CA357038.s.om.10	ENSDARG00000052819	89.29	140	13	1	2006	1593	1	140	2e-50	5	TMEM203	transmembrane protein 203 [Source:HGNC Symbol;Acc:28217]
snp_F3GS49K02IHKNM_422	CA357060.s.om.10	ENSDARG00000011611	99.73	376	1	0	70	1197	1	376	0	10	actr1	ARP1 actin-related protein 1, centractin (yeast) [Source:ZFIN;Acc:ZDB-GENE-040426-2695]
snp_F6VG15V01AY9VK_85	CA357294.s.om.10	ENSDARG00000014571	96.92	780	24	0	203	2542	1	780	0	16	ctnnb1	catenin (cadherin-associated protein), beta 1 [Source:ZFIN;Acc:ZDB-GENE-980526-362]
snp_BX862526_336	CA357309.s.om.10	ENSDARG00000054610	87.25	455	58	0	90	1454	1	455	0	3	coro1a	coronin, actin binding protein, 1A [Source:ZFIN;Acc:ZDB-GENE-030131-9512]
snp_F3GS49K01EDGUQ_55	CA357530.s.om.10	ENSDARG00000016721	89.12	662	71	2	23	2005	1	661	0	19	sdha	succinate dehydrogenase complex, subunit A, flavoprotein (Fp) [Source:ZFIN;Acc:ZDB-GENE-040426-874]
snp_FZNWKMO01DF7TS_111	CA357530.s.om.10	ENSDARG00000016721	89.12	662	71	2	23	2005	1	661	0	19	sdha	succinate dehydrogenase complex, subunit A, flavoprotein (Fp) [Source:ZFIN;Acc:ZDB-GENE-040426-874]
snp_CA358227_591	CA358227.s.om.10	ENSDARG00000026771	73.58	265	70	2	117	911	1	262	5e-90	1	tmem41ab	transmembrane protein 41ab [Source:ZFIN;Acc:ZDB-GENE-040426-2050]
snp_BX082269_110	CA358599.s.om.10	ENSDARG00000009724	79.02	572	120	0	183	1898	1	572	0	11	rpn2	ribophorin II [Source:ZFIN;Acc:ZDB-GENE-030131-7928]
snp_CA359144_431	CA359144.s.om.10	ENSDARG00000053493	85.04	361	54	0	1	1083	158	518	0	7	aldh1a2	aldehyde dehydrogenase 1 family, member A2 [Source:ZFIN;Acc:ZDB-GENE-011010-3]
snp_CU075236_233	CA359258.s.om.10	ENSDARG00000052673	89.62	424	43	4	296	1564	11	428	0	16	hm:zeh0351	hm:zeh0351 [Source:ZFIN;Acc:ZDB-GENE-030131-37]
snp_BX074578_381	CA359893.s.om.10	ENSDARG00000023989	73.77	183	48	1	1435	887	89	270	2e-76	19	PEF1	penta-EF-hand domain containing 1 [Source:HGNC Symbol;Acc:30009]
snp_F6VG15V02HPIH3_334	CA361095.s.om.10	ENSDARG00000063295	75.55	949	232	0	290	3136	1001	1949	0	6	myh9a	myosin, heavy polypeptide 9a, non-muscle [Source:ZFIN;Acc:ZDB-GENE-030131-5870]
snp_CA381199_534	CA361670.s.om.10	ENSDARG00000003570	88.76	756	85	1	217	2484	1	755	0	4	hsp90b1	heat shock protein 90, beta (grp94), member 1 [Source:ZFIN;Acc:ZDB-GENE-031002-1]
snp_F3GS49K01EYC8Q_283	CA361670.s.om.10	ENSDARG00000003570	88.76	756	85	1	217	2484	1	755	0	4	hsp90b1	heat shock protein 90, beta (grp94), member 1 [Source:ZFIN;Acc:ZDB-GENE-031002-1]
snp_CR375032_549	CA361951.s.om.10	ENSDARG00000002591	69.48	462	131	3	160	1515	7	456	1e-164	6	ruvbl1	RuvB-like 1 (E. coli) [Source:ZFIN;Acc:ZDB-GENE-030109-2]
snp_F3GS49K01AN6YE_36	CA362015.s.om.10	ENSDARG00000003695	85.99	307	42	1	4	921	11	317	3e-150	8	vdac3	voltage-dependent anion channel 3 [Source:ZFIN;Acc:ZDB-GENE-040426-2380]
snp_F3GS49K01B4M3R_191	CA362482.s.om.10	ENSDARG00000040548	94.13	443	26	1	19	1347	2	443	0	1	eed	embryonic ectoderm development [Source:ZFIN;Acc:ZDB-GENE-050417-287]
snp_FYV3OTN02I991Z_200	CA362655.s.om.10	ENSDARG00000014333	99.35	153	1	0	83	541	1	153	2e-85	9	ormdl1	ORM1-like 1 (S. cerevisiae) [Source:ZFIN;Acc:ZDB-GENE-030616-529]
snp_CX037367_118	CA362757.s.om.10	ENSDARG00000031164	97.27	440	12	0	137	1456	1	440	0	1	tuba8l2	tubulin, alpha 8 like 2 [Source:ZFIN;Acc:ZDB-GENE-040426-1646]
snp_F3GS49K02JPP0J_208	CA362757.s.om.10	ENSDARG00000031164	97.27	440	12	0	137	1456	1	440	0	1	tuba8l2	tubulin, alpha 8 like 2 [Source:ZFIN;Acc:ZDB-GENE-040426-1646]
snp_F3GS49K02JPP0J_416	CA362757.s.om.10	ENSDARG00000031164	97.27	440	12	0	137	1456	1	440	0	1	tuba8l2	tubulin, alpha 8 like 2 [Source:ZFIN;Acc:ZDB-GENE-040426-1646]
snp_BX887828_147	CA362907.s.om.10	ENSDARG00000019845	74.84	322	69	3	215	1144	1	322	1e-138	13	pdlim1	PDZ and LIM domain 1 (elfin) [Source:ZFIN;Acc:ZDB-GENE-030131-5227]
snp_CA363166_167	CA363166.s.om.10	ENSDARG00000057702	99.41	169	1	0	571	1077	1	169	7e-93	14	ogt.1	O-linked N-acetylglucosamine (GlcNAc) transferase (UDP-N-acetylglucosamine:polypeptide-N-acetylglucosaminyl transferase) 1 [Source:ZFIN;Acc:ZDB-GENE-030131-9631]
snp_BX857040_205	CA363269.s.om.10	ENSDARG00000068995	100	106	0	0	457	774	23	128	1e-53	10	HIST2H2AB (22 of 22)	histone cluster 2, H2ab [Source:HGNC Symbol;Acc:20508]
snp_GB5RBPX01AMB69_95	CA363743.s.om.10	ENSDARG00000030716	87.6	250	31	0	29	778	1	250	2e-128	19	ing4	inhibitor of growth family, member 4 [Source:ZFIN;Acc:ZDB-GENE-050522-47]
snp_F3GS49K01ARX7Z_346	CA365433.s.om.10	ENSDARG00000015392	92.07	769	51	1	141	2417	1	769	0	7	dhx15	DEAH (Asp-Glu-Ala-His) box polypeptide 15 [Source:ZFIN;Acc:ZDB-GENE-030131-650]
snp_F3GS49K01DB8JT_370	CA365433.s.om.10	ENSDARG00000015392	92.07	769	51	1	141	2417	1	769	0	7	dhx15	DEAH (Asp-Glu-Ala-His) box polypeptide 15 [Source:ZFIN;Acc:ZDB-GENE-030131-650]
snp_BX076845_524	CA365700.s.om.10	ENSDARG00000079274	79.26	217	45	0	64	714	23	239	2e-104	16	zgc:66382	zgc:66382 [Source:ZFIN;Acc:ZDB-GENE-030131-1173]
snp_BX076845_524	CA365700.s.om.10	ENSDARG00000079274	79.26	217	45	0	64	714	31	247	2e-104	16	zgc:66382	zgc:66382 [Source:ZFIN;Acc:ZDB-GENE-030131-1173]
snp_CA386806_551	CA365848.s.om.10	ENSDARG00000043154	84.89	311	47	1	393	1325	1	310	2e-149	10	ucp2	uncoupling protein 2 [Source:ZFIN;Acc:ZDB-GENE-990708-8]
snp_DV201780_37	CA365926.s.om.10	ENSDARG00000006757	74.87	565	142	1	209	1903	1	564	0	6	kbtbd10b	kelch repeat and BTB (POZ) domain containing 10b [Source:ZFIN;Acc:ZDB-GENE-030131-9875]
snp_BX088197_319	CA366612.s.om.10	ENSDARG00000012729	74.13	143	37	1	2718	2290	118	259	9e-94	4	HCLS1	hematopoietic cell-specific Lyn substrate 1 [Source:HGNC Symbol;Acc:4844]
snp_BX858227_400	CA366853.s.om.10	ENSDARG00000027099	97.85	418	9	0	14	1267	1	418	0	16	psmc4	proteasome (prosome, macropain) 26S subunit, ATPase, 4 [Source:ZFIN;Acc:ZDB-GENE-030131-5083]
snp_CA367978_269	CA367978.s.om.10	ENSDARG00000029114	87.84	485	59	1	249	1703	2739	3199	0	16	PRPF31 (1 of 2)	PRP31 pre-mRNA processing factor 31 homolog (S. cerevisiae) [Source:HGNC Symbol;Acc:15446]
snp_CA367978_269	CA367978.s.om.10	ENSDARG00000095904	87.84	485	59	1	249	1703	38	498	0	16	prpf31	PRP31 pre-mRNA processing factor 31 homolog (yeast) [Source:ZFIN;Acc:ZDB-GENE-040426-1561]
snp_BX075908_77	CA368440.s.om.10	ENSDARG00000094673	95.85	193	8	0	193	771	1	193	5e-105	8	rhoab	ras homolog gene family, member Ab [Source:ZFIN;Acc:ZDB-GENE-040322-2]
snp_CX719996_684	CA368918.s.om.10	ENSDARG00000070109	66.04	1007	332	9	69	3059	1	1003	0	1	ncapg	non-SMC condensin I complex, subunit G [Source:ZFIN;Acc:ZDB-GENE-041111-282]
snp_CR374409_146	CA369434.s.om.10	ENSDARG00000004713	89.55	201	21	0	169	771	1	201	2e-101	7	mad2l1	MAD2 mitotic arrest deficient-like 1 (yeast) [Source:ZFIN;Acc:ZDB-GENE-030515-3]
snp_FYV3OTN01ECEPJ_256	CA369936.s.om.10	ENSDARG00000019000	96.64	952	32	0	185	3040	1	952	0	22	smc3	structural maintenance of chromosomes 3 [Source:ZFIN;Acc:ZDB-GENE-030131-3196]
snp_FYV3OTN02F8IA1_295	CA370643.s.om.10	ENSDARG00000025679	75	264	66	0	405	1196	1	264	2e-114	11	comtb	catechol-O-methyltransferase b [Source:ZFIN;Acc:ZDB-GENE-040724-164]
snp_AB196460_841	CA370939.s.om.10	ENSDARG00000068992	95.92	612	25	0	107	1942	1	612	0	10	hspa8	heat shock protein 8 [Source:ZFIN;Acc:ZDB-GENE-990415-92]
snp_GBPNQUD01A5QVF_390	CA371420.s.om.10	ENSDARG00000013317	88.74	293	33	0	3	881	254	546	0	7	pygmb	phosphorylase, glycogen (muscle) b [Source:ZFIN;Acc:ZDB-GENE-040426-1206]
snp_F3GS49K01B5IC2_201	CA371530.s.om.10	ENSDARG00000003016	93.09	608	41	1	27	1847	251	858	0	2	eef2b	eukaryotic translation elongation factor 2b [Source:ZFIN;Acc:ZDB-GENE-030131-5128]
snp_GBPNQUD02HL7CH_260	CA372606.s.om.10	ENSDARG00000018476	82.58	442	72	4	603	1913	73	513	0	22	pak2b	p21 (CDKN1A)-activated kinase 2b [Source:ZFIN;Acc:ZDB-GENE-030131-3759]
snp_CA372937_542	CA372937.s.om.10	ENSDARG00000061180	90.33	569	55	1	2330	624	1	568	0	19	vps45	vacuolar protein sorting 45 homolog (S. cerevisiae) [Source:ZFIN;Acc:ZDB-GENE-060503-526]
snp_BX880452_645	CA373359.s.om.10	ENSDARG00000079463	63.3	455	163	3	1687	3039	535	982	0	7	MAN2B2	mannosidase, alpha, class 2B, member 2 [Source:HGNC Symbol;Acc:29623]
snp_BX317515_628	CA374286.s.om.10	ENSDARG00000009402	59.9	394	157	2	16	1194	299	691	0	15	BX248582.1	Uncharacterized protein [Source:UniProtKB/TrEMBL;Acc:E7FCS4]
snp_FYV3OTN01B3ARJ_46	CA374350.s.om.10	ENSDARG00000059701	87.46	845	105	3	2952	421	424	1260	0	3	flii	flightless I homolog (Drosophila) [Source:ZFIN;Acc:ZDB-GENE-071212-3]
snp_F3GS49K01BTVV2_392	CA374627.s.om.10	ENSDARG00000053832	97.41	694	18	0	78	2159	1	694	0	10	itm1	integral membrane protein 1 [Source:ZFIN;Acc:ZDB-GENE-021015-3]
snp_FZ8DYKY01BRBUV_125	CA377161.s.om.10	ENSDARG00000076821	82.26	62	11	0	44	229	1593	1654	2e-24	7	MYOM1 (1 of 2)	myomesin 1, 185kDa [Source:HGNC Symbol;Acc:7613]
snp_GAY7CUQ02IE53I_77	CA378831.s.om.10	ENSDARG00000029600	76.78	521	119	5	1889	333	6	508	0	13	wdr32	WD repeat domain 32 [Source:ZFIN;Acc:ZDB-GENE-040426-2314]
snp_BX884581_412	CA378833.s.om.10	ENSDARG00000034534	97.51	362	9	0	2	1087	256	617	0	5	atp6v1al	ATPase, H+ transporting, lysosomal V1 subunit A, like [Source:ZFIN;Acc:ZDB-GENE-040426-1143]
snp_BX884581_412	CA378833.s.om.10	ENSDARG00000076318	97.51	362	9	0	2	1087	256	617	0	24	atp6v1a	ATPase, H+ transporting, lysosomal V1 subunit A [Source:ZFIN;Acc:ZDB-GENE-030131-9529]
snp_CX032783_254	CA379672.s.om.10	ENSDARG00000037589	97.38	229	6	0	55	741	1	229	9e-119	23	C23H20orf11 (2 of 2)	chromosome 20 open reading frame 11 [Source:HGNC Symbol;Acc:15857]
snp_BX310147_141	CA379727.s.om.10	ENSDARG00000037371	94.3	263	15	0	63	851	20	282	7e-146	2	dcun1d1	DCN1, defective in cullin neddylation 1, domain containing 1 (S. cerevisiae) [Source:ZFIN;Acc:ZDB-GENE-030131-5443]
snp_F3GS49K01DC4VZ_131	CA379805.s.om.10	ENSDARG00000012261	92.51	868	65	1	147	2750	1	867	0	3	eftud2	elongation factor Tu GTP binding domain containing 2 [Source:ZFIN;Acc:ZDB-GENE-040426-1569]
snp_F3GS49K01AWP8H_16	CA380897.s.om.10	ENSDARG00000020054	79.66	290	54	1	499	1353	1049	1338	0	22	aox1	aldehyde oxidase 1 [Source:ZFIN;Acc:ZDB-GENE-050208-742]
snp_BX865581_374	CA381380.s.om.10	ENSDARG00000017337	70.91	165	47	1	137	628	61	225	4e-62	11	C11H6orf120	chromosome 6 open reading frame 120 [Source:HGNC Symbol;Acc:21247]
snp_CR375394_464	CA381549.s.om.10	ENSDARG00000005058	75.93	831	198	9	56	2542	568	1370	0	2	ncapd2	non-SMC condensin I complex, subunit D2 [Source:ZFIN;Acc:ZDB-GENE-050506-59]
snp_GAY7CUQ01AJPHL_48	CA382429.s.om.10	ENSDARG00000021399	75.66	304	66	3	147	1034	1	304	6e-117	3	yipf2	Yip1 domain family, member 2 [Source:ZFIN;Acc:ZDB-GENE-040724-124]
snp_F6VG15V01B231D_191	CA382524.s.om.10	ENSDARG00000058358	82.07	435	78	1	349	1653	85	509	0	23	krt8	keratin 8 [Source:ZFIN;Acc:ZDB-GENE-030411-5]
snp_F3GS49K02F104E_472	CA382808.s.om.10	ENSDARG00000043276	84.55	343	53	0	504	1532	19	361	6e-172	22	calr	calreticulin [Source:ZFIN;Acc:ZDB-GENE-000208-17]
snp_F3GS49K01CM8NL_195	CA384224.s.om.10	ENSDARG00000038905	88.2	661	78	2	285	2267	1	659	0	2	hectd3	HECT domain containing 3 [Source:ZFIN;Acc:ZDB-GENE-031118-179]
snp_F6VG15V02FY8CY_206	CA384774.s.om.10	ENSDARG00000068187	90.58	329	31	0	3	989	436	764	3e-170	7	SPG7	spastic paraplegia 7 (pure and complicated autosomal recessive) [Source:HGNC Symbol;Acc:11237]
snp_F3GS49K01BA4C3_72	CA385248.s.om.10	ENSDARG00000003035	95.64	344	15	0	1177	2208	317	660	0	14	hspa9	heat shock protein 9 [Source:ZFIN;Acc:ZDB-GENE-030828-12]
snp_CA385874_404	CA385874.s.om.10	ENSDARG00000012927	86.93	176	23	0	938	411	126	301	1e-77	23	tcea2	transcription elongation factor A (SII), 2 [Source:ZFIN;Acc:ZDB-GENE-040426-985]
snp_BX298402_340	CA387059.s.om.10	ENSDARG00000061985	85.08	516	72	7	436	1968	33	541	0	1	RBM47	RNA binding motif protein 47 [Source:HGNC Symbol;Acc:30358]
snp_BX869590_239	CA387137.s.om.10	ENSDARG00000037618	60.65	216	82	4	233	871	5	205	6e-58	12	DDIT4	DNA-damage-inducible transcript 4 [Source:HGNC Symbol;Acc:24944]
snp_CA387137_459	CA387137.s.om.10	ENSDARG00000037618	60.65	216	82	4	233	871	5	205	6e-58	12	DDIT4	DNA-damage-inducible transcript 4 [Source:HGNC Symbol;Acc:24944]
snp_F3GS49K01A37TF_448	CA387313.s.om.10	ENSDARG00000052842	81.77	192	34	2	150	722	4	192	2e-88	12	PPIAL4A	peptidylprolyl isomerase A (cyclophilin A)-like 4A [Source:HGNC Symbol;Acc:24369]
snp_F3GS49K01EG5SO_430	CA387963.s.om.10	ENSDARG00000053070	88.63	211	24	0	184	816	1	211	3e-95	3	gosr2	golgi SNAP receptor complex member 2 [Source:ZFIN;Acc:ZDB-GENE-030131-3290]
snp_BT073697_431	CB486423.s.om.10	ENSDARG00000043665	74.52	157	40	1	128	598	1	155	4e-62	20	glrx5	glutaredoxin 5 homolog (S. cerevisiae) [Source:ZFIN;Acc:ZDB-GENE-040426-1957]
snp_F3GS49K02GEHOI_74	CB486731.s.om.10	ENSDARG00000009640	90.91	88	8	0	62	325	150	237	6e-48	13	psmb1	proteasome (prosome, macropain) subunit, beta type, 1 [Source:ZFIN;Acc:ZDB-GENE-040618-2]
snp_F3GS49K01D06XI_10	CB486861.s.om.10	ENSDARG00000003016	89.09	110	12	0	1	330	749	858	3e-54	2	eef2b	eukaryotic translation elongation factor 2b [Source:ZFIN;Acc:ZDB-GENE-030131-5128]
snp_CX039799_641	CB486949.s.om.10	ENSDARG00000019907	76.73	391	90	2	118	1287	2	391	1e-163	16	dscc1	defective in sister chromatid cohesion 1 homolog (S. cerevisiae) [Source:ZFIN;Acc:ZDB-GENE-040912-35]
snp_AF338347_525	CB489721.s.om.10	ENSDARG00000052178	96.45	282	10	0	164	1009	1	282	9e-144	20	eif2s1	eukaryotic translation initiation factor 2, subunit 1 alpha [Source:ZFIN;Acc:ZDB-GENE-030131-283]
snp_FZNWKMO01BDV5C_284	CB491326.s.om.10	ENSDARG00000069942	60.75	107	41	1	302	619	1	107	2e-22	9	ndufv3	NADH dehydrogenase (ubiquinone) flavoprotein 3 [Source:ZFIN;Acc:ZDB-GENE-030131-6500]
snp_FZNWKMO01BDV5C_284	CB491326.s.om.10	ENSDARG00000090389	60.75	107	41	1	302	619	1	107	2e-22	9	ndufv3	NADH dehydrogenase (ubiquinone) flavoprotein 3 [Source:ZFIN;Acc:ZDB-GENE-030131-6500]
snp_F0DLFKL02IZS2C_44	CB492693.s.om.10	ENSDARG00000025566	89.93	268	27	0	220	1023	89	356	7e-129	25	slc25a3b	solute carrier family 25 (mitochondrial carrier; phosphate carrier), member 3b [Source:ZFIN;Acc:ZDB-GENE-040426-1916]
snp_BT073514_524	CB493146.s.om.10	ENSDARG00000001804	72.22	198	55	2	35	628	1	195	9e-82	3	zgc:112148	zgc:112148 [Source:ZFIN;Acc:ZDB-GENE-050417-235]
snp_DV193321_163	CB493929.s.om.10	ENSDARG00000030789	77.81	667	144	6	1250	3238	1	653	0	9	ddx18	DEAD (Asp-Glu-Ala-Asp) box polypeptide 18 [Source:ZFIN;Acc:ZDB-GENE-030131-9685]
snp_BX315714_205	CB494778.s.om.10	ENSDARG00000003941	79.6	299	61	0	56	952	1	299	7e-113	24	rrs1	RRS1 ribosome biogenesis regulator homolog (S. cerevisiae) [Source:ZFIN;Acc:ZDB-GENE-030131-9345]
snp_CU072846_507	CB495977.s.om.10	ENSDARG00000007791	95.9	585	24	0	2	1756	5	589	0	5	ppp2r1a	protein phosphatase 2 (formerly 2A), regulatory subunit A (PR 65), alpha isoform [Source:ZFIN;Acc:ZDB-GENE-040426-2700]
snp_BX884230_157	CB496915.s.om.10	ENSDARG00000030411	84.15	183	29	0	96	644	1	183	2e-99	24	crygn2	crystallin, gamma N2 [Source:ZFIN;Acc:ZDB-GENE-040801-16]
snp_F3GS49K01BBMDI_405	CB497638.s.om.10	ENSDARG00000079772	82.78	180	31	1	217	756	1	177	1e-76	10	hmgb1a	high-mobility group box 1a [Source:ZFIN;Acc:ZDB-GENE-030131-341]
snp_CB498321_635	CB498321.s.om.10	ENSDARG00000003016	90.68	440	40	1	100	1416	1	440	0	2	eef2b	eukaryotic translation elongation factor 2b [Source:ZFIN;Acc:ZDB-GENE-030131-5128]
snp_F3GS49K02I1YT8_271	CF752846.s.om.10	ENSDARG00000029150	89.29	392	39	3	1574	408	320	710	0	20	hsp90ab1	heat shock protein 90, alpha (cytosolic), class B member 1 [Source:ZFIN;Acc:ZDB-GENE-990415-95]
snp_F3GS49K02I1YT8_271	CF752846.s.om.10	ENSDARG00000029150	89.29	392	39	3	1574	408	335	725	0	20	hsp90ab1	heat shock protein 90, alpha (cytosolic), class B member 1 [Source:ZFIN;Acc:ZDB-GENE-990415-95]
snp_GBPNQUD01BSB8Z_20	CF752846.s.om.10	ENSDARG00000029150	89.29	392	39	3	1574	408	320	710	0	20	hsp90ab1	heat shock protein 90, alpha (cytosolic), class B member 1 [Source:ZFIN;Acc:ZDB-GENE-990415-95]
snp_GBPNQUD01BSB8Z_20	CF752846.s.om.10	ENSDARG00000029150	89.29	392	39	3	1574	408	335	725	0	20	hsp90ab1	heat shock protein 90, alpha (cytosolic), class B member 1 [Source:ZFIN;Acc:ZDB-GENE-990415-95]
snp_F6VG15V01D9LQA_300	CF753015.s.om.10	ENSDARG00000012256	83.63	336	55	0	151	1158	2	337	3e-161	18	taldo1	transaldolase 1 [Source:ZFIN;Acc:ZDB-GENE-030131-3277]
snp_F3GS49K01E5EXG_309	CF753104.s.om.10	ENSDARG00000052377	90.73	453	42	0	132	1490	4	456	0	6	psmd12	proteasome (prosome, macropain) 26S subunit, non-ATPase, 12 [Source:ZFIN;Acc:ZDB-GENE-030131-617]
snp_GAY7CUQ01EKP4F_113	CR362270.s.om.10	ENSDARG00000003016	92.07	858	68	0	122	2695	1	858	0	2	eef2b	eukaryotic translation elongation factor 2b [Source:ZFIN;Acc:ZDB-GENE-030131-5128]
snp_F3GS49K01AMKI9_282	CR371497.s.om.10	ENSDARG00000022995	90.48	252	24	0	410	1165	1	252	7e-133	17	clic4	chloride intracellular channel 4 [Source:ZFIN;Acc:ZDB-GENE-030326-3]
snp_F6VG15V01DPCO9_379	CR371870.s.om.10	ENSDARG00000016753	92.33	743	57	1	574	2802	305	1043	0	11	ipo9	importin 9 [Source:ZFIN;Acc:ZDB-GENE-040426-2953]
snp_F3GS49K01ANPFA_211	CR372295.s.om.10	ENSDARG00000019881	58.85	243	83	5	269	946	48	287	2e-81	22	bsg	basigin [Source:ZFIN;Acc:ZDB-GENE-030131-9638]
snp_CU063732_221	CU063732.s.om.10	ENSDARG00000062343	86.91	512	60	5	390	1904	12	521	0	22	NETO2 (1 of 2)	neuropilin (NRP) and tolloid (TLL)-like 2 [Source:HGNC Symbol;Acc:14644]
snp_F0DLFKL01AGWHX_50	CU066180.s.om.10	ENSDARG00000070083	94.88	293	15	0	7	885	235	527	1e-154	11	ATP5B	ATP synthase, H+ transporting, mitochondrial F1 complex, beta polypeptide [Source:HGNC Symbol;Acc:830]
snp_F0DLFKL01B4MEX_167	CU069304.s.om.10	ENSDARG00000061889	80.38	316	61	2	84	1028	4	317	6e-137	11	ppcs	phosphopantothenoylcysteine synthetase [Source:ZFIN;Acc:ZDB-GENE-060512-104]
snp_F3GS49K02GSJTT_358	CU069902.s.om.10	ENSDARG00000018738	73.84	776	198	5	3117	805	1	769	0	21	zw10	ZW10 homolog, centromere/kinetochore protein (Drosophila) [Source:ZFIN;Acc:ZDB-GENE-040426-800]
snp_F3GS49K02J302J_26	CU073091.s.om.10	ENSDARG00000021097	95.21	167	8	0	330	830	304	470	6e-137	6	th1l	TH1-like (Drosophila) [Source:ZFIN;Acc:ZDB-GENE-040426-720]
snp_F6VG15V02HU9TN_70	CX026630.s.om.10	ENSDARG00000077732	74.19	155	40	3	822	1286	130	280	3e-50	3	thoc4	THO complex 4 [Source:ZFIN;Acc:ZDB-GENE-070928-29]
snp_F3GS49K02GSSPS_126	CX028933.s.om.10	ENSDARG00000009724	79.23	626	130	0	10	1887	1	626	0	11	rpn2	ribophorin II [Source:ZFIN;Acc:ZDB-GENE-030131-7928]
snp_F3GS49K02FROYO_278	CX029438.s.om.10	ENSDARG00000068319	53.15	333	154	7	286	1278	61	344	1e-86	10	setd8a	SET domain containing (lysine methyltransferase) 8a [Source:ZFIN;Acc:ZDB-GENE-060825-37]
snp_F0DLFKL01DOU5K_160	CX033976.s.om.10	ENSDARG00000041754	88.12	303	33	3	796	1695	1	303	1e-133	14	cct2	chaperonin containing TCP1, subunit 2 (beta) [Source:ZFIN;Acc:ZDB-GENE-020419-6]
snp_F0DLFKL01BYGBD_143	CX034452.s.om.10	ENSDARG00000005162	88.16	245	29	0	1375	641	4	248	8e-87	19	tpm3	tropomyosin 3 [Source:ZFIN;Acc:ZDB-GENE-030826-16]
snp_CX035368_233	CX035368.s.om.10	ENSDARG00000006900	93.84	341	21	0	2	1024	174	514	0	8	impdh2	IMP (inosine monophosphate) dehydrogenase 2 [Source:ZFIN;Acc:ZDB-GENE-030114-5]
snp_FYV3OTN01C6DX0_60	CX038793.s.om.10	ENSDARG00000035066	79.09	660	129	3	350	2302	1	659	0	3	ubtf	upstream binding transcription factor, RNA polymerase I [Source:ZFIN;Acc:ZDB-GENE-030616-252]
snp_F0DLFKL01EGSTC_35	CX039995.s.om.10	ENSDARG00000018820	73.68	190	50	1	1	570	2061	2248	4e-64	4	flncb	filamin C, gamma b (actin binding protein 280) [Source:ZFIN;Acc:ZDB-GENE-041008-175]
snp_F0DLFKL01EGSTC_35	CX039995.s.om.10	ENSDARG00000018820	73.68	190	50	1	1	570	2556	2743	4e-64	4	flncb	filamin C, gamma b (actin binding protein 280) [Source:ZFIN;Acc:ZDB-GENE-041008-175]
snp_CU069919_304	CX040792.s.om.10	ENSDARG00000020711	90.37	135	13	0	720	316	252	386	1e-67	20	rrm2	ribonucleotide reductase M2 polypeptide [Source:ZFIN;Acc:ZDB-GENE-990415-25]
snp_CU069919_304	CX040792.s.om.10	ENSDARG00000078069	90.37	135	13	0	720	316	252	386	1e-67	19	RRM2 (1 of 2)	ribonucleotide reductase M2 [Source:HGNC Symbol;Acc:10452]
snp_F3GS49K01C6V24_109	CX040841.s.om.10	ENSDARG00000002344	99.3	430	3	0	81	1370	1	430	0	14	tubb2c	tubulin, beta 2c [Source:ZFIN;Acc:ZDB-GENE-030131-8625]
snp_GD3412002FOBZ7_130	CX043077.s.om.10	ENSDARG00000029472	85.38	253	33	2	552	1298	101	353	1e-168	20	MLLT4 (1 of 2)	myeloid/lymphoid or mixed-lineage leukemia (trithorax homolog, Drosophila); translocated to, 4 [Source:HGNC Symbol;Acc:7137]
snp_GBPNQUD02G6CGM_92	CX124476.s.om.10	ENSDARG00000036570	93.33	75	3	1	78	296	1	75	4e-35	Zv9_NA880	snrpf	small nuclear ribonucleoprotein polypeptide F [Source:ZFIN;Acc:ZDB-GENE-040930-9]
snp_GAY7CUQ01EC7R0_184	CX125399.s.om.10	ENSDARG00000002400	91.89	148	12	2	1	444	241	385	6e-29	4	nap1l1	nucleosome assembly protein 1, like 1 [Source:ZFIN;Acc:ZDB-GENE-030516-2]
snp_FYV3OTN01B8PFO_221	CX139412.s.om.10	ENSDARG00000001431	95.72	584	25	0	1	1752	27	610	0	7	actn3b	actinin alpha 3b [Source:ZFIN;Acc:ZDB-GENE-030131-2040]
snp_F3GS49K01DN869_46	CX252620.s.om.10	ENSDARG00000053586	82.35	323	56	4	142	1107	1	318	2e-127	1	creb1	cAMP responsive element binding protein 1 [Source:ZFIN;Acc:ZDB-GENE-040426-750]
snp_F3GS49K01DHVHP_218	CX262081.s.om.10	ENSDARG00000006345	83.62	354	55	3	2136	1084	1	349	0	15	MED17	mediator complex subunit 17 [Source:HGNC Symbol;Acc:2375]
snp_CT571988_130	CX720721.s.om.10	ENSDARG00000015111	97.74	133	3	0	123	521	295	427	3e-84	3	ddx39ab	DEAD (Asp-Glu-Ala-Asp) box polypeptide 39Ab [Source:ZFIN;Acc:ZDB-GENE-040426-2902]
snp_BT074396_316	DV197501.s.om.10	ENSDARG00000056127	98.84	172	2	0	123	638	1	172	3e-88	14	polr2gl	polymerase (RNA) II (DNA directed) polypeptide G-like [Source:ZFIN;Acc:ZDB-GENE-030131-2808]
snp_F0DLFKL01A3QK6_38	DV198696.s.om.10	ENSDARG00000069093	84.87	271	38	2	136	939	1152	1421	4e-137	8	col2a1a	collagen type II, alpha-1a [Source:ZFIN;Acc:ZDB-GENE-980526-192]
snp_F0DLFKL01A3QK6_38	DV198696.s.om.10	ENSDARG00000069093	84.87	271	38	2	136	939	1222	1491	4e-137	8	col2a1a	collagen type II, alpha-1a [Source:ZFIN;Acc:ZDB-GENE-980526-192]
snp_DV199942_457	DV199942.s.om.10	ENSDARG00000017624	92.79	222	16	0	690	25	84	305	9e-103	6	krt4	keratin 4 [Source:ZFIN;Acc:ZDB-GENE-000607-83]
snp_F0DLFKL01CFL9B_188	DV201686.s.om.10	ENSDARG00000014571	98.98	196	2	0	3	590	248	443	0	16	ctnnb1	catenin (cadherin-associated protein), beta 1 [Source:ZFIN;Acc:ZDB-GENE-980526-362]
snp_F0DLFKL01B1GPH_23	F0DLFKL01A063H.s.om.10	ENSDARG00000025350	90.97	144	13	0	265	696	1	144	4e-72	1	prdx2	peroxiredoxin 2 [Source:ZFIN;Acc:ZDB-GENE-030326-2]
snp_F0DLFKL01ETC53_51	F0DLFKL01A9WDU.s.om.10	ENSDARG00000087402	84.09	176	28	1	211	738	1	175	3e-54	25	tpm1	tropomyosin 1 (alpha) [Source:ZFIN;Acc:ZDB-GENE-040426-854]
snp_F0DLFKL01EAGS3_325	F0DLFKL01AEY05.s.om.10	ENSDARG00000077291	97.97	148	3	0	133	576	123	270	1e-81	3	rps2	ribosomal protein S2 [Source:ZFIN;Acc:ZDB-GENE-040426-2454]
snp_F0DLFKL01B4751_256	F0DLFKL01B4751.s.om.10	ENSDARG00000016173	88.11	143	17	0	118	546	293	435	3e-72	16	cct3	chaperonin containing TCP1, subunit 3 (gamma) [Source:ZFIN;Acc:ZDB-GENE-020419-5]
snp_FZ8DYKY01EV92C_250	F0DLFKL01BC5ET.s.om.10	ENSDARG00000035327	80.59	170	32	2	41	547	142	307	7e-78	5	ckma	creatine kinase, muscle a [Source:ZFIN;Acc:ZDB-GENE-980526-109]
snp_F3GS49K01ASN8T_130	F0DLFKL01BRKNZ.s.om.10	ENSDARG00000067850	76.26	278	65	4	1792	962	20	283	9e-111	2	jund	jun D proto-oncogene [Source:ZFIN;Acc:ZDB-GENE-070725-2]
snp_F0DLFKL02GQM4V_175	F0DLFKL02FIP65.s.om.10	ENSDARG00000043457	71.36	199	21	1	32	520	38	236	3e-94	16	gapdh	glyceraldehyde-3-phosphate dehydrogenase [Source:ZFIN;Acc:ZDB-GENE-030115-1]
snp_F3GS49K01AXK0Y_369	F3GS49K01A968W.s.om.10	ENSDARG00000001889	93.08	318	22	1	86	1039	1	312	2e-165	23	tuba1l2	tubulin, alpha 1, like 2 [Source:ZFIN;Acc:ZDB-GENE-090507-4]
snp_GBPNQUD01C2VFV_445	F3GS49K01DKLF6.s.om.10	ENSDARG00000035423	100	125	0	0	595	221	306	430	1e-68	8
snp_GBPNQUD01C2VFV_445	F3GS49K01DKLF6.s.om.10	ENSDARG00000035423	100	125	0	0	595	221	333	457	1e-68	8
snp_GBPNQUD01B1XOR_304	F6VG15V01ANPSU.s.om.10	ENSDARG00000079434	67.84	227	73	3	89	769	1322	1545	9e-76	1	si:ch211-208h7.4	si:ch211-208h7.4 [Source:ZFIN;Acc:ZDB-GENE-030131-6110]
snp_GBPNQUD01B1XOR_304	F6VG15V01ANPSU.s.om.10	ENSDARG00000079434	67.84	227	73	3	89	769	1323	1546	9e-76	1	si:ch211-208h7.4	si:ch211-208h7.4 [Source:ZFIN;Acc:ZDB-GENE-030131-6110]
snp_F6VG15V01CD5PG_137	FYV3OTN01A00T2.s.om.10	ENSDARG00000059120	85.62	320	44	3	2290	1337	1	316	3e-157	8	pim1	pim-1 oncogene [Source:ZFIN;Acc:ZDB-GENE-061013-139]
snp_FZNWKMO01COR2U_201	FYV3OTN01A01RF.s.om.10	ENSDARG00000028213	73.53	1069	268	9	1726	4887	20112	21177	0	9	ttna	titin a [Source:ZFIN;Acc:ZDB-GENE-030113-2]
snp_F3GS49K01D3V9V_145	FYV3OTN01A0MLB.s.om.10	ENSDARG00000017744	85.67	314	45	1	943	2	1	313	9e-147	1	smc2	structural maintenance of chromosomes 2 [Source:ZFIN;Acc:ZDB-GENE-030131-105]
snp_FYV3OTN01AUVVH_71	FYV3OTN01A0RJC.s.om.10	ENSDARG00000000563	79.18	932	194	1	62	2857	2655	3579	0	9	ttnb	titin b [Source:ZFIN;Acc:ZDB-GENE-030616-413]
snp_FYV3OTN01AUVVH_71	FYV3OTN01A0RJC.s.om.10	ENSDARG00000000563	79.18	932	194	1	62	2857	7822	8746	0	9	ttnb	titin b [Source:ZFIN;Acc:ZDB-GENE-030616-413]
snp_F3GS49K01A1YZA_204	FYV3OTN01A17KO.s.om.10	ENSDARG00000044153	97.47	198	5	0	61	654	122	319	3e-116	17	ppp1cb	protein phosphatase 1, catalytic subunit, beta isoform [Source:ZFIN;Acc:ZDB-GENE-030616-609]
snp_FYV3OTN02GO72R_343	FYV3OTN01A1IZ1.s.om.10	ENSDARG00000021987	73.53	665	173	3	375	2360	2251	2896	0	16	PLEC (1 of 2)	plectin [Source:HGNC Symbol;Acc:9069]
snp_FYV3OTN02GO72R_343	FYV3OTN01A1IZ1.s.om.10	ENSDARG00000021987	73.53	665	173	3	375	2360	2275	2920	0	16	PLEC (1 of 2)	plectin [Source:HGNC Symbol;Acc:9069]
snp_F0DLFKL01A81SX_48	FYV3OTN01A1KYT.s.om.10	ENSDARG00000028213	79.35	2320	468	10	147	7073	747	3045	0	9	ttna	titin a [Source:ZFIN;Acc:ZDB-GENE-030113-2]
snp_F0DLFKL02HP13B_352	FYV3OTN01A1QKT.s.om.10	ENSDARG00000028213	80.75	1247	239	2	1	3738	6243	7487	0	9	ttna	titin a [Source:ZFIN;Acc:ZDB-GENE-030113-2]
snp_F0DLFKL02HP13B_352	FYV3OTN01A1QKT.s.om.10	ENSDARG00000028213	80.75	1247	239	2	1	3738	9264	10508	0	9	ttna	titin a [Source:ZFIN;Acc:ZDB-GENE-030113-2]
snp_F0DLFKL02HP13B_352	FYV3OTN01A1QKT.s.om.10	ENSDARG00000028213	80.75	1247	239	2	1	3738	19934	21178	0	9	ttna	titin a [Source:ZFIN;Acc:ZDB-GENE-030113-2]
snp_F0DLFKL01E2IE2_371	FYV3OTN01A2IEG.s.om.10	ENSDARG00000028213	72.11	1814	475	13	291	5639	659	2444	0	9	ttna	titin a [Source:ZFIN;Acc:ZDB-GENE-030113-2]
snp_F0DLFKL02FNROW_348	FYV3OTN01A2IEG.s.om.10	ENSDARG00000028213	72.11	1814	475	13	291	5639	659	2444	0	9	ttna	titin a [Source:ZFIN;Acc:ZDB-GENE-030113-2]
snp_FYV3OTN01AQJJ3_333	FYV3OTN01A5M8B.s.om.10	ENSDARG00000073681	79.22	231	40	2	876	208	2337	2566	6e-98	7	ZFHX3	zinc finger homeobox 3 [Source:HGNC Symbol;Acc:777]
snp_F3GS49K01D2VOJ_314	FYV3OTN01A6XTB.s.om.10	ENSDARG00000043134	73.42	444	114	4	1340	21	61	501	2e-165	15	cutl1	cut-like 1 (Drosophila) [Source:ZFIN;Acc:ZDB-GENE-040801-260]
snp_F0DLFKL01A87VG_312	FYV3OTN01A793T.s.om.10	ENSDARG00000062590	74.15	1199	307	4	125	3712	3379	4566	0	19	PLEC (2 of 2)	plectin [Source:HGNC Symbol;Acc:9069]
snp_F0DLFKL01A87VG_312	FYV3OTN01A793T.s.om.10	ENSDARG00000062590	74.15	1199	307	4	125	3712	3564	4751	0	19	PLEC (2 of 2)	plectin [Source:HGNC Symbol;Acc:9069]
snp_F3GS49K02FWLG6_338	FYV3OTN01A793T.s.om.10	ENSDARG00000062590	74.15	1199	307	4	125	3712	3379	4566	0	19	PLEC (2 of 2)	plectin [Source:HGNC Symbol;Acc:9069]
snp_F3GS49K02FWLG6_338	FYV3OTN01A793T.s.om.10	ENSDARG00000062590	74.15	1199	307	4	125	3712	3564	4751	0	19	PLEC (2 of 2)	plectin [Source:HGNC Symbol;Acc:9069]
snp_FYV3OTN01C09V5_49	FYV3OTN01A793T.s.om.10	ENSDARG00000062590	74.15	1199	307	4	125	3712	3379	4566	0	19	PLEC (2 of 2)	plectin [Source:HGNC Symbol;Acc:9069]
snp_FYV3OTN01C09V5_49	FYV3OTN01A793T.s.om.10	ENSDARG00000062590	74.15	1199	307	4	125	3712	3564	4751	0	19	PLEC (2 of 2)	plectin [Source:HGNC Symbol;Acc:9069]
snp_F3GS49K01D97LC_209	FYV3OTN01AEZG8.s.om.10	ENSDARG00000040184	87.38	214	26	1	593	1231	211	424	9e-177	20	syncrip	synaptotagmin binding, cytoplasmic RNA interacting protein [Source:ZFIN;Acc:ZDB-GENE-030131-4862]
snp_GAY7CUQ01CDF5T_168	FYV3OTN01AHQHR.s.om.10	ENSDARG00000020573	86.2	558	72	7	2534	876	98	650	0	9	ddx3	DEAD (Asp-Glu-Ala-Asp) box polypeptide 3 [Source:ZFIN;Acc:ZDB-GENE-030131-1565]
snp_FYV3OTN01AJWU5_472	FYV3OTN01AI37U.s.om.10	ENSDARG00000028213	80.4	597	117	0	103	1893	10868	11464	0	9	ttna	titin a [Source:ZFIN;Acc:ZDB-GENE-030113-2]
snp_FYV3OTN01AJWU5_472	FYV3OTN01AI37U.s.om.10	ENSDARG00000028213	80.4	597	117	0	103	1893	13889	14485	0	9	ttna	titin a [Source:ZFIN;Acc:ZDB-GENE-030113-2]
snp_FYV3OTN01AJWU5_472	FYV3OTN01AI37U.s.om.10	ENSDARG00000028213	80.4	597	117	0	103	1893	24559	25155	0	9	ttna	titin a [Source:ZFIN;Acc:ZDB-GENE-030113-2]
snp_F6VG15V01AMMSR_20	FYV3OTN01AIOL8.s.om.10	ENSDARG00000063295	79.91	1125	225	2	4073	702	589	1712	0	6	myh9a	myosin, heavy polypeptide 9a, non-muscle [Source:ZFIN;Acc:ZDB-GENE-030131-5870]
snp_F6VG15V01B0YBD_162	FYV3OTN01AIOL8.s.om.10	ENSDARG00000063295	79.91	1125	225	2	4073	702	589	1712	0	6	myh9a	myosin, heavy polypeptide 9a, non-muscle [Source:ZFIN;Acc:ZDB-GENE-030131-5870]
snp_F3GS49K01EXU80_14	FYV3OTN01AM8WT.s.om.10	ENSDARG00000004173	96.01	326	13	0	335	1312	410	735	0	2	copa	coatomer protein complex, subunit alpha [Source:ZFIN;Acc:ZDB-GENE-020905-2]
snp_F3GS49K01EXU80_14	FYV3OTN01AM8WT.s.om.10	ENSDARG00000004173	96.01	326	13	0	335	1312	411	736	0	2	copa	coatomer protein complex, subunit alpha [Source:ZFIN;Acc:ZDB-GENE-020905-2]
snp_GAY7CUQ02H5OMZ_129	FYV3OTN01APGQ9.s.om.10	ENSDARG00000055022	94.91	688	35	0	26	2089	7	694	0	1	pds5a	PDS5, regulator of cohesion maintenance, homolog A (S. cerevisiae) [Source:ZFIN;Acc:ZDB-GENE-040426-1612]
snp_GAY7CUQ02H5OMZ_129	FYV3OTN01APGQ9.s.om.10	ENSDARG00000055022	94.91	688	35	0	26	2089	8	695	0	1	pds5a	PDS5, regulator of cohesion maintenance, homolog A (S. cerevisiae) [Source:ZFIN;Acc:ZDB-GENE-040426-1612]
snp_FYV3OTN02GML4K_290	FYV3OTN01AQAGJ.s.om.10	ENSDARG00000010784	90.86	186	17	0	3	560	48	233	4e-84	4	ppp1r12a	protein phosphatase 1, regulatory (inhibitor) subunit 12A [Source:ZFIN;Acc:ZDB-GENE-041011-3]
snp_F0DLFKL01B9NN7_96	FYV3OTN01ATQ3O.s.om.10	ENSDARG00000028213	81.65	899	165	1	323	3019	1704	2601	0	9	ttna	titin a [Source:ZFIN;Acc:ZDB-GENE-030113-2]
snp_F0DLFKL01B9NN7_96	FYV3OTN01ATQ3O.s.om.10	ENSDARG00000028213	81.65	899	165	1	323	3019	12482	13379	0	9	ttna	titin a [Source:ZFIN;Acc:ZDB-GENE-030113-2]
snp_F3GS49K02FZFJN_485	FYV3OTN01AUXGB.s.om.10	ENSDARG00000020103	87.79	303	37	0	263	1171	49	351	2e-163	2	calrl	calreticulin like [Source:ZFIN;Acc:ZDB-GENE-030131-9907]
snp_FYV3OTN01AXT6B_142	FYV3OTN01AXT6B.s.om.10	ENSDARG00000036190	98.59	142	2	0	120	545	1	142	5e-81	19	txnl4a	thioredoxin-like 4A [Source:ZFIN;Acc:ZDB-GENE-041010-25]
snp_F6VG15V02IDBMZ_293	FYV3OTN01AYEOM.s.om.10	ENSDARG00000077537	60.32	373	145	4	170	1279	20	387	9e-136	7	NUDT19	nudix (nucleoside diphosphate linked moiety X)-type motif 19 [Source:HGNC Symbol;Acc:32036]
snp_F0DLFKL01ANGVR_36	FYV3OTN01B38VM.s.om.10	ENSDARG00000006260	99.55	440	2	0	62	1381	1	440	0	6	tuba8l4	tubulin, alpha 8 like 4 [Source:ZFIN;Acc:ZDB-GENE-040426-860]
snp_F0DLFKL01DITBF_145	FYV3OTN01B38VM.s.om.10	ENSDARG00000006260	99.55	440	2	0	62	1381	1	440	0	6	tuba8l4	tubulin, alpha 8 like 4 [Source:ZFIN;Acc:ZDB-GENE-040426-860]
snp_FZ8DYKY01EN2E9_123	FYV3OTN01BDQ00.s.om.10	ENSDARG00000028213	83.82	346	56	0	17	1054	1725	2070	1e-176	9	ttna	titin a [Source:ZFIN;Acc:ZDB-GENE-030113-2]
snp_FZ8DYKY01EN2E9_123	FYV3OTN01BDQ00.s.om.10	ENSDARG00000028213	83.82	346	56	0	17	1054	12503	12848	1e-176	9	ttna	titin a [Source:ZFIN;Acc:ZDB-GENE-030113-2]
snp_F6VG15V01BPJ9V_359	FYV3OTN01BOKK1.s.om.10	ENSDARG00000019231	94.93	690	35	0	969	3038	1791	2480	0	21	spna2	spectrin alpha 2 [Source:ZFIN;Acc:ZDB-GENE-051113-60]
snp_F3GS49K01ATZBV_133	FYV3OTN01BQVBT.s.om.10	ENSDARG00000037870	91.6	119	10	1	91	447	1	118	5e-59	3	bactin2	bactin2 [Source:ZFIN;Acc:ZDB-GENE-000329-3]
snp_F3GS49K01DIUNZ_355	FYV3OTN01BVHGX.s.om.10	ENSDARG00000011665	91.48	364	30	1	118	1206	1	364	0	3	aldoaa	aldolase a, fructose-bisphosphate, a [Source:ZFIN;Acc:ZDB-GENE-030131-8369]
snp_F6VG15V02JA194_185	FYV3OTN01CDYO2.s.om.10	ENSDARG00000079717	68.09	94	30	0	623	342	1	94	1e-19	16	RBM12B	RNA binding motif protein 12B [Source:HGNC Symbol;Acc:32310]
snp_F3GS49K02H2RL2_182	FYV3OTN01CN1U1.s.om.10	ENSDARG00000020008	97.02	336	10	0	1464	457	471	806	3e-176	5	vcp	valosin containing protein [Source:ZFIN;Acc:ZDB-GENE-030131-5408]
snp_F3GS49K02JE1SV_151	FYV3OTN01CQHH2.s.om.10	ENSDARG00000035084	95.3	149	7	1	93	539	1	148	9e-77	Zv9_scaffold3504	rab18b	RAB18B, member RAS oncogene family [Source:ZFIN;Acc:ZDB-GENE-040801-185]
snp_F3GS49K01BMOQI_50	FYV3OTN01CXTMM.s.om.10	ENSDARG00000002791	97.13	244	7	0	997	266	205	448	7e-116	1	atp1a1	ATPase, Na+/K+ transporting, alpha 1 polypeptide [Source:ZFIN;Acc:ZDB-GENE-001212-1]
snp_F0DLFKL01D1KEZ_211	FYV3OTN01D1B2D.s.om.10	ENSDARG00000076752	87.37	95	12	0	849	565	888	982	3e-58	16	tmem67	transmembrane protein 67 [Source:ZFIN;Acc:ZDB-GENE-080716-1]
snp_F0DLFKL01D1KEZ_211	FYV3OTN01D1B2D.s.om.10	ENSDARG00000076752	87.37	95	12	0	849	565	897	991	3e-58	16	tmem67	transmembrane protein 67 [Source:ZFIN;Acc:ZDB-GENE-080716-1]
snp_FYV3OTN01EKX36_44	FYV3OTN01D2TBS.s.om.10	ENSDARG00000014230	90.17	234	23	0	335	1036	225	458	3e-116	17	dlst	dihydrolipoamide S-succinyltransferase [Source:ZFIN;Acc:ZDB-GENE-030326-1]
snp_F3GS49K01B47VZ_184	FYV3OTN01DURWE.s.om.10	ENSDARG00000090602	97.64	127	2	1	286	663	1	127	6e-67	15	CUL3 (2 of 2)	cullin 3 [Source:HGNC Symbol;Acc:2553]
snp_F0DLFKL02J7CSN_360	FYV3OTN01EFFSI.s.om.10	ENSDARG00000035256	88.4	293	33	1	100	975	234	526	3e-141	5	eef2l2	eukaryotic translation elongation factor 2, like 2 [Source:ZFIN;Acc:ZDB-GENE-030131-8112]
snp_F3GS49K02GH6R0_462	FYV3OTN01ENZ5H.s.om.10	ENSDARG00000057430	74.42	344	87	3	303	1331	2	339	7e-125	15	atg16l1	ATG16 autophagy related 16-like 1 (S. cerevisiae) [Source:ZFIN;Acc:ZDB-GENE-050417-401]
snp_F0DLFKL01EW1GK_177	FYV3OTN02F6TVW.s.om.10	ENSDARG00000022456	92.56	336	25	0	82	1089	1	336	1e-168	23	eno1	enolase 1, (alpha) [Source:ZFIN;Acc:ZDB-GENE-030131-6048]
snp_FYV3OTN02GYW27_269	FYV3OTN02GYW27.s.om.10	ENSDARG00000012094	93.75	96	6	0	168	455	20	115	3e-75	12	prkar1ab	protein kinase, cAMP-dependent, regulatory, type I, alpha (tissue specific extinguisher 1) b [Source:ZFIN;Acc:ZDB-GENE-050417-238]
snp_F6VG15V01DKXYM_332	FYV3OTN02H2CXG.s.om.10	ENSDARG00000089106	97.44	273	7	0	820	2	1	273	3e-154	18	DDB1 (2 of 2)	damage-specific DNA binding protein 1, 127kDa [Source:HGNC Symbol;Acc:2717]
snp_F6VG15V01DHCOS_214	FYV3OTN02I1BUI.s.om.10	ENSDARG00000045618	83.02	212	34	2	95	724	1	205	2e-96	1	clta	clathrin, light chain (Lca) [Source:ZFIN;Acc:ZDB-GENE-040426-1986]
snp_F3GS49K01DYHJT_249	FYV3OTN02IX031.s.om.10	ENSDARG00000036715	94.76	191	10	0	660	1232	1	191	2e-100	19	psmd4a	proteasome (prosome, macropain) 26S subunit, non-ATPase, 4a [Source:ZFIN;Acc:ZDB-GENE-040625-104]
snp_F3GS49K01DPA4C_153	FZ8DYKY01CF5YR.s.om.10	ENSDARG00000017439	78.57	168	36	2	94	597	8	173	4e-64	23	eif4ba	eukaryotic translation initiation factor 4Ba [Source:ZFIN;Acc:ZDB-GENE-060629-1]
snp_F3GS49K01DPA4C_153	FZ8DYKY01CF5YR.s.om.10	ENSDARG00000017439	78.57	168	36	2	94	597	9	174	4e-64	23	eif4ba	eukaryotic translation initiation factor 4Ba [Source:ZFIN;Acc:ZDB-GENE-060629-1]
snp_GAY7CUQ01AWR5Y_177	GAY7CUQ01AWR5Y.s.om.10	ENSDARG00000089134	68.6	258	78	2	1285	521	44	298	3e-91	21	STC2 (2 of 2)	stanniocalcin 2 [Source:HGNC Symbol;Acc:11374]
snp_F3GS49K02JEIBN_251	GE822046.s.om.10	ENSDARG00000004452	89.51	267	28	0	508	1308	1	267	1e-142	23	tardbpl	TAR DNA binding protein, like [Source:ZFIN;Acc:ZDB-GENE-031030-1]
snp_F6VG15V01DQI8Z_163	GE825104.s.om.10	ENSDARG00000051886	81.8	621	109	9	91	1941	124	736	1e-172	7	ANKRD11	ankyrin repeat domain 11 [Source:HGNC Symbol;Acc:21316]
snp_F3GS49K02GT351_31	GE829642.s.om.10	ENSDARG00000035329	85.65	216	31	0	158	805	1	216	2e-107	5	capns1a	calpain, small subunit 1 a [Source:ZFIN;Acc:ZDB-GENE-030113-3]
snp_F6VG15V01AU40K_46	GE832238.s.om.10	ENSDARG00000052374	92.69	301	22	0	25	927	1	301	2e-164	14	faf2	Fas associated factor family member 2 [Source:ZFIN;Acc:ZDB-GENE-050208-312]
snp_CA374166_316	U90321.s.om.10	ENSDARG00000057698	83.38	379	63	2	160	1296	20	396	0	18	ctsd	cathepsin D [Source:ZFIN;Acc:ZDB-GENE-010131-8]
snp_CA374166_568	U90321.s.om.10	ENSDARG00000057698	83.38	379	63	2	160	1296	20	396	0	18	ctsd	cathepsin D [Source:ZFIN;Acc:ZDB-GENE-010131-8]

## Sheet: 2 SNP blastX
SNP id	EST contig	EST contig blastX hits					snp blastX hits
		Zeb Gene	% identity	Length	s start	s end	Zeb Gene	% identity	Length	mism	gaps	s start	s end
snp_AB196460_841	CA370939.s.om.10	ENSDARG00000068992	95.92	612	1	612	ENSDARG00000068992	93.94	33	2	0	228	260
snp_AF338347_525	CB489721.s.om.10	ENSDARG00000052178	96.45	282	1	282	ENSDARG00000052178	95	40	2	0	110	149
snp_AF390021_741	CA353367.s.om.10	ENSDARG00000069054	90.03	371	1	371	ENSDARG00000069054	95	40	2	0	175	214
snp_AF390022_933	CA351011.s.om.10	ENSDARG00000069054	90.84	371	1	371	ENSDARG00000069054	84.62	39	6	0	267	305
snp_AF390024_548	CA354788.s.om.10	ENSDARG00000069054	90.03	371	1	371	ENSDARG00000069054	97.44	39	1	0	162	200
snp_AJ272372_699	CA345214.s.om.10	ENSDARG00000044975	77.92	317	88	404	ENSDARG00000044975	94.74	38	2	0	187	224
snp_AY319391_1224	BX073241.s.om.10	ENSDARG00000019856	80.25	567	461	1025	ENSDARG00000019856	97.44	39	1	0	375	413	Same gene hits but alignment regions did not overlap
snp_BT073007_629	BX862589.s.om.10	ENSDARG00000045928	97.5	240	1	240	ENSDARG00000045928	91.89	37	3	0	167	203
snp_BT073514_524	CB493146.s.om.10	ENSDARG00000001804	72.22	198	1	195	ENSDARG00000001804	87.18	39	5	0	147	185
snp_BT073697_431	CB486423.s.om.10	ENSDARG00000043665	74.52	157	1	155	ENSDARG00000043665	89.19	37	4	0	103	139
snp_BT073851_403	CA345480.s.om.10	ENSDARG00000035557	95.9	122	1	122	ENSDARG00000035557	100	37	0	0	72	108
snp_BT074396_316	DV197501.s.om.10	ENSDARG00000056127	98.84	172	1	172	ENSDARG00000056127	100	39	0	0	42	80
snp_BX072639_470	CA352181.s.om.10	ENSDARG00000056765	73.95	261	4	264	ENSDARG00000056765	75	40	10	0	116	155
snp_BX072665_432	CA349228.s.om.10	ENSDARG00000042993	78.35	231	17	247	ENSDARG00000042993	75	40	10	0	112	151
snp_BX072734_476	BX072734.s.om.10	ENSDARG00000079274	79.08	239	1	239	ENSDARG00000079274	84.62	39	6	0	112	150
snp_BX073163_508	BX073163.s.om.10	ENSDARG00000038066	81	542	6	546	ENSDARG00000038066	92.11	38	3	0	131	168
snp_BX073512_589	CA355896.s.om.10	ENSDARG00000029394	68.22	343	321	627	ENSDARG00000029394	97.5	40	1	0	516	555
snp_BX073536_218	BX073536.s.om.10	ENSDARG00000041182	84.05	232	113	344	ENSDARG00000041182	89.47	38	4	0	195	232
snp_BX074578_381	CA359893.s.om.10	ENSDARG00000023989	73.77	183	89	270	ENSDARG00000023989	82.05	39	7	0	232	270
snp_BX075908_77	CA368440.s.om.10	ENSDARG00000094673	95.85	193	1	193	ENSDARG00000094673	100	39	0	0	2	40
snp_BX076845_524	CA365700.s.om.10	ENSDARG00000079274	79.26	217	23	239	ENSDARG00000079274	87.18	39	5	0	159	197
snp_BX077965_620	BX077965.s.om.10	ENSDARG00000054292	58.13	203	1	192	ENSDARG00000054292	73.68	38	10	0	12	49
snp_BX078786_199	BX078786.s.om.10	ENSDARG00000015978	81.75	126	1	126	ENSDARG00000015978	87.5	40	5	0	38	77
snp_BX079777_151	BX079777.s.om.10	ENSDARG00000019644	80.15	136	199	334	ENSDARG00000019644	82.5	40	7	0	281	320
snp_BX080248_389	BX080248.s.om.10	ENSDARG00000077070	89.57	115	1	115	ENSDARG00000077070	85	40	6	0	21	60
snp_BX082269_110	CA358599.s.om.10	ENSDARG00000009724	79.02	572	1	572	ENSDARG00000009724	89.74	39	4	0	434	472
snp_BX083234_240	CA346496.s.om.10	ENSDARG00000037284	80.5	159	1	159	ENSDARG00000037284	66.67	39	13	0	3	41
snp_BX085507_319	CA343231.s.om.10	ENSDARG00000037229	77.25	211	1	208	ENSDARG00000037229	97.37	38	1	0	147	184
snp_BX086022_128	BX086022.s.om.10	ENSDARG00000052010	51.26	119	40	155								No match
snp_BX088197_319	CA366612.s.om.10	ENSDARG00000012729	74.13	143	118	259								No match
snp_BX297399_216	BX087415.s.om.10	ENSDARG00000019949	84.48	406	1	405	ENSDARG00000019949	97.3	37	1	0	355	391
snp_BX298402_340	CA387059.s.om.10	ENSDARG00000061985	85.08	516	33	541	ENSDARG00000061985	100	40	0	0	159	198
snp_BX299081_412	CA342596.s.om.10	ENSDARG00000038300	79.02	367	1	363	ENSDARG00000038300	90	40	4	0	87	126
snp_BX301804_53	BX301804.s.om.10	ENSDARG00000052348	91.87	504	516	1018	ENSDARG00000052348	97.5	40	1	0	926	965
snp_BX301814_463	CA346303.s.om.10	ENSDARG00000035573	89.17	157	18	174	ENSDARG00000035573	91.89	37	3	0	135	171
snp_BX309691_387	BX309691.s.om.10	ENSDARG00000032459	81.72	186	804	988	ENSDARG00000032459	78.95	38	8	0	948	985
snp_BX310147_141	CA379727.s.om.10	ENSDARG00000037371	94.3	263	20	282	ENSDARG00000037371	87.18	39	5	0	47	85
snp_BX311026_454	CA343243.s.om.10	ENSDARG00000001303	85.61	271	1	271	ENSDARG00000001303	89.74	39	4	0	192	230
snp_BX315667_820	BX306354.s.om.10	ENSDARG00000031985	87.96	324	1	324	ENSDARG00000031985	97.3	37	1	0	263	299
snp_BX315714_205	CB494778.s.om.10	ENSDARG00000003941	79.6	299	1	299	ENSDARG00000003941	89.19	37	4	0	245	281
snp_BX317515_628	CA374286.s.om.10	ENSDARG00000009402	59.9	394	299	691	ENSDARG00000009402	88.24	34	4	0	746	779	Same gene hits but alignment regions did not overlap
snp_BX321028_383	CA352247.s.om.10	ENSDARG00000008904	61.67	540	61	558	ENSDARG00000008904	82.5	40	7	0	395	434
snp_BX321524_720	CA344435.s.om.10	ENSDARG00000075132	75.96	470	1	470	ENSDARG00000075132	86.84	38	5	0	240	277
snp_BX857040_205	CA363269.s.om.10	ENSDARG00000068995	100	106	23	128	ENSDARG00000068995	100	36	0	0	31	66
snp_BX857718_361	BX087043.s.om.10	ENSDARG00000011961	89.58	192	1	192	ENSDARG00000011961	94.87	39	2	0	1	39
snp_BX858227_400	CA366853.s.om.10	ENSDARG00000027099	97.85	418	1	418	ENSDARG00000027099	100	37	0	0	321	357
snp_BX859563_367	CA345181.s.om.10	ENSDARG00000052104	81.48	378	1	375								No match
snp_BX862101_606	CA347511.s.om.10	ENSDARG00000036577	97.39	153	1	153	ENSDARG00000036577	100	34	0	0	120	153
snp_BX862526_336	CA357309.s.om.10	ENSDARG00000054610	87.25	455	1	455	ENSDARG00000054610	84.62	39	6	0	154	192
snp_BX864660_725	CA347568.s.om.10	ENSDARG00000007959	91.82	220	108	327	ENSDARG00000007959	100	36	0	0	227	262
snp_BX865581_374	CA381380.s.om.10	ENSDARG00000017337	70.91	165	61	225	ENSDARG00000017337	91.89	37	3	0	121	157
snp_BX868314_314	BX868314.s.om.10	ENSDARG00000022599	88.55	166	1	166	ENSDARG00000022599	87.18	39	5	0	58	96
snp_BX869590_239	CA387137.s.om.10	ENSDARG00000037618	60.65	216	5	205	ENSDARG00000037618	89.19	37	4	0	150	186
snp_BX870148_361	CA354800.s.om.10	ENSDARG00000018192	94.46	1138	854	1989	ENSDARG00000018192	94.44	36	2	0	1409	1444
snp_BX871779_658	BX867509.s.om.10	ENSDARG00000003191	83.4	536	70	605	ENSDARG00000003191	90	40	4	0	192	231
snp_BX875913_556	CA346323.s.om.10	ENSDARG00000021257	95.44	526	1	526	ENSDARG00000021257	100	37	0	0	358	394
snp_BX876513_382	BX312901.s.om.10	ENSDARG00000054530	89.47	190	472	661	ENSDARG00000054530	88.89	36	4	0	570	605
snp_BX878759_221	CA354155.s.om.10	ENSDARG00000012592	97.47	711	409	1117	ENSDARG00000012592	100	40	0	0	730	769
snp_BX880452_645	CA373359.s.om.10	ENSDARG00000079463	63.3	455	535	982	ENSDARG00000079463	78.95	38	8	0	638	675
snp_BX884230_157	CB496915.s.om.10	ENSDARG00000030411	84.15	183	1	183	ENSDARG00000030411	92.31	39	3	0	27	65
snp_BX884581_412	CA378833.s.om.10	ENSDARG00000034534	97.51	362	256	617	ENSDARG00000034534	92.31	39	3	0	539	577
snp_BX886696_617	CA342173.s.om.10	ENSDARG00000020101	97.93	434	1	433	ENSDARG00000020101	100	39	0	0	290	328
snp_BX887828_147	CA362907.s.om.10	ENSDARG00000019845	74.84	322	1	322	ENSDARG00000019845	85	40	6	0	274	313
snp_BX909856_74	BX305759.s.om.10	ENSDARG00000014947	33.33	177	85	256								No match
snp_BX911608_584	BX312659.s.om.10	ENSDARG00000007745	81.68	273	1	273	ENSDARG00000007745	82.05	39	7	0	166	204
snp_BX913822_253	BX911281.s.om.10	ENSDARG00000042874	78.68	136	1	136	ENSDARG00000042874	90	40	4	0	21	60
snp_CA341693_269	CA341693.s.om.10	ENSDARG00000040245	92.49	1065	1	1065	ENSDARG00000040245	97.37	38	1	0	522	559
snp_CA341715_298	CA341715.s.om.10	ENSDARG00000089981	66.27	252	35	280	ENSDARG00000089981	87.18	39	5	0	54	92
snp_CA344387_383	CA343369.s.om.10	ENSDARG00000044182	77.09	707	2	689	ENSDARG00000044182	89.74	39	4	0	321	359
snp_CA349351_208	CA349351.s.om.10	ENSDARG00000014047	76.06	188	28	215	ENSDARG00000014047	85	40	6	0	75	114
snp_CA350190_63	CA350190.s.om.10	ENSDARG00000005526	81.55	103	432	534	ENSDARG00000005526	86.84	38	5	0	482	519
snp_CA351652_430	CA351652.s.om.10	ENSDARG00000045888	86.59	343	1	343	ENSDARG00000045888	86.84	38	5	0	236	273
snp_CA353913_263	CA353913.s.om.10	ENSDARG00000018426	88.7	540	2	541	ENSDARG00000018426	86.84	38	5	0	78	115
snp_CA354561_166	CA354561.s.om.10	ENSDARG00000045940	92.35	196	1	196	ENSDARG00000045940	90	40	4	0	37	76
snp_CA354793_462	CA354793.s.om.10	ENSDARG00000035327	90.81	381	1	381	ENSDARG00000035327	87.18	39	5	0	216	254
snp_CA355712_344	CA355712.s.om.10	ENSDARG00000070866	93.05	187	1	187	ENSDARG00000070866	92.11	38	3	0	79	116
snp_CA355866_156	CA355866.s.om.10	ENSDARG00000023880	74.06	212	1	212	ENSDARG00000023880	81.08	37	7	0	35	71
snp_CA356216_36	CA356216.s.om.10	ENSDARG00000035655	84.09	641	1	637	ENSDARG00000035655	97.44	39	1	0	88	126
snp_CA358227_591	CA358227.s.om.10	ENSDARG00000026771	73.58	265	1	262	ENSDARG00000026771	90	40	4	0	168	207
snp_CA359144_431	CA359144.s.om.10	ENSDARG00000053493	85.04	361	158	518	ENSDARG00000053493	92.31	39	3	0	309	347
snp_CA363166_167	CA363166.s.om.10	ENSDARG00000057702	99.41	169	1	169	ENSDARG00000057702	100	38	0	0	31	68
snp_CA367557_686	CA347714.s.om.10	ENSDARG00000016889	89	291	8	293	ENSDARG00000016889	100	39	0	0	251	289
snp_CA367978_269	CA367978.s.om.10	ENSDARG00000029114	87.84	485	2739	3199	ENSDARG00000029114	97.5	40	1	0	2906	2945
snp_CA370341_669	CA356072.s.om.10	ENSDARG00000054753	72.89	439	219	655	ENSDARG00000054753	93.75	32	2	0	624	655
snp_CA372937_542	CA372937.s.om.10	ENSDARG00000061180	90.33	569	1	568	ENSDARG00000061180	97.44	39	1	0	228	266
snp_CA374166_316	U90321.s.om.10	ENSDARG00000057698	83.38	379	20	396	ENSDARG00000057698	97.44	39	1	0	74	112
snp_CA374166_568	U90321.s.om.10	ENSDARG00000057698	83.38	379	20	396	ENSDARG00000057698	89.47	38	4	0	158	195
snp_CA379963_61	CA345119.s.om.10	ENSDARG00000038743	93.83	875	1	869	ENSDARG00000038743	97.37	38	1	0	479	516
snp_CA381199_534	CA361670.s.om.10	ENSDARG00000003570	88.76	756	1	755	ENSDARG00000003570	100	38	0	0	458	495
snp_CA383224_51	CA343960.s.om.10	ENSDARG00000032768	52.2	318	1	277	ENSDARG00000032768	77.5	40	9	0	25	64
snp_CA383420_643	CA348390.s.om.10	ENSDARG00000058044	94.53	201	1	201	ENSDARG00000058044	92.5	40	3	0	134	173
snp_CA385534_245	CA356168.s.om.10	ENSDARG00000034240	89.16	286	1	286	ENSDARG00000034240	100	38	0	0	241	278
snp_CA385874_404	CA385874.s.om.10	ENSDARG00000012927	86.93	176	126	301	ENSDARG00000012927	85	40	6	0	228	267
snp_CA386806_551	CA365848.s.om.10	ENSDARG00000043154	84.89	311	1	310	ENSDARG00000043154	89.47	38	4	0	58	95
snp_CA387137_459	CA387137.s.om.10	ENSDARG00000037618	60.65	216	5	205	ENSDARG00000037618	75	40	10	0	176	215
snp_CB492627_166	BG360577.s.om.10	ENSDARG00000058953	79.2	553	783	1327	ENSDARG00000058953	89.74	39	4	0	1097	1135
snp_CB492917_572	BX084001.s.om.10	ENSDARG00000020866	69.23	143	109	251	ENSDARG00000020866	82.14	28	5	0	143	170
snp_CB498321_635	CB498321.s.om.10	ENSDARG00000003016	90.68	440	1	440	ENSDARG00000003016	86.49	37	5	0	169	205
snp_CF752911_672	CA346887.s.om.10	ENSDARG00000036118	94.36	887	31	907	ENSDARG00000036118	95	40	2	0	114	153
snp_CR369444_38	CA347020.s.om.10	ENSDARG00000016782	96.72	580	3990	4569	ENSDARG00000016782	97.5	40	1	0	4162	4201
snp_CR370216_725	CA354210.s.om.10	ENSDARG00000041155	87.72	334	1	321	ENSDARG00000041155	97.44	39	1	0	86	124
snp_CR371753_150	CA345429.s.om.10	ENSDARG00000070674	94.09	389	1	386	ENSDARG00000070674	94.87	39	2	0	122	160
snp_CR374409_146	CA369434.s.om.10	ENSDARG00000004713	89.55	201	1	201	ENSDARG00000004713	92.31	39	3	0	156	194
snp_CR375032_549	CA361951.s.om.10	ENSDARG00000002591	69.48	462	7	456	ENSDARG00000002591	95	40	2	0	296	335
snp_CR375394_464	CA381549.s.om.10	ENSDARG00000005058	75.93	831	568	1370	ENSDARG00000005058	82.5	40	7	0	1226	1265
snp_CR943273_390	CA352463.s.om.10	ENSDARG00000020529	73.61	288	281	568	ENSDARG00000020529	67.5	40	13	0	507	546
snp_CT571988_130	CX720721.s.om.10	ENSDARG00000015111	97.74	133	295	427	ENSDARG00000015111	97.3	37	1	0	391	427
snp_CU063283_296	CA342135.s.om.10	ENSDARG00000053684	83.79	364	1	364	ENSDARG00000053684	94.87	39	2	0	126	164
snp_CU063732_221	CU063732.s.om.10	ENSDARG00000062343	86.91	512	12	521	ENSDARG00000062343	97.37	38	1	0	230	267
snp_CU064614_109	BX857071.s.om.10	ENSDARG00000057770	82.79	122	1	122	ENSDARG00000057770	82.05	39	7	0	66	104
snp_CU065576_143	BX307956.s.om.10	ENSDARG00000037855	96.33	109	98	206	ENSDARG00000037855	91.89	37	3	0	170	206
snp_CU069919_304	CX040792.s.om.10	ENSDARG00000020711	90.37	135	252	386	ENSDARG00000020711	92.11	38	3	0	299	336
snp_CU072846_507	CB495977.s.om.10	ENSDARG00000007791	95.9	585	5	589	ENSDARG00000007791	97.44	39	1	0	360	398
snp_CU075236_233	CA359258.s.om.10	ENSDARG00000052673	89.62	424	11	428	ENSDARG00000052673	94.87	39	2	0	115	153
snp_CX032783_254	CA379672.s.om.10	ENSDARG00000037589	97.38	229	1	229	ENSDARG00000037589	97.37	38	1	0	41	78
snp_CX035368_233	CX035368.s.om.10	ENSDARG00000006900	93.84	341	174	514	ENSDARG00000006900	92.11	38	3	0	237	274
snp_CX037367_118	CA362757.s.om.10	ENSDARG00000031164	97.27	440	1	440	ENSDARG00000031164	97.5	40	1	0	79	118
snp_CX037643_320	BX084508.s.om.10	ENSDARG00000056127	98.84	172	1	172	ENSDARG00000056127	100	40	0	0	50	89
snp_CX039799_641	CB486949.s.om.10	ENSDARG00000019907	76.73	391	2	391	ENSDARG00000019907	79.49	39	8	0	320	358
snp_CX067472_15	AB008798.s.om.10	ENSDARG00000020527	55.62	525	10	506	ENSDARG00000020527	100	40	0	0	407	446
snp_CX136426_337	CA353784.s.om.10	ENSDARG00000032619	84.29	312	26	322	ENSDARG00000032619	85	40	6	0	246	285
snp_CX141145_611	BX084001.s.om.10	ENSDARG00000020866	69.23	143	109	251	ENSDARG00000020866	72.5	40	11	0	128	167
snp_CX142141_101	BX087901.s.om.10	ENSDARG00000007576	88.24	221	15	235	ENSDARG00000007576	90	40	4	0	159	198
snp_CX142678_338	BX086207.s.om.10	ENSDARG00000054645	67.58	182	48	229	ENSDARG00000054645	72.97	37	10	0	266	302	Same gene hits but alignment regions did not overlap
snp_CX246307_169	CA355176.s.om.10	ENSDARG00000040121	95.73	234	1	234	ENSDARG00000040121	94.59	37	2	0	42	78
snp_CX256862_13	BX868818.s.om.10	ENSDARG00000076143	93.43	639	256	893	ENSDARG00000076143	97.5	40	1	0	702	741
snp_CX719996_684	CA368918.s.om.10	ENSDARG00000070109	66.04	1007	1	1003	ENSDARG00000070109	90	40	4	0	717	756
snp_DV193321_163	CB493929.s.om.10	ENSDARG00000030789	77.81	667	1	653	ENSDARG00000030789	97.44	39	1	0	490	528
snp_DV199465_267	BX864408.s.om.10	ENSDARG00000016015	78.82	642	23	658	ENSDARG00000016015	92.31	39	3	0	105	143
snp_DV199749_487	BX073214.s.om.10	ENSDARG00000040565	89.74	380	1	380	ENSDARG00000040565	92.31	39	3	0	323	361
snp_DV199942_457	DV199942.s.om.10	ENSDARG00000017624	92.79	222	84	305	ENSDARG00000017624	92.5	40	3	0	142	181
snp_DV201780_37	CA365926.s.om.10	ENSDARG00000006757	74.87	565	1	564	ENSDARG00000006757	86.49	37	5	0	302	338
snp_DV202614_318	CA353367.s.om.10	ENSDARG00000069054	90.03	371	1	371	ENSDARG00000069054	100	38	0	0	288	325
snp_F0DLFKL01A3QK6_38	DV198696.s.om.10	ENSDARG00000069093	84.87	271	1222	1491	ENSDARG00000069093	81.08	37	7	0	1253	1289
snp_F0DLFKL01A81SX_48	FYV3OTN01A1KYT.s.om.10	ENSDARG00000028213	79.35	2320	747	3045	ENSDARG00000028213	89.19	37	4	0	1109	1145
snp_F0DLFKL01A87VG_312	FYV3OTN01A793T.s.om.10	ENSDARG00000062590	74.15	1199	3379	4566	ENSDARG00000062590	94.59	37	2	0	4361	4397
snp_F0DLFKL01AGWHX_50	CU066180.s.om.10	ENSDARG00000070083	94.88	293	235	527	ENSDARG00000070083	100	38	0	0	378	415
snp_F0DLFKL01ALIAV_493	BX311759.s.om.10	ENSDARG00000041306	81.4	172	1	172	ENSDARG00000041306	81.08	37	7	0	125	161
snp_F0DLFKL01ANGVR_36	FYV3OTN01B38VM.s.om.10	ENSDARG00000006260	99.55	440	1	440	ENSDARG00000006260	97.3	37	1	0	315	351
snp_F0DLFKL01B1GPH_23	F0DLFKL01A063H.s.om.10	ENSDARG00000025350	90.97	144	1	144	ENSDARG00000025350	94.59	37	2	0	1	37
snp_F0DLFKL01B4751_256	F0DLFKL01B4751.s.om.10	ENSDARG00000016173	88.11	143	293	435	ENSDARG00000016173	94.44	36	2	0	339	374
snp_F0DLFKL01B4MEX_167	CU069304.s.om.10	ENSDARG00000061889	80.38	316	4	317	ENSDARG00000061889	94.87	39	2	0	178	216
snp_F0DLFKL01B9NN7_96	FYV3OTN01ATQ3O.s.om.10	ENSDARG00000028213	81.65	899	1704	2601	ENSDARG00000028213	82.05	39	7	0	2022	2060
snp_F0DLFKL01BARHI_274	BX076402.s.om.10	ENSDARG00000057114	68	350	5	347	ENSDARG00000057114	92.11	38	3	0	265	302
snp_F0DLFKL01BYGBD_143	CX034452.s.om.10	ENSDARG00000005162	88.16	245	4	248	ENSDARG00000005162	94.59	37	2	0	90	126
snp_F0DLFKL01C0F1F_292	BX072631.s.om.10	ENSDARG00000035458	86	600	109	707	ENSDARG00000035458	94.59	37	2	0	550	586
snp_F0DLFKL01CC811_279	CA347436.s.om.10	ENSDARG00000075445	86.72	271	1	268	ENSDARG00000075445	100	38	0	0	70	107
snp_F0DLFKL01CFL9B_188	DV201686.s.om.10	ENSDARG00000014571	98.98	196	248	443	ENSDARG00000014571	100	39	0	0	310	348
snp_F0DLFKL01D1KEZ_211	FYV3OTN01D1B2D.s.om.10	ENSDARG00000076752	87.37	95	888	982	ENSDARG00000076752	84.62	39	6	0	906	944
snp_F0DLFKL01D393J_123	CA343005.s.om.10	ENSDARG00000071586	77.32	679	13	690	ENSDARG00000071586	87.18	39	5	0	120	158
snp_F0DLFKL01DDA7N_236	CA342097.s.om.10	ENSDARG00000003016	91.97	585	274	858	ENSDARG00000003016	100	34	0	0	695	728
snp_F0DLFKL01DITBF_145	FYV3OTN01B38VM.s.om.10	ENSDARG00000006260	99.55	440	1	440	ENSDARG00000006260	100	37	0	0	275	311
snp_F0DLFKL01DOU5K_160	CX033976.s.om.10	ENSDARG00000041754	88.12	303	1	303	ENSDARG00000041754	97.3	37	1	0	135	171
snp_F0DLFKL01E2IE2_371	FYV3OTN01A2IEG.s.om.10	ENSDARG00000028213	72.11	1814	659	2444	ENSDARG00000028213	92.11	38	3	0	874	911
snp_F0DLFKL01EAGS3_325	F0DLFKL01AEY05.s.om.10	ENSDARG00000077291	97.97	148	123	270	ENSDARG00000077291	97.44	39	1	0	187	225
snp_F0DLFKL01ECAEX_72	CA347464.s.om.10	ENSDARG00000021265	72.55	889	217	1092	ENSDARG00000021265	81.58	38	7	0	686	723
snp_F0DLFKL01EGSTC_35	CX039995.s.om.10	ENSDARG00000018820	73.68	190	2061	2248	ENSDARG00000018820	92.31	39	3	0	2190	2228
snp_F0DLFKL01ETC53_51	F0DLFKL01A9WDU.s.om.10	ENSDARG00000087402	84.09	176	1	175	ENSDARG00000087402	94.59	37	2	0	90	126
snp_F0DLFKL01EW1GK_177	FYV3OTN02F6TVW.s.om.10	ENSDARG00000022456	92.56	336	1	336	ENSDARG00000022456	91.67	36	3	0	221	256
snp_F0DLFKL02FNROW_348	FYV3OTN01A2IEG.s.om.10	ENSDARG00000028213	72.11	1814	659	2444	ENSDARG00000028213	92.11	38	3	0	2265	2302
snp_F0DLFKL02GQM4V_175	F0DLFKL02FIP65.s.om.10	ENSDARG00000043457	71.36	199	38	236	ENSDARG00000043457	89.74	39	4	0	104	142
snp_F0DLFKL02HP13B_352	FYV3OTN01A1QKT.s.om.10	ENSDARG00000028213	80.75	1247	6243	7487	ENSDARG00000028213	92.31	39	3	0	6418	6456
snp_F0DLFKL02I0C9Y_213	CA343369.s.om.10	ENSDARG00000044182	77.09	707	2	689	ENSDARG00000044182	94.12	34	2	0	373	406
snp_F0DLFKL02IZS2C_44	CB492693.s.om.10	ENSDARG00000025566	89.93	268	89	356	ENSDARG00000025566	91.67	36	3	0	218	253
snp_F0DLFKL02J5QXP_31	BX072631.s.om.10	ENSDARG00000035458	86	600	36	634	ENSDARG00000035458	94.74	38	2	0	542	579
snp_F0DLFKL02J7CSN_360	FYV3OTN01EFFSI.s.om.10	ENSDARG00000035256	88.4	293	234	526	ENSDARG00000035256	100	40	0	0	342	381
snp_F3GS49K01A17H6_20	BX307272.s.om.10	ENSDARG00000015460	77.34	353	301	648	ENSDARG00000015460	86.84	38	5	0	396	433
snp_F3GS49K01A1YZA_204	FYV3OTN01A17KO.s.om.10	ENSDARG00000044153	97.47	198	122	319	ENSDARG00000044153	97.37	38	1	0	266	303
snp_F3GS49K01A37TF_448	CA387313.s.om.10	ENSDARG00000052842	81.77	192	4	192	ENSDARG00000052842	90	40	4	0	113	152
snp_F3GS49K01A9FM4_59	CA353450.s.om.10	ENSDARG00000052966	89.36	470	38	505	ENSDARG00000052966	92.11	38	3	0	419	456
snp_F3GS49K01AHM8G_447	CA343667.s.om.10	ENSDARG00000019181	90.22	317	1	308	ENSDARG00000019181	100	40	0	0	49	88
snp_F3GS49K01AHXNF_62	CA352974.s.om.10	ENSDARG00000012987	86.75	551	1	551	ENSDARG00000012987	100	38	0	0	166	203
snp_F3GS49K01AMKI9_282	CR371497.s.om.10	ENSDARG00000022995	90.48	252	1	252	ENSDARG00000022995	84.62	39	6	0	141	179
snp_F3GS49K01AN6YE_36	CA362015.s.om.10	ENSDARG00000003695	85.99	307	11	317	ENSDARG00000003695	87.18	39	5	0	115	153
snp_F3GS49K01ANPFA_211	CR372295.s.om.10	ENSDARG00000019881	58.85	243	48	287	ENSDARG00000019881	89.19	37	4	0	194	230
snp_F3GS49K01ARLCI_353	BX079794.s.om.10	ENSDARG00000015208	92.42	422	1	422	ENSDARG00000015208	100	38	0	0	217	254
snp_F3GS49K01ARX7Z_346	CA365433.s.om.10	ENSDARG00000015392	92.07	769	1	769	ENSDARG00000015392	94.59	37	2	0	534	570
snp_F3GS49K01ASN8T_130	F0DLFKL01BRKNZ.s.om.10	ENSDARG00000067850	76.26	278	20	283	ENSDARG00000067850	89.74	39	4	0	234	272
snp_F3GS49K01ASQCK_148	CA342757.s.om.10	ENSDARG00000045399	91.68	541	1	541	ENSDARG00000045399	89.47	38	4	0	330	367
snp_F3GS49K01ATZBV_133	FYV3OTN01BQVBT.s.om.10	ENSDARG00000037870	91.6	119	1	118	ENSDARG00000037870	96.97	33	1	0	1	33
snp_F3GS49K01AWP8H_16	CA380897.s.om.10	ENSDARG00000020054	79.66	290	1049	1338	ENSDARG00000020054	90	40	4	0	1201	1240
snp_F3GS49K01AXK0Y_369	F3GS49K01A968W.s.om.10	ENSDARG00000001889	93.08	318	1	312	ENSDARG00000001889	89.74	39	4	0	90	128
snp_F3GS49K01AZ054_24	CA348337.s.om.10	ENSDARG00000023323	88.84	242	1	242	ENSDARG00000023323	100	37	0	0	161	197
snp_F3GS49K01B2BA2_176	BX073713.s.om.10	ENSDARG00000020711	85.16	337	1	336	ENSDARG00000020711	97.22	36	1	0	105	140
snp_F3GS49K01B47VZ_184	FYV3OTN01DURWE.s.om.10	ENSDARG00000090602	97.64	127	1	127	ENSDARG00000090602	100	39	0	0	21	59
snp_F3GS49K01B4M3R_191	CA362482.s.om.10	ENSDARG00000040548	94.13	443	2	443	ENSDARG00000040548	84.21	38	6	0	251	288
snp_F3GS49K01B5IC2_201	CA371530.s.om.10	ENSDARG00000003016	93.09	608	251	858	ENSDARG00000003016	96.97	33	1	0	384	416
snp_F3GS49K01BA4C3_72	CA385248.s.om.10	ENSDARG00000003035	95.64	344	317	660	ENSDARG00000003035	100	38	0	0	245	282	Same gene hits but alignment regions did not overlap
snp_F3GS49K01BBMDI_405	CB497638.s.om.10	ENSDARG00000079772	82.78	180	1	177	ENSDARG00000079772	96.97	33	1	0	1	33
snp_F3GS49K01BFA4E_390	CA341693.s.om.10	ENSDARG00000040245	92.49	1065	1	1065	ENSDARG00000040245	97.37	38	1	0	731	768
snp_F3GS49K01BGAI0_87	BX865132.s.om.10	ENSDARG00000061100	90.18	550	7	556	ENSDARG00000061100	94.87	39	2	0	341	379
snp_F3GS49K01BMOQI_50	FYV3OTN01CXTMM.s.om.10	ENSDARG00000002791	97.13	244	205	448								No match
snp_F3GS49K01BR65J_95	BX073477.s.om.10	ENSDARG00000018178	78.01	614	1	611	ENSDARG00000018178	81.08	37	7	0	106	142
snp_F3GS49K01BTSPB_326	CA351137.s.om.10	ENSDARG00000070433	88.54	672	193	864	ENSDARG00000070433	92.11	38	3	0	380	417
snp_F3GS49K01BTVV2_392	CA374627.s.om.10	ENSDARG00000053832	97.41	694	1	694	ENSDARG00000053832	97.44	39	1	0	91	129
snp_F3GS49K01BUCU5_91	CA357038.s.om.10	ENSDARG00000052819	89.29	140	1	140	ENSDARG00000052819	94.59	37	2	0	104	140
snp_F3GS49K01BYH4G_235	BX882526.s.om.10	ENSDARG00000018491	83.33	510	133	642	ENSDARG00000018491	89.19	37	4	0	518	554
snp_F3GS49K01C3LD3_330	BX867020.s.om.10	ENSDARG00000057624	84.07	339	1	333	ENSDARG00000057624	91.67	36	3	0	6	41
snp_F3GS49K01C4F5V_114	BX085706.s.om.10	ENSDARG00000055283	86.25	80	58	137	ENSDARG00000055283	94.29	35	2	0	61	95
snp_F3GS49K01C6V24_109	CX040841.s.om.10	ENSDARG00000002344	99.3	430	1	430	ENSDARG00000002344	100	39	0	0	200	238
snp_F3GS49K01CB5PQ_393	CA341693.s.om.10	ENSDARG00000040245	92.49	1065	1	1065	ENSDARG00000040245	94.87	39	2	0	764	802
snp_F3GS49K01CEXH4_69	BX076578.s.om.10	ENSDARG00000033184	84.91	212	1	212	ENSDARG00000033184	82.93	41	6	1	33	73
snp_F3GS49K01CM8NL_195	CA384224.s.om.10	ENSDARG00000038905	88.2	661	1	659	ENSDARG00000038905	94.87	39	2	0	241	279
snp_F3GS49K01CS0BJ_114	CA343711.s.om.10	ENSDARG00000040041	91.78	718	128	845	ENSDARG00000040041	81.58	38	7	0	649	686
snp_F3GS49K01CUTTZ_151	BX910536.s.om.10	ENSDARG00000034823	90.62	256	618	873	ENSDARG00000034823	94.59	37	2	0	754	790
snp_F3GS49K01D06XI_10	CB486861.s.om.10	ENSDARG00000003016	89.09	110	749	858	ENSDARG00000003016	97.37	38	1	0	752	789
snp_F3GS49K01D1312_26	BX301847.s.om.10	ENSDARG00000004173	88.39	422	803	1224	ENSDARG00000004173	92.11	38	3	0	946	983
snp_F3GS49K01D2VOJ_314	FYV3OTN01A6XTB.s.om.10	ENSDARG00000043134	73.42	444	61	501								No match
snp_F3GS49K01D3V9V_145	FYV3OTN01A0MLB.s.om.10	ENSDARG00000017744	85.67	314	1	313	ENSDARG00000017744	94.87	39	2	0	14	52
snp_F3GS49K01D8PZO_256	CA344827.s.om.10	ENSDARG00000033738	95.3	149	3	151	ENSDARG00000033738	94.59	37	2	0	60	96
snp_F3GS49K01D97LC_209	FYV3OTN01AEZG8.s.om.10	ENSDARG00000040184	87.38	214	211	424	ENSDARG00000040184	92.31	39	3	0	117	155	Same gene hits but alignment regions did not overlap
snp_F3GS49K01DB8JT_370	CA365433.s.om.10	ENSDARG00000015392	92.07	769	1	769	ENSDARG00000015392	100	40	0	0	415	454
snp_F3GS49K01DC4VZ_131	CA379805.s.om.10	ENSDARG00000012261	92.51	868	1	867	ENSDARG00000012261	100	40	0	0	572	611
snp_F3GS49K01DHVHP_218	CX262081.s.om.10	ENSDARG00000006345	83.62	354	1	349	ENSDARG00000006345	79.49	39	8	0	96	134
snp_F3GS49K01DIUNZ_355	FYV3OTN01BVHGX.s.om.10	ENSDARG00000011665	91.48	364	1	364	ENSDARG00000011665	92.11	38	3	0	270	307
snp_F3GS49K01DN869_46	CX252620.s.om.10	ENSDARG00000053586	82.35	323	1	318	ENSDARG00000053586	97.14	35	1	0	284	318
snp_F3GS49K01DPA4C_153	FZ8DYKY01CF5YR.s.om.10	ENSDARG00000017439	78.57	168	8	173	ENSDARG00000017439	82.05	39	7	0	118	156
snp_F3GS49K01DV1YY_244	CA345201.s.om.10	ENSDARG00000015566	87.32	355	336	688	ENSDARG00000015566	97.37	38	1	0	538	575
snp_F3GS49K01DXKYU_284	CA347047.s.om.10	ENSDARG00000008292	98.52	472	1	472	ENSDARG00000008292	100	38	0	0	297	334
snp_F3GS49K01DYHJT_249	FYV3OTN02IX031.s.om.10	ENSDARG00000036715	94.76	191	1	191	ENSDARG00000036715	89.47	38	4	0	58	95
snp_F3GS49K01E5EXG_309	CF753104.s.om.10	ENSDARG00000052377	90.73	453	4	456	ENSDARG00000052377	96.97	33	1	0	404	436
snp_F3GS49K01ECLL9_74	BX296834.s.om.10	ENSDARG00000007250	82.1	257	2	258	ENSDARG00000007250	87.88	33	4	0	2	34
snp_F3GS49K01EDGUQ_55	CA357530.s.om.10	ENSDARG00000016721	89.12	662	1	661	ENSDARG00000016721	100	39	0	0	264	302
snp_F3GS49K01EF9E9_430	BX080690.s.om.10	ENSDARG00000017841	93.81	711	523	1230	ENSDARG00000017841	94.87	39	2	0	836	874
snp_F3GS49K01EG5SO_430	CA387963.s.om.10	ENSDARG00000053070	88.63	211	1	211	ENSDARG00000053070	84.21	38	6	0	30	67
snp_F3GS49K01EPYFO_10	BX080484.s.om.10	ENSDARG00000037283	84.47	515	1	511	ENSDARG00000037283	97.44	39	1	0	278	316
snp_F3GS49K01EXU80_14	FYV3OTN01AM8WT.s.om.10	ENSDARG00000004173	96.01	326	410	735	ENSDARG00000004173	89.74	39	4	0	468	506
snp_F3GS49K01EYC8Q_283	CA361670.s.om.10	ENSDARG00000003570	88.76	756	1	755	ENSDARG00000003570	89.19	37	4	0	210	246
snp_F3GS49K02F104E_472	CA382808.s.om.10	ENSDARG00000043276	84.55	343	19	361	ENSDARG00000043276	84.62	39	6	0	283	321
snp_F3GS49K02F69Y8_101	CA344378.s.om.10	ENSDARG00000089242	89.72	467	253	719	ENSDARG00000089242	91.89	37	3	0	490	526
snp_F3GS49K02F90HH_226	CA343711.s.om.10	ENSDARG00000040041	91.78	718	128	845	ENSDARG00000040041	97.44	39	1	0	481	519
snp_F3GS49K02FO2FB_145	BX879398.s.om.10	ENSDARG00000010978	76.87	549	118	665	ENSDARG00000010978	84.62	39	6	0	250	288
snp_F3GS49K02FQU0K_480	BX867297.s.om.10	ENSDARG00000063177	91.86	86	95	180	ENSDARG00000063177	97.37	38	1	0	133	170
snp_F3GS49K02FROYO_278	CX029438.s.om.10	ENSDARG00000068319	53.15	333	61	344	ENSDARG00000068319	87.18	39	5	0	287	325
snp_F3GS49K02FWLG6_338	FYV3OTN01A793T.s.om.10	ENSDARG00000062590	74.15	1199	3379	4566								No match
snp_F3GS49K02FZFJN_485	FYV3OTN01AUXGB.s.om.10	ENSDARG00000020103	87.79	303	49	351	ENSDARG00000020103	82.86	35	6	0	278	312
snp_F3GS49K02G6I80_354	CA356371.s.om.10	ENSDARG00000007916	75.86	290	244	508	ENSDARG00000007916	89.74	39	4	0	412	450
snp_F3GS49K02GEHOI_74	CB486731.s.om.10	ENSDARG00000009640	90.91	88	150	237	ENSDARG00000009640	85	40	6	0	181	220
snp_F3GS49K02GF0X1_92	BX086533.s.om.10	ENSDARG00000015831	80.91	351	1	335	ENSDARG00000015831	95	40	2	0	187	226
snp_F3GS49K02GFUQS_135	BX082612.s.om.10	ENSDARG00000041397	88.99	318	1	318	ENSDARG00000041397	82.05	39	7	0	103	141
snp_F3GS49K02GH6R0_462	FYV3OTN01ENZ5H.s.om.10	ENSDARG00000057430	74.42	344	2	339	ENSDARG00000057430	89.47	38	4	0	168	205
snp_F3GS49K02GSJTT_358	CU069902.s.om.10	ENSDARG00000018738	73.84	776	1	769	ENSDARG00000018738	79.49	39	8	0	359	397
snp_F3GS49K02GSSPS_126	CX028933.s.om.10	ENSDARG00000009724	79.23	626	1	626	ENSDARG00000009724	97.37	38	1	0	425	462
snp_F3GS49K02GT351_31	GE829642.s.om.10	ENSDARG00000035329	85.65	216	1	216	ENSDARG00000035329	89.47	38	4	0	91	128
snp_F3GS49K02H2RL2_182	FYV3OTN01CN1U1.s.om.10	ENSDARG00000020008	97.02	336	471	806								No match
snp_F3GS49K02H6E53_222	CA354373.s.om.10	ENSDARG00000007745	80.59	273	1	273	ENSDARG00000007745	92.31	39	3	0	228	266
snp_F3GS49K02HFY77_296	BU993926.s.om.10	ENSDARG00000002791	92.65	612	417	1028	ENSDARG00000002791	91.89	37	3	0	519	555
snp_F3GS49K02I1YT8_271	CF752846.s.om.10	ENSDARG00000029150	89.29	392	320	710								No match
snp_F3GS49K02I3USJ_458	BX910536.s.om.10	ENSDARG00000034823	90.62	256	618	873	ENSDARG00000034823	92.11	38	3	0	636	673
snp_F3GS49K02IFD9A_130	BX875249.s.om.10	ENSDARG00000022410	68.28	722	509	1226	ENSDARG00000022410	74.36	39	10	0	943	981
snp_F3GS49K02IHKNM_422	CA357060.s.om.10	ENSDARG00000011611	99.73	376	1	376	ENSDARG00000011611	100	39	0	0	275	313
snp_F3GS49K02IJW3A_455	BX857217.s.om.10	ENSDARG00000011594	96.21	343	12	354	ENSDARG00000011594	94.74	38	2	0	189	226
snp_F3GS49K02INROD_79	CA355916.s.om.10	ENSDARG00000078014	66.6	476	16	490	ENSDARG00000078014	89.47	38	4	0	201	238
snp_F3GS49K02J302J_26	CU073091.s.om.10	ENSDARG00000021097	95.21	167	304	470	ENSDARG00000021097	97.5	40	1	0	525	564	Same gene hits but alignment regions did not overlap
snp_F3GS49K02JE1SV_151	FYV3OTN01CQHH2.s.om.10	ENSDARG00000035084	95.3	149	1	148	ENSDARG00000035084	97.44	39	1	0	81	119
snp_F3GS49K02JEIBN_251	GE822046.s.om.10	ENSDARG00000004452	89.51	267	1	267	ENSDARG00000004452	89.74	39	4	0	1	39
snp_F3GS49K02JIY4H_390	BX859942.s.om.10	ENSDARG00000036190	96.48	142	1	142	ENSDARG00000036190	100	39	0	0	103	141
snp_F3GS49K02JPP0J_208	CA362757.s.om.10	ENSDARG00000031164	97.27	440	1	440	ENSDARG00000031164	94.59	37	2	0	303	339
snp_F3GS49K02JPP0J_416	CA362757.s.om.10	ENSDARG00000031164	97.27	440	1	440	ENSDARG00000031164	100	36	0	0	233	268
snp_F3GS49K02JUVWS_356	BX076125.s.om.10	ENSDARG00000026985	97.5	200	1	200	ENSDARG00000026985	97.37	38	1	0	29	66
snp_F3GS49K02JYICY_220	CA355940.s.om.10	ENSDARG00000057702	88.03	426	628	1051	ENSDARG00000057702	94.74	38	2	0	764	801
snp_F6VG15V01AHY01_354	CA343904.s.om.10	ENSDARG00000059682	75.31	490	9	491								No match
snp_F6VG15V01AMMSR_20	FYV3OTN01AIOL8.s.om.10	ENSDARG00000063295	79.91	1125	589	1712	ENSDARG00000063295	85	40	6	0	1522	1561
snp_F6VG15V01AU40K_46	GE832238.s.om.10	ENSDARG00000052374	92.69	301	1	301	ENSDARG00000052374	92.5	40	3	0	118	157
snp_F6VG15V01AU7OC_17	CA342910.s.om.10	ENSDARG00000004748	59.79	286	14	297	ENSDARG00000004748	61.11	36	14	0	149	184
snp_F6VG15V01AY9VK_85	CA357294.s.om.10	ENSDARG00000014571	96.92	780	1	780	ENSDARG00000014571	100	35	0	0	277	311
snp_F6VG15V01B0YBD_162	FYV3OTN01AIOL8.s.om.10	ENSDARG00000063295	79.91	1125	589	1712	ENSDARG00000063295	81.58	38	7	0	883	920
snp_F6VG15V01B231D_191	CA382524.s.om.10	ENSDARG00000058358	82.07	435	85	509	ENSDARG00000058358	97.14	35	1	0	262	296
snp_F6VG15V01BN8DG_190	BX083855.s.om.10	ENSDARG00000009782	88.49	1972	3	1974	ENSDARG00000009782	100	37	0	0	648	684
snp_F6VG15V01BPJ9V_359	FYV3OTN01BOKK1.s.om.10	ENSDARG00000019231	94.93	690	1791	2480	ENSDARG00000019231	100	39	0	0	67	105	Same gene hits but alignment regions did not overlap
snp_F6VG15V01BUAUU_68	BX910702.s.om.10	ENSDARG00000008383	96.39	194	1	194	ENSDARG00000008383	97.37	38	1	0	97	134
snp_F6VG15V01CD5PG_137	FYV3OTN01A00T2.s.om.10	ENSDARG00000059120	85.62	320	1	316	ENSDARG00000059120	92.11	38	3	0	133	170
snp_F6VG15V01D8X5K_305	CA352204.s.om.10	ENSDARG00000026489	71.32	631	30	640	ENSDARG00000026489	100	38	0	0	416	453
snp_F6VG15V01D9LQA_300	CF753015.s.om.10	ENSDARG00000012256	83.63	336	2	337	ENSDARG00000012256	88.89	36	4	0	231	266
snp_F6VG15V01DH2W2_383	CA346887.s.om.10	ENSDARG00000036118	94.36	887	31	907	ENSDARG00000036118	97.44	39	1	0	461	499
snp_F6VG15V01DHCOS_214	FYV3OTN02I1BUI.s.om.10	ENSDARG00000045618	83.02	212	1	205	ENSDARG00000045618	84.62	39	6	0	70	108
snp_F6VG15V01DKXYM_332	FYV3OTN02H2CXG.s.om.10	ENSDARG00000089106	97.44	273	1	273	ENSDARG00000089106	97.44	39	1	0	144	182
snp_F6VG15V01DPCO9_379	CR371870.s.om.10	ENSDARG00000016753	92.33	743	305	1043	ENSDARG00000016753	97.5	40	1	0	820	859
snp_F6VG15V01DQI8Z_163	GE825104.s.om.10	ENSDARG00000051886	81.8	621	124	736	ENSDARG00000051886	81.58	38	7	0	677	714
snp_F6VG15V02FY8CY_206	CA384774.s.om.10	ENSDARG00000068187	90.58	329	436	764	ENSDARG00000068187	82.05	39	7	0	729	767
snp_F6VG15V02FYIAW_143	CA342509.s.om.10	ENSDARG00000077505	82.29	192	1	192	ENSDARG00000077505	92.11	38	3	0	119	156
snp_F6VG15V02HPIH3_334	CA361095.s.om.10	ENSDARG00000063295	75.55	949	1001	1949	ENSDARG00000063295	90	40	4	0	1036	1075
snp_F6VG15V02HU9TN_70	CX026630.s.om.10	ENSDARG00000077732	74.19	155	130	280	ENSDARG00000077732	92.11	38	3	0	151	188
snp_F6VG15V02I7HQC_202	CA345533.s.om.10	ENSDARG00000060679	97	566	250	815	ENSDARG00000060679	100	39	0	0	731	769
snp_F6VG15V02IDBMZ_293	FYV3OTN01AYEOM.s.om.10	ENSDARG00000077537	60.32	373	20	387	ENSDARG00000077537	76.32	38	9	0	176	213
snp_F6VG15V02JA194_185	FYV3OTN01CDYO2.s.om.10	ENSDARG00000079717	68.09	94	1	94	ENSDARG00000079717	69.23	39	12	0	37	75
snp_FYV3OTN01AGKLK_142	BX313837.s.om.10	ENSDARG00000059791	82.3	113	1	113	ENSDARG00000059791	86.11	36	5	0	23	58
snp_FYV3OTN01AJWU5_472	FYV3OTN01AI37U.s.om.10	ENSDARG00000028213	80.4	597	10868	11464	ENSDARG00000028213	87.5	40	5	0	10911	10950
snp_FYV3OTN01ALLJ4_225	CA342293.s.om.10	ENSDARG00000007377	88.68	371	10	380	ENSDARG00000007377	94.74	38	2	0	182	219
snp_FYV3OTN01AQJJ3_333	FYV3OTN01A5M8B.s.om.10	ENSDARG00000073681	79.22	231	2337	2566	ENSDARG00000073681	92.31	39	3	0	2445	2483
snp_FYV3OTN01AUVVH_71	FYV3OTN01A0RJC.s.om.10	ENSDARG00000000563	79.18	932	2655	3579	ENSDARG00000000563	87.5	40	5	0	3092	3131
snp_FYV3OTN01AXT6B_142	FYV3OTN01AXT6B.s.om.10	ENSDARG00000036190	98.59	142	1	142	ENSDARG00000036190	94.87	39	2	0	5	43
snp_FYV3OTN01AYCR7_161	CA342109.s.om.10	ENSDARG00000046048	72.25	209	1	209	ENSDARG00000046048	92.31	39	3	0	19	57
snp_FYV3OTN01AZJ7P_175	CA354705.s.om.10	ENSDARG00000056090	89.01	91	196	286	ENSDARG00000056090	100	37	0	0	250	286
snp_FYV3OTN01AZVOT_309	BX309855.s.om.10	ENSDARG00000091610	77.88	113	1	111	ENSDARG00000091610	68.42	38	12	0	47	84
snp_FYV3OTN01B3ARJ_46	CA374350.s.om.10	ENSDARG00000059701	87.46	845	424	1260	ENSDARG00000059701	86.84	38	5	0	233	270	Same gene hits but alignment regions did not overlap
snp_FYV3OTN01B8PFO_221	CX139412.s.om.10	ENSDARG00000001431	95.72	584	27	610	ENSDARG00000001431	92.31	39	3	0	521	559
snp_FYV3OTN01BJ2US_336	BX083855.s.om.10	ENSDARG00000009782	88.49	1972	3	1974	ENSDARG00000009782	94.44	36	2	0	75	110
snp_FYV3OTN01BQYZK_354	CA355940.s.om.10	ENSDARG00000057702	88.03	426	628	1051	ENSDARG00000057702	91.89	37	3	0	859	895
snp_FYV3OTN01C09V5_49	FYV3OTN01A793T.s.om.10	ENSDARG00000062590	74.15	1199	3379	4566	ENSDARG00000062590	92.11	38	3	0	4056	4093
snp_FYV3OTN01C1TMY_37	CA353784.s.om.10	ENSDARG00000032619	84.29	312	26	322	ENSDARG00000032619	87.18	39	5	0	281	319
snp_FYV3OTN01C6DX0_60	CX038793.s.om.10	ENSDARG00000035066	79.09	660	1	659	ENSDARG00000035066	95	40	2	0	566	605
snp_FYV3OTN01CHZWJ_30	AY009125.s.om.10	ENSDARG00000071433	90.96	1726	214	1939	ENSDARG00000071433	97.44	39	1	0	236	274
snp_FYV3OTN01CRBC4_132	CA347464.s.om.10	ENSDARG00000021265	72.55	889	217	1092	ENSDARG00000021265	91.89	37	3	0	482	518
snp_FYV3OTN01CSV68_226	CA349383.s.om.10	ENSDARG00000045516	68.85	671	277	943	ENSDARG00000045516	84.62	39	6	0	317	355
snp_FYV3OTN01D2B8H_321	CA343137.s.om.10	ENSDARG00000019360	92.04	766	1	766	ENSDARG00000019360	94.74	38	2	0	352	389
snp_FYV3OTN01DEB9J_294	BX077881.s.om.10	ENSDARG00000027464	78.39	472	33	504	ENSDARG00000027464	79.49	39	8	0	278	316
snp_FYV3OTN01DU9DW_322	BX877954.s.om.10	ENSDARG00000020377	87.01	462	412	873	ENSDARG00000020377	81.08	37	7	0	553	589
snp_FYV3OTN01ECEPJ_256	CA369936.s.om.10	ENSDARG00000019000	96.64	952	1	952	ENSDARG00000019000	100	39	0	0	204	242
snp_FYV3OTN01EKX36_44	FYV3OTN01D2TBS.s.om.10	ENSDARG00000014230	90.17	234	225	458	ENSDARG00000014230	94.87	39	2	0	360	398
snp_FYV3OTN02F8IA1_295	CA370643.s.om.10	ENSDARG00000025679	75	264	1	264	ENSDARG00000025679	83.78	37	6	0	216	252
snp_FYV3OTN02GLF2E_158	BX910174.s.om.10	ENSDARG00000071433	88.67	653	1286	1938	ENSDARG00000071433	89.19	37	4	0	1556	1592
snp_FYV3OTN02GML4K_290	FYV3OTN01AQAGJ.s.om.10	ENSDARG00000010784	90.86	186	48	233	ENSDARG00000010784	97.5	40	1	0	106	145
snp_FYV3OTN02GO72R_343	FYV3OTN01A1IZ1.s.om.10	ENSDARG00000021987	73.53	665	2251	2896	ENSDARG00000021987	95	40	2	0	2214	2253	Same gene hits but alignment regions did not overlap
snp_FYV3OTN02GYW27_269	FYV3OTN02GYW27.s.om.10	ENSDARG00000012094	93.75	96	20	115	ENSDARG00000012094	100	34	0	0	82	115
snp_FYV3OTN02I991Z_200	CA362655.s.om.10	ENSDARG00000014333	99.35	153	1	153	ENSDARG00000014333	100	37	0	0	73	109
snp_FZ8DYKY01BRBUV_125	CA377161.s.om.10	ENSDARG00000076821	82.26	62	1593	1654	ENSDARG00000076821	87.18	39	5	0	1611	1649
snp_FZ8DYKY01ED49F_401	BX867509.s.om.10	ENSDARG00000003191	83.4	536	70	605	ENSDARG00000003191	78.38	37	8	0	450	486
snp_FZ8DYKY01EN2E9_123	FYV3OTN01BDQ00.s.om.10	ENSDARG00000028213	83.82	346	1725	2070	ENSDARG00000028213	97.5	40	1	0	1869	1908
snp_FZ8DYKY01EV92C_250	F0DLFKL01BC5ET.s.om.10	ENSDARG00000035327	80.59	170	142	307	ENSDARG00000035327	86.84	38	5	0	216	253
snp_FZNWKMO01BDV5C_284	CB491326.s.om.10	ENSDARG00000069942	60.75	107	1	107	ENSDARG00000069942	85.29	34	5	0	74	107
snp_FZNWKMO01COR2U_201	FYV3OTN01A01RF.s.om.10	ENSDARG00000028213	73.53	1069	20112	21177	ENSDARG00000028213	78.95	38	8	0	20695	20732
snp_FZNWKMO01DF7TS_111	CA357530.s.om.10	ENSDARG00000016721	89.12	662	1	661	ENSDARG00000016721	100	38	0	0	297	334
snp_GAY7CUQ01A02RB_105	BX298450.s.om.10	ENSDARG00000028476	78.26	253	17	266								No match
snp_GAY7CUQ01AJPHL_48	CA382429.s.om.10	ENSDARG00000021399	75.66	304	1	304	ENSDARG00000021399	86.84	38	5	0	168	205
snp_GAY7CUQ01AWR5Y_177	GAY7CUQ01AWR5Y.s.om.10	ENSDARG00000089134	68.6	258	44	298	ENSDARG00000089134	92.31	39	3	0	154	192
snp_GAY7CUQ01AXWRD_26	BX074399.s.om.10	ENSDARG00000043236	60.15	404	1	389	ENSDARG00000043236	90	40	4	0	169	208
snp_GAY7CUQ01AYNX5_433	CA352692.s.om.10	ENSDARG00000044943	84.25	730	1	723	ENSDARG00000044943	87.5	40	5	0	173	212
snp_GAY7CUQ01BDPGN_316	CA352362.s.om.10	ENSDARG00000012801	90.59	202	576	777	ENSDARG00000012801	97.37	38	1	0	628	665
snp_GAY7CUQ01BMMML_287	CA354788.s.om.10	ENSDARG00000069054	90.03	371	1	371	ENSDARG00000069054	94.59	37	2	0	330	366
snp_GAY7CUQ01BRIBV_254	BX315929.s.om.10	ENSDARG00000015911	94.26	488	389	876	ENSDARG00000015911	97.37	38	1	0	736	773
snp_GAY7CUQ01CDF5T_168	FYV3OTN01AHQHR.s.om.10	ENSDARG00000020573	86.2	558	98	650	ENSDARG00000020573	94.87	39	2	0	441	479
snp_GAY7CUQ01D82SS_254	CA349929.s.om.10	ENSDARG00000043236	62.61	238	153	390	ENSDARG00000043236	75	40	10	0	223	262
snp_GAY7CUQ01EC7R0_184	CX125399.s.om.10	ENSDARG00000002400	91.89	148	241	385	ENSDARG00000002400	100	35	0	0	307	341
snp_GAY7CUQ01EKP4F_113	CR362270.s.om.10	ENSDARG00000003016	92.07	858	1	858	ENSDARG00000003016	94.74	38	2	0	36	73
snp_GAY7CUQ02H5OMZ_129	FYV3OTN01APGQ9.s.om.10	ENSDARG00000055022	94.91	688	7	694	ENSDARG00000055022	87.18	39	5	0	546	584
snp_GAY7CUQ02IE53I_77	CA378831.s.om.10	ENSDARG00000029600	76.78	521	6	508	ENSDARG00000029600	82.5	40	7	0	431	470
snp_GB5RBPX01AMB69_95	CA363743.s.om.10	ENSDARG00000030716	87.6	250	1	250	ENSDARG00000030716	100	39	0	0	182	220
snp_GBPNQUD01A5QVF_390	CA371420.s.om.10	ENSDARG00000013317	88.74	293	254	546	ENSDARG00000013317	86.84	38	5	0	547	584	Same gene hits but alignment regions did not overlap
snp_GBPNQUD01A98P4_215	CA348570.s.om.10	ENSDARG00000054746	84.1	1421	134	1554	ENSDARG00000054746	86.84	38	5	0	1045	1082
snp_GBPNQUD01ALF2N_185	CA356454.s.om.10	ENSDARG00000036645	85.48	558	1	531	ENSDARG00000036645	100	39	0	0	482	520
snp_GBPNQUD01AUJFY_224	CA351792.s.om.10	ENSDARG00000015911	93.11	392	164	555	ENSDARG00000015911	89.47	38	4	0	208	245
snp_GBPNQUD01B1XOR_304	F6VG15V01ANPSU.s.om.10	ENSDARG00000079434	67.84	227	1322	1545	ENSDARG00000079434	97.3	37	1	0	1508	1544
snp_GBPNQUD01BSB8Z_20	CF752846.s.om.10	ENSDARG00000029150	89.29	392	320	710	ENSDARG00000029150	94.44	36	2	0	489	524
snp_GBPNQUD01BTTCT_137	CA356454.s.om.10	ENSDARG00000036645	85.48	558	1	531	ENSDARG00000036645	92.31	39	3	0	301	339
snp_GBPNQUD01C2VFV_445	F3GS49K01DKLF6.s.om.10	ENSDARG00000035423	100	125	306	430	ENSDARG00000035423	100	40	0	0	353	392
snp_GBPNQUD01COPDO_169	BX867490.s.om.10	ENSDARG00000014366	86.92	130	124	253	ENSDARG00000014366	97.44	39	1	0	67	105	Same gene hits but alignment regions did not overlap
snp_GBPNQUD02G6CGM_92	CX124476.s.om.10	ENSDARG00000036570	93.33	75	1	75	ENSDARG00000036570	100	35	0	0	1	35
snp_GBPNQUD02HL7CH_260	CA372606.s.om.10	ENSDARG00000018476	82.58	442	73	513	ENSDARG00000018476	94.87	39	2	0	323	361
snp_GD3412002FOBZ7_130	CX043077.s.om.10	ENSDARG00000029472	85.38	253	101	353	ENSDARG00000029472	100	40	0	0	52	91	Same gene hits but alignment regions did not overlap

## Sheet: 3 SNP effect
Query id1	Subject id1	blastx results with Allele 1 sequence										blastx results with Allele 2 sequence										Status	Synonymous/non-synonymous
		% identity	length	mis	gap	q start	q end	s start	s end	e-value	bit score	% identity	length	mis	gap	q start	q end	s start	s end	e-value	bit score
snp_AF390024_548	CA354788.s.om.10	100	39	0	0	1	117	162	200	3e-20	87.0	97.44	39	1	0	1	117	162	200	6e-20	85.9	Non Synonymous	benign
snp_BT073007_629	BX862589.s.om.10	100	37	0	0	3	113	167	203	1e-07	45.1	97.3	37	1	0	3	113	167	203	4e-10	53.1	Non Synonymous	benign
snp_BX077965_620	BX077965.s.om.10	97.44	39	1	0	3	119	98	136	3e-19	83.6	100	39	0	0	3	119	98	136	1e-19	85.1	Non Synonymous	possibly damaging
snp_BX083234_240	CA346496.s.om.10	100	39	0	0	3	119	3	41	8e-20	85.5	97.44	39	1	0	3	119	3	41	2e-19	84.0	Non Synonymous	benign
snp_BX311026_454	CA343243.s.om.10	100	39	0	0	3	119	188	226	6e-20	85.9	97.44	39	1	0	3	119	188	226	5e-19	82.8	Non Synonymous	benign
snp_BX315714_205	CB494778.s.om.10	100	39	0	0	3	119	243	281	1e-18	81.6	97.44	39	1	0	3	119	243	281	4e-18	79.7	Non Synonymous	benign
snp_BX865581_374	CA381380.s.om.10	100	38	0	0	2	115	61	98	8e-19	82.0	97.37	38	1	0	2	115	61	98	2e-18	80.9	Non Synonymous	possibly damaging
snp_BX868314_314	BX868314.s.om.10	100	39	0	0	3	119	63	101	4e-20	86.3	97.44	39	1	0	3	119	63	101	1e-19	84.7	Non Synonymous	benign
snp_BX870148_361	CA354800.s.om.10	100	36	0	0	3	110	557	592	2e-15	70.9	97.22	36	1	0	3	110	557	592	3e-15	70.5	Non Synonymous	benign
snp_CA353913_263	CA353913.s.om.10	97.37	38	1	0	1	114	77	114	5e-18	79.3	100	38	0	0	1	114	77	114	1e-18	81.6	Non Synonymous	benign
snp_CA354561_166	CA354561.s.om.10	100	40	0	0	1	120	37	76	4e-18	79.7	97.5	40	1	0	1	120	37	76	5e-18	79.3	Non Synonymous	benign
snp_CA358227_591	CA358227.s.om.10	100	40	0	0	1	120	171	210	4e-20	86.3	97.5	40	1	0	1	120	171	210	6e-20	85.9	Non Synonymous	benign
snp_CA383224_51	CA343960.s.om.10	100	40	0	0	1	120	25	64	6e-23	95.9	97.5	40	1	0	1	120	25	64	5e-22	92.8	Non Synonymous	benign
snp_CU064614_109	BX857071.s.om.10	97.44	39	1	0	118	2	66	104	3e-19	83.6	100	39	0	0	118	2	66	104	2e-19	84.0	Non Synonymous	benign
snp_F0DLFKL01A81SX_48	FYV3OTN01A1KYT.s.om.10	100	37	0	0	2	112	376	412	1e-18	81.3	97.3	37	1	0	2	112	376	412	1e-17	78.2	Non Synonymous	benign
snp_F0DLFKL01BYGBD_143	CX034452.s.om.10	100	37	0	0	112	2	87	123	1e-16	75.1	97.3	37	1	0	112	2	87	123	2e-16	73.9	Non Synonymous	benign
snp_F3GS49K01BGAI0_87	BX865132.s.om.10	100	39	0	0	3	119	335	373	5e-19	82.8	97.44	39	1	0	3	119	335	373	2e-18	80.9	Non Synonymous	possibly damaging
snp_F3GS49K01EG5SO_430	CA387963.s.om.10	100	38	0	0	3	116	30	67	1e-17	78.2	97.37	38	1	0	3	116	30	67	6e-17	75.9	Non Synonymous	benign
snp_F3GS49K02GSJTT_358	CU069902.s.om.10	100	39	0	0	118	2	362	400	2e-19	84.0	97.44	39	1	0	118	2	362	400	5e-19	82.8	Non Synonymous	benign
snp_F3GS49K02INROD_79	CA355916.s.om.10	97.37	38	1	0	2	115	187	224	2e-18	80.5	100	38	0	0	2	115	187	224	8e-19	82.0	Non Synonymous	benign
snp_F6VG15V02FYIAW_143	CA342509.s.om.10	100	38	0	0	3	116	119	156	2e-21	90.5	97.37	38	1	0	3	116	119	156	3e-21	90.1	Non Synonymous	benign
snp_FYV3OTN01CHZWJ_30	AY009125.s.om.10	100	39	0	0	1	117	23	61	4e-18	79.7	97.44	39	1	0	1	117	23	61	1e-17	78.2	Non Synonymous	benign
snp_FYV3OTN01D2B8H_321	CA343137.s.om.10	100	39	0	0	3	119	591	629	8e-20	85.5	97.44	39	1	0	3	119	591	629	6e-19	82.4	Non Synonymous	possibly damaging
snp_FYV3OTN01DEB9J_294	BX077881.s.om.10	100	39	0	0	3	119	246	284	2e-13	63.9	97.44	39	1	0	3	119	246	284	2e-18	80.9	Non Synonymous	benign
snp_FYV3OTN02GLF2E_158	BX910174.s.om.10	100	37	0	0	3	113	271	307	4e-17	76.6	97.3	37	1	0	3	113	271	307	1e-16	75.1	Non Synonymous	benign
snp_FZNWKMO01COR2U_201	FYV3OTN01A01RF.s.om.10	100	38	0	0	3	116	585	622	6e-19	82.4	97.37	38	1	0	3	116	585	622	1e-18	81.3	Non Synonymous	benign
snp_GBPNQUD01ALF2N_185	CA356454.s.om.10	100	39	0	0	2	118	509	547	2e-20	87.4	97.44	39	1	0	2	118	509	547	1e-19	85.1	Non Synonymous	benign
snp_GBPNQUD01AUJFY_224	CA351792.s.om.10	100	38	0	0	114	1	45	82	3e-18	80.1	97.37	38	1	0	114	1	45	82	7e-18	79.0	Non Synonymous	benign
snp_AB196460_841	CA370939.s.om.10	100	33	0	0	3	101	228	260	1e-15	71.6	100	33	0	0	3	101	228	260	1e-15	71.6	Synonymous
snp_AF338347_525	CB489721.s.om.10	100	40	0	0	1	120	110	149	8e-20	85.5	100	40	0	0	1	120	110	149	8e-20	85.5	Synonymous
snp_AF390021_741	CA353367.s.om.10	100	40	0	0	2	121	175	214	2e-21	90.5	100	40	0	0	2	121	175	214	2e-21	90.5	Synonymous
snp_AF390022_933	CA351011.s.om.10	100	39	0	0	1	117	267	305	1e-19	84.7	100	39	0	0	1	117	267	305	1e-19	84.7	Synonymous
snp_AJ272372_699	CA345214.s.om.10	100	38	0	0	3	116	100	137	8e-17	75.5	100	38	0	0	3	116	100	137	8e-17	75.5	Synonymous
snp_BT073514_524	CB493146.s.om.10	100	40	0	0	2	121	150	189	3e-20	86.7	100	40	0	0	2	121	150	189	3e-20	86.7	Synonymous
snp_BT073697_431	CB486423.s.om.10	100	38	0	0	1	114	104	141	6e-20	85.9	100	38	0	0	1	114	104	141	6e-20	85.9	Synonymous
snp_BT073851_403	CA345480.s.om.10	100	37	0	0	2	112	72	108	3e-18	80.1	100	37	0	0	2	112	72	108	3e-18	80.1	Synonymous
snp_BT074396_316	DV197501.s.om.10	100	39	0	0	2	118	42	80	5e-19	82.8	100	39	0	0	2	118	42	80	5e-19	82.8	Synonymous
snp_BX072639_470	CA352181.s.om.10	100	40	0	0	2	121	112	151	1e-19	85.1	100	40	0	0	2	121	112	151	1e-19	85.1	Synonymous
snp_BX072665_432	CA349228.s.om.10	100	40	0	0	2	121	96	135	5e-19	82.8	100	40	0	0	2	121	96	135	5e-19	82.8	Synonymous
snp_BX072734_476	BX072734.s.om.10	100	40	0	0	2	121	112	151	2e-20	87.4	100	40	0	0	2	121	112	151	2e-20	87.4	Synonymous
snp_BX073163_508	BX073163.s.om.10	100	40	0	0	1	120	146	185	8e-19	82.0	100	40	0	0	1	120	146	185	8e-19	82.0	Synonymous
snp_BX073512_589	CA355896.s.om.10	100	40	0	0	1	120	230	269	1e-19	85.1	100	40	0	0	1	120	230	269	1e-19	85.1	Synonymous
snp_BX073536_218	BX073536.s.om.10	100	38	0	0	115	2	83	120	1e-18	81.6	100	38	0	0	115	2	83	120	1e-18	81.6	Synonymous
snp_BX074578_381	CA359893.s.om.10	100	39	0	0	120	4	145	183	3e-18	80.1	100	39	0	0	120	4	145	183	3e-18	80.1	Synonymous
snp_BX075908_77	CA368440.s.om.10	100	39	0	0	3	119	2	40	8e-19	82.0	100	39	0	0	3	119	2	40	8e-19	82.0	Synonymous
snp_BX076845_524	CA365700.s.om.10	100	40	0	0	1	120	136	175	2e-21	90.9	100	40	0	0	1	120	136	175	2e-21	90.9	Synonymous
snp_BX078786_199	BX078786.s.om.10	100	40	0	0	2	121	59	98	6e-20	85.9	100	40	0	0	2	121	59	98	6e-20	85.9	Synonymous
snp_BX079777_151	BX079777.s.om.10	100	40	0	0	120	1	83	122	1e-18	81.6	100	40	0	0	120	1	83	122	1e-18	81.6	Synonymous
snp_BX080248_389	BX080248.s.om.10	100	40	0	0	2	121	21	60	1e-18	81.3	100	40	0	0	2	121	21	60	1e-18	81.3	Synonymous
snp_BX082269_110	CA358599.s.om.10	100	39	0	0	3	119	435	473	6e-19	82.4	100	39	0	0	3	119	435	473	6e-19	82.4	Synonymous
snp_BX085507_319	CA343231.s.om.10	100	38	0	0	1	114	140	177	5e-18	79.3	100	38	0	0	1	114	140	177	5e-18	79.3	Synonymous
snp_BX297399_216	BX087415.s.om.10	100	38	0	0	1	114	356	393	2e-18	80.9	100	38	0	0	1	114	356	393	2e-18	80.9	Synonymous
snp_BX298402_340	CA387059.s.om.10	100	40	0	0	2	121	127	166	2e-18	80.9	100	40	0	0	2	121	127	166	2e-18	80.9	Synonymous
snp_BX299081_412	CA342596.s.om.10	100	40	0	0	2	121	87	126	1e-19	85.1	100	40	0	0	2	121	87	126	1e-19	85.1	Synonymous
snp_BX301804_53	BX301804.s.om.10	100	40	0	0	2	121	411	450	4e-21	89.7	100	40	0	0	2	121	411	450	4e-21	89.7	Synonymous
snp_BX301814_463	CA346303.s.om.10	100	37	0	0	2	112	121	157	8e-19	82.0	100	37	0	0	2	112	121	157	8e-19	82.0	Synonymous
snp_BX309691_387	BX309691.s.om.10	100	38	0	0	2	115	142	179	2e-16	73.9	100	38	0	0	2	115	142	179	2e-16	73.9	Synonymous
snp_BX310147_141	CA379727.s.om.10	100	39	0	0	2	118	28	66	3e-20	86.7	100	39	0	0	2	118	28	66	3e-20	86.7	Synonymous
snp_BX315667_820	BX306354.s.om.10	100	37	0	0	2	112	263	299	8e-19	82.0	100	37	0	0	2	112	263	299	8e-19	82.0	Synonymous
snp_BX321028_383	CA352247.s.om.10	100	40	0	0	2	121	365	404	7e-18	79.0	100	40	0	0	2	121	365	404	7e-18	79.0	Synonymous
snp_BX321524_720	CA344435.s.om.10	100	38	0	0	3	116	231	268	9e-18	78.6	100	38	0	0	3	116	231	268	9e-18	78.6	Synonymous
snp_BX857040_205	CA363269.s.om.10	100	36	0	0	1	108	9	44	5e-16	72.8	100	36	0	0	1	108	9	44	5e-16	72.8	Synonymous
snp_BX857718_361	BX087043.s.om.10	100	39	0	0	1	117	1	39	3e-23	96.7	100	39	0	0	1	117	1	39	3e-23	96.7	Synonymous
snp_BX858227_400	CA366853.s.om.10	100	37	0	0	2	112	321	357	6e-17	75.9	100	37	0	0	2	112	321	357	6e-17	75.9	Synonymous
snp_BX862101_606	CA347511.s.om.10	100	34	0	0	2	103	120	153	6e-14	65.9	100	34	0	0	2	103	120	153	6e-14	65.9	Synonymous
snp_BX862526_336	CA357309.s.om.10	100	39	0	0	1	117	154	192	4e-20	86.3	100	39	0	0	1	117	154	192	4e-20	86.3	Synonymous
snp_BX864660_725	CA347568.s.om.10	100	37	0	0	1	111	120	156	1e-18	81.6	100	37	0	0	1	111	120	156	1e-18	81.6	Synonymous
snp_BX869590_239	CA387137.s.om.10	100	39	0	0	3	119	156	194	1e-18	81.6	100	39	0	0	3	119	156	194	1e-18	81.6	Synonymous
snp_BX871779_658	BX867509.s.om.10	100	40	0	0	1	120	198	237	2e-19	84.0	100	40	0	0	1	120	198	237	2e-19	84.0	Synonymous
snp_BX875913_556	CA346323.s.om.10	100	37	0	0	1	111	358	394	1e-18	81.6	100	37	0	0	1	111	358	394	1e-18	81.6	Synonymous
snp_BX876513_382	BX312901.s.om.10	100	36	0	0	3	110	99	134	3e-18	80.1	100	36	0	0	3	110	99	134	3e-18	80.1	Synonymous
snp_BX878759_221	CA354155.s.om.10	100	40	0	0	1	120	324	363	6e-20	85.9	100	40	0	0	1	120	324	363	6e-20	85.9	Synonymous
snp_BX880452_645	CA373359.s.om.10	100	38	0	0	2	115	101	138	1e-17	78.2	100	38	0	0	2	115	101	138	1e-17	78.2	Synonymous
snp_BX884230_157	CB496915.s.om.10	100	40	0	0	1	120	27	66	5e-22	92.8	100	40	0	0	1	120	27	66	5e-22	92.8	Synonymous
snp_BX884581_412	CA378833.s.om.10	100	39	0	0	2	118	284	322	8e-19	82.0	100	39	0	0	2	118	284	322	8e-19	82.0	Synonymous
snp_BX886696_617	CA342173.s.om.10	100	39	0	0	1	117	291	329	5e-19	82.8	100	39	0	0	1	117	291	329	5e-19	82.8	Synonymous
snp_BX887828_147	CA362907.s.om.10	100	40	0	0	2	121	262	301	2e-22	94.4	100	40	0	0	2	121	262	301	2e-22	94.4	Synonymous
snp_BX911608_584	BX312659.s.om.10	100	40	0	0	1	120	166	205	6e-20	85.9	100	40	0	0	1	120	166	205	6e-20	85.9	Synonymous
snp_BX913822_253	BX911281.s.om.10	100	40	0	0	2	121	21	60	4e-19	83.2	100	40	0	0	2	121	21	60	4e-19	83.2	Synonymous
snp_CA341693_269	CA341693.s.om.10	100	38	0	0	3	116	522	559	4e-18	79.7	100	38	0	0	3	116	522	559	4e-18	79.7	Synonymous
snp_CA341715_298	CA341715.s.om.10	100	39	0	0	2	118	20	58	8e-22	92.0	100	39	0	0	2	118	20	58	8e-22	92.0	Synonymous
snp_CA344387_383	CA343369.s.om.10	100	39	0	0	1	117	384	422	3e-18	80.1	100	39	0	0	1	117	384	422	3e-18	80.1	Synonymous
snp_CA349351_208	CA349351.s.om.10	100	40	0	0	2	121	48	87	6e-19	82.4	100	40	0	0	2	121	48	87	6e-19	82.4	Synonymous
snp_CA350190_63	CA350190.s.om.10	100	39	0	0	1	117	51	89	2e-19	84.3	100	39	0	0	1	117	51	89	2e-19	84.3	Synonymous
snp_CA351652_430	CA351652.s.om.10	100	38	0	0	3	116	236	273	3e-18	80.1	100	38	0	0	3	116	236	273	3e-18	80.1	Synonymous
snp_CA354793_462	CA354793.s.om.10	100	39	0	0	3	119	216	254	1e-20	88.2	100	39	0	0	3	119	216	254	1e-20	88.2	Synonymous
snp_CA355712_344	CA355712.s.om.10	100	39	0	0	2	118	96	134	9e-21	88.6	100	39	0	0	2	118	96	134	9e-21	88.6	Synonymous
snp_CA355866_156	CA355866.s.om.10	100	40	0	0	2	121	31	70	6e-19	82.4	100	40	0	0	2	121	31	70	6e-19	82.4	Synonymous
snp_CA356216_36	CA356216.s.om.10	100	39	0	0	3	119	88	126	4e-20	86.3	100	39	0	0	3	119	88	126	4e-20	86.3	Synonymous
snp_CA359144_431	CA359144.s.om.10	100	39	0	0	1	117	152	190	2e-19	84.3	100	39	0	0	1	117	152	190	2e-19	84.3	Synonymous
snp_CA363166_167	CA363166.s.om.10	100	38	0	0	1	114	31	68	1e-19	84.7	100	38	0	0	1	114	31	68	1e-19	84.7	Synonymous
snp_CA367557_686	CA347714.s.om.10	100	39	0	0	1	117	249	287	4e-19	83.2	100	39	0	0	1	117	249	287	4e-19	83.2	Synonymous
snp_CA367978_269	CA367978.s.om.10	100	40	0	0	1	120	168	207	5e-18	79.3	100	40	0	0	1	120	168	207	5e-18	79.3	Synonymous
snp_CA370341_669	CA356072.s.om.10	100	32	0	0	3	98	408	439	1e-14	68.6	100	32	0	0	3	98	408	439	1e-14	68.6	Synonymous
snp_CA372937_542	CA372937.s.om.10	100	39	0	0	117	1	228	266	1e-18	81.3	100	39	0	0	117	1	228	266	1e-18	81.3	Synonymous
snp_CA374166_316	U90321.s.om.10	100	39	0	0	1	117	59	97	2e-20	87.8	100	39	0	0	1	117	59	97	2e-20	87.8	Synonymous
snp_CA374166_568	U90321.s.om.10	100	39	0	0	1	117	143	181	2e-18	80.5	100	39	0	0	1	117	143	181	2e-18	80.5	Synonymous
snp_CA379963_61	CA345119.s.om.10	100	39	0	0	2	118	479	517	9e-18	78.6	100	39	0	0	2	118	479	517	9e-18	78.6	Synonymous
snp_CA381199_534	CA361670.s.om.10	100	38	0	0	2	115	459	496	3e-18	80.1	100	38	0	0	2	115	459	496	3e-18	80.1	Synonymous
snp_CA383420_643	CA348390.s.om.10	100	40	0	0	2	121	134	173	7e-18	79.0	100	40	0	0	2	121	134	173	7e-18	79.0	Synonymous
snp_CA385534_245	CA356168.s.om.10	100	38	0	0	2	115	241	278	4e-18	79.7	100	38	0	0	2	115	241	278	4e-18	79.7	Synonymous
snp_CA385874_404	CA385874.s.om.10	100	40	0	0	120	1	103	142	2e-19	84.0	100	40	0	0	120	1	103	142	2e-19	84.0	Synonymous
snp_CA386806_551	CA365848.s.om.10	100	38	0	0	3	116	58	95	5e-17	76.3	100	38	0	0	3	116	58	95	5e-17	76.3	Synonymous
snp_CA387137_459	CA387137.s.om.10	100	30	0	0	2	91	184	213	2e-12	61.2	100	30	0	0	2	91	184	213	2e-12	61.2	Synonymous
snp_CB492627_166	BG360577.s.om.10	100	39	0	0	1	117	323	361	1e-18	81.3	100	39	0	0	1	117	323	361	1e-18	81.3	Synonymous
snp_CB492917_572	BX084001.s.om.10	100	40	0	0	120	1	35	74	9e-18	78.6	100	40	0	0	120	1	35	74	9e-18	78.6	Synonymous
snp_CB498321_635	CB498321.s.om.10	100	37	0	0	3	113	169	205	4e-17	76.6	100	37	0	0	3	113	169	205	4e-17	76.6	Synonymous
snp_CF752911_672	CA346887.s.om.10	100	40	0	0	1	120	84	123	5e-18	79.3	100	40	0	0	1	120	84	123	5e-18	79.3	Synonymous
snp_CR369444_38	CA347020.s.om.10	100	40	0	0	1	120	249	288	8e-20	85.5	100	40	0	0	1	120	249	288	8e-20	85.5	Synonymous
snp_CR370216_725	CA354210.s.om.10	100	39	0	0	2	118	227	265	5e-19	82.8	100	39	0	0	2	118	227	265	5e-19	82.8	Synonymous
snp_CR371753_150	CA345429.s.om.10	100	39	0	0	1	117	125	163	1e-18	81.3	100	39	0	0	1	117	125	163	1e-18	81.3	Synonymous
snp_CR374409_146	CA369434.s.om.10	100	39	0	0	2	118	156	194	1e-18	81.6	100	39	0	0	2	118	156	194	1e-18	81.6	Synonymous
snp_CR375032_549	CA361951.s.om.10	100	40	0	0	1	120	292	331	1e-19	84.7	100	40	0	0	1	120	292	331	1e-19	84.7	Synonymous
snp_CR375394_464	CA381549.s.om.10	100	40	0	0	2	121	676	715	3e-20	87.0	100	40	0	0	2	121	676	715	3e-20	87.0	Synonymous
snp_CR943273_390	CA352463.s.om.10	100	40	0	0	2	121	227	266	4e-19	83.2	100	40	0	0	2	121	227	266	4e-19	83.2	Synonymous
snp_CT571988_130	CX720721.s.om.10	100	37	0	0	3	113	97	133	8e-17	75.5	100	37	0	0	3	113	97	133	8e-17	75.5	Synonymous
snp_CU063283_296	CA342135.s.om.10	100	39	0	0	2	118	124	162	3e-20	87.0	100	39	0	0	2	118	124	162	3e-20	87.0	Synonymous
snp_CU063732_221	CU063732.s.om.10	100	39	0	0	3	119	220	258	5e-19	82.8	100	39	0	0	3	119	220	258	5e-19	82.8	Synonymous
snp_CU065576_143	BX307956.s.om.10	100	37	0	0	119	9	73	109	3e-19	83.6	100	37	0	0	119	9	73	109	3e-19	83.6	Synonymous
snp_CU069919_304	CX040792.s.om.10	100	38	0	0	114	1	48	85	5e-18	79.3	100	38	0	0	114	1	48	85	5e-18	79.3	Synonymous
snp_CU072846_507	CB495977.s.om.10	100	40	0	0	1	120	468	507	3e-20	87.0	100	40	0	0	1	120	468	507	3e-20	87.0	Synonymous
snp_CU075236_233	CA359258.s.om.10	100	39	0	0	1	117	154	192	3e-19	83.6	100	39	0	0	1	117	154	192	3e-19	83.6	Synonymous
snp_CX032783_254	CA379672.s.om.10	100	38	0	0	2	115	41	78	4e-17	76.6	100	38	0	0	2	115	41	78	4e-17	76.6	Synonymous
snp_CX035368_233	CX035368.s.om.10	100	38	0	0	1	114	64	101	9e-18	78.6	100	38	0	0	1	114	64	101	9e-18	78.6	Synonymous
snp_CX037367_118	CA362757.s.om.10	100	40	0	0	2	121	79	118	4e-20	86.3	100	40	0	0	2	121	79	118	4e-20	86.3	Synonymous
snp_CX037643_320	BX084508.s.om.10	100	40	0	0	1	120	50	89	3e-19	83.6	100	40	0	0	1	120	50	89	3e-19	83.6	Synonymous
snp_CX039799_641	CB486949.s.om.10	100	39	0	0	1	117	319	357	8e-20	85.5	100	39	0	0	1	117	319	357	8e-20	85.5	Synonymous
snp_CX067472_15	AB008798.s.om.10	100	40	0	0	2	121	404	443	8e-19	82.0	100	40	0	0	2	121	404	443	8e-19	82.0	Synonymous
snp_CX136426_337	CA353784.s.om.10	100	40	0	0	2	121	236	275	2e-19	84.3	100	40	0	0	2	121	236	275	2e-19	84.3	Synonymous
snp_CX141145_611	BX084001.s.om.10	100	40	0	0	120	1	20	59	2e-17	77.4	100	40	0	0	120	1	20	59	2e-17	77.4	Synonymous
snp_CX142141_101	BX087901.s.om.10	100	40	0	0	1	120	161	200	2e-22	94.4	100	40	0	0	1	120	161	200	2e-22	94.4	Synonymous
snp_CX246307_169	CA355176.s.om.10	100	37	0	0	2	112	42	78	5e-17	76.3	100	37	0	0	2	112	42	78	5e-17	76.3	Synonymous
snp_CX256862_13	BX868818.s.om.10	100	40	0	0	2	121	448	487	2e-20	87.4	100	40	0	0	2	121	448	487	2e-20	87.4	Synonymous
snp_CX719996_684	CA368918.s.om.10	100	40	0	0	2	121	713	752	6e-19	82.4	100	40	0	0	2	121	713	752	6e-19	82.4	Synonymous
snp_DV193321_163	CB493929.s.om.10	100	39	0	0	1	117	500	538	2e-18	80.9	100	39	0	0	1	117	500	538	2e-18	80.9	Synonymous
snp_DV199465_267	BX864408.s.om.10	100	39	0	0	2	118	83	121	5e-18	79.3	100	39	0	0	2	118	83	121	5e-18	79.3	Synonymous
snp_DV199749_487	BX073214.s.om.10	100	39	0	0	1	117	323	361	3e-17	77.0	100	39	0	0	1	117	323	361	3e-17	77.0	Synonymous
snp_DV199942_457	DV199942.s.om.10	100	40	0	0	120	1	59	98	4e-19	83.2	100	40	0	0	120	1	59	98	4e-19	83.2	Synonymous
snp_DV201780_37	CA365926.s.om.10	100	38	0	0	2	115	302	339	9e-18	78.6	100	38	0	0	2	115	302	339	9e-18	78.6	Synonymous
snp_DV202614_318	CA353367.s.om.10	100	38	0	0	1	114	288	325	8e-19	82.0	100	38	0	0	1	114	288	325	8e-19	82.0	Synonymous
snp_F0DLFKL01A3QK6_38	DV198696.s.om.10	100	37	0	0	2	112	32	68	5e-18	79.3	100	37	0	0	2	112	32	68	5e-18	79.3	Synonymous
snp_F0DLFKL01A87VG_312	FYV3OTN01A793T.s.om.10	100	37	0	0	3	113	988	1024	5e-18	79.3	100	37	0	0	3	113	988	1024	5e-18	79.3	Synonymous
snp_F0DLFKL01AGWHX_50	CU066180.s.om.10	100	38	0	0	3	116	144	181	2e-17	77.4	100	38	0	0	3	116	144	181	2e-17	77.4	Synonymous
snp_F0DLFKL01ALIAV_493	BX311759.s.om.10	100	39	0	0	3	119	123	161	2e-21	90.9	100	39	0	0	3	119	123	161	2e-21	90.9	Synonymous
snp_F0DLFKL01ANGVR_36	FYV3OTN01B38VM.s.om.10	100	37	0	0	2	112	315	351	3e-19	83.6	100	37	0	0	2	112	315	351	3e-19	83.6	Synonymous
snp_F0DLFKL01B1GPH_23	F0DLFKL01A063H.s.om.10	100	37	0	0	8	118	1	37	2e-17	77.8	100	37	0	0	8	118	1	37	2e-17	77.8	Synonymous
snp_F0DLFKL01B4751_256	F0DLFKL01B4751.s.om.10	100	37	0	0	2	112	46	82	2e-18	80.9	100	37	0	0	2	112	46	82	2e-18	80.9	Synonymous
snp_F0DLFKL01B4MEX_167	CU069304.s.om.10	100	39	0	0	2	118	176	214	2e-18	80.9	100	39	0	0	2	118	176	214	2e-18	80.9	Synonymous
snp_F0DLFKL01B9NN7_96	FYV3OTN01ATQ3O.s.om.10	100	40	0	0	1	120	319	358	2e-19	84.0	100	40	0	0	1	120	319	358	2e-19	84.0	Synonymous
snp_F0DLFKL01BARHI_274	BX076402.s.om.10	100	38	0	0	3	116	268	305	1e-19	84.7	100	38	0	0	3	116	268	305	1e-19	84.7	Synonymous
snp_F0DLFKL01C0F1F_292	BX072631.s.om.10	100	38	0	0	2	115	515	552	1e-18	81.6	100	38	0	0	2	115	515	552	1e-18	81.6	Synonymous
snp_F0DLFKL01CC811_279	CA347436.s.om.10	100	38	0	0	2	115	73	110	5e-17	76.3	100	38	0	0	2	115	73	110	5e-17	76.3	Synonymous
snp_F0DLFKL01CFL9B_188	DV201686.s.om.10	100	39	0	0	1	117	63	101	2e-17	77.8	100	39	0	0	1	117	63	101	2e-17	77.8	Synonymous
snp_F0DLFKL01D1KEZ_211	FYV3OTN01D1B2D.s.om.10	100	39	0	0	119	3	19	57	2e-19	84.0	100	39	0	0	119	3	19	57	2e-19	84.0	Synonymous
snp_F0DLFKL01D393J_123	CA343005.s.om.10	100	39	0	0	2	118	108	146	6e-19	82.4	100	39	0	0	2	118	108	146	6e-19	82.4	Synonymous
snp_F0DLFKL01DDA7N_236	CA342097.s.om.10	100	34	0	0	1	102	422	455	4e-16	73.2	100	34	0	0	1	102	422	455	4e-16	73.2	Synonymous
snp_F0DLFKL01DITBF_145	FYV3OTN01B38VM.s.om.10	100	37	0	0	2	112	275	311	2e-18	80.9	100	37	0	0	2	112	275	311	2e-18	80.9	Synonymous
snp_F0DLFKL01DOU5K_160	CX033976.s.om.10	100	37	0	0	3	113	133	169	8e-17	75.5	100	37	0	0	3	113	133	169	8e-17	75.5	Synonymous
snp_F0DLFKL01E2IE2_371	FYV3OTN01A2IEG.s.om.10	100	38	0	0	2	115	605	642	1e-18	81.3	100	38	0	0	2	115	605	642	1e-18	81.3	Synonymous
snp_F0DLFKL01EAGS3_325	F0DLFKL01AEY05.s.om.10	100	39	0	0	2	118	65	103	5e-19	82.8	100	39	0	0	2	118	65	103	5e-19	82.8	Synonymous
snp_F0DLFKL01ECAEX_72	CA347464.s.om.10	100	38	0	0	1	114	468	505	6e-20	85.9	100	38	0	0	1	114	468	505	6e-20	85.9	Synonymous
snp_F0DLFKL01EGSTC_35	CX039995.s.om.10	100	39	0	0	1	117	132	170	2e-20	87.4	100	39	0	0	1	117	132	170	2e-20	87.4	Synonymous
snp_F0DLFKL01ETC53_51	F0DLFKL01A9WDU.s.om.10	100	37	0	0	3	113	48	84	2e-16	74.3	100	37	0	0	3	113	48	84	2e-16	74.3	Synonymous
snp_F0DLFKL01EW1GK_177	FYV3OTN02F6TVW.s.om.10	100	36	0	0	3	110	221	256	4e-16	73.2	100	36	0	0	3	110	221	256	4e-16	73.2	Synonymous
snp_F0DLFKL02GQM4V_175	F0DLFKL02FIP65.s.om.10	100	39	0	0	1	117	67	105	2e-18	80.9	100	39	0	0	1	117	67	105	2e-18	80.9	Synonymous
snp_F0DLFKL02HP13B_352	FYV3OTN01A1QKT.s.om.10	100	39	0	0	1	117	176	214	2e-20	87.4	100	39	0	0	1	117	176	214	2e-20	87.4	Synonymous
snp_F0DLFKL02I0C9Y_213	CA343369.s.om.10	100	37	0	0	1	111	436	472	2e-17	77.8	100	37	0	0	1	111	436	472	2e-17	77.8	Synonymous
snp_F0DLFKL02IZS2C_44	CB492693.s.om.10	100	37	0	0	2	112	130	166	2e-19	84.3	100	37	0	0	2	112	130	166	2e-19	84.3	Synonymous
snp_F0DLFKL02J5QXP_31	BX072631.s.om.10	100	38	0	0	2	115	507	544	5e-18	79.3	100	38	0	0	2	115	507	544	5e-18	79.3	Synonymous
snp_F0DLFKL02J7CSN_360	FYV3OTN01EFFSI.s.om.10	100	40	0	0	1	120	108	147	2e-20	87.8	100	40	0	0	1	120	108	147	2e-20	87.8	Synonymous
snp_F3GS49K01A17H6_20	BX307272.s.om.10	100	38	0	0	116	3	112	149	4e-18	79.7	100	38	0	0	116	3	112	149	4e-18	79.7	Synonymous
snp_F3GS49K01A1YZA_204	FYV3OTN01A17KO.s.om.10	100	38	0	0	3	116	145	182	1e-18	81.6	100	38	0	0	3	116	145	182	1e-18	81.6	Synonymous
snp_F3GS49K01A37TF_448	CA387313.s.om.10	100	40	0	0	2	121	112	151	3e-21	90.1	100	40	0	0	2	121	112	151	3e-21	90.1	Synonymous
snp_F3GS49K01A9FM4_59	CA353450.s.om.10	100	38	0	0	114	1	384	421	5e-18	79.3	100	38	0	0	114	1	384	421	5e-18	79.3	Synonymous
snp_F3GS49K01AHM8G_447	CA343667.s.om.10	100	40	0	0	2	121	49	88	3e-18	80.1	100	40	0	0	2	121	49	88	3e-18	80.1	Synonymous
snp_F3GS49K01AHXNF_62	CA352974.s.om.10	100	38	0	0	2	115	166	203	1e-18	81.6	100	38	0	0	2	115	166	203	1e-18	81.6	Synonymous
snp_F3GS49K01AMKI9_282	CR371497.s.om.10	100	39	0	0	1	117	141	179	2e-18	80.9	100	39	0	0	1	117	141	179	2e-18	80.9	Synonymous
snp_F3GS49K01AN6YE_36	CA362015.s.om.10	100	39	0	0	2	118	139	177	1e-20	88.2	100	39	0	0	2	118	139	177	1e-20	88.2	Synonymous
snp_F3GS49K01ANPFA_211	CR372295.s.om.10	100	38	0	0	1	114	159	196	2e-17	77.4	100	38	0	0	1	114	159	196	2e-17	77.4	Synonymous
snp_F3GS49K01ARLCI_353	BX079794.s.om.10	100	38	0	0	115	2	217	254	5e-19	82.8	100	38	0	0	115	2	217	254	5e-19	82.8	Synonymous
snp_F3GS49K01ARX7Z_346	CA365433.s.om.10	100	37	0	0	2	112	524	560	8e-17	75.5	100	37	0	0	2	112	524	560	8e-17	75.5	Synonymous
snp_F3GS49K01ASN8T_130	F0DLFKL01BRKNZ.s.om.10	100	39	0	0	119	3	228	266	2e-17	77.4	100	39	0	0	119	3	228	266	2e-17	77.4	Synonymous
snp_F3GS49K01ASQCK_148	CA342757.s.om.10	100	38	0	0	1	114	330	367	5e-17	76.3	100	38	0	0	1	114	330	367	5e-17	76.3	Synonymous
snp_F3GS49K01ATZBV_133	FYV3OTN01BQVBT.s.om.10	100	33	0	0	6	104	1	33	2e-15	70.5	100	33	0	0	6	104	1	33	2e-15	70.5	Synonymous
snp_F3GS49K01AWP8H_16	CA380897.s.om.10	100	40	0	0	2	121	153	192	4e-20	86.3	100	40	0	0	2	121	153	192	4e-20	86.3	Synonymous
snp_F3GS49K01AXK0Y_369	F3GS49K01A968W.s.om.10	100	39	0	0	1	117	96	134	3e-18	80.1	100	39	0	0	1	117	96	134	3e-18	80.1	Synonymous
snp_F3GS49K01AZ054_24	CA348337.s.om.10	100	37	0	0	1	111	161	197	7e-18	79.0	100	37	0	0	1	111	161	197	7e-18	79.0	Synonymous
snp_F3GS49K01B2BA2_176	BX073713.s.om.10	100	36	0	0	1	108	106	141	2e-17	77.8	100	36	0	0	1	108	106	141	2e-17	77.8	Synonymous
snp_F3GS49K01B47VZ_184	FYV3OTN01DURWE.s.om.10	100	39	0	0	1	117	20	58	2e-19	84.0	100	39	0	0	1	117	20	58	2e-19	84.0	Synonymous
snp_F3GS49K01B4M3R_191	CA362482.s.om.10	100	38	0	0	3	116	251	288	2e-19	84.3	100	38	0	0	3	116	251	288	2e-19	84.3	Synonymous
snp_F3GS49K01B5IC2_201	CA371530.s.om.10	100	33	0	0	3	101	133	165	3e-16	73.6	100	33	0	0	3	101	133	165	3e-16	73.6	Synonymous
snp_F3GS49K01BBMDI_405	CB497638.s.om.10	100	33	0	0	15	113	1	33	8e-17	75.5	100	33	0	0	15	113	1	33	8e-17	75.5	Synonymous
snp_F3GS49K01BFA4E_390	CA341693.s.om.10	100	38	0	0	3	116	731	768	2e-19	84.0	100	38	0	0	3	116	731	768	2e-19	84.0	Synonymous
snp_F3GS49K01BR65J_95	BX073477.s.om.10	100	37	0	0	113	3	107	143	1e-18	81.3	100	37	0	0	113	3	107	143	1e-18	81.3	Synonymous
snp_F3GS49K01BTSPB_326	CA351137.s.om.10	100	38	0	0	3	116	188	225	1e-19	84.7	100	38	0	0	3	116	188	225	1e-19	84.7	Synonymous
snp_F3GS49K01BTVV2_392	CA374627.s.om.10	100	39	0	0	1	117	91	129	2e-18	80.9	100	39	0	0	1	117	91	129	2e-18	80.9	Synonymous
snp_F3GS49K01BUCU5_91	CA357038.s.om.10	100	37	0	0	120	10	102	138	2e-17	77.4	100	37	0	0	120	10	102	138	2e-17	77.4	Synonymous
snp_F3GS49K01BYH4G_235	BX882526.s.om.10	100	37	0	0	2	112	386	422	3e-19	83.6	100	37	0	0	2	112	386	422	3e-19	83.6	Synonymous
snp_F3GS49K01C3LD3_330	BX867020.s.om.10	100	36	0	0	3	110	6	41	1e-16	74.7	100	36	0	0	3	110	6	41	1e-16	74.7	Synonymous
snp_F3GS49K01C4F5V_114	BX085706.s.om.10	100	36	0	0	3	110	3	38	2e-16	73.9	100	36	0	0	3	110	3	38	2e-16	73.9	Synonymous
snp_F3GS49K01C6V24_109	CX040841.s.om.10	100	39	0	0	1	117	200	238	1e-19	85.1	100	39	0	0	1	117	200	238	1e-19	85.1	Synonymous
snp_F3GS49K01CB5PQ_393	CA341693.s.om.10	100	39	0	0	2	118	764	802	4e-20	86.3	100	39	0	0	2	118	764	802	4e-20	86.3	Synonymous
snp_F3GS49K01CEXH4_69	BX076578.s.om.10	100	40	0	0	1	120	33	72	2e-11	57.4	100	40	0	0	1	120	33	72	2e-11	57.4	Synonymous
snp_F3GS49K01CM8NL_195	CA384224.s.om.10	100	39	0	0	2	118	243	281	1e-21	91.7	100	39	0	0	2	118	243	281	1e-21	91.7	Synonymous
snp_F3GS49K01CS0BJ_114	CA343711.s.om.10	100	38	0	0	2	115	522	559	7e-18	79.0	100	38	0	0	2	115	522	559	7e-18	79.0	Synonymous
snp_F3GS49K01CUTTZ_151	BX910536.s.om.10	100	37	0	0	2	112	137	173	7e-18	79.0	100	37	0	0	2	112	137	173	7e-18	79.0	Synonymous
snp_F3GS49K01D06XI_10	CB486861.s.om.10	100	38	0	0	2	115	4	41	1e-18	81.3	100	38	0	0	2	115	4	41	1e-18	81.3	Synonymous
snp_F3GS49K01D1312_26	BX301847.s.om.10	100	39	0	0	119	3	143	181	4e-20	86.3	100	39	0	0	119	3	143	181	4e-20	86.3	Synonymous
snp_F3GS49K01D3V9V_145	FYV3OTN01A0MLB.s.om.10	100	39	0	0	117	1	14	52	8e-19	82.0	100	39	0	0	117	1	14	52	8e-19	82.0	Synonymous
snp_F3GS49K01D8PZO_256	CA344827.s.om.10	100	37	0	0	3	113	58	94	9e-18	78.6	100	37	0	0	3	113	58	94	9e-18	78.6	Synonymous
snp_F3GS49K01DB8JT_370	CA365433.s.om.10	100	40	0	0	2	121	405	444	3e-11	57.0	100	40	0	0	2	121	405	444	3e-11	57.0	Synonymous
snp_F3GS49K01DC4VZ_131	CA379805.s.om.10	100	40	0	0	2	121	572	611	2e-18	80.9	100	40	0	0	2	121	572	611	2e-18	80.9	Synonymous
snp_F3GS49K01DHVHP_218	CX262081.s.om.10	100	39	0	0	118	2	97	135	3e-18	80.1	100	39	0	0	118	2	97	135	3e-18	80.1	Synonymous
snp_F3GS49K01DIUNZ_355	FYV3OTN01BVHGX.s.om.10	100	38	0	0	1	114	269	306	5e-19	82.8	100	38	0	0	1	114	269	306	5e-19	82.8	Synonymous
snp_F3GS49K01DN869_46	CX252620.s.om.10	100	35	0	0	1	105	288	322	2e-16	74.3	100	35	0	0	1	105	288	322	2e-16	74.3	Synonymous
snp_F3GS49K01DPA4C_153	FZ8DYKY01CF5YR.s.om.10	100	39	0	0	1	117	113	151	3e-18	80.1	100	39	0	0	1	117	113	151	3e-18	80.1	Synonymous
snp_F3GS49K01DV1YY_244	CA345201.s.om.10	100	38	0	0	116	3	205	242	3e-20	86.7	100	38	0	0	116	3	205	242	3e-20	86.7	Synonymous
snp_F3GS49K01DXKYU_284	CA347047.s.om.10	100	38	0	0	3	116	297	334	6e-19	82.4	100	38	0	0	3	116	297	334	6e-19	82.4	Synonymous
snp_F3GS49K01DYHJT_249	FYV3OTN02IX031.s.om.10	100	38	0	0	1	114	58	95	4e-18	79.7	100	38	0	0	1	114	58	95	4e-18	79.7	Synonymous
snp_F3GS49K01E5EXG_309	CF753104.s.om.10	100	33	0	0	2	100	421	453	3e-15	70.5	100	33	0	0	2	100	421	453	3e-15	70.5	Synonymous
snp_F3GS49K01ECLL9_74	BX296834.s.om.10	100	33	0	0	22	120	1	33	2e-14	67.4	100	33	0	0	22	120	1	33	2e-14	67.4	Synonymous
snp_F3GS49K01EDGUQ_55	CA357530.s.om.10	100	39	0	0	3	119	263	301	2e-20	87.4	100	39	0	0	3	119	263	301	2e-20	87.4	Synonymous
snp_F3GS49K01EF9E9_430	BX080690.s.om.10	100	39	0	0	2	118	317	355	4e-17	76.6	100	39	0	0	2	118	317	355	4e-17	76.6	Synonymous
snp_F3GS49K01EPYFO_10	BX080484.s.om.10	100	39	0	0	119	3	280	318	4e-20	86.3	100	39	0	0	119	3	280	318	4e-20	86.3	Synonymous
snp_F3GS49K01EXU80_14	FYV3OTN01AM8WT.s.om.10	100	39	0	0	2	118	59	97	9e-18	78.6	100	39	0	0	2	118	59	97	9e-18	78.6	Synonymous
snp_F3GS49K01EYC8Q_283	CA361670.s.om.10	100	37	0	0	1	111	210	246	1e-18	81.3	100	37	0	0	1	111	210	246	1e-18	81.3	Synonymous
snp_F3GS49K02F104E_472	CA382808.s.om.10	100	39	0	0	3	119	265	303	2e-21	90.5	100	39	0	0	3	119	265	303	2e-21	90.5	Synonymous
snp_F3GS49K02F69Y8_101	CA344378.s.om.10	100	38	0	0	3	116	237	274	4e-19	83.2	100	38	0	0	3	116	237	274	4e-19	83.2	Synonymous
snp_F3GS49K02F90HH_226	CA343711.s.om.10	100	39	0	0	2	118	354	392	3e-19	83.6	100	39	0	0	2	118	354	392	3e-19	83.6	Synonymous
snp_F3GS49K02FO2FB_145	BX879398.s.om.10	100	39	0	0	2	118	123	161	5e-19	82.8	100	39	0	0	2	118	123	161	5e-19	82.8	Synonymous
snp_F3GS49K02FQU0K_480	BX867297.s.om.10	100	38	0	0	1	114	39	76	6e-19	82.4	100	38	0	0	1	114	39	76	6e-19	82.4	Synonymous
snp_F3GS49K02FROYO_278	CX029438.s.om.10	100	39	0	0	3	119	274	312	2e-19	84.0	100	39	0	0	3	119	274	312	2e-19	84.0	Synonymous
snp_F3GS49K02FZFJN_485	FYV3OTN01AUXGB.s.om.10	100	36	0	0	3	110	230	265	4e-19	83.2	100	36	0	0	3	110	230	265	4e-19	83.2	Synonymous
snp_F3GS49K02G6I80_354	CA356371.s.om.10	100	39	0	0	2	118	194	232	2e-20	87.8	100	39	0	0	2	118	194	232	2e-20	87.8	Synonymous
snp_F3GS49K02GEHOI_74	CB486731.s.om.10	100	40	0	0	1	120	32	71	5e-19	82.8	100	40	0	0	1	120	32	71	5e-19	82.8	Synonymous
snp_F3GS49K02GF0X1_92	BX086533.s.om.10	100	40	0	0	1	120	201	240	9e-21	88.6	100	40	0	0	1	120	201	240	9e-21	88.6	Synonymous
snp_F3GS49K02GFUQS_135	BX082612.s.om.10	100	39	0	0	1	117	103	141	5e-18	79.3	100	39	0	0	1	117	103	141	5e-18	79.3	Synonymous
snp_F3GS49K02GH6R0_462	FYV3OTN01ENZ5H.s.om.10	100	39	0	0	2	118	171	209	2e-18	80.9	100	39	0	0	2	118	171	209	2e-18	80.9	Synonymous
snp_F3GS49K02GSSPS_126	CX028933.s.om.10	100	38	0	0	3	116	426	463	6e-19	82.4	100	38	0	0	3	116	426	463	6e-19	82.4	Synonymous
snp_F3GS49K02GT351_31	GE829642.s.om.10	100	38	0	0	2	115	151	188	8e-20	85.5	100	38	0	0	2	115	151	188	8e-20	85.5	Synonymous
snp_F3GS49K02H6E53_222	CA354373.s.om.10	100	39	0	0	1	117	228	266	2e-22	94.4	100	39	0	0	1	117	228	266	2e-22	94.4	Synonymous
snp_F3GS49K02HFY77_296	BU993926.s.om.10	100	37	0	0	2	112	101	137	9e-18	78.6	100	37	0	0	2	112	101	137	9e-18	78.6	Synonymous
snp_F3GS49K02I3USJ_458	BX910536.s.om.10	100	39	0	0	1	117	18	56	2e-19	84.0	100	39	0	0	1	117	18	56	2e-19	84.0	Synonymous
snp_F3GS49K02IFD9A_130	BX875249.s.om.10	100	39	0	0	1	117	430	468	2e-17	77.4	100	39	0	0	1	117	430	468	2e-17	77.4	Synonymous
snp_F3GS49K02IHKNM_422	CA357060.s.om.10	100	39	0	0	2	118	275	313	9e-18	78.6	100	39	0	0	2	118	275	313	9e-18	78.6	Synonymous
snp_F3GS49K02IJW3A_455	BX857217.s.om.10	100	38	0	0	3	116	250	287	8e-19	82.0	100	38	0	0	3	116	250	287	8e-19	82.0	Synonymous
snp_F3GS49K02JE1SV_151	FYV3OTN01CQHH2.s.om.10	100	39	0	0	2	118	81	119	3e-19	83.6	100	39	0	0	2	118	81	119	3e-19	83.6	Synonymous
snp_F3GS49K02JEIBN_251	GE822046.s.om.10	100	39	0	0	5	121	1	39	2e-18	80.5	100	39	0	0	5	121	1	39	2e-18	80.5	Synonymous
snp_F3GS49K02JIY4H_390	BX859942.s.om.10	100	39	0	0	2	118	103	141	2e-19	84.0	100	39	0	0	2	118	103	141	2e-19	84.0	Synonymous
snp_F3GS49K02JPP0J_208	CA362757.s.om.10	100	37	0	0	3	113	303	339	3e-19	83.6	100	37	0	0	3	113	303	339	3e-19	83.6	Synonymous
snp_F3GS49K02JPP0J_416	CA362757.s.om.10	100	36	0	0	3	110	233	268	8e-17	75.5	100	36	0	0	3	110	233	268	8e-17	75.5	Synonymous
snp_F3GS49K02JUVWS_356	BX076125.s.om.10	100	38	0	0	3	116	29	66	2e-20	87.4	100	38	0	0	3	116	29	66	2e-20	87.4	Synonymous
snp_F3GS49K02JYICY_220	CA355940.s.om.10	100	40	0	0	1	120	139	178	2e-18	80.5	100	40	0	0	1	120	139	178	2e-18	80.5	Synonymous
snp_F6VG15V01AMMSR_20	FYV3OTN01AIOL8.s.om.10	100	40	0	0	120	1	934	973	9e-18	78.6	100	40	0	0	120	1	934	973	9e-18	78.6	Synonymous
snp_F6VG15V01AU40K_46	GE832238.s.om.10	100	40	0	0	1	120	118	157	2e-21	90.5	100	40	0	0	1	120	118	157	2e-21	90.5	Synonymous
snp_F6VG15V01AU7OC_17	CA342910.s.om.10	100	38	0	0	1	114	240	277	4e-19	83.2	100	38	0	0	1	114	240	277	4e-19	83.2	Synonymous
snp_F6VG15V01AY9VK_85	CA357294.s.om.10	100	35	0	0	3	107	277	311	1e-15	71.6	100	35	0	0	3	107	277	311	1e-15	71.6	Synonymous
snp_F6VG15V01B0YBD_162	FYV3OTN01AIOL8.s.om.10	100	38	0	0	115	2	296	333	1e-16	75.1	100	38	0	0	115	2	296	333	1e-16	75.1	Synonymous
snp_F6VG15V01B231D_191	CA382524.s.om.10	100	36	0	0	3	110	177	212	3e-16	73.6	100	36	0	0	3	110	177	212	3e-16	73.6	Synonymous
snp_F6VG15V01BN8DG_190	BX083855.s.om.10	100	37	0	0	113	3	646	682	2e-18	80.5	100	37	0	0	113	3	646	682	2e-18	80.5	Synonymous
snp_F6VG15V01BPJ9V_359	FYV3OTN01BOKK1.s.om.10	100	39	0	0	2	118	303	341	1e-19	84.7	100	39	0	0	2	118	303	341	1e-19	84.7	Synonymous
snp_F6VG15V01BUAUU_68	BX910702.s.om.10	100	38	0	0	2	115	97	134	1e-19	85.1	100	38	0	0	2	115	97	134	1e-19	85.1	Synonymous
snp_F6VG15V01CD5PG_137	FYV3OTN01A00T2.s.om.10	100	38	0	0	115	2	136	173	8e-20	85.5	100	38	0	0	115	2	136	173	8e-20	85.5	Synonymous
snp_F6VG15V01D8X5K_305	CA352204.s.om.10	100	39	0	0	2	118	390	428	4e-19	83.2	100	39	0	0	2	118	390	428	4e-19	83.2	Synonymous
snp_F6VG15V01D9LQA_300	CF753015.s.om.10	100	36	0	0	2	109	231	266	1e-16	74.7	100	36	0	0	2	109	231	266	1e-16	74.7	Synonymous
snp_F6VG15V01DH2W2_383	CA346887.s.om.10	100	39	0	0	2	118	431	469	1e-18	81.3	100	39	0	0	2	118	431	469	1e-18	81.3	Synonymous
snp_F6VG15V01DHCOS_214	FYV3OTN02I1BUI.s.om.10	100	39	0	0	1	117	75	113	1e-18	81.3	100	39	0	0	1	117	75	113	1e-18	81.3	Synonymous
snp_F6VG15V01DKXYM_332	FYV3OTN02H2CXG.s.om.10	100	39	0	0	119	3	144	182	1e-19	85.1	100	39	0	0	119	3	144	182	1e-19	85.1	Synonymous
snp_F6VG15V01DPCO9_379	CR371870.s.om.10	100	40	0	0	1	120	520	559	9e-21	88.6	100	40	0	0	1	120	520	559	9e-21	88.6	Synonymous
snp_F6VG15V01DQI8Z_163	GE825104.s.om.10	100	38	0	0	3	116	557	594	2e-17	77.8	100	38	0	0	3	116	557	594	2e-17	77.8	Synonymous
snp_F6VG15V02FY8CY_206	CA384774.s.om.10	100	36	0	0	2	109	294	329	1e-18	81.3	100	36	0	0	2	109	294	329	1e-18	81.3	Synonymous
snp_F6VG15V02HPIH3_334	CA361095.s.om.10	100	40	0	0	2	121	41	80	4e-18	79.7	100	40	0	0	2	121	41	80	4e-18	79.7	Synonymous
snp_F6VG15V02HU9TN_70	CX026630.s.om.10	100	38	0	0	2	115	22	59	4e-18	79.7	100	38	0	0	2	115	22	59	4e-18	79.7	Synonymous
snp_F6VG15V02I7HQC_202	CA345533.s.om.10	100	39	0	0	1	117	482	520	3e-12	60.5	100	39	0	0	1	117	482	520	3e-12	60.5	Synonymous
snp_F6VG15V02IDBMZ_293	FYV3OTN01AYEOM.s.om.10	100	38	0	0	2	115	160	197	2e-21	90.5	100	38	0	0	2	115	160	197	2e-21	90.5	Synonymous
snp_F6VG15V02JA194_185	FYV3OTN01CDYO2.s.om.10	100	39	0	0	119	3	37	75	7e-18	79.0	100	39	0	0	119	3	37	75	7e-18	79.0	Synonymous
snp_FYV3OTN01AGKLK_142	BX313837.s.om.10	100	38	0	0	116	3	21	58	5e-18	79.3	100	38	0	0	116	3	21	58	5e-18	79.3	Synonymous
snp_FYV3OTN01AJWU5_472	FYV3OTN01AI37U.s.om.10	100	40	0	0	2	121	44	83	2e-20	87.4	100	40	0	0	2	121	44	83	2e-20	87.4	Synonymous
snp_FYV3OTN01ALLJ4_225	CA342293.s.om.10	100	38	0	0	1	114	173	210	1e-18	81.6	100	38	0	0	1	114	173	210	1e-18	81.6	Synonymous
snp_FYV3OTN01AQJJ3_333	FYV3OTN01A5M8B.s.om.10	100	39	0	0	119	3	101	139	2e-19	84.0	100	39	0	0	119	3	101	139	2e-19	84.0	Synonymous
snp_FYV3OTN01AUVVH_71	FYV3OTN01A0RJC.s.om.10	100	40	0	0	1	120	438	477	8e-20	85.5	100	40	0	0	1	120	438	477	8e-20	85.5	Synonymous
snp_FYV3OTN01AXT6B_142	FYV3OTN01AXT6B.s.om.10	100	39	0	0	3	119	5	43	3e-21	90.1	100	39	0	0	3	119	5	43	3e-21	90.1	Synonymous
snp_FYV3OTN01AYCR7_161	CA342109.s.om.10	100	39	0	0	1	117	19	57	6e-20	85.9	100	39	0	0	1	117	19	57	6e-20	85.9	Synonymous
snp_FYV3OTN01AZJ7P_175	CA354705.s.om.10	100	37	0	0	2	112	55	91	2e-17	77.8	100	37	0	0	2	112	55	91	2e-17	77.8	Synonymous
snp_FYV3OTN01AZVOT_309	BX309855.s.om.10	100	38	0	0	3	116	49	86	3e-20	86.7	100	38	0	0	3	116	49	86	3e-20	86.7	Synonymous
snp_FYV3OTN01B8PFO_221	CX139412.s.om.10	100	39	0	0	3	119	495	533	2e-19	84.0	100	39	0	0	3	119	495	533	2e-19	84.0	Synonymous
snp_FYV3OTN01BJ2US_336	BX083855.s.om.10	100	36	0	0	110	3	73	108	4e-17	76.6	100	36	0	0	110	3	73	108	4e-17	76.6	Synonymous
snp_FYV3OTN01BQYZK_354	CA355940.s.om.10	100	37	0	0	1	111	234	270	4e-18	79.7	100	37	0	0	1	111	234	270	4e-18	79.7	Synonymous
snp_FYV3OTN01C09V5_49	FYV3OTN01A793T.s.om.10	100	38	0	0	3	116	677	714	4e-19	83.2	100	38	0	0	3	116	677	714	4e-19	83.2	Synonymous
snp_FYV3OTN01C1TMY_37	CA353784.s.om.10	100	39	0	0	2	118	271	309	3e-19	83.6	100	39	0	0	2	118	271	309	3e-19	83.6	Synonymous
snp_FYV3OTN01C6DX0_60	CX038793.s.om.10	100	40	0	0	2	121	562	601	1e-20	88.2	100	40	0	0	2	121	562	601	1e-20	88.2	Synonymous
snp_FYV3OTN01CRBC4_132	CA347464.s.om.10	100	38	0	0	3	116	264	301	3e-18	80.1	100	38	0	0	3	116	264	301	3e-18	80.1	Synonymous
snp_FYV3OTN01CSV68_226	CA349383.s.om.10	100	39	0	0	2	118	152	190	3e-18	80.1	100	39	0	0	2	118	152	190	3e-18	80.1	Synonymous
snp_FYV3OTN01DU9DW_322	BX877954.s.om.10	100	38	0	0	3	116	141	178	2e-18	80.9	100	38	0	0	3	116	141	178	2e-18	80.9	Synonymous
snp_FYV3OTN01ECEPJ_256	CA369936.s.om.10	100	39	0	0	1	117	204	242	5e-19	82.8	100	39	0	0	1	117	204	242	5e-19	82.8	Synonymous
snp_FYV3OTN01EKX36_44	FYV3OTN01D2TBS.s.om.10	100	39	0	0	3	119	136	174	5e-19	82.8	100	39	0	0	3	119	136	174	5e-19	82.8	Synonymous
snp_FYV3OTN02F8IA1_295	CA370643.s.om.10	100	38	0	0	3	116	216	253	2e-19	84.3	100	38	0	0	3	116	216	253	2e-19	84.3	Synonymous
snp_FYV3OTN02GML4K_290	FYV3OTN01AQAGJ.s.om.10	100	40	0	0	1	120	59	98	5e-19	82.8	100	40	0	0	1	120	59	98	5e-19	82.8	Synonymous
snp_FYV3OTN02GYW27_269	FYV3OTN02GYW27.s.om.10	100	34	0	0	1	102	63	96	3e-15	70.5	100	34	0	0	1	102	63	96	3e-15	70.5	Synonymous
snp_FYV3OTN02I991Z_200	CA362655.s.om.10	100	38	0	0	3	116	73	110	6e-19	82.4	100	38	0	0	3	116	73	110	6e-19	82.4	Synonymous
snp_FZ8DYKY01BRBUV_125	CA377161.s.om.10	100	39	0	0	2	118	19	57	3e-18	80.1	100	39	0	0	2	118	19	57	3e-18	80.1	Synonymous
snp_FZ8DYKY01ED49F_401	BX867509.s.om.10	100	37	0	0	3	113	456	492	8e-19	82.0	100	37	0	0	3	113	456	492	8e-19	82.0	Synonymous
snp_FZ8DYKY01EN2E9_123	FYV3OTN01BDQ00.s.om.10	100	40	0	0	2	121	145	184	1e-19	85.1	100	40	0	0	2	121	145	184	1e-19	85.1	Synonymous
snp_FZ8DYKY01EV92C_250	F0DLFKL01BC5ET.s.om.10	100	38	0	0	1	114	79	116	1e-19	84.7	100	38	0	0	1	114	79	116	1e-19	84.7	Synonymous
snp_FZNWKMO01BDV5C_284	CB491326.s.om.10	100	34	0	0	1	102	73	106	5e-18	79.3	100	34	0	0	1	102	73	106	5e-18	79.3	Synonymous
snp_FZNWKMO01DF7TS_111	CA357530.s.om.10	100	38	0	0	3	116	296	333	4e-19	83.2	100	38	0	0	3	116	296	333	4e-19	83.2	Synonymous
snp_GAY7CUQ01AJPHL_48	CA382429.s.om.10	100	38	0	0	2	115	166	203	3e-20	86.7	100	38	0	0	2	115	166	203	3e-20	86.7	Synonymous
snp_GAY7CUQ01AWR5Y_177	GAY7CUQ01AWR5Y.s.om.10	100	39	0	0	118	2	111	149	3e-20	86.7	100	39	0	0	118	2	111	149	3e-20	86.7	Synonymous
snp_GAY7CUQ01AXWRD_26	BX074399.s.om.10	100	40	0	0	2	121	183	222	1e-19	85.1	100	40	0	0	2	121	183	222	1e-19	85.1	Synonymous
snp_GAY7CUQ01AYNX5_433	CA352692.s.om.10	100	40	0	0	2	121	233	272	2e-19	84.0	100	40	0	0	2	121	233	272	2e-19	84.0	Synonymous
snp_GAY7CUQ01BDPGN_316	CA352362.s.om.10	100	38	0	0	3	116	53	90	2e-19	84.3	100	38	0	0	3	116	53	90	2e-19	84.3	Synonymous
snp_GAY7CUQ01BMMML_287	CA354788.s.om.10	100	37	0	0	1	111	330	366	1e-18	81.3	100	37	0	0	1	111	330	366	1e-18	81.3	Synonymous
snp_GAY7CUQ01BRIBV_254	BX315929.s.om.10	100	38	0	0	3	116	348	385	2e-17	77.4	100	38	0	0	3	116	348	385	2e-17	77.4	Synonymous
snp_GAY7CUQ01CDF5T_168	FYV3OTN01AHQHR.s.om.10	100	39	0	0	119	3	343	381	2e-18	80.9	100	39	0	0	119	3	343	381	2e-18	80.9	Synonymous
snp_GAY7CUQ01D82SS_254	CA349929.s.om.10	100	40	0	0	1	120	71	110	6e-19	82.4	100	40	0	0	1	120	71	110	6e-19	82.4	Synonymous
snp_GAY7CUQ01EC7R0_184	CX125399.s.om.10	100	35	0	0	2	106	70	104	8e-16	72.0	100	35	0	0	2	106	70	104	8e-16	72.0	Synonymous
snp_GAY7CUQ01EKP4F_113	CR362270.s.om.10	100	38	0	0	3	116	36	73	3e-17	77.0	100	38	0	0	3	116	36	73	3e-17	77.0	Synonymous
snp_GAY7CUQ02H5OMZ_129	FYV3OTN01APGQ9.s.om.10	100	39	0	0	3	119	540	578	4e-19	83.2	100	39	0	0	3	119	540	578	4e-19	83.2	Synonymous
snp_GAY7CUQ02IE53I_77	CA378831.s.om.10	100	40	0	0	120	1	442	481	5e-21	89.4	100	40	0	0	120	1	442	481	5e-21	89.4	Synonymous
snp_GB5RBPX01AMB69_95	CA363743.s.om.10	100	39	0	0	2	118	182	220	8e-22	92.0	100	39	0	0	2	118	182	220	8e-22	92.0	Synonymous
snp_GBPNQUD01A98P4_215	CA348570.s.om.10	100	38	0	0	116	3	911	948	3e-19	83.6	100	38	0	0	116	3	911	948	3e-19	83.6	Synonymous
snp_GBPNQUD01B1XOR_304	F6VG15V01ANPSU.s.om.10	100	38	0	0	2	115	189	226	2e-09	50.8	100	38	0	0	2	115	189	226	2e-09	50.8	Synonymous
snp_GBPNQUD01BSB8Z_20	CF752846.s.om.10	100	36	0	0	110	3	168	203	3e-17	77.0	100	36	0	0	110	3	168	203	3e-17	77.0	Synonymous
snp_GBPNQUD01BTTCT_137	CA356454.s.om.10	100	40	0	0	2	121	327	366	3e-22	93.6	100	40	0	0	2	121	327	366	3e-22	93.6	Synonymous
snp_GBPNQUD01C2VFV_445	F3GS49K01DKLF6.s.om.10	100	40	0	0	120	1	21	60	3e-20	86.7	100	40	0	0	120	1	21	60	3e-20	86.7	Synonymous
snp_GBPNQUD02G6CGM_92	CX124476.s.om.10	100	35	0	0	13	117	1	35	2e-17	77.4	100	35	0	0	13	117	1	35	2e-17	77.4	Synonymous
snp_GBPNQUD02HL7CH_260	CA372606.s.om.10	100	39	0	0	1	117	246	284	9e-18	78.6	100	39	0	0	1	117	246	284	9e-18	78.6	Synonymous
