# Supplementary material for: Development and characterisation of an expressed sequence tags (EST)-derived single nucleotide polymorphisms (SNPs) resource in rainbow trout
Source: BMC Genomics. 2012 Jun 13;13:238. doi: 10.1186/1471-2164-13-238 (PMC3536561; doi:10.1186/1471-2164-13-238)
Supplement: Additional file 7 — List of duplicated markers and markers assigned in duplicated region. [file 1471-2164-13-238-S7.xls]

## Sheet: Feuil1
Duplicated Markers assigned to non duplicated regions	Total	LG
*snp_BX078786_199/1	1	RT01	*snp_BX078786_199/2	RT19
Duplicated Markers				Homeologous LG
*snp_F3GS49K01ARLCI_353/1		RT12	*snp_F3GS49K01ARLCI_353/2	RT16
*snp_CX719996_684/1		RT14	*snp_CX719996_684/2	RT20
*snp_BX855659_100/1	3	RT27	*snp_BX855659_100/2	RT31
Non duplicated markers assigned to duplicated regions
*snp_BX909856_74		RT02		RT09
*snp_BX865581_374		RT02		RT09
*snp_F3GS49K01A9FM4_59		RT02		RT09
*snp_F3GS49K01EG5SO_430		RT02		RT09
*snp_CA367557_686		RT02		RT09
*snp_F3GS49K02G6I80_354		RT02		RT09
*snp_CT571988_130		RT02		RT09
*snp_GBPNQUD01COPDO_169		RT02		RT09
*snp_F0DLFKL01EAGS3_325		RT02		RT09
*snp_CX136426_337	10	RT02		RT09
*snp_GAY7CUQ01D82SS_254	1	RT03		RT04_25
*snp_BX878759_221		RT04_25		RT03
*snp_CX142141_101	2	RT04_25		RT03
*snp_BX321524_720	1	RT06		RT30
*snp_BX079777_151		RT07		RT15
*snp_F0DLFKL02IZS2C_44		RT07		RT15
*snp_FYV3OTN02GML4K_290		RT07		RT15
*snp_F3GS49K02INROD_79		RT07		RT15
*snp_F3GS49K02I3USJ_458		RT07		RT15
*snp_F0DLFKL01DOU5K_160	6	RT07		RT15
*snp_BT073514_524		RT09		RT02
*snp_F3GS49K02F69Y8_101		RT09		RT02
*snp_BX862526_336		RT09		RT02
*snp_BX073163_508		RT09		RT02
*snp_BX073512_589		RT09		RT02
*snp_CA354561_166	6	RT09		RT02
*snp_F6VG15V01DKXYM_332		RT10		RT18
*snp_F6VG15V01DQI8Z_163		RT10		RT18
*snp_F6VG15V02FY8CY_206		RT10		RT18
*snp_CA359144_431	4	RT10		RT18
*snp_F3GS49K01B4M3R_191		RT12		RT16
*snp_F3GS49K01DN869_46		RT12		RT16
*snp_F0DLFKL01ANGVR_36		RT12		RT16
*snp_BX868314_314		RT12		RT16
*snp_F0DLFKL01DITBF_145		RT12		RT16
*snp_F3GS49K01ARLCI_353/1		RT12	*snp_F3GS49K01ARLCI_353/2	RT16
*snp_GAY7CUQ01CDF5T_168		RT12		RT16
*snp_GBPNQUD01BTTCT_137		RT12		RT16
*snp_F0DLFKL01AGWHX_50		RT12		RT16
*snp_GBPNQUD01C2VFV_445	10	RT12		RT16
*snp_GAY7CUQ01BDPGN_316		RT13		RT23
*snp_F3GS49K01ASN8T_130	2	RT13		RT23
*snp_F3GS49K01BR65J_95		RT14		RT20
*snp_CX719996_684/1		RT14	*snp_CX719996_684/2	RT20
*snp_BX298402_340	3	RT14		RT20
*snp_F3GS49K01EF9E9_430_A		RT15		RT07
*snp_GAY7CUQ01EC7R0_184_B		RT15		RT07
*snp_BX857718_361_B		RT15		RT07
*snp_BX886696_617_B		RT15		RT07
*snp_F3GS49K01CUTTZ_151_B		RT15		RT07
*snp_BX088197_319_B	6	RT15		RT07
*snp_CB492627_166		RT16		RT12
*snp_GBPNQUD01ALF2N_185		RT16		RT12
*snp_F3GS49K02HFY77_296		RT16		RT12
*snp_CA341693_269		RT16		RT12
*snp_GAY7CUQ01CWEIP_349		RT16		RT12
*snp_CA358227_591		RT16		RT12
*snp_F3GS49K01ARLCI_353/2	7	RT16	*snp_F3GS49K01ARLCI_353/1	RT12
*snp_CU063732_221		RT18		RT10
*snp_FYV3OTN01DU9DW_322		RT18		RT10
*snp_CX256862_13		RT18		RT10
*snp_CR370216_725		RT18		RT10
*snp_CA374166_568	5	RT18		RT10
*snp_F3GS49K01EPYFO_10		RT20		RT14
*snp_F6VG15V01DHCOS_214		RT20		RT14
*snp_GB5RBPX01B5WBV_91		RT20		RT14
*snp_BX301804_53		RT20		RT14
*snp_CX719996_684/2		RT20	*snp_CX719996_684/1	RT14
*snp_GAY7CUQ02H5OMZ_129		RT20		RT14
*snp_F0DLFKL01BARHI_274		RT20		RT14
*snp_F3GS49K02GKZS3_54	8	RT20		RT14
*snp_BX310147_141		RT23		RT13
*snp_AF390022_933		RT23		RT13
*snp_F3GS49K02F90HH_226		RT23		RT13
*snp_F0DLFKL01DDA7N_236		RT23		RT13
*snp_F3GS49K01CM8NL_195		RT23		RT13
*snp_BX077965_620		RT23		RT13
*snp_F3GS49K01B47VZ_184	7	RT23		RT13
*snp_BX864660_725		RT27		RT31
*snp_BX855659_100/1		RT27	*snp_BX855659_100/2	RT31
*snp_CX039799_641		RT27		RT31
*snp_F0DLFKL01D1KEZ_211		RT27		RT31
*snp_CA367978_269		RT27		RT31
*snp_BX076845_524		RT27		RT31
*snp_BX072665_432	7	RT27		RT31
*snp_F6VG15V02HU9TN_70		RT29		RT02
*snp_F3GS49K01AHM8G_447		RT29		RT02
*snp_AJ272372_699		RT29		RT02
*snp_FYV3OTN01D2B8H_321		RT29		RT02
*snp_FYV3OTN01BJ2US_336		RT29		RT02
*snp_F6VG15V01BUAUU_68	6	RT29		RT02
*snp_F3GS49K02GEHOI_74		RT30		RT06
*snp_CA387137_459	2	RT30		RT06
*snp_BX855659_100/2		RT31	*snp_BX855659_100/1	RT27
*snp_CX246307_169		RT31		RT27
*snp_CR943273_390		RT31		RT27
*snp_F0DLFKL01CFL9B_188		RT31		RT27
*snp_F0DLFKL02GQM4V_175		RT31		RT27
*snp_BX870148_361		RT31		RT27
*snp_CU075236_233	7	RT31		RT27
TOTAL	100
+ 2 in non duplicated regions	102
